# Supplementary material for: The Differences in Local Translatome across Distinct Neuron Types Is Mediated by Both Baseline Cellular Differences and Post-transcriptional Mechanisms
Source: eNeuro. 2019 Feb 4;5(6):ENEURO.0320-18.2018. doi: 10.1523/ENEURO.0320-18.2018 (PMC6361723; doi:10.1523/ENEURO.0320-18.2018)
Supplement: Figure 2-1 — DE results between TRAP and WCH of RBP4-TRAP. Table of differential expression results between TRAP and WCH of RBP4-TRAP. Genes with transcripts enriched in RBP4-TRAP cells over background. Gene_id, Ensembl gene ID; Entrez gene, enterez gene name; gene_name, corresponding gene symbol; Chr, chromosome, with EdgeR output for each comparison [including logFC (log base twofold change)]; logcpm, counts per million in log scale; LR, likelihood ratio. Download Figure 2-1, XLS file. [file sup_enu-eN-NWR-0320-18-s02.xls]

## Sheet: Figure2-1_TRAPvsWCH_DE_Rbp4
ensembl_gene_id	entrezgene	external_gene_name	description	logFC	logCPM	LR	PValue	FDR
ENSMUSG00000027849	54524	Syt6	synaptotagmin VI [Source:MGI Symbol;Acc:MGI:1859544]	-2.74866	4.11071	111.06	5.74e-26	9.63e-22
ENSMUSG00000052688	226421	Rab7b	RAB7B, member RAS oncogene family [Source:MGI Symbol;Acc:MGI:2442295]	-3.3431	3.27302	106.703	5.17e-25	4.34e-21
ENSMUSG00000090546	631990	Cdr1	cerebellar degeneration related antigen 1 [Source:MGI Symbol;Acc:MGI:88359]	-3.1004	6.61929	100.564	1.15e-23	6.41e-20
ENSMUSG00000073680	320587	Tmem88b	transmembrane protein 88B [Source:MGI Symbol;Acc:MGI:2444329]	-2.92965	5.23811	97.3147	5.91e-23	2.48e-19
ENSMUSG00000019647	20358	Sema6a	sema domain, transmembrane domain (TM), and cytoplasmic domain, (semaphorin) 6A [Source:MGI Symbol;Acc:MGI:1203727]	-1.87355	5.65201	95.4961	1.48e-22	4.58e-19
ENSMUSG00000050121	226115	Opalin	oligodendrocytic myelin paranodal and inner loop protein [Source:MGI Symbol;Acc:MGI:2657025]	-2.87077	5.72386	95.2989	1.64e-22	4.58e-19
ENSMUSG00000039195	73737	1110008P14Rik	RIKEN cDNA 1110008P14 gene [Source:MGI Symbol;Acc:MGI:1920987]	2.30468	6.78951	90.9674	1.46e-21	3.5e-18
ENSMUSG00000051041	244198	Olfml1	olfactomedin-like 1 [Source:MGI Symbol;Acc:MGI:2679264]	-2.72008	2.96325	90.2579	2.09e-21	4.38e-18
ENSMUSG00000019772	22353	Vip	vasoactive intestinal polypeptide [Source:MGI Symbol;Acc:MGI:98933]	-2.59652	6.08871	89.9656	2.42e-21	4.52e-18
ENSMUSG00000026787	14417	Gad2	glutamic acid decarboxylase 2 [Source:MGI Symbol;Acc:MGI:95634]	-2.47833	7.03201	89.335	3.33e-21	5.59e-18
ENSMUSG00000022231	20356	Sema5a	sema domain, seven thrombospondin repeats (type 1 and type 1-like), transmembrane domain (TM) and short cytoplasmic domain, (semaphorin) 5A [Source:MGI Symbol;Acc:MGI:107556]	-2.17195	6.48092	87.8362	7.11e-21	1.08e-17
ENSMUSG00000024597	20496	Slc12a2	solute carrier family 12, member 2 [Source:MGI Symbol;Acc:MGI:101924]	-2.26421	6.70365	87.1361	1.01e-20	1.42e-17
ENSMUSG00000015092	59022	Edf1	endothelial differentiation-related factor 1 [Source:MGI Symbol;Acc:MGI:1891227]	1.94006	5.51795	86.5112	1.39e-20	1.79e-17
ENSMUSG00000033579	338521	Fa2h	fatty acid 2-hydroxylase [Source:MGI Symbol;Acc:MGI:2443327]	-2.91317	5.17045	81.6109	1.66e-19	1.88e-16
ENSMUSG00000020183	70574	Cpm	carboxypeptidase M [Source:MGI Symbol;Acc:MGI:1917824]	-2.1947	4.09733	81.5812	1.68e-19	1.88e-16
ENSMUSG00000039607	207181	Rbms3	RNA binding motif, single stranded interacting protein [Source:MGI Symbol;Acc:MGI:2444477]	-2.51977	4.06274	78.9205	6.47e-19	6.6e-16
ENSMUSG00000030310	232333	Slc6a1	solute carrier family 6 (neurotransmitter transporter, GABA), member 1 [Source:MGI Symbol;Acc:MGI:95627]	-2.46357	8.03095	78.853	6.69e-19	6.6e-16
ENSMUSG00000045991	225631	Onecut2	one cut domain, family member 2 [Source:MGI Symbol;Acc:MGI:1891408]	-3.10536	2.43742	78.6586	7.38e-19	6.88e-16
ENSMUSG00000032322	19200	Pstpip1	proline-serine-threonine phosphatase-interacting protein 1 [Source:MGI Symbol;Acc:MGI:1321396]	2.33824	2.13481	77.98	1.04e-18	9.19e-16
ENSMUSG00000027858	70747	Tspan2	tetraspanin 2 [Source:MGI Symbol;Acc:MGI:1917997]	-2.69815	7.92198	77.353	1.43e-18	1.2e-15
ENSMUSG00000020053	16000	Igf1	insulin-like growth factor 1 [Source:MGI Symbol;Acc:MGI:96432]	-2.32796	4.38013	77.0892	1.63e-18	1.31e-15
ENSMUSG00000031639	142980	Tlr3	toll-like receptor 3 [Source:MGI Symbol;Acc:MGI:2156367]	-2.95155	2.90597	76.7165	1.97e-18	1.5e-15
ENSMUSG00000035237	16816	Lcat	lecithin cholesterol acyltransferase [Source:MGI Symbol;Acc:MGI:96755]	-2.78829	4.23866	74.9555	4.81e-18	3.51e-15
ENSMUSG00000091898	21924	Tnnc1	troponin C, cardiac/slow skeletal [Source:MGI Symbol;Acc:MGI:98779]	2.58698	5.92185	74.7146	5.44e-18	3.79e-15
ENSMUSG00000024298	208292	Zfp871	zinc finger protein 871 [Source:MGI Symbol;Acc:MGI:1921793]	-1.73949	5.87995	74.6406	5.65e-18	3.79e-15
ENSMUSG00000032841	72446	Prr5l	proline rich 5 like [Source:MGI Symbol;Acc:MGI:1919696]	-2.69704	3.14822	74.0428	7.64e-18	4.93e-15
ENSMUSG00000020023	319880	Tmcc3	transmembrane and coiled coil domains 3 [Source:MGI Symbol;Acc:MGI:2442900]	-2.23609	5.55107	73.9259	8.11e-18	5.04e-15
ENSMUSG00000031665	58198	Sall1	sal-like 1 (Drosophila) [Source:MGI Symbol;Acc:MGI:1889585]	-3.00695	3.21885	73.0467	1.27e-17	7.59e-15
ENSMUSG00000061086	17896	Myl4	myosin, light polypeptide 4 [Source:MGI Symbol;Acc:MGI:97267]	2.26745	5.98291	72.8322	1.41e-17	8.16e-15
ENSMUSG00000037625	18417	Cldn11	claudin 11 [Source:MGI Symbol;Acc:MGI:106925]	-2.47389	8.60979	72.7081	1.5e-17	8.41e-15
ENSMUSG00000038679	83925	Trps1	transcriptional repressor GATA binding 1 [Source:MGI Symbol;Acc:MGI:1927616]	-2.38591	5.03805	71.7579	2.43e-17	1.32e-14
ENSMUSG00000029810	65963	Tmem176b	transmembrane protein 176B [Source:MGI Symbol;Acc:MGI:1916348]	-2.64263	5.92294	71.6767	2.54e-17	1.33e-14
ENSMUSG00000024181	68611	Mrpl28	mitochondrial ribosomal protein L28 [Source:MGI Symbol;Acc:MGI:1915861]	1.62245	5.53371	71.5257	2.74e-17	1.39e-14
ENSMUSG00000039640	56282	Mrpl12	mitochondrial ribosomal protein L12 [Source:MGI Symbol;Acc:MGI:1926273]	1.65333	4.9074	71.4725	2.81e-17	1.39e-14
ENSMUSG00000021760	69590	Gpx8	glutathione peroxidase 8 (putative) [Source:MGI Symbol;Acc:MGI:1916840]	-2.79456	3.57181	71.3299	3.02e-17	1.45e-14
ENSMUSG00000036461	13709	Elf1	E74-like factor 1 [Source:MGI Symbol;Acc:MGI:107180]	-2.30435	1.87208	70.6398	4.29e-17	2e-14
ENSMUSG00000073982	56212	Rhog	ras homolog family member G [Source:MGI Symbol;Acc:MGI:1928370]	-1.96037	4.22825	70.408	4.82e-17	2.19e-14
ENSMUSG00000090063	NA	Dlx6os1	distal-less homeobox 6, opposite strand 1 [Source:MGI Symbol;Acc:MGI:2443217]	-2.75461	2.76183	69.8293	6.47e-17	2.85e-14
ENSMUSG00000032854	22239	Ugt8a	UDP galactosyltransferase 8A [Source:MGI Symbol;Acc:MGI:109522]	-2.76633	7.01449	69.2288	8.77e-17	3.77e-14
ENSMUSG00000025019	212391	Lcor	ligand dependent nuclear receptor corepressor [Source:MGI Symbol;Acc:MGI:2443930]	-2.18655	3.66835	68.774	1.1e-16	4.63e-14
ENSMUSG00000007721	234388	Ccdc124	coiled-coil domain containing 124 [Source:MGI Symbol;Acc:MGI:1916403]	1.67819	5.42052	68.6242	1.19e-16	4.87e-14
ENSMUSG00000053007	231991	Creb5	cAMP responsive element binding protein 5 [Source:MGI Symbol;Acc:MGI:2443973]	-2.83627	1.16164	68.527	1.25e-16	4.92e-14
ENSMUSG00000022500	56722	Litaf	LPS-induced TN factor [Source:MGI Symbol;Acc:MGI:1929512]	-2.83308	4.83982	68.4758	1.28e-16	4.92e-14
ENSMUSG00000051910	20679	Sox6	SRY (sex determining region Y)-box 6 [Source:MGI Symbol;Acc:MGI:98368]	-2.99779	4.28864	68.4647	1.29e-16	4.92e-14
ENSMUSG00000041911	13390	Dlx1	distal-less homeobox 1 [Source:MGI Symbol;Acc:MGI:94901]	-2.18083	2.90708	68.1553	1.51e-16	5.63e-14
ENSMUSG00000020219	30055	Timm13	translocase of inner mitochondrial membrane 13 [Source:MGI Symbol;Acc:MGI:1353432]	1.60067	6.60841	67.6738	1.93e-16	7.03e-14
ENSMUSG00000042380	80284	Smim12	small integral membrane protein 12 [Source:MGI Symbol;Acc:MGI:1933141]	1.54437	4.88853	67.2709	2.37e-16	8.45e-14
ENSMUSG00000045948	24030	Mrps12	mitochondrial ribosomal protein S12 [Source:MGI Symbol;Acc:MGI:1346333]	1.76363	4.83361	67.1914	2.46e-16	8.61e-14
ENSMUSG00000004609	12489	Cd33	CD33 antigen [Source:MGI Symbol;Acc:MGI:99440]	-3.45911	1.87273	66.8641	2.91e-16	9.96e-14
ENSMUSG00000025492	66141	Ifitm3	interferon induced transmembrane protein 3 [Source:MGI Symbol;Acc:MGI:1913391]	-2.79196	3.59845	66.6695	3.21e-16	1.08e-13
ENSMUSG00000048583	16002	Igf2	insulin-like growth factor 2 [Source:MGI Symbol;Acc:MGI:96434]	-3.50484	3.85332	66.5667	3.38e-16	1.09e-13
ENSMUSG00000028447	53598	Dctn3	dynactin 3 [Source:MGI Symbol;Acc:MGI:1859251]	1.65175	6.55999	66.5619	3.39e-16	1.09e-13
ENSMUSG00000032171	23988	Pin1	protein (peptidyl-prolyl cis/trans isomerase) NIMA-interacting 1 [Source:MGI Symbol;Acc:MGI:1346036]	1.58028	6.02255	66.2284	4.02e-16	1.27e-13
ENSMUSG00000037031	70423	Tspan15	tetraspanin 15 [Source:MGI Symbol;Acc:MGI:1917673]	-2.15338	4.09641	66.0636	4.37e-16	1.36e-13
ENSMUSG00000073940	15129	Hbb-bt	hemoglobin, beta adult t chain [Source:MGI Symbol;Acc:MGI:5474850]	-3.74529	2.90208	65.636	5.42e-16	1.65e-13
ENSMUSG00000056966	118446	Gjc3	gap junction protein, gamma 3 [Source:MGI Symbol;Acc:MGI:2153041]	-2.77241	5.70482	65.6111	5.49e-16	1.65e-13
ENSMUSG00000021696	74559	Elovl7	ELOVL family member 7, elongation of long chain fatty acids (yeast) [Source:MGI Symbol;Acc:MGI:1921809]	-1.89938	4.96773	65.3423	6.3e-16	1.85e-13
ENSMUSG00000030342	12527	Cd9	CD9 antigen [Source:MGI Symbol;Acc:MGI:88348]	-2.78952	6.51289	65.1722	6.86e-16	1.98e-13
ENSMUSG00000038648	208647	Creb3l2	cAMP responsive element binding protein 3-like 2 [Source:MGI Symbol;Acc:MGI:2442695]	-2.6598	3.06179	65.1423	6.97e-16	1.98e-13
ENSMUSG00000007041	114584	Clic1	chloride intracellular channel 1 [Source:MGI Symbol;Acc:MGI:2148924]	-2.94976	3.97093	65.0886	7.16e-16	2e-13
ENSMUSG00000051107	NA	Gm15440	predicted gene 15440 [Source:MGI Symbol;Acc:MGI:3642353]	-1.56349	5.91566	64.7901	8.33e-16	2.29e-13
ENSMUSG00000035681	268345	Kcnc2	potassium voltage gated channel, Shaw-related subfamily, member 2 [Source:MGI Symbol;Acc:MGI:96668]	-1.74455	6.37757	64.7556	8.48e-16	2.29e-13
ENSMUSG00000038805	20473	Six3	sine oculis-related homeobox 3 [Source:MGI Symbol;Acc:MGI:102764]	-2.94591	1.29838	64.5424	9.45e-16	2.52e-13
ENSMUSG00000048424	223332	Ranbp3l	RAN binding protein 3-like [Source:MGI Symbol;Acc:MGI:2444654]	-3.32027	1.89133	64.5019	9.64e-16	2.53e-13
ENSMUSG00000029084	12494	Cd38	CD38 antigen [Source:MGI Symbol;Acc:MGI:107474]	-2.52759	3.47842	64.0351	1.22e-15	3.15e-13
ENSMUSG00000019873	28193	Reep3	receptor accessory protein 3 [Source:MGI Symbol;Acc:MGI:88930]	-2.86474	5.81284	63.7521	1.41e-15	3.59e-13
ENSMUSG00000068615	14617	Gjd2	gap junction protein, delta 2 [Source:MGI Symbol;Acc:MGI:1334209]	-2.33194	2.3013	62.8499	2.23e-15	5.59e-13
ENSMUSG00000020411	214112	Nipal4	NIPA-like domain containing 4 [Source:MGI Symbol;Acc:MGI:2444671]	-3.25699	3.50131	62.736	2.36e-15	5.83e-13
ENSMUSG00000022548	11815	Apod	apolipoprotein D [Source:MGI Symbol;Acc:MGI:88056]	-2.81514	7.19297	62.5675	2.57e-15	6.26e-13
ENSMUSG00000022132	58187	Cldn10	claudin 10 [Source:MGI Symbol;Acc:MGI:1913101]	-2.68906	5.32393	62.2515	3.02e-15	7.24e-13
ENSMUSG00000062209	13869	Erbb4	erb-b2 receptor tyrosine kinase 4 [Source:MGI Symbol;Acc:MGI:104771]	-2.92171	5.28851	62.0049	3.43e-15	8.09e-13
ENSMUSG00000000983	14038	Wfdc18	WAP four-disulfide core domain 18 [Source:MGI Symbol;Acc:MGI:107506]	2.82193	4.28742	61.7856	3.83e-15	8.92e-13
ENSMUSG00000030579	22177	Tyrobp	TYRO protein tyrosine kinase binding protein [Source:MGI Symbol;Acc:MGI:1277211]	-3.05009	5.18177	61.7152	3.97e-15	9.12e-13
ENSMUSG00000045092	13609	S1pr1	sphingosine-1-phosphate receptor 1 [Source:MGI Symbol;Acc:MGI:1096355]	-2.91854	6.36789	61.231	5.08e-15	1.15e-12
ENSMUSG00000003872	22342	Lin7b	lin-7 homolog B (C. elegans) [Source:MGI Symbol;Acc:MGI:1330858]	1.73245	5.60709	60.8597	6.13e-15	1.36e-12
ENSMUSG00000027962	22329	Vcam1	vascular cell adhesion molecule 1 [Source:MGI Symbol;Acc:MGI:98926]	-2.6855	4.82284	60.851	6.16e-15	1.36e-12
ENSMUSG00000018217	18858	Pmp22	peripheral myelin protein 22 [Source:MGI Symbol;Acc:MGI:97631]	-2.028	4.57709	60.6551	6.8e-15	1.48e-12
ENSMUSG00000030849	14183	Fgfr2	fibroblast growth factor receptor 2 [Source:MGI Symbol;Acc:MGI:95523]	-2.46038	5.05134	60.589	7.03e-15	1.51e-12
ENSMUSG00000034880	94065	Mrpl34	mitochondrial ribosomal protein L34 [Source:MGI Symbol;Acc:MGI:2137227]	1.85252	4.07733	60.4814	7.43e-15	1.58e-12
ENSMUSG00000007872	15903	Id3	inhibitor of DNA binding 3 [Source:MGI Symbol;Acc:MGI:96398]	-2.1189	3.85738	60.454	7.53e-15	1.58e-12
ENSMUSG00000027375	17153	Mal	myelin and lymphocyte protein, T cell differentiation protein [Source:MGI Symbol;Acc:MGI:892970]	-2.6226	8.76581	60.1537	8.77e-15	1.8e-12
ENSMUSG00000004849	11769	Ap1s1	adaptor protein complex AP-1, sigma 1 [Source:MGI Symbol;Acc:MGI:1098244]	1.4696	6.36303	60.147	8.8e-15	1.8e-12
ENSMUSG00000031285	13193	Dcx	doublecortin [Source:MGI Symbol;Acc:MGI:1277171]	-1.93394	5.30477	59.6629	1.13e-14	2.28e-12
ENSMUSG00000024953	54683	Prdx5	peroxiredoxin 5 [Source:MGI Symbol;Acc:MGI:1859821]	1.62628	8.31961	59.5797	1.17e-14	2.35e-12
ENSMUSG00000032959	23980	Pebp1	phosphatidylethanolamine binding protein 1 [Source:MGI Symbol;Acc:MGI:1344408]	1.64745	6.42658	59.4278	1.27e-14	2.5e-12
ENSMUSG00000024070	75292	Prkd3	protein kinase D3 [Source:MGI Symbol;Acc:MGI:1922542]	-2.92581	4.74177	59.1338	1.47e-14	2.87e-12
ENSMUSG00000049184	75029	Purg	purine-rich element binding protein G [Source:MGI Symbol;Acc:MGI:1922279]	-1.91858	4.36982	58.8739	1.68e-14	3.23e-12
ENSMUSG00000025351	12512	Cd63	CD63 antigen [Source:MGI Symbol;Acc:MGI:99529]	-2.37014	5.74137	58.856	1.7e-14	3.23e-12
ENSMUSG00000100147	NA	1700047M11Rik	RIKEN cDNA 1700047M11 gene [Source:MGI Symbol;Acc:MGI:1914580]	-2.16169	3.99435	58.7904	1.75e-14	3.31e-12
ENSMUSG00000023484	19132	Prph	peripherin [Source:MGI Symbol;Acc:MGI:97774]	2.57571	1.96962	58.6667	1.87e-14	3.48e-12
ENSMUSG00000029413	67111	Naaa	N-acylethanolamine acid amidase [Source:MGI Symbol;Acc:MGI:1914361]	-1.7497	4.46867	58.6412	1.89e-14	3.49e-12
ENSMUSG00000013584	19378	Aldh1a2	aldehyde dehydrogenase family 1, subfamily A2 [Source:MGI Symbol;Acc:MGI:107928]	-3.04354	1.87063	58.578	1.95e-14	3.56e-12
ENSMUSG00000046178	18231	Nxph1	neurexophilin 1 [Source:MGI Symbol;Acc:MGI:107492]	-1.67647	5.71808	58.3945	2.14e-14	3.87e-12
ENSMUSG00000030086	66098	Chchd6	coiled-coil-helix-coiled-coil-helix domain containing 6 [Source:MGI Symbol;Acc:MGI:1913348]	1.41699	6.16011	58.1831	2.39e-14	4.26e-12
ENSMUSG00000023020	66379	Cox14	cytochrome c oxidase assembly protein 14 [Source:MGI Symbol;Acc:MGI:1913629]	1.36222	6.36975	57.8563	2.82e-14	4.98e-12
ENSMUSG00000035242	18245	Oaz1	ornithine decarboxylase antizyme 1 [Source:MGI Symbol;Acc:MGI:109433]	1.59518	5.26275	57.8348	2.85e-14	4.98e-12
ENSMUSG00000028955	22319	Vamp3	vesicle-associated membrane protein 3 [Source:MGI Symbol;Acc:MGI:1321389]	-1.79716	5.72306	57.806	2.89e-14	5e-12
ENSMUSG00000025241	17281	Fyco1	FYVE and coiled-coil domain containing 1 [Source:MGI Symbol;Acc:MGI:107277]	-2.5039	5.41258	57.7147	3.03e-14	5.18e-12
ENSMUSG00000015714	76893	Cers2	ceramide synthase 2 [Source:MGI Symbol;Acc:MGI:1924143]	-2.0592	6.28193	57.6967	3.06e-14	5.18e-12
ENSMUSG00000022678	67203	Nde1	nudE neurodevelopment protein 1 [Source:MGI Symbol;Acc:MGI:1914453]	-2.44953	4.8268	57.6152	3.19e-14	5.35e-12
ENSMUSG00000040613	11810	Apobec1	apolipoprotein B mRNA editing enzyme, catalytic polypeptide 1 [Source:MGI Symbol;Acc:MGI:103298]	-4.73917	1.10063	57.5589	3.28e-14	5.45e-12
ENSMUSG00000047496	320311	Rnf152	ring finger protein 152 [Source:MGI Symbol;Acc:MGI:2443787]	-1.45434	3.97207	57.5127	3.36e-14	5.52e-12
ENSMUSG00000026817	11636	Ak1	adenylate kinase 1 [Source:MGI Symbol;Acc:MGI:87977]	1.33668	6.51949	57.4873	3.4e-14	5.54e-12
ENSMUSG00000034891	104069	Sncb	synuclein, beta [Source:MGI Symbol;Acc:MGI:1889011]	1.87097	6.31056	57.3272	3.69e-14	5.95e-12
ENSMUSG00000039830	50913	Olig2	oligodendrocyte transcription factor 2 [Source:MGI Symbol;Acc:MGI:1355331]	-2.52759	3.1892	57.2793	3.78e-14	6.04e-12
ENSMUSG00000032554	22041	Trf	transferrin [Source:MGI Symbol;Acc:MGI:98821]	-2.76843	5.18336	57.1043	4.13e-14	6.54e-12
ENSMUSG00000076439	17441	Mog	myelin oligodendrocyte glycoprotein [Source:MGI Symbol;Acc:MGI:97435]	-2.66197	8.15334	57.0368	4.28e-14	6.71e-12
ENSMUSG00000032020	72828	Ubash3b	ubiquitin associated and SH3 domain containing, B [Source:MGI Symbol;Acc:MGI:1920078]	-1.66869	5.63072	57.0097	4.34e-14	6.74e-12
ENSMUSG00000060240	57754	Cend1	cell cycle exit and neuronal differentiation 1 [Source:MGI Symbol;Acc:MGI:1929898]	1.54761	7.79456	56.9347	4.51e-14	6.91e-12
ENSMUSG00000037242	29876	Clic4	chloride intracellular channel 4 (mitochondrial) [Source:MGI Symbol;Acc:MGI:1352754]	-2.43399	5.41214	56.9231	4.53e-14	6.91e-12
ENSMUSG00000030591	57296	Psmd8	proteasome (prosome, macropain) 26S subunit, non-ATPase, 8 [Source:MGI Symbol;Acc:MGI:1888669]	1.35921	7.01941	56.8593	4.68e-14	7.07e-12
ENSMUSG00000022372	20491	Sla	src-like adaptor [Source:MGI Symbol;Acc:MGI:104295]	-1.76986	3.60246	56.7581	4.93e-14	7.38e-12
ENSMUSG00000026830	77767	Ermn	ermin, ERM-like protein [Source:MGI Symbol;Acc:MGI:1925017]	-3.01572	5.60533	56.7048	5.06e-14	7.52e-12
ENSMUSG00000028412	100434	Slc44a1	solute carrier family 44, member 1 [Source:MGI Symbol;Acc:MGI:2140592]	-1.54099	6.91755	56.613	5.31e-14	7.81e-12
ENSMUSG00000038370	66425	Pcp4l1	Purkinje cell protein 4-like 1 [Source:MGI Symbol;Acc:MGI:1913675]	-1.32339	5.59683	56.5371	5.51e-14	8.04e-12
ENSMUSG00000002768	17256	Mea1	male enhanced antigen 1 [Source:MGI Symbol;Acc:MGI:96957]	1.4652	6.4207	56.4728	5.7e-14	8.24e-12
ENSMUSG00000048376	14062	F2r	coagulation factor II (thrombin) receptor [Source:MGI Symbol;Acc:MGI:101802]	-2.33216	2.16856	56.1745	6.63e-14	9.51e-12
ENSMUSG00000078771	14017	Evi2a	ecotropic viral integration site 2a [Source:MGI Symbol;Acc:MGI:95458]	-2.15528	5.2378	56.0874	6.93e-14	9.8e-12
ENSMUSG00000043496	66873	Tril	TLR4 interactor with leucine-rich repeats [Source:MGI Symbol;Acc:MGI:1914123]	-2.78483	4.7443	56.0789	6.96e-14	9.8e-12
ENSMUSG00000031714	14388	Gab1	growth factor receptor bound protein 2-associated protein 1 [Source:MGI Symbol;Acc:MGI:108088]	-2.28505	4.76429	56.0649	7.01e-14	9.8e-12
ENSMUSG00000064360	17718	mt-Nd3	mitochondrially encoded NADH dehydrogenase 3 [Source:MGI Symbol;Acc:MGI:102499]	-6.0548	1.50457	56.0287	7.14e-14	9.9e-12
ENSMUSG00000066043	100169	Phactr4	phosphatase and actin regulator 4 [Source:MGI Symbol;Acc:MGI:2140327]	-2.25565	2.70971	56.0114	7.21e-14	9.91e-12
ENSMUSG00000059498	14131	Fcgr3	Fc receptor, IgG, low affinity III [Source:MGI Symbol;Acc:MGI:95500]	-2.3704	5.04867	55.9929	7.27e-14	9.92e-12
ENSMUSG00000021613	12950	Hapln1	hyaluronan and proteoglycan link protein 1 [Source:MGI Symbol;Acc:MGI:1337006]	-2.58138	4.94353	55.7744	8.13e-14	1.1e-11
ENSMUSG00000097545	NA	Mir124a-1hg	Mir124-1 host gene (non-protein coding) [Source:MGI Symbol;Acc:MGI:2442197]	-3.09963	5.26476	55.7651	8.17e-14	1.1e-11
ENSMUSG00000020042	74007	Btbd11	BTB (POZ) domain containing 11 [Source:MGI Symbol;Acc:MGI:1921257]	-1.97801	4.4027	55.606	8.86e-14	1.18e-11
ENSMUSG00000019158	69094	Tmem160	transmembrane protein 160 [Source:MGI Symbol;Acc:MGI:1916344]	1.71562	3.69026	55.5667	9.03e-14	1.19e-11
ENSMUSG00000038642	13040	Ctss	cathepsin S [Source:MGI Symbol;Acc:MGI:107341]	-2.90883	6.61312	55.5457	9.13e-14	1.2e-11
ENSMUSG00000033938	66916	Ndufb7	NADH dehydrogenase (ubiquinone) 1 beta subcomplex, 7 [Source:MGI Symbol;Acc:MGI:1914166]	1.53262	6.41806	55.5236	9.23e-14	1.2e-11
ENSMUSG00000006301	69660	Tmbim1	transmembrane BAX inhibitor motif containing 1 [Source:MGI Symbol;Acc:MGI:1916910]	-2.46015	4.8979	55.3052	1.03e-13	1.33e-11
ENSMUSG00000062078	19317	Qk	quaking [Source:MGI Symbol;Acc:MGI:97837]	-2.83439	9.39015	55.2714	1.05e-13	1.34e-11
ENSMUSG00000079478	56390	Sssca1	Sjogren syndrome/scleroderma autoantigen 1 [Source:MGI Symbol;Acc:MGI:1913482]	1.76208	3.77338	55.0788	1.16e-13	1.47e-11
ENSMUSG00000029563	114142	Foxp2	forkhead box P2 [Source:MGI Symbol;Acc:MGI:2148705]	-1.95312	4.28972	55.0223	1.19e-13	1.5e-11
ENSMUSG00000025400	21334	Tac2	tachykinin 2 [Source:MGI Symbol;Acc:MGI:98476]	-2.21756	4.05801	54.95	1.24e-13	1.55e-11
ENSMUSG00000022450	67130	Ndufa6	NADH dehydrogenase (ubiquinone) 1 alpha subcomplex, 6 (B14) [Source:MGI Symbol;Acc:MGI:1914380]	1.62751	7.72529	54.9387	1.24e-13	1.55e-11
ENSMUSG00000023967	68565	Mrps18a	mitochondrial ribosomal protein S18A [Source:MGI Symbol;Acc:MGI:1915815]	1.27645	6.28074	54.7727	1.35e-13	1.67e-11
ENSMUSG00000033220	19354	Rac2	RAS-related C3 botulinum substrate 2 [Source:MGI Symbol;Acc:MGI:97846]	-2.96648	3.33151	54.7415	1.37e-13	1.68e-11
ENSMUSG00000027562	12349	Car2	carbonic anhydrase 2 [Source:MGI Symbol;Acc:MGI:88269]	-2.70781	8.12112	54.6443	1.44e-13	1.76e-11
ENSMUSG00000037234	320191	Hook3	hook microtubule tethering protein 3 [Source:MGI Symbol;Acc:MGI:2443554]	-1.35422	5.60227	54.5439	1.52e-13	1.83e-11
ENSMUSG00000021423	17084	Ly86	lymphocyte antigen 86 [Source:MGI Symbol;Acc:MGI:1321404]	-2.43401	4.36361	54.5247	1.54e-13	1.84e-11
ENSMUSG00000024383	26405	Map3k2	mitogen-activated protein kinase kinase kinase 2 [Source:MGI Symbol;Acc:MGI:1346873]	-1.52521	4.0012	54.4474	1.6e-13	1.9e-11
ENSMUSG00000036103	140792	Colec12	collectin sub-family member 12 [Source:MGI Symbol;Acc:MGI:2152907]	-3.61439	1.34441	54.241	1.77e-13	2.08e-11
ENSMUSG00000036578	57780	Fxyd7	FXYD domain-containing ion transport regulator 7 [Source:MGI Symbol;Acc:MGI:1889006]	1.7628	6.45908	54.2401	1.77e-13	2.08e-11
ENSMUSG00000038173	320981	Enpp6	ectonucleotide pyrophosphatase/phosphodiesterase 6 [Source:MGI Symbol;Acc:MGI:2445171]	-3.50094	5.23596	54.0945	1.91e-13	2.23e-11
ENSMUSG00000020736	50773	Nt5c	5',3'-nucleotidase, cytosolic [Source:MGI Symbol;Acc:MGI:1354954]	1.47022	5.11081	53.9253	2.08e-13	2.41e-11
ENSMUSG00000026421	13007	Csrp1	cysteine and glycine-rich protein 1 [Source:MGI Symbol;Acc:MGI:88549]	-2.4289	5.65445	53.5944	2.46e-13	2.83e-11
ENSMUSG00000003423	68845	Pih1d1	PIH1 domain containing 1 [Source:MGI Symbol;Acc:MGI:1916095]	1.3704	4.64355	53.4821	2.61e-13	2.98e-11
ENSMUSG00000021534	69315	1700001L19Rik	RIKEN cDNA 1700001L19 gene [Source:MGI Symbol;Acc:MGI:1916565]	1.80829	4.40171	53.4097	2.71e-13	3.07e-11
ENSMUSG00000034324	208213	Tmem132c	transmembrane protein 132C [Source:MGI Symbol;Acc:MGI:2443061]	-2.2869	2.47947	53.3459	2.8e-13	3.15e-11
ENSMUSG00000035352	20293	Ccl12	chemokine (C-C motif) ligand 12 [Source:MGI Symbol;Acc:MGI:108224]	-3.1446	1.28369	52.9746	3.38e-13	3.76e-11
ENSMUSG00000020774	11484	Aspa	aspartoacylase [Source:MGI Symbol;Acc:MGI:87914]	-2.5136	3.85147	52.9642	3.4e-13	3.76e-11
ENSMUSG00000003072	66043	Atp5d	ATP synthase, H+ transporting, mitochondrial F1 complex, delta subunit [Source:MGI Symbol;Acc:MGI:1913293]	1.61665	7.272	52.9589	3.41e-13	3.76e-11
ENSMUSG00000021392	70930	Nol8	nucleolar protein 8 [Source:MGI Symbol;Acc:MGI:1918180]	1.39223	5.58844	52.8914	3.53e-13	3.87e-11
ENSMUSG00000073910	214944	Mob3b	MOB kinase activator 3B [Source:MGI Symbol;Acc:MGI:2664539]	-2.82922	4.38531	52.8206	3.65e-13	3.98e-11
ENSMUSG00000009585	80287	Apobec3	apolipoprotein B mRNA editing enzyme, catalytic polypeptide 3 [Source:MGI Symbol;Acc:MGI:1933111]	-3.32609	1.76448	52.7033	3.88e-13	4.2e-11
ENSMUSG00000085438	NA	1700020I14Rik	RIKEN cDNA 1700020I14 gene [Source:MGI Symbol;Acc:MGI:1913852]	-1.75923	8.23474	52.6492	3.99e-13	4.29e-11
ENSMUSG00000025135	66156	Anapc11	anaphase promoting complex subunit 11 [Source:MGI Symbol;Acc:MGI:1913406]	1.25084	6.86104	52.5929	4.1e-13	4.38e-11
ENSMUSG00000075702	114679	Selenom	selenoprotein M [Source:MGI Symbol;Acc:MGI:2149786]	1.69698	5.56758	52.5396	4.22e-13	4.48e-11
ENSMUSG00000078812	276770	Eif5a	eukaryotic translation initiation factor 5A [Source:MGI Symbol;Acc:MGI:106248]	1.44658	6.82834	52.499	4.3e-13	4.53e-11
ENSMUSG00000033306	210126	Lpp	LIM domain containing preferred translocation partner in lipoma [Source:MGI Symbol;Acc:MGI:2441849]	-2.71491	4.13124	52.4877	4.33e-13	4.53e-11
ENSMUSG00000035413	103743	Tmem98	transmembrane protein 98 [Source:MGI Symbol;Acc:MGI:1923457]	-2.42689	3.68939	52.4696	4.37e-13	4.53e-11
ENSMUSG00000001280	20683	Sp1	trans-acting transcription factor 1 [Source:MGI Symbol;Acc:MGI:98372]	-2.12143	3.70602	52.4689	4.37e-13	4.53e-11
ENSMUSG00000031596	11988	Slc7a2	solute carrier family 7 (cationic amino acid transporter, y+ system), member 2 [Source:MGI Symbol;Acc:MGI:99828]	-2.83422	3.86209	52.4358	4.45e-13	4.58e-11
ENSMUSG00000032135	84004	Mcam	melanoma cell adhesion molecule [Source:MGI Symbol;Acc:MGI:1933966]	-2.84727	4.19238	51.9738	5.62e-13	5.75e-11
ENSMUSG00000027997	12368	Casp6	caspase 6 [Source:MGI Symbol;Acc:MGI:1312921]	-2.38872	2.0927	51.5911	6.84e-13	6.95e-11
ENSMUSG00000020737	15374	Hn1	hematological and neurological expressed sequence 1 [Source:MGI Symbol;Acc:MGI:1096361]	1.29914	6.24319	51.4678	7.28e-13	7.35e-11
ENSMUSG00000029086	19126	Prom1	prominin 1 [Source:MGI Symbol;Acc:MGI:1100886]	-2.90741	4.59942	51.4429	7.37e-13	7.4e-11
ENSMUSG00000021876	58809	Rnase4	ribonuclease, RNase A family 4 [Source:MGI Symbol;Acc:MGI:1926217]	-2.70506	4.32429	51.4016	7.53e-13	7.52e-11
ENSMUSG00000003271	54200	Sult2b1	sulfotransferase family, cytosolic, 2B, member 1 [Source:MGI Symbol;Acc:MGI:1926342]	1.71326	3.97362	51.3727	7.64e-13	7.58e-11
ENSMUSG00000026566	68481	Mpzl1	myelin protein zero-like 1 [Source:MGI Symbol;Acc:MGI:1915731]	-1.51922	5.30798	51.3545	7.71e-13	7.61e-11
ENSMUSG00000060675	225845	Pla2g16	phospholipase A2, group XVI [Source:MGI Symbol;Acc:MGI:2179715]	-2.3697	4.51651	51.2337	8.2e-13	8.04e-11
ENSMUSG00000048758	19944	Rpl29	ribosomal protein L29 [Source:MGI Symbol;Acc:MGI:99687]	1.45875	4.26842	51.0219	9.13e-13	8.91e-11
ENSMUSG00000035004	80719	Igsf6	immunoglobulin superfamily, member 6 [Source:MGI Symbol;Acc:MGI:1891393]	-3.49996	0.886126	50.8747	9.85e-13	9.55e-11
ENSMUSG00000048450	17701	Msx1	msh homeobox 1 [Source:MGI Symbol;Acc:MGI:97168]	-2.94158	0.706779	50.8497	9.97e-13	9.61e-11
ENSMUSG00000052336	13051	Cx3cr1	chemokine (C-X3-C motif) receptor 1 [Source:MGI Symbol;Acc:MGI:1333815]	-3.40749	5.83657	50.8215	1.01e-12	9.7e-11
ENSMUSG00000018865	29859	Sult4a1	sulfotransferase family 4A, member 1 [Source:MGI Symbol;Acc:MGI:1888971]	1.40826	8.17225	50.793	1.03e-12	9.78e-11
ENSMUSG00000021486	66494	Prelid1	PRELI domain containing 1 [Source:MGI Symbol;Acc:MGI:1913744]	1.64161	4.99253	50.7577	1.05e-12	9.86e-11
ENSMUSG00000015804	66999	Med28	mediator complex subunit 28 [Source:MGI Symbol;Acc:MGI:1914249]	1.2847	5.85859	50.7556	1.05e-12	9.86e-11
ENSMUSG00000039328	68867	Rnf122	ring finger protein 122 [Source:MGI Symbol;Acc:MGI:1916117]	-1.84937	4.25532	50.6697	1.09e-12	1.02e-10
ENSMUSG00000031232	67075	Magt1	magnesium transporter 1 [Source:MGI Symbol;Acc:MGI:1914325]	-2.51614	4.88813	50.649	1.1e-12	1.03e-10
ENSMUSG00000056413	231821	Adap1	ArfGAP with dual PH domains 1 [Source:MGI Symbol;Acc:MGI:2442201]	1.32974	6.71033	50.6392	1.11e-12	1.03e-10
ENSMUSG00000018821	69534	Avpi1	arginine vasopressin-induced 1 [Source:MGI Symbol;Acc:MGI:1916784]	1.7712	4.56117	50.3971	1.26e-12	1.16e-10
ENSMUSG00000020440	11844	Arf5	ADP-ribosylation factor 5 [Source:MGI Symbol;Acc:MGI:99434]	1.83732	6.35303	50.3848	1.26e-12	1.16e-10
ENSMUSG00000051504	233274	Siglech	sialic acid binding Ig-like lectin H [Source:MGI Symbol;Acc:MGI:2443256]	-3.09988	4.39095	50.3501	1.29e-12	1.17e-10
ENSMUSG00000059493	195727	Nhs	NHS actin remodeling regulator [Source:MGI Symbol;Acc:MGI:2684894]	-2.13582	1.92919	50.279	1.33e-12	1.21e-10
ENSMUSG00000005672	16590	Kit	KIT proto-oncogene receptor tyrosine kinase [Source:MGI Symbol;Acc:MGI:96677]	-1.86437	5.50507	50.2639	1.34e-12	1.21e-10
ENSMUSG00000025208	94067	Mrpl43	mitochondrial ribosomal protein L43 [Source:MGI Symbol;Acc:MGI:2137229]	1.3067	5.36289	50.1459	1.43e-12	1.28e-10
ENSMUSG00000063802	66245	Hspbp1	HSPA (heat shock 70kDa) binding protein, cytoplasmic cochaperone 1 [Source:MGI Symbol;Acc:MGI:1913495]	1.57736	5.25472	50.0269	1.52e-12	1.35e-10
ENSMUSG00000059518	70103	Znhit1	zinc finger, HIT domain containing 1 [Source:MGI Symbol;Acc:MGI:1917353]	1.67757	5.33076	49.8672	1.65e-12	1.46e-10
ENSMUSG00000025804	12768	Ccr1	chemokine (C-C motif) receptor 1 [Source:MGI Symbol;Acc:MGI:104618]	-5.67283	-0.376143	49.755	1.74e-12	1.54e-10
ENSMUSG00000023939	68463	Mrpl14	mitochondrial ribosomal protein L14 [Source:MGI Symbol;Acc:MGI:1333864]	1.37412	4.98151	49.5978	1.89e-12	1.65e-10
ENSMUSG00000026586	18933	Prrx1	paired related homeobox 1 [Source:MGI Symbol;Acc:MGI:97712]	-2.97362	2.45278	49.5943	1.89e-12	1.65e-10
ENSMUSG00000008036	232910	Ap2s1	adaptor-related protein complex 2, sigma 1 subunit [Source:MGI Symbol;Acc:MGI:2141861]	1.806	5.53875	49.3772	2.11e-12	1.84e-10
ENSMUSG00000039904	14763	Gpr37	G protein-coupled receptor 37 [Source:MGI Symbol;Acc:MGI:1313297]	-1.49373	5.32824	49.1795	2.34e-12	2.02e-10
ENSMUSG00000028228	70568	Cpne3	copine III [Source:MGI Symbol;Acc:MGI:1917818]	-2.08177	4.48098	49.075	2.46e-12	2.11e-10
ENSMUSG00000001056	52530	Nhp2	NHP2 ribonucleoprotein [Source:MGI Symbol;Acc:MGI:1098547]	1.45702	5.36042	49.0712	2.47e-12	2.11e-10
ENSMUSG00000024197	66905	Plin3	perilipin 3 [Source:MGI Symbol;Acc:MGI:1914155]	-2.79028	2.175	49.0645	2.48e-12	2.11e-10
ENSMUSG00000067847	67067	Romo1	reactive oxygen species modulator 1 [Source:MGI Symbol;Acc:MGI:1914317]	1.54871	5.9194	49.0373	2.51e-12	2.13e-10
ENSMUSG00000021188	109181	Trip11	thyroid hormone receptor interactor 11 [Source:MGI Symbol;Acc:MGI:1924393]	-1.56386	4.48534	48.7749	2.87e-12	2.42e-10
ENSMUSG00000030002	72102	Dusp11	dual specificity phosphatase 11 (RNA/RNP complex 1-interacting) [Source:MGI Symbol;Acc:MGI:1919352]	-1.45388	4.54529	48.7247	2.95e-12	2.47e-10
ENSMUSG00000036353	70839	P2ry12	purinergic receptor P2Y, G-protein coupled 12 [Source:MGI Symbol;Acc:MGI:1918089]	-3.40171	5.60946	48.6642	3.04e-12	2.54e-10
ENSMUSG00000021835	12159	Bmp4	bone morphogenetic protein 4 [Source:MGI Symbol;Acc:MGI:88180]	-2.42014	2.1232	48.6388	3.08e-12	2.56e-10
ENSMUSG00000052305	15129	Hbb-bs	hemoglobin, beta adult s chain [Source:MGI Symbol;Acc:MGI:5474852]	-3.17364	5.27999	48.5645	3.2e-12	2.64e-10
ENSMUSG00000086496	NA	Gm14204	predicted gene 14204 [Source:MGI Symbol;Acc:MGI:3651576]	-1.81265	2.46342	48.3586	3.55e-12	2.91e-10
ENSMUSG00000058715	14127	Fcer1g	Fc receptor, IgE, high affinity I, gamma polypeptide [Source:MGI Symbol;Acc:MGI:95496]	-2.76558	4.47389	48.3525	3.56e-12	2.91e-10
ENSMUSG00000023094	76467	Msrb2	methionine sulfoxide reductase B2 [Source:MGI Symbol;Acc:MGI:1923717]	1.32838	4.65424	48.2598	3.73e-12	3.04e-10
ENSMUSG00000009291	108705	Pttg1ip	pituitary tumor-transforming 1 interacting protein [Source:MGI Symbol;Acc:MGI:2652132]	-1.67891	5.64127	48.241	3.77e-12	3.05e-10
ENSMUSG00000027737	26570	Slc7a11	solute carrier family 7 (cationic amino acid transporter, y+ system), member 11 [Source:MGI Symbol;Acc:MGI:1347355]	-2.71373	4.74862	48.185	3.88e-12	3.13e-10
ENSMUSG00000019437	68385	Tlcd1	TLC domain containing 1 [Source:MGI Symbol;Acc:MGI:1915572]	-2.36481	3.95434	48.0777	4.1e-12	3.29e-10
ENSMUSG00000028842	214150	Ago3	argonaute RISC catalytic subunit 3 [Source:MGI Symbol;Acc:MGI:2446634]	-1.87456	4.83052	47.9904	4.28e-12	3.42e-10
ENSMUSG00000003847	54446	Nfat5	nuclear factor of activated T cells 5 [Source:MGI Symbol;Acc:MGI:1859333]	-1.72054	5.2644	47.9348	4.41e-12	3.5e-10
ENSMUSG00000030307	243616	Slc6a11	solute carrier family 6 (neurotransmitter transporter, GABA), member 11 [Source:MGI Symbol;Acc:MGI:95630]	-2.19292	6.274	47.8559	4.59e-12	3.63e-10
ENSMUSG00000061751	545156	Kalrn	kalirin, RhoGEF kinase [Source:MGI Symbol;Acc:MGI:2685385]	1.71164	8.65704	47.8227	4.67e-12	3.67e-10
ENSMUSG00000031775	67801	Pllp	plasma membrane proteolipid [Source:MGI Symbol;Acc:MGI:1915051]	-1.99758	5.21069	47.7519	4.84e-12	3.79e-10
ENSMUSG00000087057	NA	Gm11730	predicted gene 11730 [Source:MGI Symbol;Acc:MGI:3650941]	2.72611	1.47236	47.6011	5.22e-12	4.08e-10
ENSMUSG00000011884	56356	Gltp	glycolipid transfer protein [Source:MGI Symbol;Acc:MGI:1929253]	-2.25192	5.2141	47.565	5.32e-12	4.13e-10
ENSMUSG00000002661	66400	Alkbh7	alkB homolog 7 [Source:MGI Symbol;Acc:MGI:1913650]	1.7493	2.56235	47.5537	5.35e-12	4.14e-10
ENSMUSG00000055839	67673	Elob	elongin B [Source:MGI Symbol;Acc:MGI:1914923]	1.50168	7.22069	47.5284	5.42e-12	4.16e-10
ENSMUSG00000025199	12675	Chuk	conserved helix-loop-helix ubiquitous kinase [Source:MGI Symbol;Acc:MGI:99484]	-1.85422	4.49854	47.5232	5.44e-12	4.16e-10
ENSMUSG00000084843	NA	B230312C02Rik	RIKEN cDNA B230312C02 gene [Source:MGI Symbol;Acc:MGI:2444130]	-2.36461	2.30131	47.4754	5.57e-12	4.25e-10
ENSMUSG00000036362	74191	P2ry13	purinergic receptor P2Y, G-protein coupled 13 [Source:MGI Symbol;Acc:MGI:1921441]	-3.67519	3.25441	47.442	5.67e-12	4.3e-10
ENSMUSG00000035725	19108	Prkx	protein kinase, X-linked [Source:MGI Symbol;Acc:MGI:1309999]	-1.72918	3.51858	47.3341	5.99e-12	4.52e-10
ENSMUSG00000079426	68089	Arpc4	actin related protein 2/3 complex, subunit 4 [Source:MGI Symbol;Acc:MGI:1915339]	1.2357	6.54996	47.3247	6.01e-12	4.52e-10
ENSMUSG00000001123	16859	Lgals9	lectin, galactose binding, soluble 9 [Source:MGI Symbol;Acc:MGI:109496]	-2.27721	3.61962	47.2096	6.38e-12	4.78e-10
ENSMUSG00000007950	64296	Abhd8	abhydrolase domain containing 8 [Source:MGI Symbol;Acc:MGI:1918946]	1.38096	4.93169	47.139	6.61e-12	4.93e-10
ENSMUSG00000024413	18145	Npc1	Niemann-Pick type C1 [Source:MGI Symbol;Acc:MGI:1097712]	-1.52311	5.63759	47.113	6.7e-12	4.97e-10
ENSMUSG00000030792	50722	Dkkl1	dickkopf-like 1 [Source:MGI Symbol;Acc:MGI:1354963]	2.76119	3.9985	47.0786	6.82e-12	5.04e-10
ENSMUSG00000018858	68572	Mrpl58	mitochondrial ribosomal protein L58 [Source:MGI Symbol;Acc:MGI:1915822]	1.21878	5.55872	47.0111	7.06e-12	5.19e-10
ENSMUSG00000036907	226359	C1ql2	complement component 1, q subcomponent-like 2 [Source:MGI Symbol;Acc:MGI:3032521]	2.87901	2.18067	46.9538	7.27e-12	5.32e-10
ENSMUSG00000099083	223922	Atf7	activating transcription factor 7 [Source:MGI Symbol;Acc:MGI:2443472]	-1.45182	4.16026	46.843	7.69e-12	5.61e-10
ENSMUSG00000037710	52637	Cisd1	CDGSH iron sulfur domain 1 [Source:MGI Symbol;Acc:MGI:1261855]	1.49494	7.71254	46.7933	7.89e-12	5.73e-10
ENSMUSG00000006205	56213	Htra1	HtrA serine peptidase 1 [Source:MGI Symbol;Acc:MGI:1929076]	-2.46427	7.75915	46.713	8.22e-12	5.94e-10
ENSMUSG00000024194	67675	Cuta	cutA divalent cation tolerance homolog [Source:MGI Symbol;Acc:MGI:1914925]	1.45314	6.33241	46.6866	8.33e-12	6e-10
ENSMUSG00000032014	102644	Oaf	out at first homolog [Source:MGI Symbol;Acc:MGI:94852]	-2.62432	2.29193	46.6621	8.43e-12	6.05e-10
ENSMUSG00000099696	NA	2900052N01Rik	RIKEN cDNA 2900052N01 gene [Source:MGI Symbol;Acc:MGI:1920290]	-2.74609	5.33192	46.5221	9.06e-12	6.45e-10
ENSMUSG00000025283	20229	Sat1	spermidine/spermine N1-acetyl transferase 1 [Source:MGI Symbol;Acc:MGI:98233]	-1.53747	7.05098	46.5173	9.08e-12	6.45e-10
ENSMUSG00000007987	67286	Ift22	intraflagellar transport 22 [Source:MGI Symbol;Acc:MGI:1914536]	1.30332	6.3978	46.4759	9.28e-12	6.57e-10
ENSMUSG00000026393	59125	Nek7	NIMA (never in mitosis gene a)-related expressed kinase 7 [Source:MGI Symbol;Acc:MGI:1890645]	-1.92235	5.9808	46.4018	9.63e-12	6.79e-10
ENSMUSG00000036098	225908	Myrf	myelin regulatory factor [Source:MGI Symbol;Acc:MGI:2684944]	-2.42947	5.07928	46.3603	9.84e-12	6.91e-10
ENSMUSG00000055435	17132	Maf	avian musculoaponeurotic fibrosarcoma oncogene homolog [Source:MGI Symbol;Acc:MGI:96909]	-2.04002	4.91114	46.3242	1e-11	7e-10
ENSMUSG00000021607	94066	Mrpl36	mitochondrial ribosomal protein L36 [Source:MGI Symbol;Acc:MGI:2137228]	1.41079	5.67297	46.3109	1.01e-11	7.02e-10
ENSMUSG00000063576	71765	Klhdc3	kelch domain containing 3 [Source:MGI Symbol;Acc:MGI:2651568]	1.23195	6.25453	46.2646	1.03e-11	7.16e-10
ENSMUSG00000022836	107589	Mylk	myosin, light polypeptide kinase [Source:MGI Symbol;Acc:MGI:894806]	-1.79671	3.26346	46.0831	1.13e-11	7.82e-10
ENSMUSG00000015890	71761	Amdhd1	amidohydrolase domain containing 1 [Source:MGI Symbol;Acc:MGI:1919011]	2.68379	2.24755	46.0465	1.15e-11	7.94e-10
ENSMUSG00000034932	66047	Mrpl54	mitochondrial ribosomal protein L54 [Source:MGI Symbol;Acc:MGI:1913297]	1.51629	4.04438	46.0121	1.18e-11	8.05e-10
ENSMUSG00000019471	12539	Cdc37	cell division cycle 37 [Source:MGI Symbol;Acc:MGI:109531]	1.41212	4.9221	45.9996	1.18e-11	8.07e-10
ENSMUSG00000020696	67338	Rffl	ring finger and FYVE like domain containing protein [Source:MGI Symbol;Acc:MGI:1914588]	-2.10884	2.58912	45.926	1.23e-11	8.34e-10
ENSMUSG00000075324	60344	Fign	fidgetin [Source:MGI Symbol;Acc:MGI:1890647]	-2.05667	2.48407	45.8444	1.28e-11	8.66e-10
ENSMUSG00000022790	207683	Igsf11	immunoglobulin superfamily, member 11 [Source:MGI Symbol;Acc:MGI:2388477]	-1.67464	5.18889	45.8023	1.31e-11	8.81e-10
ENSMUSG00000040767	78372	Snrnp25	small nuclear ribonucleoprotein 25 (U11/U12) [Source:MGI Symbol;Acc:MGI:1925622]	1.423	4.47515	45.786	1.32e-11	8.85e-10
ENSMUSG00000027581	20262	Stmn3	stathmin-like 3 [Source:MGI Symbol;Acc:MGI:1277137]	1.70136	9.10396	45.7265	1.36e-11	9.09e-10
ENSMUSG00000033006	20665	Sox10	SRY (sex determining region Y)-box 10 [Source:MGI Symbol;Acc:MGI:98358]	-2.48231	4.11931	45.6109	1.44e-11	9.6e-10
ENSMUSG00000033020	69833	Polr2f	polymerase (RNA) II (DNA directed) polypeptide F [Source:MGI Symbol;Acc:MGI:1349393]	1.31666	5.19434	45.5163	1.51e-11	1e-09
ENSMUSG00000033355	67775	Rtp4	receptor transporter protein 4 [Source:MGI Symbol;Acc:MGI:1915025]	-2.73321	2.08049	45.4856	1.54e-11	1.02e-09
ENSMUSG00000054387	17248	Mdm4	transformed mouse 3T3 cell double minute 4 [Source:MGI Symbol;Acc:MGI:107934]	-1.36763	5.40928	45.4053	1.6e-11	1.05e-09
ENSMUSG00000021214	105349	Akr1c18	aldo-keto reductase family 1, member C18 [Source:MGI Symbol;Acc:MGI:2145420]	-2.5426	1.30243	45.4047	1.6e-11	1.05e-09
ENSMUSG00000090129	629524	Olfr287	olfactory receptor 287 [Source:MGI Symbol;Acc:MGI:3030121]	-3.10961	2.4076	45.3023	1.69e-11	1.1e-09
ENSMUSG00000046215	104582	Rprml	reprimo-like [Source:MGI Symbol;Acc:MGI:2144486]	1.67036	4.41572	45.2228	1.76e-11	1.14e-09
ENSMUSG00000042256	627626	Ptchd4	patched domain containing 4 [Source:MGI Symbol;Acc:MGI:1920485]	-1.63877	4.27058	45.185	1.79e-11	1.16e-09
ENSMUSG00000035778	14594	Ggta1	glycoprotein galactosyltransferase alpha 1, 3 [Source:MGI Symbol;Acc:MGI:95704]	-2.87086	1.06708	45.1563	1.82e-11	1.17e-09
ENSMUSG00000029915	23845	Clec5a	C-type lectin domain family 5, member a [Source:MGI Symbol;Acc:MGI:1345151]	-5.64263	1.23949	45.1452	1.83e-11	1.17e-09
ENSMUSG00000029823	192196	Luc7l2	LUC7-like 2 (S. cerevisiae) [Source:MGI Symbol;Acc:MGI:2183260]	-1.42546	5.87302	45.14	1.83e-11	1.17e-09
ENSMUSG00000069919	15122	Hba-a1	hemoglobin alpha, adult chain 1 [Source:MGI Symbol;Acc:MGI:96015]	-2.70272	3.69517	45.0486	1.92e-11	1.23e-09
ENSMUSG00000058706	68364	0610030E20Rik	RIKEN cDNA 0610030E20 gene [Source:MGI Symbol;Acc:MGI:1915614]	-1.49418	2.9602	44.9522	2.02e-11	1.28e-09
ENSMUSG00000074457	67860	S100a16	S100 calcium binding protein A16 [Source:MGI Symbol;Acc:MGI:1915110]	-2.22119	6.14647	44.9007	2.07e-11	1.31e-09
ENSMUSG00000068696	64378	Gpr88	G-protein coupled receptor 88 [Source:MGI Symbol;Acc:MGI:1927653]	-1.33751	6.54076	44.6595	2.34e-11	1.48e-09
ENSMUSG00000061808	22139	Ttr	transthyretin [Source:MGI Symbol;Acc:MGI:98865]	-3.15438	9.46402	44.5568	2.47e-11	1.55e-09
ENSMUSG00000061518	12859	Cox5b	cytochrome c oxidase subunit Vb [Source:MGI Symbol;Acc:MGI:88475]	1.50283	6.63338	44.5562	2.47e-11	1.55e-09
ENSMUSG00000028581	16792	Laptm5	lysosomal-associated protein transmembrane 5 [Source:MGI Symbol;Acc:MGI:108046]	-3.24359	5.49151	44.4952	2.55e-11	1.59e-09
ENSMUSG00000022122	13618	Ednrb	endothelin receptor type B [Source:MGI Symbol;Acc:MGI:102720]	-2.58478	6.22132	44.4629	2.59e-11	1.61e-09
ENSMUSG00000029404	65105	Arl6ip4	ADP-ribosylation factor-like 6 interacting protein 4 [Source:MGI Symbol;Acc:MGI:1929500]	1.45649	4.84243	44.4588	2.6e-11	1.61e-09
ENSMUSG00000051727	233529	Kctd14	potassium channel tetramerisation domain containing 14 [Source:MGI Symbol;Acc:MGI:1289222]	-3.30203	1.49199	44.4539	2.6e-11	1.61e-09
ENSMUSG00000001380	15115	Hars	histidyl-tRNA synthetase [Source:MGI Symbol;Acc:MGI:108087]	1.15466	7.06849	44.4455	2.62e-11	1.61e-09
ENSMUSG00000024208	67267	Uqcc2	ubiquinol-cytochrome c reductase complex assembly factor 2 [Source:MGI Symbol;Acc:MGI:1914517]	1.50838	6.20676	44.3612	2.73e-11	1.67e-09
ENSMUSG00000069917	110257	Hba-a2	hemoglobin alpha, adult chain 2 [Source:MGI Symbol;Acc:MGI:96016]	-2.64656	3.11921	44.329	2.78e-11	1.69e-09
ENSMUSG00000045817	12193	Zfp36l2	zinc finger protein 36, C3H type-like 2 [Source:MGI Symbol;Acc:MGI:107945]	-2.49458	1.74507	44.324	2.78e-11	1.69e-09
ENSMUSG00000026255	98363	Efhd1	EF hand domain containing 1 [Source:MGI Symbol;Acc:MGI:1921607]	-3.1561	2.70402	44.2884	2.83e-11	1.72e-09
ENSMUSG00000000792	114479	Slc5a5	solute carrier family 5 (sodium iodide symporter), member 5 [Source:MGI Symbol;Acc:MGI:2149330]	1.8899	4.55845	44.244	2.9e-11	1.75e-09
ENSMUSG00000026674	18214	Ddr2	discoidin domain receptor family, member 2 [Source:MGI Symbol;Acc:MGI:1345277]	-2.60888	3.56843	44.1506	3.04e-11	1.83e-09
ENSMUSG00000078440	102115	Dohh	deoxyhypusine hydroxylase/monooxygenase [Source:MGI Symbol;Acc:MGI:1915964]	1.61126	4.04484	44.1289	3.07e-11	1.84e-09
ENSMUSG00000028969	12568	Cdk5	cyclin-dependent kinase 5 [Source:MGI Symbol;Acc:MGI:101765]	1.07997	6.80655	44.1244	3.08e-11	1.84e-09
ENSMUSG00000056145	NA	AI504432	expressed sequence AI504432 [Source:MGI Symbol;Acc:MGI:2139742]	-1.53	4.04047	44.1214	3.09e-11	1.84e-09
ENSMUSG00000054555	11489	Adam12	a disintegrin and metallopeptidase domain 12 (meltrin alpha) [Source:MGI Symbol;Acc:MGI:105378]	-3.07213	1.03298	44.0492	3.2e-11	1.9e-09
ENSMUSG00000037280	207839	Galnt6	UDP-N-acetyl-alpha-D-galactosamine:polypeptide N-acetylgalactosaminyltransferase 6 [Source:MGI Symbol;Acc:MGI:1891640]	-2.42105	2.40284	44.0095	3.27e-11	1.93e-09
ENSMUSG00000024411	11829	Aqp4	aquaporin 4 [Source:MGI Symbol;Acc:MGI:107387]	-3.05431	6.90607	43.9951	3.29e-11	1.94e-09
ENSMUSG00000024846	73720	Cst6	cystatin E/M [Source:MGI Symbol;Acc:MGI:1920970]	2.09495	1.92879	43.7605	3.71e-11	2.18e-09
ENSMUSG00000052151	50784	Plpp2	phospholipid phosphatase 2 [Source:MGI Symbol;Acc:MGI:1354945]	-1.98219	2.38064	43.7436	3.74e-11	2.19e-09
ENSMUSG00000071265	NA	1700086L19Rik	RIKEN cDNA 1700086L19 gene [Source:MGI Symbol;Acc:MGI:1921534]	1.41547	4.3629	43.7058	3.82e-11	2.22e-09
ENSMUSG00000060402	68947	Chst8	carbohydrate (N-acetylgalactosamine 4-0) sulfotransferase 8 [Source:MGI Symbol;Acc:MGI:1916197]	1.99913	3.41282	43.5971	4.03e-11	2.34e-09
ENSMUSG00000020100	71279	Slc29a3	solute carrier family 29 (nucleoside transporters), member 3 [Source:MGI Symbol;Acc:MGI:1918529]	-2.03502	3.87226	43.4215	4.41e-11	2.55e-09
ENSMUSG00000031897	19171	Psmb10	proteasome (prosome, macropain) subunit, beta type 10 [Source:MGI Symbol;Acc:MGI:1096380]	1.15176	5.93526	43.3857	4.49e-11	2.59e-09
ENSMUSG00000047344	236285	Lancl3	LanC lantibiotic synthetase component C-like 3 (bacterial) [Source:MGI Symbol;Acc:MGI:2443335]	-1.95777	1.98362	43.3018	4.69e-11	2.7e-09
ENSMUSG00000010406	68836	Mrpl52	mitochondrial ribosomal protein L52 [Source:MGI Symbol;Acc:MGI:1916086]	1.39616	4.19192	43.1891	4.97e-11	2.85e-09
ENSMUSG00000065990	66077	Aurkaip1	aurora kinase A interacting protein 1 [Source:MGI Symbol;Acc:MGI:1913327]	1.37479	5.89745	43.1794	4.99e-11	2.85e-09
ENSMUSG00000060716	211945	Plekhh1	pleckstrin homology domain containing, family H (with MyTH4 domain) member 1 [Source:MGI Symbol;Acc:MGI:2144989]	-2.51638	2.93952	43.1649	5.03e-11	2.86e-09
ENSMUSG00000040521	66399	Tsfm	Ts translation elongation factor, mitochondrial [Source:MGI Symbol;Acc:MGI:1913649]	1.47472	3.3981	43.1494	5.07e-11	2.87e-09
ENSMUSG00000064370	17711	mt-Cytb	mitochondrially encoded cytochrome b [Source:MGI Symbol;Acc:MGI:102501]	-4.71565	14.2826	43.1357	5.11e-11	2.88e-09
ENSMUSG00000036814	102680	Slc6a20a	solute carrier family 6 (neurotransmitter transporter), member 20A [Source:MGI Symbol;Acc:MGI:2143217]	-2.70307	2.89558	43.0929	5.22e-11	2.94e-09
ENSMUSG00000018166	13867	Erbb3	erb-b2 receptor tyrosine kinase 3 [Source:MGI Symbol;Acc:MGI:95411]	-2.98815	3.43095	43.0668	5.29e-11	2.97e-09
ENSMUSG00000023186	67776	Vwa5a	von Willebrand factor A domain containing 5A [Source:MGI Symbol;Acc:MGI:1915026]	-2.2571	3.01729	42.9454	5.63e-11	3.15e-09
ENSMUSG00000018500	11541	Adora2b	adenosine A2b receptor [Source:MGI Symbol;Acc:MGI:99403]	-2.81655	0.742204	42.904	5.75e-11	3.2e-09
ENSMUSG00000078348	66125	Sf3b5	splicing factor 3b, subunit 5 [Source:MGI Symbol;Acc:MGI:1913375]	1.43412	5.34085	42.8959	5.77e-11	3.21e-09
ENSMUSG00000097649	NA	Gm10561	predicted gene 10561 [Source:MGI Symbol;Acc:MGI:3648163]	-3.63357	-0.762728	42.8756	5.83e-11	3.23e-09
ENSMUSG00000061778	76763	Mospd2	motile sperm domain containing 2 [Source:MGI Symbol;Acc:MGI:1924013]	-1.41429	3.68292	42.8068	6.04e-11	3.33e-09
ENSMUSG00000068859	381373	Sp9	trans-acting transcription factor 9 [Source:MGI Symbol;Acc:MGI:3574660]	-2.11891	2.03691	42.7597	6.19e-11	3.4e-09
ENSMUSG00000028797	76799	Tmem234	transmembrane protein 234 [Source:MGI Symbol;Acc:MGI:1924049]	1.16316	6.81834	42.7377	6.26e-11	3.43e-09
ENSMUSG00000022193	19173	Psmb5	proteasome (prosome, macropain) subunit, beta type 5 [Source:MGI Symbol;Acc:MGI:1194513]	1.28439	4.9898	42.6922	6.41e-11	3.5e-09
ENSMUSG00000018927	20305	Ccl6	chemokine (C-C motif) ligand 6 [Source:MGI Symbol;Acc:MGI:98263]	-3.42233	2.0207	42.6664	6.49e-11	3.54e-09
ENSMUSG00000096014	20664	Sox1	SRY (sex determining region Y)-box 1 [Source:MGI Symbol;Acc:MGI:98357]	-2.48728	2.14662	42.5561	6.87e-11	3.73e-09
ENSMUSG00000024650	18399	Slc22a6	solute carrier family 22 (organic anion transporter), member 6 [Source:MGI Symbol;Acc:MGI:892001]	-4.0989	1.45529	42.4793	7.14e-11	3.86e-09
ENSMUSG00000037523	228607	Mavs	mitochondrial antiviral signaling protein [Source:MGI Symbol;Acc:MGI:2444773]	-2.3038	2.99691	42.4756	7.16e-11	3.86e-09
ENSMUSG00000037652	241915	Phc3	polyhomeotic-like 3 (Drosophila) [Source:MGI Symbol;Acc:MGI:2181434]	-1.4591	4.86587	42.4194	7.37e-11	3.95e-09
ENSMUSG00000019362	101966	D8Ertd738e	DNA segment, Chr 8, ERATO Doi 738, expressed [Source:MGI Symbol;Acc:MGI:1289231]	1.4144	6.45319	42.4178	7.37e-11	3.95e-09
ENSMUSG00000026424	171469	Gpr37l1	G protein-coupled receptor 37-like 1 [Source:MGI Symbol;Acc:MGI:1928503]	-2.33768	5.8399	42.3747	7.54e-11	4.03e-09
ENSMUSG00000024158	14651	Hagh	hydroxyacyl glutathione hydrolase [Source:MGI Symbol;Acc:MGI:95745]	1.26371	6.39745	42.3076	7.8e-11	4.15e-09
ENSMUSG00000040229	23890	Gpr34	G protein-coupled receptor 34 [Source:MGI Symbol;Acc:MGI:1346334]	-2.71106	3.76289	42.2934	7.86e-11	4.17e-09
ENSMUSG00000005510	68349	Ndufs3	NADH dehydrogenase (ubiquinone) Fe-S protein 3 [Source:MGI Symbol;Acc:MGI:1915599]	1.06944	5.57065	42.2812	7.9e-11	4.18e-09
ENSMUSG00000091204	NA	Gm7271	predicted gene 7271 [Source:MGI Symbol;Acc:MGI:3647743]	3.03149	-0.0143566	42.1485	8.46e-11	4.46e-09
ENSMUSG00000061665	12488	Cd2ap	CD2-associated protein [Source:MGI Symbol;Acc:MGI:1330281]	-2.03693	3.09687	42.1175	8.59e-11	4.52e-09
ENSMUSG00000036199	67184	Ndufa13	NADH dehydrogenase (ubiquinone) 1 alpha subcomplex, 13 [Source:MGI Symbol;Acc:MGI:1914434]	1.35744	8.00239	42.1027	8.66e-11	4.54e-09
ENSMUSG00000032688	240354	Malt1	MALT1 paracaspase [Source:MGI Symbol;Acc:MGI:2445027]	-2.32139	1.21764	42.0934	8.7e-11	4.55e-09
ENSMUSG00000036585	14164	Fgf1	fibroblast growth factor 1 [Source:MGI Symbol;Acc:MGI:95515]	-2.32228	6.03591	42.0416	8.94e-11	4.65e-09
ENSMUSG00000020122	13649	Egfr	epidermal growth factor receptor [Source:MGI Symbol;Acc:MGI:95294]	-2.06926	3.79125	42.0205	9.03e-11	4.69e-09
ENSMUSG00000001700	107022	Gramd3	GRAM domain containing 3 [Source:MGI Symbol;Acc:MGI:1914815]	-2.20878	4.11427	42.0141	9.06e-11	4.69e-09
ENSMUSG00000020591	18217	Ntsr2	neurotensin receptor 2 [Source:MGI Symbol;Acc:MGI:108018]	-2.17878	6.73572	41.9979	9.14e-11	4.72e-09
ENSMUSG00000020267	15254	Hint1	histidine triad nucleotide binding protein 1 [Source:MGI Symbol;Acc:MGI:1321133]	1.48228	8.38241	41.9838	9.2e-11	4.74e-09
ENSMUSG00000064284	72355	Cdpf1	cysteine rich, DPF motif domain containing 1 [Source:MGI Symbol;Acc:MGI:1919605]	1.29121	3.53226	41.9311	9.45e-11	4.85e-09
ENSMUSG00000035649	319885	Zcchc7	zinc finger, CCHC domain containing 7 [Source:MGI Symbol;Acc:MGI:2442912]	-2.2663	5.0589	41.9109	9.55e-11	4.89e-09
ENSMUSG00000040043	56516	Rbms2	RNA binding motif, single stranded interacting protein 2 [Source:MGI Symbol;Acc:MGI:1861776]	-1.65754	3.54947	41.8557	9.83e-11	5.01e-09
ENSMUSG00000024985	21416	Tcf7l2	transcription factor 7 like 2, T cell specific, HMG box [Source:MGI Symbol;Acc:MGI:1202879]	-2.73449	5.25256	41.8052	1.01e-10	5.12e-09
ENSMUSG00000015090	19215	Ptgds	prostaglandin D2 synthase (brain) [Source:MGI Symbol;Acc:MGI:99261]	-2.78926	9.7034	41.7998	1.01e-10	5.12e-09
ENSMUSG00000064367	17721	mt-Nd5	mitochondrially encoded NADH dehydrogenase 5 [Source:MGI Symbol;Acc:MGI:102496]	-4.08297	12.1941	41.762	1.03e-10	5.2e-09
ENSMUSG00000027820	17380	Mme	membrane metallo endopeptidase [Source:MGI Symbol;Acc:MGI:97004]	-2.61317	1.78779	41.7593	1.03e-10	5.2e-09
ENSMUSG00000085971	NA	Gm15411	predicted gene 15411 [Source:MGI Symbol;Acc:MGI:3705213]	1.96344	0.539453	41.5965	1.12e-10	5.63e-09
ENSMUSG00000041035	226162	Gm17018	predicted gene 17018 [Source:MGI Symbol;Acc:MGI:4820566]	1.26588	6.55187	41.577	1.13e-10	5.67e-09
ENSMUSG00000071014	230075	Ndufb6	NADH dehydrogenase (ubiquinone) 1 beta subcomplex, 6 [Source:MGI Symbol;Acc:MGI:2684983]	1.55142	5.76885	41.5282	1.16e-10	5.8e-09
ENSMUSG00000022747	54613	St3gal6	ST3 beta-galactoside alpha-2,3-sialyltransferase 6 [Source:MGI Symbol;Acc:MGI:1888707]	-1.85344	3.21127	41.355	1.27e-10	6.32e-09
ENSMUSG00000050721	102595	Plekho2	pleckstrin homology domain containing, family O member 2 [Source:MGI Symbol;Acc:MGI:2143132]	-2.39544	3.41974	41.2745	1.32e-10	6.54e-09
ENSMUSG00000050732	22320	Vamp8	vesicle-associated membrane protein 8 [Source:MGI Symbol;Acc:MGI:1336882]	-1.75802	4.26904	41.2701	1.33e-10	6.54e-09
ENSMUSG00000031990	83964	Jam3	junction adhesion molecule 3 [Source:MGI Symbol;Acc:MGI:1933825]	-1.51612	5.41538	41.2683	1.33e-10	6.54e-09
ENSMUSG00000041633	207474	Kctd12b	potassium channel tetramerisation domain containing 12b [Source:MGI Symbol;Acc:MGI:2444667]	-2.28081	1.96316	41.2636	1.33e-10	6.54e-09
ENSMUSG00000024642	21888	Tle4	transducin-like enhancer of split 4 [Source:MGI Symbol;Acc:MGI:104633]	-1.139	5.48527	41.2377	1.35e-10	6.6e-09
ENSMUSG00000023367	66058	Tmem176a	transmembrane protein 176A [Source:MGI Symbol;Acc:MGI:1913308]	-2.54802	3.9528	41.2354	1.35e-10	6.6e-09
ENSMUSG00000070427	16068	Il18bp	interleukin 18 binding protein [Source:MGI Symbol;Acc:MGI:1333800]	-2.03726	1.21439	41.1994	1.37e-10	6.7e-09
ENSMUSG00000030847	29810	Bag3	BCL2-associated athanogene 3 [Source:MGI Symbol;Acc:MGI:1352493]	-2.17005	2.372	41.1959	1.38e-10	6.7e-09
ENSMUSG00000052833	56459	Sae1	SUMO1 activating enzyme subunit 1 [Source:MGI Symbol;Acc:MGI:1929264]	1.16633	6.43037	41.1446	1.41e-10	6.85e-09
ENSMUSG00000026156	280645	B3gat2	beta-1,3-glucuronyltransferase 2 (glucuronosyltransferase S) [Source:MGI Symbol;Acc:MGI:2389490]	-1.66086	3.17749	40.9602	1.55e-10	7.51e-09
ENSMUSG00000006589	11821	Aprt	adenine phosphoribosyl transferase [Source:MGI Symbol;Acc:MGI:88061]	1.13161	5.95331	40.9266	1.58e-10	7.62e-09
ENSMUSG00000029755	13395	Dlx5	distal-less homeobox 5 [Source:MGI Symbol;Acc:MGI:101926]	-2.24687	0.725566	40.918	1.59e-10	7.63e-09
ENSMUSG00000022658	56370	Tagln3	transgelin 3 [Source:MGI Symbol;Acc:MGI:1926784]	1.5151	8.91642	40.906	1.6e-10	7.66e-09
ENSMUSG00000021037	217737	Ahsa1	AHA1, activator of heat shock protein ATPase 1 [Source:MGI Symbol;Acc:MGI:2387603]	1.24838	6.54027	40.8374	1.65e-10	7.91e-09
ENSMUSG00000028149	229877	Rap1gds1	RAP1, GTP-GDP dissociation stimulator 1 [Source:MGI Symbol;Acc:MGI:2385189]	1.19815	8.29378	40.8024	1.68e-10	8e-09
ENSMUSG00000055799	21415	Tcf7l1	transcription factor 7 like 1 (T cell specific, HMG box) [Source:MGI Symbol;Acc:MGI:1202876]	-2.89729	1.81016	40.8023	1.68e-10	8e-09
ENSMUSG00000055373	14348	Fut9	fucosyltransferase 9 [Source:MGI Symbol;Acc:MGI:1330859]	-1.52005	7.41435	40.753	1.73e-10	8.19e-09
ENSMUSG00000055538	71918	Zcchc24	zinc finger, CCHC domain containing 24 [Source:MGI Symbol;Acc:MGI:1919168]	-2.33538	6.14405	40.6896	1.78e-10	8.43e-09
ENSMUSG00000030127	26894	Cops7a	COP9 signalosome subunit 7A [Source:MGI Symbol;Acc:MGI:1349400]	1.09975	7.02508	40.6843	1.79e-10	8.43e-09
ENSMUSG00000004317	12728	Clcn5	chloride channel, voltage-sensitive 5 [Source:MGI Symbol;Acc:MGI:99486]	-1.43853	3.93602	40.6473	1.82e-10	8.57e-09
ENSMUSG00000038677	268935	Scube3	signal peptide, CUB domain, EGF-like 3 [Source:MGI Symbol;Acc:MGI:3045253]	-2.24214	1.15785	40.5646	1.9e-10	8.91e-09
ENSMUSG00000044042	14260	Fmn1	formin 1 [Source:MGI Symbol;Acc:MGI:101815]	-1.86769	2.89704	40.5582	1.91e-10	8.92e-09
ENSMUSG00000033054	244879	Npat	nuclear protein in the AT region [Source:MGI Symbol;Acc:MGI:107605]	-1.32007	4.42715	40.5137	1.95e-10	9.1e-09
ENSMUSG00000033099	97961	Nol12	nucleolar protein 12 [Source:MGI Symbol;Acc:MGI:2146285]	1.22211	4.74525	40.4917	1.97e-10	9.18e-09
ENSMUSG00000002728	67877	Naa20	N(alpha)-acetyltransferase 20, NatB catalytic subunit [Source:MGI Symbol;Acc:MGI:1915127]	1.30837	5.77221	40.4322	2.04e-10	9.42e-09
ENSMUSG00000028517	67916	Plpp3	phospholipid phosphatase 3 [Source:MGI Symbol;Acc:MGI:1915166]	-2.44477	7.69727	40.43	2.04e-10	9.42e-09
ENSMUSG00000059336	108052	Slc14a1	solute carrier family 14 (urea transporter), member 1 [Source:MGI Symbol;Acc:MGI:1351654]	-2.88264	3.19135	40.3764	2.09e-10	9.65e-09
ENSMUSG00000024944	56327	Arl2	ADP-ribosylation factor-like 2 [Source:MGI Symbol;Acc:MGI:1928393]	1.10935	5.89387	40.3596	2.11e-10	9.71e-09
ENSMUSG00000040759	67272	Cmtm5	CKLF-like MARVEL transmembrane domain containing 5 [Source:MGI Symbol;Acc:MGI:2447164]	-1.86441	5.82706	40.2549	2.23e-10	1.02e-08
ENSMUSG00000038766	213054	Gabpb2	GA repeat binding protein, beta 2 [Source:MGI Symbol;Acc:MGI:95612]	-1.99852	2.72664	40.2234	2.27e-10	1.04e-08
ENSMUSG00000015476	260297	Prrt1	proline-rich transmembrane protein 1 [Source:MGI Symbol;Acc:MGI:1932118]	1.27518	5.95438	40.1988	2.29e-10	1.05e-08
ENSMUSG00000024309	14976	Pfdn6	prefoldin subunit 6 [Source:MGI Symbol;Acc:MGI:95908]	1.37766	5.01335	40.1826	2.31e-10	1.05e-08
ENSMUSG00000032299	66199	Commd4	COMM domain containing 4 [Source:MGI Symbol;Acc:MGI:1913449]	1.13293	5.96136	40.1592	2.34e-10	1.06e-08
ENSMUSG00000041377	29862	Ninj2	ninjurin 2 [Source:MGI Symbol;Acc:MGI:1352751]	-2.8669	2.57052	40.1559	2.34e-10	1.06e-08
ENSMUSG00000029864	76263	Gstk1	glutathione S-transferase kappa 1 [Source:MGI Symbol;Acc:MGI:1923513]	-2.33263	4.13185	40.1167	2.39e-10	1.08e-08
ENSMUSG00000042228	17096	Lyn	LYN proto-oncogene, Src family tyrosine kinase [Source:MGI Symbol;Acc:MGI:96892]	-2.16831	2.76489	40.1107	2.4e-10	1.08e-08
ENSMUSG00000028551	12580	Cdkn2c	cyclin-dependent kinase inhibitor 2C (p18, inhibits CDK4) [Source:MGI Symbol;Acc:MGI:105388]	-2.49054	1.91969	40.1026	2.41e-10	1.08e-08
ENSMUSG00000026568	70456	Mpc2	mitochondrial pyruvate carrier 2 [Source:MGI Symbol;Acc:MGI:1917706]	1.66771	6.28307	40.1008	2.41e-10	1.08e-08
ENSMUSG00000040552	12267	C3ar1	complement component 3a receptor 1 [Source:MGI Symbol;Acc:MGI:1097680]	-2.67852	2.59186	40.0766	2.44e-10	1.09e-08
ENSMUSG00000042750	12069	Bex2	brain expressed X-linked 2 [Source:MGI Symbol;Acc:MGI:1338017]	1.65866	7.89535	40.0446	2.48e-10	1.1e-08
ENSMUSG00000008999	12162	Bmp7	bone morphogenetic protein 7 [Source:MGI Symbol;Acc:MGI:103302]	-1.82391	3.1308	40.0013	2.54e-10	1.13e-08
ENSMUSG00000006356	68337	Crip2	cysteine rich protein 2 [Source:MGI Symbol;Acc:MGI:1915587]	1.11368	7.10095	39.8642	2.72e-10	1.21e-08
ENSMUSG00000032766	66066	Gng11	guanine nucleotide binding protein (G protein), gamma 11 [Source:MGI Symbol;Acc:MGI:1913316]	-2.8242	2.02972	39.82	2.78e-10	1.23e-08
ENSMUSG00000003873	12028	Bax	BCL2-associated X protein [Source:MGI Symbol;Acc:MGI:99702]	1.20804	5.65518	39.8178	2.79e-10	1.23e-08
ENSMUSG00000068284	207806	Usf3	upstream transcription factor family member 3 [Source:MGI Symbol;Acc:MGI:2685454]	-1.35835	5.1002	39.8136	2.79e-10	1.23e-08
ENSMUSG00000046207	104709	Pik3r6	phosphoinositide-3-kinase, regulatory subunit 6 [Source:MGI Symbol;Acc:MGI:2144613]	1.7445	2.49973	39.6549	3.03e-10	1.33e-08
ENSMUSG00000033777	279572	Tlr13	toll-like receptor 13 [Source:MGI Symbol;Acc:MGI:3045213]	-3.60957	0.720546	39.5032	3.28e-10	1.43e-08
ENSMUSG00000079523	19240	Tmsb10	thymosin, beta 10 [Source:MGI Symbol;Acc:MGI:109146]	1.57616	5.37651	39.426	3.41e-10	1.48e-08
ENSMUSG00000022452	69029	Smdt1	single-pass membrane protein with aspartate rich tail 1 [Source:MGI Symbol;Acc:MGI:1916279]	1.39704	6.07224	39.3564	3.53e-10	1.53e-08
ENSMUSG00000022150	13132	Dab2	disabled 2, mitogen-responsive phosphoprotein [Source:MGI Symbol;Acc:MGI:109175]	-2.62992	3.2101	39.3428	3.56e-10	1.54e-08
ENSMUSG00000033845	27395	Mrpl15	mitochondrial ribosomal protein L15 [Source:MGI Symbol;Acc:MGI:1351639]	1.15125	5.47009	39.3224	3.59e-10	1.55e-08
ENSMUSG00000021592	77041	Arsk	arylsulfatase K [Source:MGI Symbol;Acc:MGI:1924291]	-1.67796	2.78728	39.3122	3.61e-10	1.56e-08
ENSMUSG00000028793	75234	Rnf19b	ring finger protein 19B [Source:MGI Symbol;Acc:MGI:1922484]	1.15884	4.94533	39.2773	3.68e-10	1.58e-08
ENSMUSG00000083563	NA	Gm13340	predicted gene 13340 [Source:MGI Symbol;Acc:MGI:3650227]	-4.12304	3.84013	39.2609	3.71e-10	1.59e-08
ENSMUSG00000036040	77794	Adamtsl2	ADAMTS-like 2 [Source:MGI Symbol;Acc:MGI:1925044]	1.49916	4.57554	39.2306	3.77e-10	1.61e-08
ENSMUSG00000006519	13057	Cyba	cytochrome b-245, alpha polypeptide [Source:MGI Symbol;Acc:MGI:1316658]	-2.53205	2.93724	39.2102	3.81e-10	1.62e-08
ENSMUSG00000002985	11816	Apoe	apolipoprotein E [Source:MGI Symbol;Acc:MGI:88057]	-2.71294	8.59692	39.1881	3.85e-10	1.64e-08
ENSMUSG00000044033	545428	Ccdc141	coiled-coil domain containing 141 [Source:MGI Symbol;Acc:MGI:1919735]	-1.91654	3.63244	39.1448	3.94e-10	1.67e-08
ENSMUSG00000029059	66469	Fam213b	family with sequence similarity 213, member B [Source:MGI Symbol;Acc:MGI:1913719]	1.12129	5.678	39.1033	4.02e-10	1.7e-08
ENSMUSG00000006782	12799	Cnp	2',3'-cyclic nucleotide 3' phosphodiesterase [Source:MGI Symbol;Acc:MGI:88437]	-2.11222	8.83234	39.1007	4.02e-10	1.7e-08
ENSMUSG00000051319	NA	1500011K16Rik	RIKEN cDNA 1500011K16 gene [Source:MGI Symbol;Acc:MGI:1915135]	1.47655	4.32331	39.0728	4.08e-10	1.72e-08
ENSMUSG00000015568	16956	Lpl	lipoprotein lipase [Source:MGI Symbol;Acc:MGI:96820]	-1.89648	5.05367	39.0697	4.09e-10	1.72e-08
ENSMUSG00000036896	12262	C1qc	complement component 1, q subcomponent, C chain [Source:MGI Symbol;Acc:MGI:88225]	-2.55051	4.11418	38.9527	4.34e-10	1.82e-08
ENSMUSG00000033307	17319	Mif	macrophage migration inhibitory factor (glycosylation-inhibiting factor) [Source:MGI Symbol;Acc:MGI:96982]	1.39946	5.94283	38.9459	4.36e-10	1.82e-08
ENSMUSG00000078566	12176	Bnip3	BCL2/adenovirus E1B interacting protein 3 [Source:MGI Symbol;Acc:MGI:109326]	1.19345	6.09159	38.9161	4.42e-10	1.85e-08
ENSMUSG00000027792	12038	Bche	butyrylcholinesterase [Source:MGI Symbol;Acc:MGI:894278]	-3.54587	1.49648	38.8949	4.47e-10	1.86e-08
ENSMUSG00000037601	18102	Nme1	NME/NM23 nucleoside diphosphate kinase 1 [Source:MGI Symbol;Acc:MGI:97355]	1.53051	8.3733	38.8826	4.5e-10	1.87e-08
ENSMUSG00000022899	57738	Slc15a2	solute carrier family 15 (H+/peptide transporter), member 2 [Source:MGI Symbol;Acc:MGI:1890457]	-2.15557	4.94879	38.8431	4.59e-10	1.9e-08
ENSMUSG00000046020	140484	Pofut1	protein O-fucosyltransferase 1 [Source:MGI Symbol;Acc:MGI:2153207]	-1.49484	3.57158	38.8138	4.66e-10	1.93e-08
ENSMUSG00000078572	NA	Ndufaf8	NADH dehydrogenase (ubiquinone) 1 alpha subcomplex assembly factor 8 [Source:MGI Symbol;Acc:MGI:1913676]	1.66816	3.12377	38.7602	4.79e-10	1.98e-08
ENSMUSG00000034342	12402	Cbl	Casitas B-lineage lymphoma [Source:MGI Symbol;Acc:MGI:88279]	-1.32613	4.21435	38.6568	5.05e-10	2.08e-08
ENSMUSG00000021871	18950	Pnp	purine-nucleoside phosphorylase [Source:MGI Symbol;Acc:MGI:97365]	-1.92614	3.74865	38.6258	5.13e-10	2.1e-08
ENSMUSG00000022148	23880	Fyb	FYN binding protein [Source:MGI Symbol;Acc:MGI:1346327]	-2.95065	2.90843	38.6217	5.14e-10	2.1e-08
ENSMUSG00000041695	16518	Kcnj2	potassium inwardly-rectifying channel, subfamily J, member 2 [Source:MGI Symbol;Acc:MGI:104744]	-1.56372	3.79857	38.6177	5.16e-10	2.1e-08
ENSMUSG00000085873	NA	Ttc39aos1	Ttc39a opposite strand RNA 1 [Source:MGI Symbol;Acc:MGI:3651956]	-3.35881	-0.234467	38.6051	5.19e-10	2.11e-08
ENSMUSG00000031059	104130	Ndufb11	NADH dehydrogenase (ubiquinone) 1 beta subcomplex, 11 [Source:MGI Symbol;Acc:MGI:1349919]	1.40498	7.55409	38.5699	5.28e-10	2.15e-08
ENSMUSG00000052229	574402	Gpr17	G protein-coupled receptor 17 [Source:MGI Symbol;Acc:MGI:3584514]	-2.25907	5.4791	38.5574	5.32e-10	2.15e-08
ENSMUSG00000054115	27401	Skp2	S-phase kinase-associated protein 2 (p45) [Source:MGI Symbol;Acc:MGI:1351663]	-2.27042	2.30964	38.5324	5.39e-10	2.18e-08
ENSMUSG00000040188	24044	Scamp2	secretory carrier membrane protein 2 [Source:MGI Symbol;Acc:MGI:1346518]	-1.41311	4.86023	38.5225	5.41e-10	2.18e-08
ENSMUSG00000023904	353502	Hcfc1r1	host cell factor C1 regulator 1 (XPO1-dependent) [Source:MGI Symbol;Acc:MGI:2663619]	1.3191	6.42605	38.5102	5.45e-10	2.19e-08
ENSMUSG00000020709	216991	Adap2	ArfGAP with dual PH domains 2 [Source:MGI Symbol;Acc:MGI:2663075]	-2.84534	2.28192	38.509	5.45e-10	2.19e-08
ENSMUSG00000055612	66953	Cdca7	cell division cycle associated 7 [Source:MGI Symbol;Acc:MGI:1914203]	-2.18138	1.28892	38.4907	5.5e-10	2.2e-08
ENSMUSG00000035293	217558	G2e3	G2/M-phase specific E3 ubiquitin ligase [Source:MGI Symbol;Acc:MGI:2444298]	-1.76552	3.41419	38.4461	5.63e-10	2.25e-08
ENSMUSG00000032525	18087	Nktr	natural killer tumor recognition sequence [Source:MGI Symbol;Acc:MGI:97346]	-1.6799	5.65621	38.441	5.64e-10	2.25e-08
ENSMUSG00000019370	12315	Calm3	calmodulin 3 [Source:MGI Symbol;Acc:MGI:103249]	1.46663	9.21644	38.4314	5.67e-10	2.25e-08
ENSMUSG00000050288	57265	Fzd2	frizzled class receptor 2 [Source:MGI Symbol;Acc:MGI:1888513]	-2.59363	1.92391	38.4296	5.68e-10	2.25e-08
ENSMUSG00000030879	27397	Mrpl17	mitochondrial ribosomal protein L17 [Source:MGI Symbol;Acc:MGI:1351608]	1.12764	5.50152	38.4284	5.68e-10	2.25e-08
ENSMUSG00000032359	13036	Ctsh	cathepsin H [Source:MGI Symbol;Acc:MGI:107285]	-3.03643	2.96104	38.3912	5.79e-10	2.29e-08
ENSMUSG00000097347	NA	Gm17275	predicted gene, 17275 [Source:MGI Symbol;Acc:MGI:4936909]	-3.13534	-0.673012	38.3239	5.99e-10	2.36e-08
ENSMUSG00000019494	26893	Cops6	COP9 signalosome subunit 6 [Source:MGI Symbol;Acc:MGI:1349439]	1.12354	7.10822	38.3174	6.01e-10	2.36e-08
ENSMUSG00000035530	20918	Eif1	eukaryotic translation initiation factor 1 [Source:MGI Symbol;Acc:MGI:105125]	1.05519	7.1966	38.3165	6.02e-10	2.36e-08
ENSMUSG00000064351	17708	mt-Co1	mitochondrially encoded cytochrome c oxidase I [Source:MGI Symbol;Acc:MGI:102504]	-4.0336	13.7846	38.2974	6.07e-10	2.38e-08
ENSMUSG00000019803	21907	Nr2e1	nuclear receptor subfamily 2, group E, member 1 [Source:MGI Symbol;Acc:MGI:1100526]	-2.60957	3.27606	38.2701	6.16e-10	2.4e-08
ENSMUSG00000031508	102334	Ankrd10	ankyrin repeat domain 10 [Source:MGI Symbol;Acc:MGI:1921840]	-1.23924	4.74401	38.2635	6.18e-10	2.41e-08
ENSMUSG00000097258	NA	Gm26767	predicted gene, 26767 [Source:MGI Symbol;Acc:MGI:5477261]	-2.26064	1.99913	38.1694	6.49e-10	2.52e-08
ENSMUSG00000051671	67892	Coa6	cytochrome c oxidase assembly factor 6 [Source:MGI Symbol;Acc:MGI:1915142]	1.60426	2.97992	38.1492	6.55e-10	2.54e-08
ENSMUSG00000030737	101488	Slco2b1	solute carrier organic anion transporter family, member 2b1 [Source:MGI Symbol;Acc:MGI:1351872]	-2.67483	3.68111	38.115	6.67e-10	2.58e-08
ENSMUSG00000020733	26941	Slc9a3r1	solute carrier family 9 (sodium/hydrogen exchanger), member 3 regulator 1 [Source:MGI Symbol;Acc:MGI:1349482]	-2.57346	4.3328	38.1116	6.68e-10	2.58e-08
ENSMUSG00000070319	53356	Eif3g	eukaryotic translation initiation factor 3, subunit G [Source:MGI Symbol;Acc:MGI:1858258]	1.25175	5.29419	38.0978	6.73e-10	2.59e-08
ENSMUSG00000034724	231464	Cnot6l	CCR4-NOT transcription complex, subunit 6-like [Source:MGI Symbol;Acc:MGI:2443154]	-1.11834	5.44068	38.0361	6.94e-10	2.67e-08
ENSMUSG00000024346	67199	Pfdn1	prefoldin 1 [Source:MGI Symbol;Acc:MGI:1914449]	1.27596	6.68739	38.0104	7.04e-10	2.7e-08
ENSMUSG00000029223	22223	Uchl1	ubiquitin carboxy-terminal hydrolase L1 [Source:MGI Symbol;Acc:MGI:103149]	1.54416	8.58003	37.9904	7.11e-10	2.72e-08
ENSMUSG00000021743	54713	Fezf2	Fez family zinc finger 2 [Source:MGI Symbol;Acc:MGI:1859823]	1.86418	5.64154	37.9764	7.16e-10	2.73e-08
ENSMUSG00000090053	242481	Palm2	paralemmin 2 [Source:MGI Symbol;Acc:MGI:1934601]	-1.65662	1.76882	37.9575	7.23e-10	2.75e-08
ENSMUSG00000016496	60533	Cd274	CD274 antigen [Source:MGI Symbol;Acc:MGI:1926446]	-2.78854	-0.0144148	37.9356	7.31e-10	2.77e-08
ENSMUSG00000069763	67888	Tmem100	transmembrane protein 100 [Source:MGI Symbol;Acc:MGI:1915138]	-1.77821	4.85421	37.909	7.41e-10	2.81e-08
ENSMUSG00000030605	17304	Mfge8	milk fat globule-EGF factor 8 protein [Source:MGI Symbol;Acc:MGI:102768]	-2.50447	6.86746	37.8905	7.48e-10	2.82e-08
ENSMUSG00000002767	27398	Mrpl2	mitochondrial ribosomal protein L2 [Source:MGI Symbol;Acc:MGI:1351622]	1.44533	4.43801	37.8892	7.49e-10	2.82e-08
ENSMUSG00000027327	67326	1700037H04Rik	RIKEN cDNA 1700037H04 gene [Source:MGI Symbol;Acc:MGI:1914576]	1.40844	6.35754	37.8488	7.64e-10	2.88e-08
ENSMUSG00000038668	14745	Lpar1	lysophosphatidic acid receptor 1 [Source:MGI Symbol;Acc:MGI:108429]	-2.51848	7.33914	37.8109	7.79e-10	2.93e-08
ENSMUSG00000066258	76681	Trim12a	tripartite motif-containing 12A [Source:MGI Symbol;Acc:MGI:1923931]	-2.96912	0.794486	37.8041	7.82e-10	2.93e-08
ENSMUSG00000036197	223827	Gxylt1	glucoside xylosyltransferase 1 [Source:MGI Symbol;Acc:MGI:2684933]	-1.59915	3.64425	37.7309	8.12e-10	3.03e-08
ENSMUSG00000024992	110855	Pde6c	phosphodiesterase 6C, cGMP specific, cone, alpha prime [Source:MGI Symbol;Acc:MGI:105956]	2.28083	2.24184	37.6827	8.32e-10	3.1e-08
ENSMUSG00000053475	21930	Tnfaip6	tumor necrosis factor alpha induced protein 6 [Source:MGI Symbol;Acc:MGI:1195266]	-1.71831	3.62718	37.6201	8.6e-10	3.2e-08
ENSMUSG00000040269	66230	Mrps28	mitochondrial ribosomal protein S28 [Source:MGI Symbol;Acc:MGI:1913480]	1.22329	4.24871	37.6073	8.65e-10	3.21e-08
ENSMUSG00000024227	69239	Pdzph1	PDZ and pleckstrin homology domains 1 [Source:MGI Symbol;Acc:MGI:1916489]	-2.23654	2.8542	37.5658	8.84e-10	3.27e-08
ENSMUSG00000050953	14609	Gja1	gap junction protein, alpha 1 [Source:MGI Symbol;Acc:MGI:95713]	-2.96197	8.46335	37.5058	9.11e-10	3.37e-08
ENSMUSG00000019428	14232	Fkbp8	FK506 binding protein 8 [Source:MGI Symbol;Acc:MGI:1341070]	1.35037	6.77904	37.4947	9.17e-10	3.38e-08
ENSMUSG00000053279	11668	Aldh1a1	aldehyde dehydrogenase family 1, subfamily A1 [Source:MGI Symbol;Acc:MGI:1353450]	-2.06986	7.085	37.4912	9.18e-10	3.38e-08
ENSMUSG00000024006	106504	Stk38	serine/threonine kinase 38 [Source:MGI Symbol;Acc:MGI:2442572]	-1.58363	4.37285	37.485	9.21e-10	3.38e-08
ENSMUSG00000034320	13521	Slc26a2	solute carrier family 26 (sulfate transporter), member 2 [Source:MGI Symbol;Acc:MGI:892977]	-1.63875	3.84604	37.4791	9.24e-10	3.38e-08
ENSMUSG00000028334	94181	Nans	N-acetylneuraminic acid synthase (sialic acid synthase) [Source:MGI Symbol;Acc:MGI:2149820]	1.31147	2.74129	37.4599	9.33e-10	3.41e-08
ENSMUSG00000028655	76574	Mfsd2a	major facilitator superfamily domain containing 2A [Source:MGI Symbol;Acc:MGI:1923824]	-2.12267	5.40116	37.4289	9.48e-10	3.46e-08
ENSMUSG00000062753	106672	AI413582	expressed sequence AI413582 [Source:MGI Symbol;Acc:MGI:2146839]	1.65497	5.82681	37.356	9.84e-10	3.58e-08
ENSMUSG00000007207	20907	Stx1a	syntaxin 1A (brain) [Source:MGI Symbol;Acc:MGI:109355]	1.33112	8.38649	37.3534	9.85e-10	3.58e-08
ENSMUSG00000066406	75547	Akap13	A kinase (PRKA) anchor protein 13 [Source:MGI Symbol;Acc:MGI:2676556]	-1.57993	4.71479	37.3371	9.94e-10	3.6e-08
ENSMUSG00000004730	13733	Adgre1	adhesion G protein-coupled receptor E1 [Source:MGI Symbol;Acc:MGI:106912]	-3.21829	2.73613	37.2879	1.02e-09	3.68e-08
ENSMUSG00000064345	17717	mt-Nd2	mitochondrially encoded NADH dehydrogenase 2 [Source:MGI Symbol;Acc:MGI:102500]	-4.45406	11.8401	37.2691	1.03e-09	3.71e-08
ENSMUSG00000047228	232400	A2ml1	alpha-2-macroglobulin like 1 [Source:MGI Symbol;Acc:MGI:3039594]	1.91749	6.50829	37.2636	1.03e-09	3.71e-08
ENSMUSG00000031610	20284	Scrg1	scrapie responsive gene 1 [Source:MGI Symbol;Acc:MGI:1328308]	-2.49105	7.08655	37.2468	1.04e-09	3.73e-08
ENSMUSG00000072214	18951	2018-09-05	septin 5 [Source:MGI Symbol;Acc:MGI:1195461]	1.18325	6.48849	37.2446	1.04e-09	3.73e-08
ENSMUSG00000029754	13396	Dlx6	distal-less homeobox 6 [Source:MGI Symbol;Acc:MGI:101927]	-2.14955	0.662702	37.2435	1.04e-09	3.73e-08
ENSMUSG00000027508	94212	Pag1	phosphoprotein associated with glycosphingolipid microdomains 1 [Source:MGI Symbol;Acc:MGI:2443160]	-1.57286	3.71521	37.2119	1.06e-09	3.78e-08
ENSMUSG00000035910	195208	Dcdc2a	doublecortin domain containing 2a [Source:MGI Symbol;Acc:MGI:2652818]	1.37404	3.26735	37.2098	1.06e-09	3.78e-08
ENSMUSG00000047261	14432	Gap43	growth associated protein 43 [Source:MGI Symbol;Acc:MGI:95639]	1.55377	8.671	37.1701	1.08e-09	3.85e-08
ENSMUSG00000003380	14470	Rabac1	Rab acceptor 1 (prenylated) [Source:MGI Symbol;Acc:MGI:1201692]	1.46089	7.76922	37.1501	1.09e-09	3.88e-08
ENSMUSG00000047250	19224	Ptgs1	prostaglandin-endoperoxide synthase 1 [Source:MGI Symbol;Acc:MGI:97797]	-2.03994	4.27176	37.1452	1.1e-09	3.88e-08
ENSMUSG00000013822	66126	Elof1	ELF1 homolog, elongation factor 1 [Source:MGI Symbol;Acc:MGI:1913376]	1.23986	6.43975	37.0703	1.14e-09	4.02e-08
ENSMUSG00000029484	11745	Anxa3	annexin A3 [Source:MGI Symbol;Acc:MGI:1201378]	-2.50079	3.8803	37.0455	1.15e-09	4.07e-08
ENSMUSG00000051951	497097	Xkr4	X-linked Kx blood group related 4 [Source:MGI Symbol;Acc:MGI:3528744]	-1.28673	4.59382	37.0283	1.16e-09	4.09e-08
ENSMUSG00000020912	268482	Krt12	keratin 12 [Source:MGI Symbol;Acc:MGI:96687]	1.76927	4.69608	37.0067	1.18e-09	4.13e-08
ENSMUSG00000017188	52469	Coa3	cytochrome C oxidase assembly factor 3 [Source:MGI Symbol;Acc:MGI:1098757]	1.38917	7.82358	36.9824	1.19e-09	4.17e-08
ENSMUSG00000031133	73341	Arhgef6	Rac/Cdc42 guanine nucleotide exchange factor (GEF) 6 [Source:MGI Symbol;Acc:MGI:1920591]	-2.18107	2.91137	36.975	1.2e-09	4.18e-08
ENSMUSG00000044894	22272	Uqcrq	ubiquinol-cytochrome c reductase, complex III subunit VII [Source:MGI Symbol;Acc:MGI:107807]	1.49237	9.09009	36.9215	1.23e-09	4.29e-08
ENSMUSG00000037610	72413	Kcnmb2	potassium large conductance calcium-activated channel, subfamily M, beta member 2 [Source:MGI Symbol;Acc:MGI:1919663]	-1.9108	2.33389	36.9047	1.24e-09	4.32e-08
ENSMUSG00000025035	56350	Arl3	ADP-ribosylation factor-like 3 [Source:MGI Symbol;Acc:MGI:1929699]	1.09897	6.85585	36.8856	1.25e-09	4.35e-08
ENSMUSG00000030611	67994	Mrps11	mitochondrial ribosomal protein S11 [Source:MGI Symbol;Acc:MGI:1915244]	1.08204	4.64018	36.868	1.26e-09	4.38e-08
ENSMUSG00000032265	212943	Fam46a	family with sequence similarity 46, member A [Source:MGI Symbol;Acc:MGI:2670964]	-2.05273	2.82791	36.851	1.28e-09	4.4e-08
ENSMUSG00000031425	18823	Plp1	proteolipid protein (myelin) 1 [Source:MGI Symbol;Acc:MGI:97623]	-2.82875	12.5768	36.8507	1.28e-09	4.4e-08
ENSMUSG00000074994	99003	Qser1	glutamine and serine rich 1 [Source:MGI Symbol;Acc:MGI:2138986]	-1.61649	3.40356	36.7956	1.31e-09	4.52e-08
ENSMUSG00000024818	107375	Slc25a45	solute carrier family 25, member 45 [Source:MGI Symbol;Acc:MGI:2147731]	-2.30972	1.8387	36.7725	1.33e-09	4.56e-08
ENSMUSG00000034462	18764	Pkd2	polycystic kidney disease 2 [Source:MGI Symbol;Acc:MGI:1099818]	-1.27617	4.21099	36.7691	1.33e-09	4.56e-08
ENSMUSG00000051497	16517	Kcnj16	potassium inwardly-rectifying channel, subfamily J, member 16 [Source:MGI Symbol;Acc:MGI:1314842]	-2.56319	5.10065	36.7272	1.36e-09	4.65e-08
ENSMUSG00000025860	11798	Xiap	X-linked inhibitor of apoptosis [Source:MGI Symbol;Acc:MGI:107572]	-1.3733	5.79677	36.7198	1.36e-09	4.66e-08
ENSMUSG00000008822	66204	Acyp1	acylphosphatase 1, erythrocyte (common) type [Source:MGI Symbol;Acc:MGI:1913454]	1.54056	4.50187	36.7016	1.38e-09	4.69e-08
ENSMUSG00000010461	14051	Eya4	EYA transcriptional coactivator and phosphatase 4 [Source:MGI Symbol;Acc:MGI:1337104]	-2.36218	0.77302	36.6836	1.39e-09	4.73e-08
ENSMUSG00000097392	NA	D930016D06Rik	RIKEN cDNA D930016D06 gene [Source:MGI Symbol;Acc:MGI:2442700]	-2.0281	3.60416	36.6285	1.43e-09	4.85e-08
ENSMUSG00000032913	269473	Lrig2	leucine-rich repeats and immunoglobulin-like domains 2 [Source:MGI Symbol;Acc:MGI:2443718]	-1.66809	5.4281	36.6154	1.44e-09	4.87e-08
ENSMUSG00000025358	12566	Cdk2	cyclin-dependent kinase 2 [Source:MGI Symbol;Acc:MGI:104772]	-2.56448	1.14378	36.6132	1.44e-09	4.87e-08
ENSMUSG00000064325	15245	Hhip	Hedgehog-interacting protein [Source:MGI Symbol;Acc:MGI:1341847]	-2.09099	3.19534	36.607	1.45e-09	4.88e-08
ENSMUSG00000043456	243937	Zfp536	zinc finger protein 536 [Source:MGI Symbol;Acc:MGI:1926102]	-2.08641	3.81032	36.4692	1.55e-09	5.22e-08
ENSMUSG00000029622	11867	Arpc1b	actin related protein 2/3 complex, subunit 1B [Source:MGI Symbol;Acc:MGI:1343142]	-1.72451	4.54707	36.4587	1.56e-09	5.24e-08
ENSMUSG00000042462	66422	Dctpp1	dCTP pyrophosphatase 1 [Source:MGI Symbol;Acc:MGI:1913672]	1.33878	4.7683	36.438	1.58e-09	5.29e-08
ENSMUSG00000039313	209743	AF529169	cDNA sequence AF529169 [Source:MGI Symbol;Acc:MGI:2667167]	-2.4781	1.13463	36.4313	1.58e-09	5.29e-08
ENSMUSG00000052160	104759	Pld4	phospholipase D family, member 4 [Source:MGI Symbol;Acc:MGI:2144765]	-2.85062	3.15715	36.4127	1.6e-09	5.33e-08
ENSMUSG00000025466	69064	Fuom	fucose mutarotase [Source:MGI Symbol;Acc:MGI:1916314]	1.23332	5.06084	36.4105	1.6e-09	5.33e-08
ENSMUSG00000035236	320271	Scai	suppressor of cancer cell invasion [Source:MGI Symbol;Acc:MGI:2443716]	-1.25181	6.09901	36.3061	1.69e-09	5.61e-08
ENSMUSG00000097953	NA	Gm26952	predicted gene, 26952 [Source:MGI Symbol;Acc:MGI:5504067]	-4.2498	-0.928577	36.2896	1.7e-09	5.65e-08
ENSMUSG00000035493	21810	Tgfbi	transforming growth factor, beta induced [Source:MGI Symbol;Acc:MGI:99959]	-2.61079	1.88146	36.247	1.74e-09	5.76e-08
ENSMUSG00000101335	NA	Gm28229	predicted gene 28229 [Source:MGI Symbol;Acc:MGI:5578935]	-2.279	1.18172	36.222	1.76e-09	5.83e-08
ENSMUSG00000038816	54366	Ctnnal1	catenin (cadherin associated protein), alpha-like 1 [Source:MGI Symbol;Acc:MGI:1859649]	-2.09611	3.6056	36.1837	1.8e-09	5.92e-08
ENSMUSG00000048277	20973	Syngr2	synaptogyrin 2 [Source:MGI Symbol;Acc:MGI:1328324]	-2.24144	2.5912	36.1829	1.8e-09	5.92e-08
ENSMUSG00000096472	12581	Cdkn2d	cyclin-dependent kinase inhibitor 2D (p19, inhibits CDK4) [Source:MGI Symbol;Acc:MGI:105387]	1.18406	6.29928	36.1669	1.81e-09	5.96e-08
ENSMUSG00000002804	66174	Nudt14	nudix (nucleoside diphosphate linked moiety X)-type motif 14 [Source:MGI Symbol;Acc:MGI:1913424]	1.34917	2.58822	36.1363	1.84e-09	6.04e-08
ENSMUSG00000073433	14570	Arhgdig	Rho GDP dissociation inhibitor (GDI) gamma [Source:MGI Symbol;Acc:MGI:108430]	1.62375	6.50952	36.0989	1.88e-09	6.14e-08
ENSMUSG00000044080	20193	S100a1	S100 calcium binding protein A1 [Source:MGI Symbol;Acc:MGI:1338917]	-2.3052	7.96986	36.0348	1.94e-09	6.34e-08
ENSMUSG00000026890	16874	Lhx6	LIM homeobox protein 6 [Source:MGI Symbol;Acc:MGI:1306803]	-1.80839	3.22737	36.0026	1.97e-09	6.43e-08
ENSMUSG00000028959	66587	Fastk	Fas-activated serine/threonine kinase [Source:MGI Symbol;Acc:MGI:1913837]	1.08257	4.94481	35.999	1.97e-09	6.43e-08
ENSMUSG00000028745	12345	Capzb	capping protein (actin filament) muscle Z-line, beta [Source:MGI Symbol;Acc:MGI:104652]	1.0392	7.61119	35.9541	2.02e-09	6.57e-08
ENSMUSG00000019797	67851	1700021F05Rik	RIKEN cDNA 1700021F05 gene [Source:MGI Symbol;Acc:MGI:1915101]	1.27444	5.15331	35.9448	2.03e-09	6.58e-08
ENSMUSG00000022505	13731	Emp2	epithelial membrane protein 2 [Source:MGI Symbol;Acc:MGI:1098726]	-2.43996	5.38598	35.9429	2.03e-09	6.58e-08
ENSMUSG00000024256	11516	Adcyap1	adenylate cyclase activating polypeptide 1 [Source:MGI Symbol;Acc:MGI:105094]	2.2844	5.33912	35.8837	2.09e-09	6.77e-08
ENSMUSG00000005354	56551	Txn2	thioredoxin 2 [Source:MGI Symbol;Acc:MGI:1929468]	1.02515	7.10314	35.8586	2.12e-09	6.84e-08
ENSMUSG00000027287	20619	Snap23	synaptosomal-associated protein 23 [Source:MGI Symbol;Acc:MGI:109356]	-1.80088	3.63167	35.845	2.14e-09	6.88e-08
ENSMUSG00000052456	56495	Asna1	arsA arsenite transporter, ATP-binding, homolog 1 (bacterial) [Source:MGI Symbol;Acc:MGI:1928379]	1.09791	5.69139	35.8216	2.16e-09	6.95e-08
ENSMUSG00000029231	18595	Pdgfra	platelet derived growth factor receptor, alpha polypeptide [Source:MGI Symbol;Acc:MGI:97530]	-2.55443	5.91442	35.7833	2.21e-09	7.07e-08
ENSMUSG00000090115	224836	Usp49	ubiquitin specific peptidase 49 [Source:MGI Symbol;Acc:MGI:2685391]	-1.48539	2.60337	35.7534	2.24e-09	7.17e-08
ENSMUSG00000059714	14251	Flot1	flotillin 1 [Source:MGI Symbol;Acc:MGI:1100500]	1.28228	5.8776	35.7416	2.25e-09	7.2e-08
ENSMUSG00000026248	69163	Mrpl44	mitochondrial ribosomal protein L44 [Source:MGI Symbol;Acc:MGI:1916413]	1.16628	5.21767	35.7312	2.27e-09	7.22e-08
ENSMUSG00000030235	58807	Slco1c1	solute carrier organic anion transporter family, member 1c1 [Source:MGI Symbol;Acc:MGI:1889679]	-2.51754	5.41539	35.665	2.34e-09	7.46e-08
ENSMUSG00000000253	66355	Gmpr	guanosine monophosphate reductase [Source:MGI Symbol;Acc:MGI:1913605]	1.42415	5.63484	35.6206	2.4e-09	7.62e-08
ENSMUSG00000087150	NA	BC064078	cDNA sequence BC064078 [Source:MGI Symbol;Acc:MGI:3040692]	-2.99223	1.4517	35.6014	2.42e-09	7.68e-08
ENSMUSG00000038872	11906	Zfhx3	zinc finger homeobox 3 [Source:MGI Symbol;Acc:MGI:99948]	-2.30648	4.04678	35.5929	2.43e-09	7.7e-08
ENSMUSG00000020432	21452	Tcn2	transcobalamin 2 [Source:MGI Symbol;Acc:MGI:98534]	-2.26214	4.45641	35.571	2.46e-09	7.77e-08
ENSMUSG00000025731	68347	Mettl26	methyltransferase like 26 [Source:MGI Symbol;Acc:MGI:1915597]	1.12503	4.84776	35.5643	2.47e-09	7.77e-08
ENSMUSG00000022604	74201	Cep97	centrosomal protein 97 [Source:MGI Symbol;Acc:MGI:1921451]	-1.22165	3.85371	35.5627	2.47e-09	7.77e-08
ENSMUSG00000097617	NA	Gm10687	predicted gene 10687 [Source:MGI Symbol;Acc:MGI:3642689]	-2.06155	0.646732	35.5151	2.53e-09	7.95e-08
ENSMUSG00000032066	170752	Bco2	beta-carotene oxygenase 2 [Source:MGI Symbol;Acc:MGI:2177469]	-2.61703	2.60886	35.4919	2.56e-09	8.03e-08
ENSMUSG00000025255	80892	Zfhx4	zinc finger homeodomain 4 [Source:MGI Symbol;Acc:MGI:2137668]	-2.42103	2.79979	35.468	2.59e-09	8.11e-08
ENSMUSG00000022033	52033	Pbk	PDZ binding kinase [Source:MGI Symbol;Acc:MGI:1289156]	-3.2395	1.19796	35.4664	2.59e-09	8.11e-08
ENSMUSG00000029544	29867	Cabp1	calcium binding protein 1 [Source:MGI Symbol;Acc:MGI:1352750]	1.43182	3.66905	35.4173	2.66e-09	8.3e-08
ENSMUSG00000040997	105501	Abhd4	abhydrolase domain containing 4 [Source:MGI Symbol;Acc:MGI:1915938]	-1.99695	7.09121	35.3443	2.76e-09	8.6e-08
ENSMUSG00000026519	208795	Tmem63a	transmembrane protein 63a [Source:MGI Symbol;Acc:MGI:2384789]	-2.52265	3.62827	35.3236	2.79e-09	8.67e-08
ENSMUSG00000006403	240913	Adamts4	a disintegrin-like and metallopeptidase (reprolysin type) with thrombospondin type 1 motif, 4 [Source:MGI Symbol;Acc:MGI:1339949]	-2.20934	5.48602	35.2585	2.89e-09	8.95e-08
ENSMUSG00000021010	27386	Npas3	neuronal PAS domain protein 3 [Source:MGI Symbol;Acc:MGI:1351610]	-2.10554	5.08696	35.227	2.93e-09	9.08e-08
ENSMUSG00000055044	54132	Pdlim1	PDZ and LIM domain 1 (elfin) [Source:MGI Symbol;Acc:MGI:1860611]	1.75732	3.68907	35.2152	2.95e-09	9.12e-08
ENSMUSG00000044811	140497	Cd300c2	CD300C molecule 2 [Source:MGI Symbol;Acc:MGI:2153249]	-2.46483	2.49635	35.2089	2.96e-09	9.12e-08
ENSMUSG00000026966	68475	Ssna1	SS nuclear autoantigen 1 [Source:MGI Symbol;Acc:MGI:1915725]	1.06124	5.83138	35.2072	2.96e-09	9.12e-08
ENSMUSG00000053062	67374	Jam2	junction adhesion molecule 2 [Source:MGI Symbol;Acc:MGI:1933820]	-1.56327	4.76711	35.2022	2.97e-09	9.13e-08
ENSMUSG00000030707	12721	Coro1a	coronin, actin binding protein 1A [Source:MGI Symbol;Acc:MGI:1345961]	1.49719	5.67881	35.1874	2.99e-09	9.18e-08
ENSMUSG00000074622	16658	Mafb	v-maf musculoaponeurotic fibrosarcoma oncogene family, protein B (avian) [Source:MGI Symbol;Acc:MGI:104555]	-1.58952	3.48929	35.1843	3e-09	9.18e-08
ENSMUSG00000001445	107732	Mrpl10	mitochondrial ribosomal protein L10 [Source:MGI Symbol;Acc:MGI:1333801]	0.967628	5.20404	35.1671	3.03e-09	9.25e-08
ENSMUSG00000005625	19185	Psmd4	proteasome (prosome, macropain) 26S subunit, non-ATPase, 4 [Source:MGI Symbol;Acc:MGI:1201670]	1.10533	6.53178	35.1594	3.04e-09	9.27e-08
ENSMUSG00000052551	94191	Adarb2	adenosine deaminase, RNA-specific, B2 [Source:MGI Symbol;Acc:MGI:2151118]	-1.82177	3.21049	35.1223	3.1e-09	9.43e-08
ENSMUSG00000072694	NA	1500011B03Rik	RIKEN cDNA 1500011B03 gene [Source:MGI Symbol;Acc:MGI:1913486]	1.07268	6.65668	35.0965	3.14e-09	9.54e-08
ENSMUSG00000032621	218543	Srek1	splicing regulatory glutamine/lysine-rich protein 1 [Source:MGI Symbol;Acc:MGI:2145245]	-1.56613	5.64392	35.0755	3.17e-09	9.62e-08
ENSMUSG00000024140	13819	Epas1	endothelial PAS domain protein 1 [Source:MGI Symbol;Acc:MGI:109169]	-2.50097	5.74218	35.0464	3.22e-09	9.75e-08
ENSMUSG00000061207	54402	Stk19	serine/threonine kinase 19 [Source:MGI Symbol;Acc:MGI:1860085]	1.185	4.03398	35.0271	3.25e-09	9.83e-08
ENSMUSG00000037533	192786	Rapgef6	Rap guanine nucleotide exchange factor (GEF) 6 [Source:MGI Symbol;Acc:MGI:2384761]	-1.23374	4.97885	35.0208	3.26e-09	9.84e-08
ENSMUSG00000004285	66144	Atp6v1f	ATPase, H+ transporting, lysosomal V1 subunit F [Source:MGI Symbol;Acc:MGI:1913394]	1.23413	7.556	34.9881	3.32e-09	9.99e-08
ENSMUSG00000049130	12273	C5ar1	complement component 5a receptor 1 [Source:MGI Symbol;Acc:MGI:88232]	-2.90494	0.851047	34.951	3.38e-09	1.02e-07
ENSMUSG00000064363	17719	mt-Nd4	mitochondrially encoded NADH dehydrogenase 4 [Source:MGI Symbol;Acc:MGI:102498]	-4.30735	12.7299	34.9206	3.43e-09	1.03e-07
ENSMUSG00000000948	NA	Gm38393	predicted gene, 38393 [Source:MGI Symbol;Acc:MGI:5613898]	1.49016	10.383	34.9127	3.45e-09	1.03e-07
ENSMUSG00000075376	319817	Rc3h2	ring finger and CCCH-type zinc finger domains 2 [Source:MGI Symbol;Acc:MGI:2442789]	-1.00826	6.44749	34.8958	3.48e-09	1.04e-07
ENSMUSG00000024007	68816	Ppil1	peptidylprolyl isomerase (cyclophilin)-like 1 [Source:MGI Symbol;Acc:MGI:1916066]	1.13604	5.49568	34.8955	3.48e-09	1.04e-07
ENSMUSG00000036748	67116	Cuedc2	CUE domain containing 2 [Source:MGI Symbol;Acc:MGI:1914366]	1.18769	6.42117	34.8923	3.48e-09	1.04e-07
ENSMUSG00000024397	11629	Aif1	allograft inflammatory factor 1 [Source:MGI Symbol;Acc:MGI:1343098]	-2.67545	3.7743	34.8599	3.54e-09	1.05e-07
ENSMUSG00000039087	68750	Rreb1	ras responsive element binding protein 1 [Source:MGI Symbol;Acc:MGI:2443664]	-1.95018	2.02341	34.847	3.57e-09	1.06e-07
ENSMUSG00000023707	66627	Ogfod2	2-oxoglutarate and iron-dependent oxygenase domain containing 2 [Source:MGI Symbol;Acc:MGI:1913877]	1.11127	3.89851	34.8464	3.57e-09	1.06e-07
ENSMUSG00000041959	20194	S100a10	S100 calcium binding protein A10 (calpactin) [Source:MGI Symbol;Acc:MGI:1339468]	1.72177	5.40208	34.8414	3.58e-09	1.06e-07
ENSMUSG00000041431	268697	Ccnb1	cyclin B1 [Source:MGI Symbol;Acc:MGI:88302]	-2.2926	0.877591	34.7704	3.71e-09	1.1e-07
ENSMUSG00000022427	223696	Tomm22	translocase of outer mitochondrial membrane 22 homolog (yeast) [Source:MGI Symbol;Acc:MGI:2450248]	1.26471	5.62171	34.7614	3.73e-09	1.1e-07
ENSMUSG00000024621	12978	Csf1r	colony stimulating factor 1 receptor [Source:MGI Symbol;Acc:MGI:1339758]	-2.26659	4.91957	34.75	3.75e-09	1.1e-07
ENSMUSG00000032667	330260	Pon2	paraoxonase 2 [Source:MGI Symbol;Acc:MGI:106687]	-2.40055	6.44913	34.7206	3.81e-09	1.12e-07
ENSMUSG00000037570	51812	Mcrs1	microspherule protein 1 [Source:MGI Symbol;Acc:MGI:1858420]	1.19592	3.67354	34.6614	3.92e-09	1.15e-07
ENSMUSG00000026197	68818	Zfand2b	zinc finger, AN1 type domain 2B [Source:MGI Symbol;Acc:MGI:1916068]	1.22102	3.76313	34.6561	3.93e-09	1.15e-07
ENSMUSG00000028470	68917	Hint2	histidine triad nucleotide binding protein 2 [Source:MGI Symbol;Acc:MGI:1916167]	1.30031	3.8806	34.6541	3.94e-09	1.15e-07
ENSMUSG00000041733	52064	Coq5	coenzyme Q5 methyltransferase [Source:MGI Symbol;Acc:MGI:1098643]	1.02098	5.18669	34.6493	3.95e-09	1.15e-07
ENSMUSG00000036391	77371	Sec24a	Sec24 related gene family, member A (S. cerevisiae) [Source:MGI Symbol;Acc:MGI:1924621]	-1.66608	4.23795	34.6486	3.95e-09	1.15e-07
ENSMUSG00000041560	68077	Nop53	NOP53 ribosome biogenesis factor [Source:MGI Symbol;Acc:MGI:2154441]	1.342	4.00505	34.6378	3.97e-09	1.15e-07
ENSMUSG00000047330	57814	Kcne4	potassium voltage-gated channel, Isk-related subfamily, gene 4 [Source:MGI Symbol;Acc:MGI:1891125]	-3.54137	0.201883	34.5813	4.09e-09	1.19e-07
ENSMUSG00000041797	217262	Abca9	ATP-binding cassette, sub-family A (ABC1), member 9 [Source:MGI Symbol;Acc:MGI:2386796]	-2.38569	2.18152	34.561	4.13e-09	1.2e-07
ENSMUSG00000075296	621603	Aldh3b2	aldehyde dehydrogenase 3 family, member B2 [Source:MGI Symbol;Acc:MGI:2147613]	1.56555	3.85311	34.5141	4.23e-09	1.22e-07
ENSMUSG00000092341	NA	Malat1	metastasis associated lung adenocarcinoma transcript 1 (non-coding RNA) [Source:MGI Symbol;Acc:MGI:1919539]	-2.87039	12.6141	34.5035	4.25e-09	1.23e-07
ENSMUSG00000038502	84113	Ptov1	prostate tumor over expressed gene 1 [Source:MGI Symbol;Acc:MGI:1933946]	1.23983	5.33231	34.499	4.26e-09	1.23e-07
ENSMUSG00000038390	14788	Gpr162	G protein-coupled receptor 162 [Source:MGI Symbol;Acc:MGI:1315214]	1.40247	3.915	34.4872	4.29e-09	1.23e-07
ENSMUSG00000055415	319767	Atp10b	ATPase, class V, type 10B [Source:MGI Symbol;Acc:MGI:2442688]	-1.99787	1.94321	34.4816	4.3e-09	1.24e-07
ENSMUSG00000020097	20397	Sgpl1	sphingosine phosphate lyase 1 [Source:MGI Symbol;Acc:MGI:1261415]	-1.33348	4.93907	34.4742	4.32e-09	1.24e-07
ENSMUSG00000045636	102103	Mtus1	mitochondrial tumor suppressor 1 [Source:MGI Symbol;Acc:MGI:2142572]	-1.32489	4.48328	34.4593	4.35e-09	1.25e-07
ENSMUSG00000026956	227620	Uap1l1	UDP-N-acteylglucosamine pyrophosphorylase 1-like 1 [Source:MGI Symbol;Acc:MGI:2443318]	1.2675	3.38037	34.3947	4.5e-09	1.29e-07
ENSMUSG00000046402	19659	Rbp1	retinol binding protein 1, cellular [Source:MGI Symbol;Acc:MGI:97876]	-2.49031	4.03203	34.3874	4.52e-09	1.29e-07
ENSMUSG00000029715	74097	Pop7	processing of precursor 7, ribonuclease P family, (S. cerevisiae) [Source:MGI Symbol;Acc:MGI:1921347]	1.1696	4.79571	34.347	4.61e-09	1.31e-07
ENSMUSG00000023224	12258	Serping1	serine (or cysteine) peptidase inhibitor, clade G, member 1 [Source:MGI Symbol;Acc:MGI:894696]	-3.00105	2.79773	34.3351	4.64e-09	1.32e-07
ENSMUSG00000038068	218215	Rnf144b	ring finger protein 144B [Source:MGI Symbol;Acc:MGI:2384986]	-1.50556	3.29207	34.328	4.66e-09	1.32e-07
ENSMUSG00000031375	12111	Bgn	biglycan [Source:MGI Symbol;Acc:MGI:88158]	-2.83895	3.77122	34.3012	4.72e-09	1.34e-07
ENSMUSG00000079481	100042480	Nhsl2	NHS-like 2 [Source:MGI Symbol;Acc:MGI:3645090]	-1.07268	5.49866	34.2752	4.78e-09	1.35e-07
ENSMUSG00000021750	268709	Fam107a	family with sequence similarity 107, member A [Source:MGI Symbol;Acc:MGI:3041256]	-2.7922	8.89007	34.2502	4.85e-09	1.37e-07
ENSMUSG00000004667	66420	Polr2e	polymerase (RNA) II (DNA directed) polypeptide E [Source:MGI Symbol;Acc:MGI:1913670]	1.19288	6.51075	34.2454	4.86e-09	1.37e-07
ENSMUSG00000020178	11540	Adora2a	adenosine A2a receptor [Source:MGI Symbol;Acc:MGI:99402]	-2.43854	1.75788	34.219	4.92e-09	1.39e-07
ENSMUSG00000028599	21938	Tnfrsf1b	tumor necrosis factor receptor superfamily, member 1b [Source:MGI Symbol;Acc:MGI:1314883]	-2.98775	0.957416	34.1977	4.98e-09	1.4e-07
ENSMUSG00000000290	16414	Itgb2	integrin beta 2 [Source:MGI Symbol;Acc:MGI:96611]	-3.06953	2.10648	34.1899	5e-09	1.4e-07
ENSMUSG00000047613	97159	A430005L14Rik	RIKEN cDNA A430005L14 gene [Source:MGI Symbol;Acc:MGI:2140680]	1.20509	3.7852	34.1823	5.02e-09	1.41e-07
ENSMUSG00000083863	NA	Gm13341	predicted gene 13341 [Source:MGI Symbol;Acc:MGI:3650228]	-4.16292	2.66297	34.1796	5.03e-09	1.41e-07
ENSMUSG00000040236	66682	Trappc5	trafficking protein particle complex 5 [Source:MGI Symbol;Acc:MGI:1913932]	1.06192	5.12939	34.1614	5.07e-09	1.42e-07
ENSMUSG00000024843	12660	Chka	choline kinase alpha [Source:MGI Symbol;Acc:MGI:107760]	-1.33607	5.70012	34.1402	5.13e-09	1.43e-07
ENSMUSG00000021278	93835	Amn	amnionless [Source:MGI Symbol;Acc:MGI:1934943]	1.60869	3.87959	34.1377	5.13e-09	1.43e-07
ENSMUSG00000014361	17289	Mertk	c-mer proto-oncogene tyrosine kinase [Source:MGI Symbol;Acc:MGI:96965]	-2.332	5.33035	34.133	5.15e-09	1.43e-07
ENSMUSG00000040181	14261	Fmo1	flavin containing monooxygenase 1 [Source:MGI Symbol;Acc:MGI:1310002]	-2.1475	2.85397	34.1264	5.16e-09	1.43e-07
ENSMUSG00000037787	68020	Apopt1	apoptogenic, mitochondrial 1 [Source:MGI Symbol;Acc:MGI:1915270]	1.04478	4.97386	34.0809	5.29e-09	1.46e-07
ENSMUSG00000020153	75406	Ndufs7	NADH dehydrogenase (ubiquinone) Fe-S protein 7 [Source:MGI Symbol;Acc:MGI:1922656]	1.1282	7.67016	34.0332	5.42e-09	1.5e-07
ENSMUSG00000044708	16513	Kcnj10	potassium inwardly-rectifying channel, subfamily J, member 10 [Source:MGI Symbol;Acc:MGI:1194504]	-2.68472	7.41147	33.998	5.52e-09	1.52e-07
ENSMUSG00000034009	381489	Rxfp1	relaxin/insulin-like family peptide receptor 1 [Source:MGI Symbol;Acc:MGI:2682211]	-1.77087	4.13306	33.9499	5.65e-09	1.56e-07
ENSMUSG00000065145	NA	Vaultrc5	vault RNA component 5 [Source:MGI Symbol;Acc:MGI:2673990]	-3.35687	-1.20175	33.9139	5.76e-09	1.58e-07
ENSMUSG00000057596	209387	Trim30d	tripartite motif-containing 30D [Source:MGI Symbol;Acc:MGI:3035181]	-2.71338	0.441766	33.9079	5.78e-09	1.59e-07
ENSMUSG00000044674	14362	Fzd1	frizzled class receptor 1 [Source:MGI Symbol;Acc:MGI:1196625]	-1.2237	3.52454	33.8962	5.81e-09	1.59e-07
ENSMUSG00000028011	56720	Tdo2	tryptophan 2,3-dioxygenase [Source:MGI Symbol;Acc:MGI:1928486]	2.25818	2.90639	33.8933	5.82e-09	1.59e-07
ENSMUSG00000050912	71929	Tmem123	transmembrane protein 123 [Source:MGI Symbol;Acc:MGI:1919179]	-2.04026	3.2685	33.8916	5.83e-09	1.59e-07
ENSMUSG00000021242	67963	Npc2	Niemann-Pick type C2 [Source:MGI Symbol;Acc:MGI:1915213]	-1.32584	7.15402	33.8815	5.86e-09	1.6e-07
ENSMUSG00000004933	17179	Matk	megakaryocyte-associated tyrosine kinase [Source:MGI Symbol;Acc:MGI:99259]	1.16432	5.4337	33.8476	5.96e-09	1.62e-07
ENSMUSG00000040220	104346	Gas8	growth arrest specific 8 [Source:MGI Symbol;Acc:MGI:1202386]	1.33129	3.45343	33.8373	5.99e-09	1.63e-07
ENSMUSG00000027215	12521	Cd82	CD82 antigen [Source:MGI Symbol;Acc:MGI:104651]	-2.57741	3.95469	33.8347	6e-09	1.63e-07
ENSMUSG00000029178	16599	Klf3	Kruppel-like factor 3 (basic) [Source:MGI Symbol;Acc:MGI:1342773]	-1.43983	3.62888	33.8166	6.06e-09	1.64e-07
ENSMUSG00000025905	18387	Oprk1	opioid receptor, kappa 1 [Source:MGI Symbol;Acc:MGI:97439]	-2.14691	3.62521	33.8146	6.06e-09	1.64e-07
ENSMUSG00000035277	11878	Arx	aristaless related homeobox [Source:MGI Symbol;Acc:MGI:1097716]	-2.09963	2.42448	33.796	6.12e-09	1.65e-07
ENSMUSG00000003269	19158	Cyth2	cytohesin 2 [Source:MGI Symbol;Acc:MGI:1334255]	1.23886	5.34386	33.7894	6.14e-09	1.66e-07
ENSMUSG00000036905	12260	C1qb	complement component 1, q subcomponent, beta polypeptide [Source:MGI Symbol;Acc:MGI:88224]	-2.22013	5.30437	33.7485	6.27e-09	1.69e-07
ENSMUSG00000022972	68001	1110004E09Rik	RIKEN cDNA 1110004E09 gene [Source:MGI Symbol;Acc:MGI:1915251]	1.47221	4.33366	33.7139	6.38e-09	1.71e-07
ENSMUSG00000020044	21859	Timp3	tissue inhibitor of metalloproteinase 3 [Source:MGI Symbol;Acc:MGI:98754]	-2.39607	5.40367	33.7137	6.38e-09	1.71e-07
ENSMUSG00000027848	99543	Olfml3	olfactomedin-like 3 [Source:MGI Symbol;Acc:MGI:1914877]	-2.95548	3.98723	33.7061	6.41e-09	1.72e-07
ENSMUSG00000021990	219140	Spata13	spermatogenesis associated 13 [Source:MGI Symbol;Acc:MGI:104838]	-1.50901	3.22683	33.6886	6.47e-09	1.73e-07
ENSMUSG00000022332	13992	Khdrbs3	KH domain containing, RNA binding, signal transduction associated 3 [Source:MGI Symbol;Acc:MGI:1313312]	1.33083	6.45519	33.6587	6.57e-09	1.75e-07
ENSMUSG00000030201	16974	Lrp6	low density lipoprotein receptor-related protein 6 [Source:MGI Symbol;Acc:MGI:1298218]	-1.3465	5.18547	33.6552	6.58e-09	1.75e-07
ENSMUSG00000019082	68267	Slc25a22	solute carrier family 25 (mitochondrial carrier, glutamate), member 22 [Source:MGI Symbol;Acc:MGI:1915517]	1.07088	7.20752	33.6407	6.63e-09	1.77e-07
ENSMUSG00000042312	20196	S100a13	S100 calcium binding protein A13 [Source:MGI Symbol;Acc:MGI:109581]	-2.06347	5.24617	33.6214	6.7e-09	1.78e-07
ENSMUSG00000039934	212167	Gsap	gamma-secretase activating protein [Source:MGI Symbol;Acc:MGI:2442259]	-2.4202	1.79004	33.564	6.9e-09	1.83e-07
ENSMUSG00000026857	66617	Ntmt1	N-terminal Xaa-Pro-Lys N-methyltransferase 1 [Source:MGI Symbol;Acc:MGI:1913867]	1.28166	4.27727	33.5521	6.94e-09	1.84e-07
ENSMUSG00000076437	72657	Selenoh	selenoprotein H [Source:MGI Symbol;Acc:MGI:1919907]	1.16261	4.28204	33.5471	6.96e-09	1.84e-07
ENSMUSG00000046160	50914	Olig1	oligodendrocyte transcription factor 1 [Source:MGI Symbol;Acc:MGI:1355334]	-2.12515	5.42286	33.5413	6.98e-09	1.84e-07
ENSMUSG00000021127	12192	Zfp36l1	zinc finger protein 36, C3H type-like 1 [Source:MGI Symbol;Acc:MGI:107946]	-2.59055	1.71637	33.5075	7.1e-09	1.87e-07
ENSMUSG00000009863	67680	Sdhb	succinate dehydrogenase complex, subunit B, iron sulfur (Ip) [Source:MGI Symbol;Acc:MGI:1914930]	1.16767	8.57216	33.4848	7.18e-09	1.89e-07
ENSMUSG00000031327	12212	Chic1	cysteine-rich hydrophobic domain 1 [Source:MGI Symbol;Acc:MGI:1344694]	-1.33302	4.97249	33.4765	7.21e-09	1.9e-07
ENSMUSG00000024925	68209	Rnaseh2c	ribonuclease H2, subunit C [Source:MGI Symbol;Acc:MGI:1915459]	1.60213	2.64774	33.4735	7.22e-09	1.9e-07
ENSMUSG00000045071	230259	E130308A19Rik	RIKEN cDNA E130308A19 gene [Source:MGI Symbol;Acc:MGI:2442164]	-1.48222	3.79544	33.4713	7.23e-09	1.9e-07
ENSMUSG00000030717	56312	Nupr1	nuclear protein transcription regulator 1 [Source:MGI Symbol;Acc:MGI:1891834]	-2.3951	5.03207	33.4651	7.26e-09	1.9e-07
ENSMUSG00000090100	140810	Ttbk2	tau tubulin kinase 2 [Source:MGI Symbol;Acc:MGI:2155779]	-1.14949	5.88485	33.4043	7.49e-09	1.96e-07
ENSMUSG00000009145	93838	Dqx1	DEAQ RNA-dependent ATPase [Source:MGI Symbol;Acc:MGI:2136388]	-2.37386	-0.23011	33.3913	7.54e-09	1.97e-07
ENSMUSG00000015653	74051	Steap2	six transmembrane epithelial antigen of prostate 2 [Source:MGI Symbol;Acc:MGI:1921301]	-1.83111	3.77088	33.3802	7.58e-09	1.97e-07
ENSMUSG00000030647	68197	Ndufc2	NADH dehydrogenase (ubiquinone) 1, subcomplex unknown, 2 [Source:MGI Symbol;Acc:MGI:1344370]	1.33097	7.49021	33.3588	7.66e-09	1.99e-07
ENSMUSG00000031851	66566	Ntpcr	nucleoside-triphosphatase, cancer-related [Source:MGI Symbol;Acc:MGI:1913816]	1.16145	4.61763	33.3542	7.68e-09	1.99e-07
ENSMUSG00000040848	108735	Sft2d2	SFT2 domain containing 2 [Source:MGI Symbol;Acc:MGI:1917362]	-2.06531	4.1854	33.3361	7.75e-09	2.01e-07
ENSMUSG00000039452	382083	Snx22	sorting nexin 22 [Source:MGI Symbol;Acc:MGI:2685966]	-2.25563	2.39757	33.3239	7.8e-09	2.01e-07
ENSMUSG00000097051	NA	Gm26836	predicted gene, 26836 [Source:MGI Symbol;Acc:MGI:5477330]	-2.97345	1.12757	33.3218	7.81e-09	2.01e-07
ENSMUSG00000045036	381107	Tmem232	transmembrane protein 232 [Source:MGI Symbol;Acc:MGI:2685786]	1.53499	3.26235	33.3217	7.81e-09	2.01e-07
ENSMUSG00000023868	23984	Pde10a	phosphodiesterase 10A [Source:MGI Symbol;Acc:MGI:1345143]	-1.64076	5.89997	33.3213	7.81e-09	2.01e-07
ENSMUSG00000021478	13488	Drd1	dopamine receptor D1 [Source:MGI Symbol;Acc:MGI:99578]	-1.62014	4.88855	33.3197	7.82e-09	2.01e-07
ENSMUSG00000033788	26903	Dysf	dysferlin [Source:MGI Symbol;Acc:MGI:1349385]	1.3982	2.86571	33.3194	7.82e-09	2.01e-07
ENSMUSG00000032440	21813	Tgfbr2	transforming growth factor, beta receptor II [Source:MGI Symbol;Acc:MGI:98729]	-2.39373	2.86825	33.3163	7.83e-09	2.01e-07
ENSMUSG00000040270	12014	Bach2	BTB and CNC homology, basic leucine zipper transcription factor 2 [Source:MGI Symbol;Acc:MGI:894679]	-1.55164	2.91199	33.2514	8.1e-09	2.07e-07
ENSMUSG00000032531	56332	Amotl2	angiomotin-like 2 [Source:MGI Symbol;Acc:MGI:1929286]	-1.65133	2.5385	33.2003	8.31e-09	2.13e-07
ENSMUSG00000005534	16337	Insr	insulin receptor [Source:MGI Symbol;Acc:MGI:96575]	-1.11771	5.20847	33.1753	8.42e-09	2.15e-07
ENSMUSG00000027502	66404	Rtfdc1	replication termination factor 2 domain containing 1 [Source:MGI Symbol;Acc:MGI:1913654]	1.04691	7.0264	33.1576	8.5e-09	2.17e-07
ENSMUSG00000028772	619605	Zcchc17	zinc finger, CCHC domain containing 17 [Source:MGI Symbol;Acc:MGI:1919955]	1.19935	7.6939	33.1411	8.57e-09	2.18e-07
ENSMUSG00000027384	69487	Ndufaf5	NADH dehydrogenase (ubiquinone) complex I, assembly factor 5 [Source:MGI Symbol;Acc:MGI:1916737]	1.0814	5.34359	33.1344	8.6e-09	2.19e-07
ENSMUSG00000008393	52502	Carhsp1	calcium regulated heat stable protein 1 [Source:MGI Symbol;Acc:MGI:1196368]	-2.2715	5.30723	33.1019	8.75e-09	2.22e-07
ENSMUSG00000019874	12140	Fabp7	fatty acid binding protein 7, brain [Source:MGI Symbol;Acc:MGI:101916]	-2.15463	6.31192	33.0951	8.78e-09	2.22e-07
ENSMUSG00000074170	72287	Plekhf1	pleckstrin homology domain containing, family F (with FYVE domain) member 1 [Source:MGI Symbol;Acc:MGI:1919537]	-2.95149	0.645841	33.061	8.93e-09	2.26e-07
ENSMUSG00000039005	21898	Tlr4	toll-like receptor 4 [Source:MGI Symbol;Acc:MGI:96824]	-3.54174	-0.158079	33.0511	8.98e-09	2.27e-07
ENSMUSG00000020037	71137	Rfx4	regulatory factor X, 4 (influences HLA class II expression) [Source:MGI Symbol;Acc:MGI:1918387]	-2.18692	4.18631	33.0372	9.04e-09	2.28e-07
ENSMUSG00000016918	240725	Sulf1	sulfatase 1 [Source:MGI Symbol;Acc:MGI:2138563]	-1.70969	3.99066	33.0321	9.06e-09	2.28e-07
ENSMUSG00000074415	NA	2610203C20Rik	RIKEN cDNA 2610203C20 gene [Source:MGI Symbol;Acc:MGI:1917705]	-1.61783	4.91613	33.019	9.13e-09	2.3e-07
ENSMUSG00000004945	70544	Tmem242	transmembrane protein 242 [Source:MGI Symbol;Acc:MGI:1917794]	1.12071	5.55268	32.98	9.31e-09	2.34e-07
ENSMUSG00000034109	73124	Golim4	golgi integral membrane protein 4 [Source:MGI Symbol;Acc:MGI:1920374]	-1.64191	3.85416	32.9783	9.32e-09	2.34e-07
ENSMUSG00000028455	66592	Stoml2	stomatin (Epb7.2)-like 2 [Source:MGI Symbol;Acc:MGI:1913842]	1.19338	5.25293	32.9583	9.42e-09	2.36e-07
ENSMUSG00000063019	69161	Manbal	mannosidase, beta A, lysosomal-like [Source:MGI Symbol;Acc:MGI:1916411]	1.13124	5.41624	32.9401	9.5e-09	2.38e-07
ENSMUSG00000042737	68563	Dpm3	dolichyl-phosphate mannosyltransferase polypeptide 3 [Source:MGI Symbol;Acc:MGI:1915813]	1.22414	4.98115	32.8965	9.72e-09	2.43e-07
ENSMUSG00000064841	NA	Gm26205	predicted gene, 26205 [Source:MGI Symbol;Acc:MGI:5455982]	-2.24552	0.552894	32.8479	9.97e-09	2.48e-07
ENSMUSG00000015943	69168	Bola1	bolA-like 1 (E. coli) [Source:MGI Symbol;Acc:MGI:1916418]	1.67889	3.48141	32.8469	9.97e-09	2.48e-07
ENSMUSG00000060961	54403	Slc4a4	solute carrier family 4 (anion exchanger), member 4 [Source:MGI Symbol;Acc:MGI:1927555]	-1.89188	7.31895	32.8135	1.01e-08	2.52e-07
ENSMUSG00000024395	225341	Lims2	LIM and senescent cell antigen like domains 2 [Source:MGI Symbol;Acc:MGI:2385067]	-1.7331	4.68189	32.7725	1.04e-08	2.57e-07
ENSMUSG00000003813	19358	Rad23a	RAD23 homolog A, nucleotide excision repair protein [Source:MGI Symbol;Acc:MGI:105126]	1.11807	4.88176	32.765	1.04e-08	2.58e-07
ENSMUSG00000023106	68184	Denr	density-regulated protein [Source:MGI Symbol;Acc:MGI:1915434]	1.24356	6.13943	32.7561	1.04e-08	2.58e-07
ENSMUSG00000026514	72978	Cnih3	cornichon family AMPA receptor auxiliary protein 3 [Source:MGI Symbol;Acc:MGI:1920228]	1.16153	6.96753	32.7558	1.04e-08	2.58e-07
ENSMUSG00000036594	14960	H2-Aa	histocompatibility 2, class II antigen A, alpha [Source:MGI Symbol;Acc:MGI:95895]	-3.80022	0.512404	32.7258	1.06e-08	2.62e-07
ENSMUSG00000021703	218442	Serinc5	serine incorporator 5 [Source:MGI Symbol;Acc:MGI:2444223]	-1.74839	5.75706	32.6915	1.08e-08	2.66e-07
ENSMUSG00000021540	17129	Smad5	SMAD family member 5 [Source:MGI Symbol;Acc:MGI:1328787]	-1.58235	5.01774	32.6729	1.09e-08	2.68e-07
ENSMUSG00000066306	101706	Numa1	nuclear mitotic apparatus protein 1 [Source:MGI Symbol;Acc:MGI:2443665]	-1.33276	4.32849	32.6594	1.1e-08	2.7e-07
ENSMUSG00000026418	21952	Tnni1	troponin I, skeletal, slow 1 [Source:MGI Symbol;Acc:MGI:105073]	-1.86136	3.15383	32.6505	1.1e-08	2.71e-07
ENSMUSG00000081225	242546	Cyp2j12	cytochrome P450, family 2, subfamily j, polypeptide 12 [Source:MGI Symbol;Acc:MGI:3717097]	-1.97717	2.64919	32.6311	1.11e-08	2.73e-07
ENSMUSG00000003299	66163	Mrpl4	mitochondrial ribosomal protein L4 [Source:MGI Symbol;Acc:MGI:2137210]	1.08774	5.14834	32.604	1.13e-08	2.76e-07
ENSMUSG00000021706	218441	Zfyve16	zinc finger, FYVE domain containing 16 [Source:MGI Symbol;Acc:MGI:2145181]	-1.42792	3.02221	32.5958	1.13e-08	2.77e-07
ENSMUSG00000037152	66377	Ndufc1	NADH dehydrogenase (ubiquinone) 1, subcomplex unknown, 1 [Source:MGI Symbol;Acc:MGI:1913627]	1.59591	7.80543	32.5792	1.14e-08	2.79e-07
ENSMUSG00000015766	13860	Eps8	epidermal growth factor receptor pathway substrate 8 [Source:MGI Symbol;Acc:MGI:104684]	-1.93014	4.55651	32.5466	1.16e-08	2.83e-07
ENSMUSG00000022223	654795	Sdr39u1	short chain dehydrogenase/reductase family 39U, member 1 [Source:MGI Symbol;Acc:MGI:1916876]	1.08436	6.35572	32.5362	1.17e-08	2.84e-07
ENSMUSG00000097375	NA	6720427I07Rik	RIKEN cDNA 6720427I07 gene [Source:MGI Symbol;Acc:MGI:1924398]	-3.41583	1.78053	32.5152	1.18e-08	2.87e-07
ENSMUSG00000027985	16842	Lef1	lymphoid enhancer binding factor 1 [Source:MGI Symbol;Acc:MGI:96770]	-2.49599	1.94851	32.4887	1.2e-08	2.91e-07
ENSMUSG00000014226	12301	Cacybp	calcyclin binding protein [Source:MGI Symbol;Acc:MGI:1270839]	1.17578	6.62954	32.48	1.2e-08	2.92e-07
ENSMUSG00000019978	13822	Epb41l2	erythrocyte membrane protein band 4.1 like 2 [Source:MGI Symbol;Acc:MGI:103009]	-1.60175	6.38579	32.4453	1.23e-08	2.96e-07
ENSMUSG00000030522	233315	Mtmr10	myotubularin related protein 10 [Source:MGI Symbol;Acc:MGI:2142292]	-2.22651	3.33784	32.4434	1.23e-08	2.96e-07
ENSMUSG00000026349	NA	Ccnt2	cyclin T2 [Source:MGI Symbol;Acc:MGI:1920199]	-1.49975	5.64486	32.4332	1.23e-08	2.97e-07
ENSMUSG00000053310	64011	Nrgn	neurogranin [Source:MGI Symbol;Acc:MGI:1927184]	1.49069	9.01734	32.3966	1.26e-08	3.03e-07
ENSMUSG00000028607	12896	Cpt2	carnitine palmitoyltransferase 2 [Source:MGI Symbol;Acc:MGI:109176]	-2.37764	2.46182	32.3679	1.28e-08	3.06e-07
ENSMUSG00000012126	67586	Ubxn11	UBX domain protein 11 [Source:MGI Symbol;Acc:MGI:1914836]	1.15965	3.47915	32.3673	1.28e-08	3.06e-07
ENSMUSG00000034744	56174	Nagk	N-acetylglucosamine kinase [Source:MGI Symbol;Acc:MGI:1860418]	1.06589	5.25586	32.3352	1.3e-08	3.11e-07
ENSMUSG00000063626	210801	Unc5d	unc-5 netrin receptor D [Source:MGI Symbol;Acc:MGI:2389364]	-1.2402	6.19255	32.3203	1.31e-08	3.13e-07
ENSMUSG00000022091	20410	Sorbs3	sorbin and SH3 domain containing 3 [Source:MGI Symbol;Acc:MGI:700013]	-1.90716	3.77635	32.303	1.32e-08	3.15e-07
ENSMUSG00000027015	73649	Cybrd1	cytochrome b reductase 1 [Source:MGI Symbol;Acc:MGI:2654575]	-3.14979	1.45864	32.2039	1.39e-08	3.31e-07
ENSMUSG00000025486	64384	Sirt3	sirtuin 3 [Source:MGI Symbol;Acc:MGI:1927665]	0.945536	7.41236	32.2024	1.39e-08	3.31e-07
ENSMUSG00000011589	240121	Fsd1	fibronectin type 3 and SPRY domain-containing protein [Source:MGI Symbol;Acc:MGI:1934858]	1.3209	5.10988	32.1449	1.43e-08	3.4e-07
ENSMUSG00000032122	56857	Slc37a2	solute carrier family 37 (glycerol-3-phosphate transporter), member 2 [Source:MGI Symbol;Acc:MGI:1929693]	-2.03132	1.67531	32.1446	1.43e-08	3.4e-07
ENSMUSG00000078591	628779	Hs3st4	heparan sulfate (glucosamine) 3-O-sulfotransferase 4 [Source:MGI Symbol;Acc:MGI:1333792]	-1.00862	6.89976	32.1438	1.43e-08	3.4e-07
ENSMUSG00000040747	12508	Cd53	CD53 antigen [Source:MGI Symbol;Acc:MGI:88341]	-2.20149	4.78431	32.1163	1.45e-08	3.44e-07
ENSMUSG00000022194	54196	Pabpn1	poly(A) binding protein, nuclear 1 [Source:MGI Symbol;Acc:MGI:1859158]	-1.83799	4.12321	32.0949	1.47e-08	3.47e-07
ENSMUSG00000027602	66734	Map1lc3a	microtubule-associated protein 1 light chain 3 alpha [Source:MGI Symbol;Acc:MGI:1915661]	1.32367	6.96831	32.0946	1.47e-08	3.47e-07
ENSMUSG00000020163	66594	Uqcr11	ubiquinol-cytochrome c reductase, complex III subunit XI [Source:MGI Symbol;Acc:MGI:1913844]	1.62399	8.10555	32.0563	1.5e-08	3.53e-07
ENSMUSG00000028128	14066	F3	coagulation factor III [Source:MGI Symbol;Acc:MGI:88381]	-2.1748	4.44065	32.0114	1.53e-08	3.61e-07
ENSMUSG00000027007	70599	Ssfa2	sperm specific antigen 2 [Source:MGI Symbol;Acc:MGI:1917849]	-1.98736	4.75621	32.0032	1.54e-08	3.62e-07
ENSMUSG00000015340	13058	Cybb	cytochrome b-245, beta polypeptide [Source:MGI Symbol;Acc:MGI:88574]	-4.63367	0.134196	31.9811	1.56e-08	3.66e-07
ENSMUSG00000025875	74257	Tspan17	tetraspanin 17 [Source:MGI Symbol;Acc:MGI:1921507]	1.60315	4.29881	31.9615	1.57e-08	3.69e-07
ENSMUSG00000027222	18633	Pex16	peroxisomal biogenesis factor 16 [Source:MGI Symbol;Acc:MGI:1338829]	1.1552	4.01295	31.9604	1.57e-08	3.69e-07
ENSMUSG00000079184	75339	Mphosph8	M-phase phosphoprotein 8 [Source:MGI Symbol;Acc:MGI:1922589]	1.04176	6.18221	31.9405	1.59e-08	3.72e-07
ENSMUSG00000026141	12823	Col19a1	collagen, type XIX, alpha 1 [Source:MGI Symbol;Acc:MGI:1095415]	-1.54228	3.26427	31.9323	1.6e-08	3.73e-07
ENSMUSG00000020089	67895	Ppa1	pyrophosphatase (inorganic) 1 [Source:MGI Symbol;Acc:MGI:97831]	1.06878	6.63883	31.8611	1.66e-08	3.86e-07
ENSMUSG00000063856	14775	Gpx1	glutathione peroxidase 1 [Source:MGI Symbol;Acc:MGI:104887]	1.13993	6.4687	31.8396	1.67e-08	3.9e-07
ENSMUSG00000033294	100608	Noc4l	NOC4 like [Source:MGI Symbol;Acc:MGI:2140843]	1.09214	4.79711	31.7623	1.74e-08	4.05e-07
ENSMUSG00000040865	227195	Ino80d	INO80 complex subunit D [Source:MGI Symbol;Acc:MGI:3027003]	-1.24163	4.08936	31.7214	1.78e-08	4.13e-07
ENSMUSG00000026511	27058	Srp9	signal recognition particle 9 [Source:MGI Symbol;Acc:MGI:1350930]	1.17468	5.79857	31.7102	1.79e-08	4.15e-07
ENSMUSG00000071234	627191	Syndig1l	synapse differentiation inducing 1 like [Source:MGI Symbol;Acc:MGI:2685107]	-1.37471	4.53307	31.7017	1.8e-08	4.17e-07
ENSMUSG00000069769	76626	Msi2	musashi RNA-binding protein 2 [Source:MGI Symbol;Acc:MGI:1923876]	-1.6087	4.8819	31.6959	1.8e-08	4.17e-07
ENSMUSG00000027111	16403	Itga6	integrin alpha 6 [Source:MGI Symbol;Acc:MGI:96605]	-1.85575	4.14926	31.6848	1.81e-08	4.19e-07
ENSMUSG00000013707	69769	Tnfaip8l2	tumor necrosis factor, alpha-induced protein 8-like 2 [Source:MGI Symbol;Acc:MGI:1917019]	-2.5021	2.33467	31.6601	1.84e-08	4.24e-07
ENSMUSG00000028070	246703	Apoa1bp	apolipoprotein A-I binding protein [Source:MGI Symbol;Acc:MGI:2180167]	1.00528	5.48892	31.6464	1.85e-08	4.26e-07
ENSMUSG00000015202	215748	Cnksr3	Cnksr family member 3 [Source:MGI Symbol;Acc:MGI:2674130]	-2.19815	3.21728	31.628	1.87e-08	4.3e-07
ENSMUSG00000024593	70417	Megf10	multiple EGF-like-domains 10 [Source:MGI Symbol;Acc:MGI:2685177]	-2.75286	3.80639	31.6132	1.88e-08	4.32e-07
ENSMUSG00000046794	244416	Ppp1r3b	protein phosphatase 1, regulatory (inhibitor) subunit 3B [Source:MGI Symbol;Acc:MGI:2177268]	-3.47325	0.0425089	31.6075	1.89e-08	4.33e-07
ENSMUSG00000031216	236920	Stard8	START domain containing 8 [Source:MGI Symbol;Acc:MGI:2448556]	-1.03835	4.40252	31.5824	1.91e-08	4.38e-07
ENSMUSG00000023913	27226	Pla2g7	phospholipase A2, group VII (platelet-activating factor acetylhydrolase, plasma) [Source:MGI Symbol;Acc:MGI:1351327]	-2.30232	7.22186	31.5215	1.97e-08	4.51e-07
ENSMUSG00000032228	21406	Tcf12	transcription factor 12 [Source:MGI Symbol;Acc:MGI:101877]	-1.20366	5.1714	31.5205	1.97e-08	4.51e-07
ENSMUSG00000075010	NA	AW112010	expressed sequence AW112010 [Source:MGI Symbol;Acc:MGI:2147706]	-5.82223	-0.477856	31.4938	2e-08	4.57e-07
ENSMUSG00000038495	229603	Otud7b	OTU domain containing 7B [Source:MGI Symbol;Acc:MGI:2654703]	-1.63237	6.03926	31.4364	2.06e-08	4.7e-07
ENSMUSG00000034652	217303	Cd300a	CD300A molecule [Source:MGI Symbol;Acc:MGI:2443411]	-2.77372	0.763957	31.4209	2.08e-08	4.73e-07
ENSMUSG00000020399	171285	Havcr2	hepatitis A virus cellular receptor 2 [Source:MGI Symbol;Acc:MGI:2159682]	-2.70006	2.2869	31.3972	2.1e-08	4.78e-07
ENSMUSG00000064341	17716	mt-Nd1	mitochondrially encoded NADH dehydrogenase 1 [Source:MGI Symbol;Acc:MGI:101787]	-4.20689	13.7573	31.3939	2.11e-08	4.78e-07
ENSMUSG00000010607	66268	Pigyl	phosphatidylinositol glycan anchor biosynthesis, class Y-like [Source:MGI Symbol;Acc:MGI:1913518]	1.19876	3.67151	31.3403	2.17e-08	4.91e-07
ENSMUSG00000021390	18295	Ogn	osteoglycin [Source:MGI Symbol;Acc:MGI:109278]	-2.51785	3.31616	31.3376	2.17e-08	4.91e-07
ENSMUSG00000033904	101565	Ccp110	centriolar coiled coil protein 110 [Source:MGI Symbol;Acc:MGI:2141942]	-1.38671	5.14193	31.3187	2.19e-08	4.95e-07
ENSMUSG00000027381	12125	Bcl2l11	BCL2-like 11 (apoptosis facilitator) [Source:MGI Symbol;Acc:MGI:1197519]	-1.34958	2.73757	31.3005	2.21e-08	4.99e-07
ENSMUSG00000038056	231051	Kmt2c	lysine (K)-specific methyltransferase 2C [Source:MGI Symbol;Acc:MGI:2444959]	-1.20692	6.21197	31.2931	2.22e-08	5e-07
ENSMUSG00000046727	66060	Cystm1	cysteine-rich transmembrane module containing 1 [Source:MGI Symbol;Acc:MGI:1913310]	1.17479	5.57677	31.287	2.23e-08	5.01e-07
ENSMUSG00000025321	320910	Itgb8	integrin beta 8 [Source:MGI Symbol;Acc:MGI:1338035]	-2.13334	5.13596	31.2769	2.24e-08	5.03e-07
ENSMUSG00000053835	15042	H2-T24	histocompatibility 2, T region locus 24 [Source:MGI Symbol;Acc:MGI:95958]	-1.85484	4.80198	31.2727	2.24e-08	5.03e-07
ENSMUSG00000048373	14181	Fgfbp1	fibroblast growth factor binding protein 1 [Source:MGI Symbol;Acc:MGI:1096350]	-2.8099	2.58757	31.2713	2.24e-08	5.03e-07
ENSMUSG00000048271	381626	Rbm33	RNA binding motif protein 33 [Source:MGI Symbol;Acc:MGI:1919670]	-1.05993	5.09321	31.2585	2.26e-08	5.06e-07
ENSMUSG00000029843	243755	Slc13a4	solute carrier family 13 (sodium/sulfate symporters), member 4 [Source:MGI Symbol;Acc:MGI:2442367]	-2.6428	3.5119	31.2428	2.28e-08	5.09e-07
ENSMUSG00000091498	NA	Mpc1-ps	mitochondrial pyruvate carrier 1, pseudogene [Source:MGI Symbol;Acc:MGI:3781628]	1.08873	4.44694	31.2236	2.3e-08	5.14e-07
ENSMUSG00000054428	11983	Atpif1	ATPase inhibitory factor 1 [Source:MGI Symbol;Acc:MGI:1196457]	1.57907	8.52511	31.2178	2.31e-08	5.14e-07
ENSMUSG00000079227	12774	Ccr5	chemokine (C-C motif) receptor 5 [Source:MGI Symbol;Acc:MGI:107182]	-3.6859	1.48468	31.2164	2.31e-08	5.14e-07
ENSMUSG00000037771	22348	Slc32a1	solute carrier family 32 (GABA vesicular transporter), member 1 [Source:MGI Symbol;Acc:MGI:1194488]	-1.9421	4.13125	31.1836	2.35e-08	5.22e-07
ENSMUSG00000019578	66530	Ubxn6	UBX domain protein 6 [Source:MGI Symbol;Acc:MGI:1913780]	1.18106	5.45952	31.1622	2.37e-08	5.27e-07
ENSMUSG00000022025	16840	Cnmd	chondromodulin [Source:MGI Symbol;Acc:MGI:1341171]	-2.77967	1.47365	31.0995	2.45e-08	5.44e-07
ENSMUSG00000051483	12408	Cbr1	carbonyl reductase 1 [Source:MGI Symbol;Acc:MGI:88284]	1.08017	5.40005	31.0883	2.47e-08	5.46e-07
ENSMUSG00000022748	66497	Cmss1	cms small ribosomal subunit 1 [Source:MGI Symbol;Acc:MGI:1913747]	1.48254	2.90505	31.0862	2.47e-08	5.46e-07
ENSMUSG00000039620	319582	6430573F11Rik	RIKEN cDNA 6430573F11 gene [Source:MGI Symbol;Acc:MGI:2442328]	1.16348	3.77952	31.0697	2.49e-08	5.5e-07
ENSMUSG00000013076	75723	Amotl1	angiomotin-like 1 [Source:MGI Symbol;Acc:MGI:1922973]	-1.9141	5.97048	31.0047	2.57e-08	5.68e-07
ENSMUSG00000017493	16010	Igfbp4	insulin-like growth factor binding protein 4 [Source:MGI Symbol;Acc:MGI:96439]	1.24828	5.84484	30.9622	2.63e-08	5.8e-07
ENSMUSG00000027131	68032	Emc4	ER membrane protein complex subunit 4 [Source:MGI Symbol;Acc:MGI:1915282]	1.53247	7.38461	30.9469	2.65e-08	5.83e-07
ENSMUSG00000028851	18221	Nudc	nudC nuclear distribution protein [Source:MGI Symbol;Acc:MGI:106014]	1.35277	4.14737	30.9462	2.65e-08	5.83e-07
ENSMUSG00000039737	66801	Prkrip1	Prkr interacting protein 1 (IL11 inducible) [Source:MGI Symbol;Acc:MGI:1914051]	0.945931	4.71379	30.914	2.7e-08	5.92e-07
ENSMUSG00000026051	78896	1500015O10Rik	RIKEN cDNA 1500015O10 gene [Source:MGI Symbol;Acc:MGI:1926146]	-2.53097	3.57277	30.8965	2.72e-08	5.97e-07
ENSMUSG00000056201	12631	Cfl1	cofilin 1, non-muscle [Source:MGI Symbol;Acc:MGI:101757]	1.21197	8.77377	30.8813	2.74e-08	6.01e-07
ENSMUSG00000031972	11459	Acta1	actin, alpha 1, skeletal muscle [Source:MGI Symbol;Acc:MGI:87902]	1.24108	4.92536	30.8787	2.75e-08	6.01e-07
ENSMUSG00000040651	218850	Fam208a	family with sequence similarity 208, member A [Source:MGI Symbol;Acc:MGI:1921694]	-1.36089	4.59849	30.8331	2.81e-08	6.14e-07
ENSMUSG00000024583	53382	Txnl1	thioredoxin-like 1 [Source:MGI Symbol;Acc:MGI:1860078]	1.1324	6.32618	30.8031	2.86e-08	6.23e-07
ENSMUSG00000028843	73723	Sh3bgrl3	SH3 domain binding glutamic acid-rich protein-like 3 [Source:MGI Symbol;Acc:MGI:1920973]	1.34573	7.78215	30.7957	2.87e-08	6.25e-07
ENSMUSG00000023959	224796	Clic5	chloride intracellular channel 5 [Source:MGI Symbol;Acc:MGI:1917912]	-2.28741	1.73685	30.7775	2.89e-08	6.3e-07
ENSMUSG00000060487	320825	Samd5	sterile alpha motif domain containing 5 [Source:MGI Symbol;Acc:MGI:2444815]	-1.66006	1.86139	30.7603	2.92e-08	6.34e-07
ENSMUSG00000048076	11840	Arf1	ADP-ribosylation factor 1 [Source:MGI Symbol;Acc:MGI:99431]	1.01349	7.43029	30.7553	2.93e-08	6.35e-07
ENSMUSG00000037818	269423	Abhd18	abhydrolase domain containing 18 [Source:MGI Symbol;Acc:MGI:1915468]	-1.41105	3.55418	30.7527	2.93e-08	6.35e-07
ENSMUSG00000034903	319876	Cobll1	Cobl-like 1 [Source:MGI Symbol;Acc:MGI:2442894]	-2.53941	1.94273	30.7107	3e-08	6.48e-07
ENSMUSG00000006390	54325	Elovl1	elongation of very long chain fatty acids (FEN1/Elo2, SUR4/Elo3, yeast)-like 1 [Source:MGI Symbol;Acc:MGI:1858959]	-2.24382	5.19092	30.7098	3e-08	6.48e-07
ENSMUSG00000038538	320538	Ubn2	ubinuclein 2 [Source:MGI Symbol;Acc:MGI:2444236]	-1.74018	5.95661	30.6999	3.01e-08	6.5e-07
ENSMUSG00000056763	211660	Cspp1	centrosome and spindle pole associated protein 1 [Source:MGI Symbol;Acc:MGI:2681832]	-1.68116	4.54451	30.6811	3.04e-08	6.56e-07
ENSMUSG00000006611	15216	Hfe	hemochromatosis [Source:MGI Symbol;Acc:MGI:109191]	-1.72679	2.1373	30.658	3.08e-08	6.63e-07
ENSMUSG00000028789	242669	Azin2	antizyme inhibitor 2 [Source:MGI Symbol;Acc:MGI:2442093]	1.08388	4.16502	30.5684	3.22e-08	6.93e-07
ENSMUSG00000034714	117160	Ttyh2	tweety family member 2 [Source:MGI Symbol;Acc:MGI:2157091]	-2.72727	7.2607	30.566	3.23e-08	6.93e-07
ENSMUSG00000028545	67621	Bend5	BEN domain containing 5 [Source:MGI Symbol;Acc:MGI:1914871]	1.85837	3.85375	30.5596	3.24e-08	6.95e-07
ENSMUSG00000022708	56490	Zbtb20	zinc finger and BTB domain containing 20 [Source:MGI Symbol;Acc:MGI:1929213]	-2.28181	8.05725	30.5566	3.24e-08	6.95e-07
ENSMUSG00000020216	71912	Jsrp1	junctional sarcoplasmic reticulum protein 1 [Source:MGI Symbol;Acc:MGI:1916700]	2.26013	0.430444	30.5486	3.26e-08	6.97e-07
ENSMUSG00000024529	16948	Lox	lysyl oxidase [Source:MGI Symbol;Acc:MGI:96817]	-3.4857	0.279746	30.5381	3.27e-08	7e-07
ENSMUSG00000075284	215280	Wipf1	WAS/WASL interacting protein family, member 1 [Source:MGI Symbol;Acc:MGI:2178801]	-2.2052	4.30281	30.4905	3.36e-08	7.16e-07
ENSMUSG00000044783	212427	Hjurp	Holliday junction recognition protein [Source:MGI Symbol;Acc:MGI:2685821]	-1.11356	4.61725	30.4815	3.37e-08	7.18e-07
ENSMUSG00000002379	69875	Ndufa11	NADH dehydrogenase (ubiquinone) 1 alpha subcomplex 11 [Source:MGI Symbol;Acc:MGI:1917125]	1.23905	8.06154	30.4654	3.4e-08	7.24e-07
ENSMUSG00000029428	13852	Stx2	syntaxin 2 [Source:MGI Symbol;Acc:MGI:108059]	-2.08418	3.41785	30.4383	3.45e-08	7.33e-07
ENSMUSG00000051062	237730	Fbll1	fibrillarin-like 1 [Source:MGI Symbol;Acc:MGI:3034689]	1.46377	4.49156	30.3899	3.53e-08	7.5e-07
ENSMUSG00000005893	22026	Nr2c2	nuclear receptor subfamily 2, group C, member 2 [Source:MGI Symbol;Acc:MGI:1352466]	-1.09897	5.48617	30.3868	3.54e-08	7.51e-07
ENSMUSG00000076498	NA	Trbc2	T cell receptor beta, constant 2 [Source:MGI Symbol;Acc:MGI:4835227]	1.43519	4.49884	30.3813	3.55e-08	7.52e-07
ENSMUSG00000002602	26362	Axl	AXL receptor tyrosine kinase [Source:MGI Symbol;Acc:MGI:1347244]	-2.30237	4.45344	30.3606	3.59e-08	7.59e-07
ENSMUSG00000039615	56424	Stub1	STIP1 homology and U-Box containing protein 1 [Source:MGI Symbol;Acc:MGI:1891731]	1.30732	3.38709	30.3389	3.63e-08	7.66e-07
ENSMUSG00000024900	12894	Cpt1a	carnitine palmitoyltransferase 1a, liver [Source:MGI Symbol;Acc:MGI:1098296]	-2.76176	4.3055	30.3178	3.67e-08	7.72e-07
ENSMUSG00000071073	224813	Lrrc73	leucine rich repeat containing 73 [Source:MGI Symbol;Acc:MGI:2684934]	1.38233	3.51481	30.3173	3.67e-08	7.72e-07
ENSMUSG00000019122	20308	Ccl9	chemokine (C-C motif) ligand 9 [Source:MGI Symbol;Acc:MGI:104533]	-2.90344	1.4507	30.317	3.67e-08	7.72e-07
ENSMUSG00000072772	14790	Grcc10	gene rich cluster, C10 gene [Source:MGI Symbol;Acc:MGI:1315201]	1.2338	3.84239	30.3081	3.69e-08	7.75e-07
ENSMUSG00000033446	67168	Lpar6	lysophosphatidic acid receptor 6 [Source:MGI Symbol;Acc:MGI:1914418]	-2.49134	2.18772	30.3032	3.7e-08	7.76e-07
ENSMUSG00000038119	57810	Cdon	cell adhesion molecule-related/down-regulated by oncogenes [Source:MGI Symbol;Acc:MGI:1926387]	-1.95895	2.00099	30.2783	3.74e-08	7.85e-07
ENSMUSG00000025204	67264	Ndufb8	NADH dehydrogenase (ubiquinone) 1 beta subcomplex 8 [Source:MGI Symbol;Acc:MGI:1914514]	1.2899	7.92533	30.254	3.79e-08	7.94e-07
ENSMUSG00000033713	71375	Foxn3	forkhead box N3 [Source:MGI Symbol;Acc:MGI:1918625]	-1.45549	6.37849	30.2489	3.8e-08	7.95e-07
ENSMUSG00000030050	66283	Gkn1	gastrokine 1 [Source:MGI Symbol;Acc:MGI:1913533]	2.12263	0.580767	30.2426	3.81e-08	7.96e-07
ENSMUSG00000015852	80891	Fcrls	Fc receptor-like S, scavenger receptor [Source:MGI Symbol;Acc:MGI:1933397]	-2.6397	4.93679	30.2181	3.86e-08	8.06e-07
ENSMUSG00000027309	228602	4930402H24Rik	RIKEN cDNA 4930402H24 gene [Source:MGI Symbol;Acc:MGI:1923029]	-1.38801	6.5528	30.1973	3.9e-08	8.13e-07
ENSMUSG00000028398	66928	Tmem261	transmembrane protein 261 [Source:MGI Symbol;Acc:MGI:1914178]	1.09623	4.68842	30.1493	4e-08	8.33e-07
ENSMUSG00000043801	NA	Oaz1-ps	ornithine decarboxylase antizyme 1, pseudogene [Source:MGI Symbol;Acc:MGI:108188]	1.71234	1.66786	30.129	4.04e-08	8.4e-07
ENSMUSG00000039194	19771	Rlbp1	retinaldehyde binding protein 1 [Source:MGI Symbol;Acc:MGI:97930]	-2.33595	4.19044	30.1187	4.06e-08	8.44e-07
ENSMUSG00000020882	12295	Cacnb1	calcium channel, voltage-dependent, beta 1 subunit [Source:MGI Symbol;Acc:MGI:102522]	1.13199	4.6627	30.0963	4.11e-08	8.52e-07
ENSMUSG00000031840	19339	Rab3a	RAB3A, member RAS oncogene family [Source:MGI Symbol;Acc:MGI:97843]	1.28782	8.91492	30.0932	4.12e-08	8.53e-07
ENSMUSG00000024414	94064	Mrpl27	mitochondrial ribosomal protein L27 [Source:MGI Symbol;Acc:MGI:2137224]	1.14653	5.73724	30.0831	4.14e-08	8.56e-07
ENSMUSG00000024902	66419	Mrpl11	mitochondrial ribosomal protein L11 [Source:MGI Symbol;Acc:MGI:2137215]	1.15924	5.98337	30.041	4.23e-08	8.74e-07
ENSMUSG00000040723	226594	Rcsd1	RCSD domain containing 1 [Source:MGI Symbol;Acc:MGI:2676394]	-2.9604	0.950171	30.0211	4.27e-08	8.81e-07
ENSMUSG00000014776	78688	Nol3	nucleolar protein 3 (apoptosis repressor with CARD domain) [Source:MGI Symbol;Acc:MGI:1925938]	1.76412	1.58051	30.0206	4.27e-08	8.81e-07
ENSMUSG00000024187	106581	Fam234a	family with sequence similarity 234, member A [Source:MGI Symbol;Acc:MGI:2146854]	-1.34291	4.75825	30.0035	4.31e-08	8.88e-07
ENSMUSG00000075595	268469	Zfp652	zinc finger protein 652 [Source:MGI Symbol;Acc:MGI:2442221]	-1.52955	4.73349	29.9939	4.33e-08	8.9e-07
ENSMUSG00000034910	72135	Pygo1	pygopus 1 [Source:MGI Symbol;Acc:MGI:1919385]	-1.33581	4.57241	29.9929	4.34e-08	8.9e-07
ENSMUSG00000064368	17722	mt-Nd6	mitochondrially encoded NADH dehydrogenase 6 [Source:MGI Symbol;Acc:MGI:102495]	-3.84635	10.6616	29.9876	4.35e-08	8.92e-07
ENSMUSG00000039384	63953	Dusp10	dual specificity phosphatase 10 [Source:MGI Symbol;Acc:MGI:1927070]	-2.34178	2.75649	29.9734	4.38e-08	8.97e-07
ENSMUSG00000022901	12524	Cd86	CD86 antigen [Source:MGI Symbol;Acc:MGI:101773]	-2.5255	2.06143	29.961	4.41e-08	9.02e-07
ENSMUSG00000006095	66411	Tbcb	tubulin folding cofactor B [Source:MGI Symbol;Acc:MGI:1913661]	1.0777	6.26558	29.9332	4.47e-08	9.14e-07
ENSMUSG00000022594	23936	Lynx1	Ly6/neurotoxin 1 [Source:MGI Symbol;Acc:MGI:1345180]	1.17187	8.58274	29.9287	4.48e-08	9.15e-07
ENSMUSG00000049625	212937	Tifab	TRAF-interacting protein with forkhead-associated domain, family member B [Source:MGI Symbol;Acc:MGI:2385852]	-2.4348	1.86416	29.9252	4.49e-08	9.15e-07
ENSMUSG00000057280	18198	Musk	muscle, skeletal, receptor tyrosine kinase [Source:MGI Symbol;Acc:MGI:103581]	-3.11939	0.290357	29.9175	4.51e-08	9.18e-07
ENSMUSG00000009013	56455	Dynll1	dynein light chain LC8-type 1 [Source:MGI Symbol;Acc:MGI:1861457]	1.30794	8.73189	29.9049	4.54e-08	9.23e-07
ENSMUSG00000039179	70426	Tekt5	tektin 5 [Source:MGI Symbol;Acc:MGI:1917676]	1.82575	2.24689	29.9007	4.55e-08	9.24e-07
ENSMUSG00000028964	57320	Park7	Parkinson disease (autosomal recessive, early onset) 7 [Source:MGI Symbol;Acc:MGI:2135637]	1.04159	7.84594	29.8556	4.65e-08	9.44e-07
ENSMUSG00000071655	225896	Ubxn1	UBX domain protein 1 [Source:MGI Symbol;Acc:MGI:1289301]	1.29605	5.47615	29.8457	4.68e-08	9.48e-07
ENSMUSG00000000743	234852	Chmp1a	charged multivesicular body protein 1A [Source:MGI Symbol;Acc:MGI:1920159]	0.903531	6.12019	29.837	4.7e-08	9.51e-07
ENSMUSG00000022801	70144	Lrch3	leucine-rich repeats and calponin homology (CH) domain containing 3 [Source:MGI Symbol;Acc:MGI:1917394]	-1.67378	3.4992	29.8268	4.72e-08	9.55e-07
ENSMUSG00000008540	56615	Mgst1	microsomal glutathione S-transferase 1 [Source:MGI Symbol;Acc:MGI:1913850]	-2.35399	4.41804	29.8244	4.73e-08	9.55e-07
ENSMUSG00000035885	12868	Cox8a	cytochrome c oxidase subunit VIIIa [Source:MGI Symbol;Acc:MGI:105959]	1.40344	9.03674	29.8042	4.78e-08	9.64e-07
ENSMUSG00000075555	NA	Gm10863	predicted gene 10863 [Source:MGI Symbol;Acc:MGI:3641623]	-4.30455	-1.17342	29.7963	4.8e-08	9.66e-07
ENSMUSG00000024790	66406	Sac3d1	SAC3 domain containing 1 [Source:MGI Symbol;Acc:MGI:1913656]	1.25102	3.83554	29.791	4.81e-08	9.68e-07
ENSMUSG00000046352	14619	Gjb2	gap junction protein, beta 2 [Source:MGI Symbol;Acc:MGI:95720]	-2.20444	2.85768	29.7684	4.87e-08	9.78e-07
ENSMUSG00000017677	78889	Wsb1	WD repeat and SOCS box-containing 1 [Source:MGI Symbol;Acc:MGI:1926139]	-1.50555	4.92912	29.7329	4.96e-08	9.95e-07
ENSMUSG00000000088	12858	Cox5a	cytochrome c oxidase subunit Va [Source:MGI Symbol;Acc:MGI:88474]	1.32627	5.50043	29.7263	4.98e-08	9.97e-07
ENSMUSG00000030317	110595	Timp4	tissue inhibitor of metalloproteinase 4 [Source:MGI Symbol;Acc:MGI:109125]	-1.90857	5.69137	29.7217	4.99e-08	9.98e-07
ENSMUSG00000005397	18073	Nid1	nidogen 1 [Source:MGI Symbol;Acc:MGI:97342]	-2.61727	3.4448	29.7096	5.02e-08	1e-06
ENSMUSG00000032194	235041	Kank2	KN motif and ankyrin repeat domains 2 [Source:MGI Symbol;Acc:MGI:2384568]	-2.34305	2.51865	29.6962	5.05e-08	1.01e-06
ENSMUSG00000027673	66046	Ndufb5	NADH dehydrogenase (ubiquinone) 1 beta subcomplex, 5 [Source:MGI Symbol;Acc:MGI:1913296]	1.32454	8.33696	29.6794	5.1e-08	1.02e-06
ENSMUSG00000037419	71946	Endod1	endonuclease domain containing 1 [Source:MGI Symbol;Acc:MGI:1919196]	-0.971812	6.89767	29.6705	5.12e-08	1.02e-06
ENSMUSG00000022894	23794	Adamts5	a disintegrin-like and metallopeptidase (reprolysin type) with thrombospondin type 1 motif, 5 (aggrecanase-2) [Source:MGI Symbol;Acc:MGI:1346321]	-1.59548	1.83786	29.6639	5.14e-08	1.02e-06
ENSMUSG00000047721	NA	Bola2	bolA-like 2 (E. coli) [Source:MGI Symbol;Acc:MGI:1913412]	1.15761	5.86755	29.6535	5.17e-08	1.03e-06
ENSMUSG00000036902	74513	Neto2	neuropilin (NRP) and tolloid (TLL)-like 2 [Source:MGI Symbol;Acc:MGI:1921763]	-1.26982	6.20349	29.6403	5.2e-08	1.03e-06
ENSMUSG00000059900	94346	Tmem40	transmembrane protein 40 [Source:MGI Symbol;Acc:MGI:2137870]	2.09644	1.92064	29.6336	5.22e-08	1.03e-06
ENSMUSG00000038235	16456	F11r	F11 receptor [Source:MGI Symbol;Acc:MGI:1321398]	-2.70313	3.15936	29.6135	5.27e-08	1.04e-06
ENSMUSG00000020720	66997	Psmd12	proteasome (prosome, macropain) 26S subunit, non-ATPase, 12 [Source:MGI Symbol;Acc:MGI:1914247]	1.03121	6.51935	29.6117	5.28e-08	1.04e-06
ENSMUSG00000022013	66148	Dnajc15	DnaJ heat shock protein family (Hsp40) member C15 [Source:MGI Symbol;Acc:MGI:1913398]	1.21064	5.64126	29.6099	5.28e-08	1.04e-06
ENSMUSG00000028648	595136	Ndufs5	NADH dehydrogenase (ubiquinone) Fe-S protein 5 [Source:MGI Symbol;Acc:MGI:1890889]	1.35571	4.7369	29.5913	5.33e-08	1.05e-06
ENSMUSG00000024899	23972	Papss2	3'-phosphoadenosine 5'-phosphosulfate synthase 2 [Source:MGI Symbol;Acc:MGI:1330223]	-2.45727	3.6716	29.5905	5.34e-08	1.05e-06
ENSMUSG00000044712	625098	Slc38a6	solute carrier family 38, member 6 [Source:MGI Symbol;Acc:MGI:3648156]	-2.01929	2.35882	29.579	5.37e-08	1.06e-06
ENSMUSG00000030671	18576	Pde3b	phosphodiesterase 3B, cGMP-inhibited [Source:MGI Symbol;Acc:MGI:1333863]	-1.82772	3.31373	29.5437	5.47e-08	1.08e-06
ENSMUSG00000030064	232288	Frmd4b	FERM domain containing 4B [Source:MGI Symbol;Acc:MGI:2141794]	-1.51687	3.79593	29.5342	5.49e-08	1.08e-06
ENSMUSG00000027200	214968	Sema6d	sema domain, transmembrane domain (TM), and cytoplasmic domain, (semaphorin) 6D [Source:MGI Symbol;Acc:MGI:2387661]	-1.14103	5.3121	29.4783	5.65e-08	1.11e-06
ENSMUSG00000046731	216858	Kctd11	potassium channel tetramerisation domain containing 11 [Source:MGI Symbol;Acc:MGI:2448712]	-2.70498	0.416886	29.4749	5.66e-08	1.11e-06
ENSMUSG00000073888	20301	Ccl27a	chemokine (C-C motif) ligand 27A [Source:MGI Symbol;Acc:MGI:1343459]	1.31816	5.71016	29.4654	5.69e-08	1.11e-06
ENSMUSG00000001313	11858	Rnd2	Rho family GTPase 2 [Source:MGI Symbol;Acc:MGI:1338755]	-1.58118	5.87522	29.4623	5.7e-08	1.11e-06
ENSMUSG00000097583	NA	6430590A07Rik	RIKEN cDNA 6430590A07 gene [Source:MGI Symbol;Acc:MGI:3648839]	-2.84373	2.16559	29.4586	5.71e-08	1.12e-06
ENSMUSG00000041703	65100	Zic5	zinc finger protein of the cerebellum 5 [Source:MGI Symbol;Acc:MGI:1929518]	-2.33096	1.29823	29.4503	5.74e-08	1.12e-06
ENSMUSG00000030495	53896	Slc7a10	solute carrier family 7 (cationic amino acid transporter, y+ system), member 10 [Source:MGI Symbol;Acc:MGI:1858261]	-2.61007	3.63138	29.444	5.76e-08	1.12e-06
ENSMUSG00000003500	23917	Impdh1	inosine 5'-phosphate dehydrogenase 1 [Source:MGI Symbol;Acc:MGI:96567]	1.07306	3.47486	29.4133	5.85e-08	1.14e-06
ENSMUSG00000043090	330788	Zfp866	zinc finger protein 866 [Source:MGI Symbol;Acc:MGI:3584369]	-1.13494	3.61427	29.4023	5.88e-08	1.14e-06
ENSMUSG00000052942	226075	Glis3	GLIS family zinc finger 3 [Source:MGI Symbol;Acc:MGI:2444289]	-2.08084	1.45675	29.377	5.96e-08	1.16e-06
ENSMUSG00000030341	21937	Tnfrsf1a	tumor necrosis factor receptor superfamily, member 1a [Source:MGI Symbol;Acc:MGI:1314884]	-2.20201	1.63254	29.3695	5.98e-08	1.16e-06
ENSMUSG00000055296	242474	Tmem245	transmembrane protein 245 [Source:MGI Symbol;Acc:MGI:2445107]	-1.08929	6.76169	29.3629	6e-08	1.16e-06
ENSMUSG00000024754	83921	Tmem2	transmembrane protein 2 [Source:MGI Symbol;Acc:MGI:1890373]	-0.983098	5.10907	29.3216	6.13e-08	1.19e-06
ENSMUSG00000020744	67283	Slc25a19	solute carrier family 25 (mitochondrial thiamine pyrophosphate carrier), member 19 [Source:MGI Symbol;Acc:MGI:1914533]	0.928951	4.84837	29.2923	6.22e-08	1.2e-06
ENSMUSG00000039105	66290	Atp6v1g1	ATPase, H+ transporting, lysosomal V1 subunit G1 [Source:MGI Symbol;Acc:MGI:1913540]	1.12482	5.59137	29.24	6.39e-08	1.23e-06
ENSMUSG00000047649	70333	Cd3eap	CD3E antigen, epsilon polypeptide associated protein [Source:MGI Symbol;Acc:MGI:1917583]	0.998297	4.91206	29.227	6.44e-08	1.24e-06
ENSMUSG00000022577	23934	Ly6h	lymphocyte antigen 6 complex, locus H [Source:MGI Symbol;Acc:MGI:1346030]	1.49382	4.67834	29.2266	6.44e-08	1.24e-06
ENSMUSG00000018459	114644	Slc13a3	solute carrier family 13 (sodium-dependent dicarboxylate transporter), member 3 [Source:MGI Symbol;Acc:MGI:2149635]	-1.94931	3.37786	29.2167	6.47e-08	1.24e-06
ENSMUSG00000033701	72482	Acbd6	acyl-Coenzyme A binding domain containing 6 [Source:MGI Symbol;Acc:MGI:1919732]	1.2575	4.84111	29.1934	6.55e-08	1.26e-06
ENSMUSG00000060791	63986	Gmfg	glia maturation factor, gamma [Source:MGI Symbol;Acc:MGI:1927135]	-3.00788	0.867248	29.1913	6.56e-08	1.26e-06
ENSMUSG00000032089	16154	Il10ra	interleukin 10 receptor, alpha [Source:MGI Symbol;Acc:MGI:96538]	-2.15763	1.78826	29.1911	6.56e-08	1.26e-06
ENSMUSG00000027677	67120	Ttc14	tetratricopeptide repeat domain 14 [Source:MGI Symbol;Acc:MGI:1914370]	-1.28804	5.40647	29.1724	6.62e-08	1.27e-06
ENSMUSG00000036832	65086	Lpar3	lysophosphatidic acid receptor 3 [Source:MGI Symbol;Acc:MGI:1929469]	-5.67364	-1.22904	29.1395	6.74e-08	1.29e-06
ENSMUSG00000024420	225207	Zfp521	zinc finger protein 521 [Source:MGI Symbol;Acc:MGI:95459]	-1.69881	2.96837	29.1045	6.86e-08	1.31e-06
ENSMUSG00000022111	50933	Uchl3	ubiquitin carboxyl-terminal esterase L3 (ubiquitin thiolesterase) [Source:MGI Symbol;Acc:MGI:1355274]	1.19693	4.771	29.1033	6.86e-08	1.31e-06
ENSMUSG00000026525	13603	Opn3	opsin 3 [Source:MGI Symbol;Acc:MGI:1338022]	2.06646	4.33849	29.0848	6.93e-08	1.32e-06
ENSMUSG00000039278	30052	Pcsk1n	proprotein convertase subtilisin/kexin type 1 inhibitor [Source:MGI Symbol;Acc:MGI:1353431]	1.24111	5.92673	29.0833	6.93e-08	1.32e-06
ENSMUSG00000026860	227700	Sh3glb2	SH3-domain GRB2-like endophilin B2 [Source:MGI Symbol;Acc:MGI:2385131]	0.99203	6.36618	29.0745	6.96e-08	1.32e-06
ENSMUSG00000004961	53420	Syt5	synaptotagmin V [Source:MGI Symbol;Acc:MGI:1926368]	1.70641	6.85736	29.0605	7.02e-08	1.33e-06
ENSMUSG00000031834	18709	Pik3r2	phosphatidylinositol 3-kinase, regulatory subunit, polypeptide 2 (p85 beta) [Source:MGI Symbol;Acc:MGI:1098772]	1.55974	3.98969	29.058	7.02e-08	1.33e-06
ENSMUSG00000021738	246103	Atxn7	ataxin 7 [Source:MGI Symbol;Acc:MGI:2179277]	-1.30426	4.0332	29.0363	7.1e-08	1.35e-06
ENSMUSG00000095115	319622	Itpripl2	inositol 1,4,5-triphosphate receptor interacting protein-like 2 [Source:MGI Symbol;Acc:MGI:2442416]	-2.31886	2.02626	29.0347	7.11e-08	1.35e-06
ENSMUSG00000050063	19144	Klk6	kallikrein related-peptidase 6 [Source:MGI Symbol;Acc:MGI:1343166]	-2.80028	1.22073	29.0195	7.17e-08	1.36e-06
ENSMUSG00000039031	73910	Arhgap18	Rho GTPase activating protein 18 [Source:MGI Symbol;Acc:MGI:1921160]	-1.75309	2.55582	29.0131	7.19e-08	1.36e-06
ENSMUSG00000064373	20363	Selenop	selenoprotein P [Source:MGI Symbol;Acc:MGI:894288]	-2.29735	8.48853	28.974	7.34e-08	1.38e-06
ENSMUSG00000043671	233115	Dpy19l3	dpy-19-like 3 (C. elegans) [Source:MGI Symbol;Acc:MGI:2443952]	-1.31515	4.94667	28.9459	7.44e-08	1.4e-06
ENSMUSG00000024446	67676	Rpp21	ribonuclease P 21 subunit [Source:MGI Symbol;Acc:MGI:1914926]	1.11874	5.63508	28.9439	7.45e-08	1.4e-06
ENSMUSG00000047935	NA	Gm5607	predicted gene 5607 [Source:MGI Symbol;Acc:MGI:3645522]	-2.09189	1.92085	28.9374	7.48e-08	1.41e-06
ENSMUSG00000044550	594844	Tceal3	transcription elongation factor A (SII)-like 3 [Source:MGI Symbol;Acc:MGI:1913354]	1.21444	4.3064	28.8867	7.67e-08	1.44e-06
ENSMUSG00000036860	67212	Mrpl55	mitochondrial ribosomal protein L55 [Source:MGI Symbol;Acc:MGI:1914462]	1.00588	6.07709	28.8594	7.78e-08	1.46e-06
ENSMUSG00000036097	226151	Fam178a	family with sequence similarity 178, member A [Source:MGI Symbol;Acc:MGI:1924968]	-1.37669	5.02738	28.8554	7.8e-08	1.46e-06
ENSMUSG00000004151	14009	Etv1	ets variant 1 [Source:MGI Symbol;Acc:MGI:99254]	1.01905	6.11699	28.8293	7.9e-08	1.48e-06
ENSMUSG00000052372	331461	Il1rapl1	interleukin 1 receptor accessory protein-like 1 [Source:MGI Symbol;Acc:MGI:2687319]	-1.38184	4.79049	28.8211	7.94e-08	1.48e-06
ENSMUSG00000050447	320343	Lypd6	LY6/PLAUR domain containing 6 [Source:MGI Symbol;Acc:MGI:2443848]	-1.16176	5.06327	28.798	8.03e-08	1.5e-06
ENSMUSG00000051166	319670	Eml5	echinoderm microtubule associated protein like 5 [Source:MGI Symbol;Acc:MGI:2442513]	-1.33862	5.1763	28.7753	8.13e-08	1.52e-06
ENSMUSG00000049037	269799	Clec4a1	C-type lectin domain family 4, member a1 [Source:MGI Symbol;Acc:MGI:3036291]	-4.00029	-0.333442	28.7569	8.21e-08	1.53e-06
ENSMUSG00000024524	14680	Gnal	guanine nucleotide binding protein, alpha stimulating, olfactory type [Source:MGI Symbol;Acc:MGI:95774]	-0.942899	7.31984	28.7531	8.22e-08	1.53e-06
ENSMUSG00000079304	71149	4933413G19Rik	RIKEN cDNA 4933413G19 gene [Source:MGI Symbol;Acc:MGI:1918399]	-3.36058	-0.034755	28.6744	8.56e-08	1.59e-06
ENSMUSG00000070283	66706	Ndufaf3	NADH dehydrogenase (ubiquinone) 1 alpha subcomplex, assembly factor 3 [Source:MGI Symbol;Acc:MGI:1913956]	1.0624	5.47622	28.6718	8.57e-08	1.59e-06
ENSMUSG00000018189	56207	Uchl5	ubiquitin carboxyl-terminal esterase L5 [Source:MGI Symbol;Acc:MGI:1914848]	1.08473	5.95382	28.6691	8.59e-08	1.59e-06
ENSMUSG00000057522	20747	Spop	speckle-type POZ protein [Source:MGI Symbol;Acc:MGI:1343085]	-1.17603	7.16969	28.6307	8.76e-08	1.62e-06
ENSMUSG00000061950	70351	Ppp4r1	protein phosphatase 4, regulatory subunit 1 [Source:MGI Symbol;Acc:MGI:1917601]	-1.44458	4.58281	28.6276	8.77e-08	1.62e-06
ENSMUSG00000057143	319236	Trim12c	tripartite motif-containing 12C [Source:MGI Symbol;Acc:MGI:4821183]	-3.41764	0.503177	28.6121	8.84e-08	1.64e-06
ENSMUSG00000030043	21336	Tacr1	tachykinin receptor 1 [Source:MGI Symbol;Acc:MGI:98475]	-1.87476	2.2324	28.5609	9.08e-08	1.68e-06
ENSMUSG00000025911	76187	Adhfe1	alcohol dehydrogenase, iron containing, 1 [Source:MGI Symbol;Acc:MGI:1923437]	-2.226	4.96544	28.5271	9.24e-08	1.71e-06
ENSMUSG00000042115	213417	Klhdc8a	kelch domain containing 8A [Source:MGI Symbol;Acc:MGI:2442630]	1.2324	4.31633	28.5146	9.3e-08	1.71e-06
ENSMUSG00000074404	NA	Gm1698	predicted gene 1698 [Source:MGI Symbol;Acc:MGI:2686544]	-4.42662	-0.834311	28.4913	9.41e-08	1.73e-06
ENSMUSG00000035967	236790	Ints6l	integrator complex subunit 6 like [Source:MGI Symbol;Acc:MGI:2442593]	-1.75958	4.61305	28.4839	9.45e-08	1.74e-06
ENSMUSG00000040276	23969	Pacsin1	protein kinase C and casein kinase substrate in neurons 1 [Source:MGI Symbol;Acc:MGI:1345181]	1.04924	6.82859	28.4762	9.49e-08	1.74e-06
ENSMUSG00000038000	497652	Acd	adrenocortical dysplasia [Source:MGI Symbol;Acc:MGI:87873]	0.957981	5.34122	28.4641	9.55e-08	1.75e-06
ENSMUSG00000029600	100764	Rita1	RBPJ interacting and tubulin associated 1 [Source:MGI Symbol;Acc:MGI:1922021]	1.35518	3.42815	28.4633	9.55e-08	1.75e-06
ENSMUSG00000028452	269523	Vcp	valosin containing protein [Source:MGI Symbol;Acc:MGI:99919]	0.941703	5.37723	28.4552	9.59e-08	1.75e-06
ENSMUSG00000050965	18750	Prkca	protein kinase C, alpha [Source:MGI Symbol;Acc:MGI:97595]	-0.967827	6.33889	28.4548	9.59e-08	1.75e-06
ENSMUSG00000042121	231637	Ssh1	slingshot homolog 1 (Drosophila) [Source:MGI Symbol;Acc:MGI:2686240]	-1.07241	4.32738	28.4517	9.61e-08	1.76e-06
ENSMUSG00000003199	68047	Mpnd	MPN domain containing [Source:MGI Symbol;Acc:MGI:1915297]	1.27032	5.3243	28.4477	9.63e-08	1.76e-06
ENSMUSG00000055320	21676	Tead1	TEA domain family member 1 [Source:MGI Symbol;Acc:MGI:101876]	-2.30826	3.44416	28.4311	9.71e-08	1.77e-06
ENSMUSG00000045962	232341	Wnk1	WNK lysine deficient protein kinase 1 [Source:MGI Symbol;Acc:MGI:2442092]	-1.48125	6.88027	28.4159	9.79e-08	1.78e-06
ENSMUSG00000097296	NA	Gm26532	predicted gene, 26532 [Source:MGI Symbol;Acc:MGI:5477026]	-3.67477	0.298403	28.3989	9.87e-08	1.8e-06
ENSMUSG00000024777	225849	Ppp2r5b	protein phosphatase 2, regulatory subunit B', beta [Source:MGI Symbol;Acc:MGI:2388480]	1.07134	4.13094	28.394	9.9e-08	1.8e-06
ENSMUSG00000051515	NA	Fam181b	family with sequence similarity 181, member B [Source:MGI Symbol;Acc:MGI:1930951]	-1.9937	2.40455	28.3887	9.92e-08	1.8e-06
ENSMUSG00000057719	269016	Sh3rf2	SH3 domain containing ring finger 2 [Source:MGI Symbol;Acc:MGI:2444628]	-2.47338	1.0023	28.3576	1.01e-07	1.83e-06
ENSMUSG00000027430	66044	Dtd1	D-tyrosyl-tRNA deacylase 1 [Source:MGI Symbol;Acc:MGI:1913294]	1.00914	6.79871	28.3526	1.01e-07	1.83e-06
ENSMUSG00000033420	69538	Antxr1	anthrax toxin receptor 1 [Source:MGI Symbol;Acc:MGI:1916788]	-1.72755	3.07748	28.3431	1.02e-07	1.84e-06
ENSMUSG00000036371	66870	Serbp1	serpine1 mRNA binding protein 1 [Source:MGI Symbol;Acc:MGI:1914120]	1.04019	7.37398	28.3384	1.02e-07	1.84e-06
ENSMUSG00000046756	50529	Mrps7	mitchondrial ribosomal protein S7 [Source:MGI Symbol;Acc:MGI:1354367]	1.03442	4.84056	28.3283	1.02e-07	1.85e-06
ENSMUSG00000003444	67224	Med29	mediator complex subunit 29 [Source:MGI Symbol;Acc:MGI:1914474]	1.39886	2.28545	28.3197	1.03e-07	1.86e-06
ENSMUSG00000079242	NA	C730034F03Rik	RIKEN cDNA C730034F03 gene [Source:MGI Symbol;Acc:MGI:2441921]	-2.15736	0.949057	28.3147	1.03e-07	1.86e-06
ENSMUSG00000048163	20345	Selplg	selectin, platelet (p-selectin) ligand [Source:MGI Symbol;Acc:MGI:106689]	-2.51553	2.26222	28.3062	1.04e-07	1.86e-06
ENSMUSG00000002416	68198	Ndufb2	NADH dehydrogenase (ubiquinone) 1 beta subcomplex, 2 [Source:MGI Symbol;Acc:MGI:1915448]	1.22947	5.52832	28.3047	1.04e-07	1.86e-06
ENSMUSG00000063972	14536	Nr6a1	nuclear receptor subfamily 6, group A, member 1 [Source:MGI Symbol;Acc:MGI:1352459]	-1.79202	1.76261	28.2954	1.04e-07	1.87e-06
ENSMUSG00000042246	209760	Tmc7	transmembrane channel-like gene family 7 [Source:MGI Symbol;Acc:MGI:2443317]	-1.26395	3.63248	28.2804	1.05e-07	1.88e-06
ENSMUSG00000085382	NA	Gm13861	predicted gene 13861 [Source:MGI Symbol;Acc:MGI:3649466]	2.36591	0.987292	28.2746	1.05e-07	1.89e-06
ENSMUSG00000026649	75472	Cfap126	cilia and flagella associated protein 126 [Source:MGI Symbol;Acc:MGI:1922722]	-2.34323	0.170965	28.2481	1.07e-07	1.91e-06
ENSMUSG00000001864	108897	Aif1l	allograft inflammatory factor 1-like [Source:MGI Symbol;Acc:MGI:1919598]	-2.50317	1.70443	28.1806	1.11e-07	1.98e-06
ENSMUSG00000037295	100017	Ldlrap1	low density lipoprotein receptor adaptor protein 1 [Source:MGI Symbol;Acc:MGI:2140175]	-2.53077	0.943079	28.1482	1.12e-07	2.01e-06
ENSMUSG00000024870	76308	Rab1b	RAB1B, member RAS oncogene family [Source:MGI Symbol;Acc:MGI:1923558]	1.05272	5.3554	28.1362	1.13e-07	2.02e-06
ENSMUSG00000092242	NA	Gm20515	predicted gene 20515 [Source:MGI Symbol;Acc:MGI:5141980]	-2.43817	0.156836	28.1056	1.15e-07	2.05e-06
ENSMUSG00000053317	66212	Sec61b	Sec61 beta subunit [Source:MGI Symbol;Acc:MGI:1913462]	1.34798	3.2761	28.0973	1.15e-07	2.05e-06
ENSMUSG00000039217	16173	Il18	interleukin 18 [Source:MGI Symbol;Acc:MGI:107936]	-1.7352	4.68946	28.0778	1.17e-07	2.07e-06
ENSMUSG00000063455	330286	D630045J12Rik	RIKEN cDNA D630045J12 gene [Source:MGI Symbol;Acc:MGI:2669829]	-1.16151	5.58753	28.0724	1.17e-07	2.08e-06
ENSMUSG00000031347	26370	Cetn2	centrin 2 [Source:MGI Symbol;Acc:MGI:1347085]	1.15302	6.53438	28.063	1.17e-07	2.08e-06
ENSMUSG00000038936	109232	Sccpdh	saccharopine dehydrogenase (putative) [Source:MGI Symbol;Acc:MGI:1924486]	1.26611	6.83987	28.0497	1.18e-07	2.1e-06
ENSMUSG00000051278	71643	Zgrf1	zinc finger, GRF-type containing 1 [Source:MGI Symbol;Acc:MGI:1918893]	-2.08982	2.06799	28.0365	1.19e-07	2.11e-06
ENSMUSG00000075706	625249	Gpx4	glutathione peroxidase 4 [Source:MGI Symbol;Acc:MGI:104767]	1.20106	6.32577	28.0258	1.2e-07	2.12e-06
ENSMUSG00000034551	245596	Hdx	highly divergent homeobox [Source:MGI Symbol;Acc:MGI:2685226]	-1.98327	1.7193	27.9701	1.23e-07	2.18e-06
ENSMUSG00000086763	NA	Plxna4os1	plexin A4, opposite strand 1 [Source:MGI Symbol;Acc:MGI:2442851]	-3.49063	0.344881	27.97	1.23e-07	2.18e-06
ENSMUSG00000048776	19227	Pthlh	parathyroid hormone-like peptide [Source:MGI Symbol;Acc:MGI:97800]	-2.15797	1.36913	27.9668	1.23e-07	2.18e-06
ENSMUSG00000041881	66416	Ndufa7	NADH dehydrogenase (ubiquinone) 1 alpha subcomplex, 7 (B14.5a) [Source:MGI Symbol;Acc:MGI:1913666]	1.23555	7.65409	27.9498	1.25e-07	2.19e-06
ENSMUSG00000021737	66413	Psmd6	proteasome (prosome, macropain) 26S subunit, non-ATPase, 6 [Source:MGI Symbol;Acc:MGI:1913663]	0.927141	6.98766	27.942	1.25e-07	2.2e-06
ENSMUSG00000027091	69082	Zc3h15	zinc finger CCCH-type containing 15 [Source:MGI Symbol;Acc:MGI:1919747]	1.11737	6.84501	27.9328	1.26e-07	2.21e-06
ENSMUSG00000004902	71803	Slc25a18	solute carrier family 25 (mitochondrial carrier), member 18 [Source:MGI Symbol;Acc:MGI:1919053]	-2.21141	5.32173	27.9223	1.26e-07	2.22e-06
ENSMUSG00000048782	233752	Insc	inscuteable homolog (Drosophila) [Source:MGI Symbol;Acc:MGI:1917942]	-1.94696	0.574193	27.919	1.26e-07	2.22e-06
ENSMUSG00000024767	107260	Otub1	OTU domain, ubiquitin aldehyde binding 1 [Source:MGI Symbol;Acc:MGI:2147616]	1.4179	9.67712	27.9072	1.27e-07	2.23e-06
ENSMUSG00000031158	21855	Timm17b	translocase of inner mitochondrial membrane 17b [Source:MGI Symbol;Acc:MGI:1343176]	0.954926	4.38448	27.8977	1.28e-07	2.24e-06
ENSMUSG00000025815	209692	Dhtkd1	dehydrogenase E1 and transketolase domain containing 1 [Source:MGI Symbol;Acc:MGI:2445096]	-1.78289	3.38912	27.8754	1.29e-07	2.26e-06
ENSMUSG00000040824	107686	Snrpd2	small nuclear ribonucleoprotein D2 [Source:MGI Symbol;Acc:MGI:98345]	1.1039	5.36828	27.8723	1.3e-07	2.26e-06
ENSMUSG00000031820	68251	Babam1	BRISC and BRCA1 A complex member 1 [Source:MGI Symbol;Acc:MGI:1915501]	1.17973	4.94214	27.868	1.3e-07	2.27e-06
ENSMUSG00000025978	74013	Rftn2	raftlin family member 2 [Source:MGI Symbol;Acc:MGI:1921263]	-2.28642	4.27596	27.8604	1.3e-07	2.27e-06
ENSMUSG00000083219	NA	Gm11410	predicted gene 11410 [Source:MGI Symbol;Acc:MGI:3652015]	-4.63945	0.418111	27.8265	1.33e-07	2.31e-06
ENSMUSG00000071856	328949	Mcc	mutated in colorectal cancers [Source:MGI Symbol;Acc:MGI:96930]	-1.67059	4.20875	27.8065	1.34e-07	2.33e-06
ENSMUSG00000020635	14226	Fkbp1b	FK506 binding protein 1b [Source:MGI Symbol;Acc:MGI:1336205]	1.25998	5.17845	27.7658	1.37e-07	2.38e-06
ENSMUSG00000004748	67900	Mtfp1	mitochondrial fission process 1 [Source:MGI Symbol;Acc:MGI:1916686]	1.07152	6.88325	27.7616	1.37e-07	2.38e-06
ENSMUSG00000030655	233789	Smg1	SMG1 homolog, phosphatidylinositol 3-kinase-related kinase (C. elegans) [Source:MGI Symbol;Acc:MGI:1919742]	-1.49216	5.31109	27.7545	1.38e-07	2.39e-06
ENSMUSG00000024862	16594	Klc2	kinesin light chain 2 [Source:MGI Symbol;Acc:MGI:107953]	1.06617	4.77712	27.7421	1.39e-07	2.4e-06
ENSMUSG00000025869	28126	Nop16	NOP16 nucleolar protein [Source:MGI Symbol;Acc:MGI:107862]	1.01712	5.43605	27.7231	1.4e-07	2.42e-06
ENSMUSG00000022889	27393	Mrpl39	mitochondrial ribosomal protein L39 [Source:MGI Symbol;Acc:MGI:1351620]	1.05471	4.76657	27.7176	1.4e-07	2.43e-06
ENSMUSG00000030213	54343	Atf7ip	activating transcription factor 7 interacting protein [Source:MGI Symbol;Acc:MGI:1858965]	-1.08579	5.68568	27.7139	1.41e-07	2.43e-06
ENSMUSG00000024565	20689	Sall3	sal-like 3 (Drosophila) [Source:MGI Symbol;Acc:MGI:109295]	-2.36282	2.58113	27.7133	1.41e-07	2.43e-06
ENSMUSG00000073985	NA	Gm10602	predicted gene 10602 [Source:MGI Symbol;Acc:MGI:3708759]	-2.76823	0.0353135	27.6804	1.43e-07	2.47e-06
ENSMUSG00000019942	12534	Cdk1	cyclin-dependent kinase 1 [Source:MGI Symbol;Acc:MGI:88351]	-2.65966	0.127753	27.6796	1.43e-07	2.47e-06
ENSMUSG00000022097	20389	Sftpc	surfactant associated protein C [Source:MGI Symbol;Acc:MGI:109517]	1.62547	2.14328	27.6694	1.44e-07	2.48e-06
ENSMUSG00000038619	56205	Ensa	endosulfine alpha [Source:MGI Symbol;Acc:MGI:1891189]	1.12372	8.86737	27.6632	1.44e-07	2.48e-06
ENSMUSG00000037204	68118	Atg101	autophagy related 101 [Source:MGI Symbol;Acc:MGI:1915368]	1.1331	5.34108	27.6425	1.46e-07	2.51e-06
ENSMUSG00000000753	20317	Serpinf1	serine (or cysteine) peptidase inhibitor, clade F, member 1 [Source:MGI Symbol;Acc:MGI:108080]	-2.03781	2.57803	27.6375	1.46e-07	2.51e-06
ENSMUSG00000026688	66447	Mgst3	microsomal glutathione S-transferase 3 [Source:MGI Symbol;Acc:MGI:1913697]	1.54857	9.04895	27.6328	1.47e-07	2.51e-06
ENSMUSG00000035754	216156	Wdr18	WD repeat domain 18 [Source:MGI Symbol;Acc:MGI:2158400]	1.03257	5.16067	27.6037	1.49e-07	2.55e-06
ENSMUSG00000040138	17986	Ndp	Norrie disease (pseudoglioma) (human) [Source:MGI Symbol;Acc:MGI:102570]	-1.64346	3.58575	27.574	1.51e-07	2.59e-06
ENSMUSG00000073678	241062	Pgap1	post-GPI attachment to proteins 1 [Source:MGI Symbol;Acc:MGI:2443342]	-1.29965	5.26595	27.5565	1.53e-07	2.61e-06
ENSMUSG00000022054	18040	Nefm	neurofilament, medium polypeptide [Source:MGI Symbol;Acc:MGI:97314]	1.24381	7.75222	27.5555	1.53e-07	2.61e-06
ENSMUSG00000059689	232337	Zfp637	zinc finger protein 637 [Source:MGI Symbol;Acc:MGI:2448537]	0.938029	5.97044	27.548	1.53e-07	2.61e-06
ENSMUSG00000023277	23999	Twf2	twinfilin actin binding protein 2 [Source:MGI Symbol;Acc:MGI:1346078]	1.15229	4.223	27.533	1.54e-07	2.63e-06
ENSMUSG00000020022	66414	Ndufa12	NADH dehydrogenase (ubiquinone) 1 alpha subcomplex, 12 [Source:MGI Symbol;Acc:MGI:1913664]	1.26431	6.75893	27.4998	1.57e-07	2.67e-06
ENSMUSG00000042675	66090	Ypel3	yippee-like 3 (Drosophila) [Source:MGI Symbol;Acc:MGI:1913340]	1.55311	6.458	27.4711	1.59e-07	2.71e-06
ENSMUSG00000070780	245945	Rbm47	RNA binding motif protein 47 [Source:MGI Symbol;Acc:MGI:2384294]	-2.73104	1.01375	27.4695	1.6e-07	2.71e-06
ENSMUSG00000054252	14184	Fgfr3	fibroblast growth factor receptor 3 [Source:MGI Symbol;Acc:MGI:95524]	-2.05567	6.15161	27.4447	1.62e-07	2.74e-06
ENSMUSG00000029559	72357	2210016L21Rik	RIKEN cDNA 2210016L21 gene [Source:MGI Symbol;Acc:MGI:1919607]	1.10926	6.78347	27.4356	1.62e-07	2.75e-06
ENSMUSG00000086606	NA	Gm13205	predicted gene 13205 [Source:MGI Symbol;Acc:MGI:3700976]	1.49353	2.67056	27.4348	1.62e-07	2.75e-06
ENSMUSG00000028273	56376	Pdlim5	PDZ and LIM domain 5 [Source:MGI Symbol;Acc:MGI:1927489]	-1.86211	4.43915	27.4311	1.63e-07	2.75e-06
ENSMUSG00000055041	66398	Commd5	COMM domain containing 5 [Source:MGI Symbol;Acc:MGI:1913648]	1.20347	3.76393	27.4188	1.64e-07	2.77e-06
ENSMUSG00000026640	18845	Plxna2	plexin A2 [Source:MGI Symbol;Acc:MGI:107684]	-1.15342	7.6364	27.4139	1.64e-07	2.77e-06
ENSMUSG00000079418	666468	Atg4a	autophagy related 4A, cysteine peptidase [Source:MGI Symbol;Acc:MGI:2147903]	-1.59333	1.9414	27.3996	1.65e-07	2.79e-06
ENSMUSG00000042613	229534	Pbxip1	pre B cell leukemia transcription factor interacting protein 1 [Source:MGI Symbol;Acc:MGI:2441670]	-2.21095	5.37889	27.3971	1.66e-07	2.79e-06
ENSMUSG00000061118	66114	Dnajc30	DnaJ heat shock protein family (Hsp40) member C30 [Source:MGI Symbol;Acc:MGI:1913364]	1.33102	3.51836	27.394	1.66e-07	2.79e-06
ENSMUSG00000010122	67473	Slc47a1	solute carrier family 47, member 1 [Source:MGI Symbol;Acc:MGI:1914723]	-2.82305	1.62365	27.3911	1.66e-07	2.79e-06
ENSMUSG00000089929	12045	Bcl2a1b	B cell leukemia/lymphoma 2 related protein A1b [Source:MGI Symbol;Acc:MGI:1278326]	-3.20304	-0.597463	27.3789	1.67e-07	2.81e-06
ENSMUSG00000038628	67005	Polr3k	polymerase (RNA) III (DNA directed) polypeptide K [Source:MGI Symbol;Acc:MGI:1914255]	1.09942	6.91764	27.3787	1.67e-07	2.81e-06
ENSMUSG00000041921	66559	Metap1d	methionyl aminopeptidase type 1D (mitochondrial) [Source:MGI Symbol;Acc:MGI:1913809]	-1.05528	4.11346	27.3651	1.68e-07	2.82e-06
ENSMUSG00000047146	52463	Tet1	tet methylcytosine dioxygenase 1 [Source:MGI Symbol;Acc:MGI:1098693]	-1.24598	4.79407	27.3574	1.69e-07	2.83e-06
ENSMUSG00000023945	63993	Slc5a7	solute carrier family 5 (choline transporter), member 7 [Source:MGI Symbol;Acc:MGI:1927126]	-2.65005	1.67787	27.3476	1.7e-07	2.84e-06
ENSMUSG00000027961	109245	Lrrc39	leucine rich repeat containing 39 [Source:MGI Symbol;Acc:MGI:1924557]	-2.27952	0.300979	27.335	1.71e-07	2.86e-06
ENSMUSG00000040943	214133	Tet2	tet methylcytosine dioxygenase 2 [Source:MGI Symbol;Acc:MGI:2443298]	-1.58231	4.98548	27.3345	1.71e-07	2.86e-06
ENSMUSG00000024538	19038	Ppic	peptidylprolyl isomerase C [Source:MGI Symbol;Acc:MGI:97751]	-2.54718	1.91453	27.2984	1.74e-07	2.91e-06
ENSMUSG00000020562	75040	Efcab10	EF-hand calcium binding domain 10 [Source:MGI Symbol;Acc:MGI:1922290]	1.5364	2.406	27.2607	1.78e-07	2.96e-06
ENSMUSG00000030045	56284	Mrpl19	mitochondrial ribosomal protein L19 [Source:MGI Symbol;Acc:MGI:1926274]	0.948475	5.42861	27.2531	1.78e-07	2.97e-06
ENSMUSG00000006546	12958	Cryba2	crystallin, beta A2 [Source:MGI Symbol;Acc:MGI:104336]	2.66822	-0.805059	27.2478	1.79e-07	2.98e-06
ENSMUSG00000030612	67308	Mrpl46	mitochondrial ribosomal protein L46 [Source:MGI Symbol;Acc:MGI:1914558]	1.06283	5.66179	27.2433	1.79e-07	2.98e-06
ENSMUSG00000097180	NA	2700038G22Rik	RIKEN cDNA 2700038G22 gene [Source:MGI Symbol;Acc:MGI:1914444]	-2.40896	0.347061	27.2373	1.8e-07	2.99e-06
ENSMUSG00000038507	243771	Parp12	poly (ADP-ribose) polymerase family, member 12 [Source:MGI Symbol;Acc:MGI:2143990]	-1.81388	2.05084	27.2144	1.82e-07	3.02e-06
ENSMUSG00000050708	14325	Ftl1	ferritin light polypeptide 1 [Source:MGI Symbol;Acc:MGI:95589]	-1.13678	5.12662	27.1788	1.85e-07	3.07e-06
ENSMUSG00000029919	54486	Hpgds	hematopoietic prostaglandin D synthase [Source:MGI Symbol;Acc:MGI:1859384]	-2.34015	3.71157	27.1741	1.86e-07	3.08e-06
ENSMUSG00000020949	30795	Fkbp3	FK506 binding protein 3 [Source:MGI Symbol;Acc:MGI:1353460]	1.19595	7.48864	27.1722	1.86e-07	3.08e-06
ENSMUSG00000027163	76501	Commd9	COMM domain containing 9 [Source:MGI Symbol;Acc:MGI:1923751]	0.896731	5.22158	27.1585	1.87e-07	3.09e-06
ENSMUSG00000029304	20750	Spp1	secreted phosphoprotein 1 [Source:MGI Symbol;Acc:MGI:98389]	-1.98145	3.88787	27.1409	1.89e-07	3.12e-06
ENSMUSG00000046432	12070	Bex3	brain expressed X-linked 3 [Source:MGI Symbol;Acc:MGI:1338016]	1.27995	7.81833	27.137	1.9e-07	3.12e-06
ENSMUSG00000029001	230903	Fbxo44	F-box protein 44 [Source:MGI Symbol;Acc:MGI:1354744]	0.970439	6.48707	27.1123	1.92e-07	3.16e-06
ENSMUSG00000019054	66437	Fis1	fission, mitochondrial 1 [Source:MGI Symbol;Acc:MGI:1913687]	0.990893	7.5428	27.1114	1.92e-07	3.16e-06
ENSMUSG00000014418	246694	Hps5	HPS5, biogenesis of lysosomal organelles complex 2 subunit 2 [Source:MGI Symbol;Acc:MGI:2180307]	-1.86185	3.34933	27.1037	1.93e-07	3.17e-06
ENSMUSG00000024534	67847	Sncaip	synuclein, alpha interacting protein (synphilin) [Source:MGI Symbol;Acc:MGI:1915097]	-1.77546	1.49996	27.1024	1.93e-07	3.17e-06
ENSMUSG00000028248	66625	Pnisr	PNN interacting serine/arginine-rich [Source:MGI Symbol;Acc:MGI:1913875]	-1.31382	6.47272	27.0943	1.94e-07	3.18e-06
ENSMUSG00000050821	78408	Fam131a	family with sequence similarity 131, member A [Source:MGI Symbol;Acc:MGI:1925658]	1.21645	7.4889	27.0796	1.95e-07	3.2e-06
ENSMUSG00000098183	NA	Gm27010	predicted gene, 27010 [Source:MGI Symbol;Acc:MGI:5504125]	-3.19057	-0.774805	27.0771	1.96e-07	3.2e-06
ENSMUSG00000033862	234854	Cdk10	cyclin-dependent kinase 10 [Source:MGI Symbol;Acc:MGI:2448549]	0.868359	4.96506	27.0625	1.97e-07	3.22e-06
ENSMUSG00000040055	14623	Gjb6	gap junction protein, beta 6 [Source:MGI Symbol;Acc:MGI:107588]	-2.2686	7.35984	27.0623	1.97e-07	3.22e-06
ENSMUSG00000010064	76257	Slc38a3	solute carrier family 38, member 3 [Source:MGI Symbol;Acc:MGI:1923507]	-2.17062	4.4338	27.0395	1.99e-07	3.25e-06
ENSMUSG00000029038	68991	Ssu72	Ssu72 RNA polymerase II CTD phosphatase homolog (yeast) [Source:MGI Symbol;Acc:MGI:1916241]	1.04824	5.87025	27.0364	2e-07	3.25e-06
ENSMUSG00000028868	242687	Wasf2	WAS protein family, member 2 [Source:MGI Symbol;Acc:MGI:1098641]	-1.77383	3.08259	26.9965	2.04e-07	3.32e-06
ENSMUSG00000037843	277432	Vstm2l	V-set and transmembrane domain containing 2-like [Source:MGI Symbol;Acc:MGI:2685537]	1.54089	2.90626	26.9937	2.04e-07	3.32e-06
ENSMUSG00000003531	13353	Dgcr6	DiGeorge syndrome critical region gene 6 [Source:MGI Symbol;Acc:MGI:1202877]	1.04875	5.33073	26.9515	2.09e-07	3.39e-06
ENSMUSG00000059474	103537	Mbtd1	mbt domain containing 1 [Source:MGI Symbol;Acc:MGI:2143977]	-1.48529	4.65163	26.9441	2.09e-07	3.4e-06
ENSMUSG00000026826	18227	Nr4a2	nuclear receptor subfamily 4, group A, member 2 [Source:MGI Symbol;Acc:MGI:1352456]	-1.06777	5.72743	26.9151	2.13e-07	3.45e-06
ENSMUSG00000022428	73739	Cby1	chibby family member 1, beta catenin antagonist [Source:MGI Symbol;Acc:MGI:1920989]	1.07513	4.58314	26.877	2.17e-07	3.51e-06
ENSMUSG00000015126	68327	Tsr3	TSR3 20S rRNA accumulation [Source:MGI Symbol;Acc:MGI:1915577]	1.13821	3.05809	26.8407	2.21e-07	3.58e-06
ENSMUSG00000028403	68268	Zdhhc21	zinc finger, DHHC domain containing 21 [Source:MGI Symbol;Acc:MGI:1915518]	-0.997225	6.12756	26.8361	2.21e-07	3.58e-06
ENSMUSG00000030652	12850	Coq7	demethyl-Q 7 [Source:MGI Symbol;Acc:MGI:107207]	1.04578	5.96597	26.8254	2.23e-07	3.6e-06
ENSMUSG00000032352	214345	Lrrc1	leucine rich repeat containing 1 [Source:MGI Symbol;Acc:MGI:2442313]	-1.55984	2.04999	26.8252	2.23e-07	3.6e-06
ENSMUSG00000021124	53612	Vti1b	vesicle transport through interaction with t-SNAREs 1B [Source:MGI Symbol;Acc:MGI:1855688]	1.17146	6.64747	26.8194	2.23e-07	3.6e-06
ENSMUSG00000020541	71943	Tom1l1	target of myb1-like 1 (chicken) [Source:MGI Symbol;Acc:MGI:1919193]	-1.08718	4.62836	26.8121	2.24e-07	3.61e-06
ENSMUSG00000020721	78455	Helz	helicase with zinc finger domain [Source:MGI Symbol;Acc:MGI:1925705]	-1.1184	6.05414	26.7735	2.29e-07	3.68e-06
ENSMUSG00000000957	17387	Mmp14	matrix metallopeptidase 14 (membrane-inserted) [Source:MGI Symbol;Acc:MGI:101900]	-2.21935	2.79852	26.7698	2.29e-07	3.69e-06
ENSMUSG00000079509	22764	Zfx	zinc finger protein X-linked [Source:MGI Symbol;Acc:MGI:99211]	-1.12672	3.27027	26.7603	2.3e-07	3.7e-06
ENSMUSG00000021508	57266	Cxcl14	chemokine (C-X-C motif) ligand 14 [Source:MGI Symbol;Acc:MGI:1888514]	-1.55401	5.6645	26.7537	2.31e-07	3.71e-06
ENSMUSG00000045613	243764	Chrm2	cholinergic receptor, muscarinic 2, cardiac [Source:MGI Symbol;Acc:MGI:88397]	-1.45087	4.08159	26.7514	2.31e-07	3.71e-06
ENSMUSG00000029705	13047	Cux1	cut-like homeobox 1 [Source:MGI Symbol;Acc:MGI:88568]	-1.13184	6.11088	26.7465	2.32e-07	3.72e-06
ENSMUSG00000007682	13371	Dio2	deiodinase, iodothyronine, type II [Source:MGI Symbol;Acc:MGI:1338833]	-2.47622	6.82507	26.7402	2.33e-07	3.73e-06
ENSMUSG00000025270	11656	Alas2	aminolevulinic acid synthase 2, erythroid [Source:MGI Symbol;Acc:MGI:87990]	-2.76357	2.40704	26.7368	2.33e-07	3.73e-06
ENSMUSG00000095123	NA	Gm21781	predicted gene, 21781 [Source:MGI Symbol;Acc:MGI:5433945]	-3.37564	2.41421	26.7307	2.34e-07	3.74e-06
ENSMUSG00000042745	15901	Id1	inhibitor of DNA binding 1 [Source:MGI Symbol;Acc:MGI:96396]	-2.66669	1.30216	26.7294	2.34e-07	3.74e-06
ENSMUSG00000060038	330817	Dhps	deoxyhypusine synthase [Source:MGI Symbol;Acc:MGI:2683592]	1.02782	5.03019	26.7174	2.35e-07	3.76e-06
ENSMUSG00000009828	56542	Ick	intestinal cell kinase [Source:MGI Symbol;Acc:MGI:1934157]	-1.33089	4.33694	26.7001	2.38e-07	3.79e-06
ENSMUSG00000007944	73032	Ttc9b	tetratricopeptide repeat domain 9B [Source:MGI Symbol;Acc:MGI:1920282]	1.31556	6.07647	26.6971	2.38e-07	3.79e-06
ENSMUSG00000018654	22778	Ikzf1	IKAROS family zinc finger 1 [Source:MGI Symbol;Acc:MGI:1342540]	-2.51786	1.8308	26.6878	2.39e-07	3.8e-06
ENSMUSG00000024290	19877	Rock1	Rho-associated coiled-coil containing protein kinase 1 [Source:MGI Symbol;Acc:MGI:107927]	-1.75807	5.9403	26.6738	2.41e-07	3.83e-06
ENSMUSG00000053930	380702	Shisa6	shisa family member 6 [Source:MGI Symbol;Acc:MGI:2685725]	-1.26683	4.573	26.6692	2.41e-07	3.83e-06
ENSMUSG00000085636	NA	Gm11769	predicted gene 11769 [Source:MGI Symbol;Acc:MGI:3702101]	-4.48952	-1.33147	26.6369	2.46e-07	3.89e-06
ENSMUSG00000101903	NA	Gm29291	predicted gene 29291 [Source:MGI Symbol;Acc:MGI:5579997]	-3.57429	-0.744144	26.5976	2.51e-07	3.97e-06
ENSMUSG00000025036	94279	Sfxn2	sideroflexin 2 [Source:MGI Symbol;Acc:MGI:2137678]	-1.74714	2.73635	26.5904	2.51e-07	3.98e-06
ENSMUSG00000036398	76497	Ppp1r11	protein phosphatase 1, regulatory (inhibitor) subunit 11 [Source:MGI Symbol;Acc:MGI:1923747]	1.2387	7.26855	26.565	2.55e-07	4.03e-06
ENSMUSG00000032269	15561	Htr3a	5-hydroxytryptamine (serotonin) receptor 3A [Source:MGI Symbol;Acc:MGI:96282]	-1.78381	2.71659	26.5555	2.56e-07	4.04e-06
ENSMUSG00000062949	320940	Atp11c	ATPase, class VI, type 11C [Source:MGI Symbol;Acc:MGI:1859661]	-1.81246	2.7794	26.5191	2.61e-07	4.12e-06
ENSMUSG00000090272	100040462	Mndal	myeloid nuclear differentiation antigen like [Source:MGI Symbol;Acc:MGI:3780953]	-2.56598	-0.140861	26.5118	2.62e-07	4.13e-06
ENSMUSG00000024841	69860	Eif1ad	eukaryotic translation initiation factor 1A domain containing [Source:MGI Symbol;Acc:MGI:1917110]	1.17253	5.1408	26.5079	2.62e-07	4.13e-06
ENSMUSG00000056268	329260	Dennd1b	DENN/MADD domain containing 1B [Source:MGI Symbol;Acc:MGI:2447812]	-1.5716	3.33544	26.5038	2.63e-07	4.14e-06
ENSMUSG00000031902	18021	Nfatc3	nuclear factor of activated T cells, cytoplasmic, calcineurin dependent 3 [Source:MGI Symbol;Acc:MGI:103296]	-1.59176	1.91979	26.486	2.65e-07	4.17e-06
ENSMUSG00000029712	83766	Actl6b	actin-like 6B [Source:MGI Symbol;Acc:MGI:1933548]	1.03206	5.42544	26.4673	2.68e-07	4.21e-06
ENSMUSG00000020099	107449	Unc5b	unc-5 netrin receptor B [Source:MGI Symbol;Acc:MGI:894703]	-1.71495	3.71641	26.4637	2.69e-07	4.21e-06
ENSMUSG00000034297	327987	Med13	mediator complex subunit 13 [Source:MGI Symbol;Acc:MGI:3029632]	-1.14722	5.65374	26.4408	2.72e-07	4.26e-06
ENSMUSG00000021276	67236	Cinp	cyclin-dependent kinase 2 interacting protein [Source:MGI Symbol;Acc:MGI:1914486]	0.99446	6.8937	26.4382	2.72e-07	4.26e-06
ENSMUSG00000032410	24127	Xrn1	5'-3' exoribonuclease 1 [Source:MGI Symbol;Acc:MGI:891964]	-1.09681	5.21648	26.4253	2.74e-07	4.29e-06
ENSMUSG00000028832	16765	Stmn1	stathmin 1 [Source:MGI Symbol;Acc:MGI:96739]	1.28557	6.14258	26.4087	2.76e-07	4.32e-06
ENSMUSG00000062070	18655	Pgk1	phosphoglycerate kinase 1 [Source:MGI Symbol;Acc:MGI:97555]	1.03291	5.7579	26.4023	2.77e-07	4.33e-06
ENSMUSG00000035295	76646	Wdr38	WD repeat domain 38 [Source:MGI Symbol;Acc:MGI:1923896]	-3.46957	-0.843064	26.4019	2.77e-07	4.33e-06
ENSMUSG00000025508	67186	Rplp2	ribosomal protein, large P2 [Source:MGI Symbol;Acc:MGI:1914436]	1.20091	6.56243	26.3843	2.8e-07	4.36e-06
ENSMUSG00000071337	21841	Tia1	cytotoxic granule-associated RNA binding protein 1 [Source:MGI Symbol;Acc:MGI:107914]	-1.22673	5.9034	26.3814	2.8e-07	4.36e-06
ENSMUSG00000024038	78330	Ndufv3	NADH dehydrogenase (ubiquinone) flavoprotein 3 [Source:MGI Symbol;Acc:MGI:1890894]	1.20702	7.47216	26.3707	2.82e-07	4.38e-06
ENSMUSG00000021576	18570	Pdcd6	programmed cell death 6 [Source:MGI Symbol;Acc:MGI:109283]	1.02034	6.62353	26.3441	2.86e-07	4.44e-06
ENSMUSG00000038412	56295	Higd1a	HIG1 domain family, member 1A [Source:MGI Symbol;Acc:MGI:1930666]	1.04071	7.33029	26.3396	2.86e-07	4.45e-06
ENSMUSG00000028937	70025	Acot7	acyl-CoA thioesterase 7 [Source:MGI Symbol;Acc:MGI:1917275]	1.21675	8.54285	26.3276	2.88e-07	4.47e-06
ENSMUSG00000029618	18261	Ocm	oncomodulin [Source:MGI Symbol;Acc:MGI:97401]	1.81384	1.57597	26.3174	2.9e-07	4.49e-06
ENSMUSG00000031633	11739	Slc25a4	solute carrier family 25 (mitochondrial carrier, adenine nucleotide translocator), member 4 [Source:MGI Symbol;Acc:MGI:1353495]	1.18534	10.3359	26.3076	2.91e-07	4.51e-06
ENSMUSG00000026469	19775	Xpr1	xenotropic and polytropic retrovirus receptor 1 [Source:MGI Symbol;Acc:MGI:97932]	-0.960903	6.63945	26.2938	2.93e-07	4.54e-06
ENSMUSG00000024578	56069	Il17b	interleukin 17B [Source:MGI Symbol;Acc:MGI:1928397]	2.48624	-0.497699	26.2848	2.95e-07	4.55e-06
ENSMUSG00000086719	NA	Gm16275	predicted gene 16275 [Source:MGI Symbol;Acc:MGI:3826597]	-3.41764	-1.51969	26.2759	2.96e-07	4.57e-06
ENSMUSG00000021704	382793	Mtx3	metaxin 3 [Source:MGI Symbol;Acc:MGI:2686040]	-1.15706	4.12543	26.269	2.97e-07	4.58e-06
ENSMUSG00000086782	NA	E130102H24Rik	RIKEN cDNA E130102H24 gene [Source:MGI Symbol;Acc:MGI:1925116]	-2.3875	1.36081	26.2666	2.97e-07	4.59e-06
ENSMUSG00000054626	22441	Xlr	X-linked lymphocyte-regulated [Source:MGI Symbol;Acc:MGI:98976]	-3.25661	-0.0588289	26.2609	2.98e-07	4.59e-06
ENSMUSG00000097736	NA	9530059O14Rik	RIKEN cDNA 9530059O14 gene [Source:MGI Symbol;Acc:MGI:2442421]	-2.59515	4.33429	26.2311	3.03e-07	4.66e-06
ENSMUSG00000027669	14696	Gnb4	guanine nucleotide binding protein (G protein), beta 4 [Source:MGI Symbol;Acc:MGI:104581]	-0.974547	6.00862	26.2198	3.05e-07	4.68e-06
ENSMUSG00000029599	71990	Ddx54	DEAD (Asp-Glu-Ala-Asp) box polypeptide 54 [Source:MGI Symbol;Acc:MGI:1919240]	1.39306	3.2459	26.2113	3.06e-07	4.7e-06
ENSMUSG00000029249	19712	Rest	RE1-silencing transcription factor [Source:MGI Symbol;Acc:MGI:104897]	-2.15904	2.73407	26.197	3.08e-07	4.73e-06
ENSMUSG00000031422	56397	Morf4l2	mortality factor 4 like 2 [Source:MGI Symbol;Acc:MGI:1927167]	1.04737	7.23353	26.1777	3.11e-07	4.77e-06
ENSMUSG00000040648	227399	Ppip5k2	diphosphoinositol pentakisphosphate kinase 2 [Source:MGI Symbol;Acc:MGI:2142810]	-1.4184	4.0196	26.1726	3.12e-07	4.78e-06
ENSMUSG00000026496	11545	Parp1	poly (ADP-ribose) polymerase family, member 1 [Source:MGI Symbol;Acc:MGI:1340806]	1.12798	5.53159	26.1493	3.16e-07	4.84e-06
ENSMUSG00000006050	24068	Sra1	steroid receptor RNA activator 1 [Source:MGI Symbol;Acc:MGI:1344414]	1.00659	6.61167	26.1461	3.17e-07	4.84e-06
ENSMUSG00000020308	110012	Tpgs1	tubulin polyglutamylase complex subunit 1 [Source:MGI Symbol;Acc:MGI:106618]	1.19761	4.14695	26.119	3.21e-07	4.9e-06
ENSMUSG00000045007	103768	Tubg2	tubulin, gamma 2 [Source:MGI Symbol;Acc:MGI:2144208]	0.956616	5.19748	26.0837	3.27e-07	4.99e-06
ENSMUSG00000044197	80290	Gpr146	G protein-coupled receptor 146 [Source:MGI Symbol;Acc:MGI:1933113]	-1.18258	3.86298	26.0767	3.28e-07	5e-06
ENSMUSG00000047547	74325	Cltb	clathrin, light polypeptide (Lcb) [Source:MGI Symbol;Acc:MGI:1921575]	1.10011	6.97212	26.0568	3.32e-07	5.05e-06
ENSMUSG00000049881	NA	2810025M15Rik	RIKEN cDNA 2810025M15 gene [Source:MGI Symbol;Acc:MGI:1917203]	1.14735	4.56661	26.0508	3.33e-07	5.06e-06
ENSMUSG00000023988	53414	Bysl	bystin-like [Source:MGI Symbol;Acc:MGI:1858419]	1.14383	4.01136	26.0448	3.34e-07	5.07e-06
ENSMUSG00000018593	20692	Sparc	secreted acidic cysteine rich glycoprotein [Source:MGI Symbol;Acc:MGI:98373]	-2.3165	9.78785	26.0427	3.34e-07	5.07e-06
ENSMUSG00000063297	233271	Luzp2	leucine zipper protein 2 [Source:MGI Symbol;Acc:MGI:1889615]	-1.4403	4.49393	26.0288	3.36e-07	5.11e-06
ENSMUSG00000023004	22143	Tuba1b	tubulin, alpha 1B [Source:MGI Symbol;Acc:MGI:107804]	1.11278	7.48712	25.9773	3.45e-07	5.24e-06
ENSMUSG00000097839	NA	Gm26909	predicted gene, 26909 [Source:MGI Symbol;Acc:MGI:5477403]	-2.0584	2.73195	25.9769	3.46e-07	5.24e-06
ENSMUSG00000020843	56322	Timm22	translocase of inner mitochondrial membrane 22 [Source:MGI Symbol;Acc:MGI:1929742]	1.1743	5.60193	25.9472	3.51e-07	5.31e-06
ENSMUSG00000058833	NA	2810428I15Rik	RIKEN cDNA 2810428I15 gene [Source:MGI Symbol;Acc:MGI:1913712]	1.78122	4.16088	25.9357	3.53e-07	5.34e-06
ENSMUSG00000042197	98403	Zfp451	zinc finger protein 451 [Source:MGI Symbol;Acc:MGI:2137896]	-0.906648	5.69794	25.8992	3.6e-07	5.44e-06
ENSMUSG00000002345	72368	Borcs8	BLOC-1 related complex subunit 8 [Source:MGI Symbol;Acc:MGI:1919618]	1.00542	5.47323	25.8903	3.61e-07	5.46e-06
ENSMUSG00000070880	14415	Gad1	glutamate decarboxylase 1 [Source:MGI Symbol;Acc:MGI:95632]	-1.64942	7.78899	25.8639	3.66e-07	5.53e-06
ENSMUSG00000021680	12919	Crhbp	corticotropin releasing hormone binding protein [Source:MGI Symbol;Acc:MGI:88497]	-1.27257	4.93828	25.8478	3.69e-07	5.57e-06
ENSMUSG00000039656	20182	Rxrb	retinoid X receptor beta [Source:MGI Symbol;Acc:MGI:98215]	1.04423	4.2003	25.8406	3.71e-07	5.58e-06
ENSMUSG00000009470	238799	Tnpo1	transportin 1 [Source:MGI Symbol;Acc:MGI:2681523]	-1.88301	5.66527	25.8296	3.73e-07	5.61e-06
ENSMUSG00000040373	140723	Cacng5	calcium channel, voltage-dependent, gamma subunit 5 [Source:MGI Symbol;Acc:MGI:2157946]	-1.30978	4.1527	25.8162	3.76e-07	5.64e-06
ENSMUSG00000071713	12983	Csf2rb	colony stimulating factor 2 receptor, beta, low-affinity (granulocyte-macrophage) [Source:MGI Symbol;Acc:MGI:1339759]	-3.12858	0.382782	25.8128	3.76e-07	5.65e-06
ENSMUSG00000034755	245578	Pcdh11x	protocadherin 11 X-linked [Source:MGI Symbol;Acc:MGI:2442849]	-1.02319	5.44106	25.7787	3.83e-07	5.75e-06
ENSMUSG00000026380	81879	Tfcp2l1	transcription factor CP2-like 1 [Source:MGI Symbol;Acc:MGI:2444691]	-2.68706	3.88389	25.7744	3.84e-07	5.75e-06
ENSMUSG00000014329	83675	Bicc1	BicC family RNA binding protein 1 [Source:MGI Symbol;Acc:MGI:1933388]	-1.43559	2.28735	25.7228	3.94e-07	5.9e-06
ENSMUSG00000031068	30926	Glrx3	glutaredoxin 3 [Source:MGI Symbol;Acc:MGI:1353653]	1.00541	5.6779	25.7174	3.95e-07	5.91e-06
ENSMUSG00000002580	103742	Mien1	migration and invasion enhancer 1 [Source:MGI Symbol;Acc:MGI:1913678]	1.16752	6.11732	25.7169	3.95e-07	5.91e-06
ENSMUSG00000061032	18114	Rrp1	ribosomal RNA processing 1 homolog (S. cerevisiae) [Source:MGI Symbol;Acc:MGI:1203500]	1.04672	7.30614	25.7016	3.99e-07	5.95e-06
ENSMUSG00000022420	54152	Dnal4	dynein, axonemal, light chain 4 [Source:MGI Symbol;Acc:MGI:1859217]	0.997241	4.02957	25.6972	3.99e-07	5.96e-06
ENSMUSG00000024816	67457	Frmd8	FERM domain containing 8 [Source:MGI Symbol;Acc:MGI:1914707]	-1.73071	3.32598	25.6884	4.01e-07	5.98e-06
ENSMUSG00000018770	228033	Atp5g3	ATP synthase, H+ transporting, mitochondrial F0 complex, subunit C3 (subunit 9) [Source:MGI Symbol;Acc:MGI:2442035]	1.42654	8.85853	25.6834	4.02e-07	5.99e-06
ENSMUSG00000040972	230868	Igsf21	immunoglobulin superfamily, member 21 [Source:MGI Symbol;Acc:MGI:2681842]	1.09304	5.54448	25.6793	4.03e-07	6e-06
ENSMUSG00000052133	20357	Sema5b	sema domain, seven thrombospondin repeats (type 1 and type 1-like), transmembrane domain (TM) and short cytoplasmic domain, (semaphorin) 5B [Source:MGI Symbol;Acc:MGI:107555]	-1.57447	4.01478	25.668	4.06e-07	6.03e-06
ENSMUSG00000046844	270097	Vat1l	vesicle amine transport protein 1 like [Source:MGI Symbol;Acc:MGI:2142534]	0.891908	5.59286	25.6403	4.11e-07	6.11e-06
ENSMUSG00000015290	27643	Ubl4a	ubiquitin-like 4A [Source:MGI Symbol;Acc:MGI:95049]	0.978064	7.09247	25.6398	4.11e-07	6.11e-06
ENSMUSG00000097767	NA	Miat	myocardial infarction associated transcript (non-protein coding) [Source:MGI Symbol;Acc:MGI:2444886]	-2.25146	4.8866	25.6236	4.15e-07	6.15e-06
ENSMUSG00000042599	338523	Kdm7a	lysine (K)-specific demethylase 7A [Source:MGI Symbol;Acc:MGI:2443388]	-1.34019	4.87134	25.6085	4.18e-07	6.19e-06
ENSMUSG00000030560	13032	Ctsc	cathepsin C [Source:MGI Symbol;Acc:MGI:109553]	-2.07691	2.89199	25.6077	4.18e-07	6.19e-06
ENSMUSG00000024959	12015	Bad	BCL2-associated agonist of cell death [Source:MGI Symbol;Acc:MGI:1096330]	1.24748	4.72195	25.6027	4.19e-07	6.2e-06
ENSMUSG00000017943	228858	Gdap1l1	ganglioside-induced differentiation-associated protein 1-like 1 [Source:MGI Symbol;Acc:MGI:2385163]	1.01604	6.31223	25.6014	4.2e-07	6.2e-06
ENSMUSG00000000563	11950	Atp5f1	ATP synthase, H+ transporting, mitochondrial F0 complex, subunit B1 [Source:MGI Symbol;Acc:MGI:1100495]	1.05191	8.56421	25.5996	4.2e-07	6.2e-06
ENSMUSG00000024957	16528	Kcnk4	potassium channel, subfamily K, member 4 [Source:MGI Symbol;Acc:MGI:1298234]	1.25584	2.8284	25.5927	4.22e-07	6.22e-06
ENSMUSG00000027978	19142	Prss12	protease, serine 12 neurotrypsin (motopsin) [Source:MGI Symbol;Acc:MGI:1100881]	1.37666	4.9945	25.5391	4.34e-07	6.39e-06
ENSMUSG00000037266	27981	Rsrp1	arginine/serine rich protein 1 [Source:MGI Symbol;Acc:MGI:106498]	-1.50767	6.97419	25.5292	4.36e-07	6.42e-06
ENSMUSG00000028572	77963	Hook1	hook microtubule tethering protein 1 [Source:MGI Symbol;Acc:MGI:1925213]	-1.23295	4.86294	25.5243	4.37e-07	6.43e-06
ENSMUSG00000018040	74778	Rrp7a	ribosomal RNA processing 7 homolog A (S. cerevisiae) [Source:MGI Symbol;Acc:MGI:1922028]	1.04962	4.27019	25.5227	4.37e-07	6.43e-06
ENSMUSG00000022055	18039	Nefl	neurofilament, light polypeptide [Source:MGI Symbol;Acc:MGI:97313]	1.10159	9.04782	25.5154	4.39e-07	6.45e-06
ENSMUSG00000029999	21802	Tgfa	transforming growth factor alpha [Source:MGI Symbol;Acc:MGI:98724]	-1.29244	4.84417	25.5069	4.41e-07	6.47e-06
ENSMUSG00000003099	19060	Ppp5c	protein phosphatase 5, catalytic subunit [Source:MGI Symbol;Acc:MGI:102666]	0.99215	4.77217	25.5032	4.42e-07	6.48e-06
ENSMUSG00000047409	69274	Ctdspl	CTD (carboxy-terminal domain, RNA polymerase II, polypeptide A) small phosphatase-like [Source:MGI Symbol;Acc:MGI:1916524]	-0.961156	4.43459	25.4927	4.44e-07	6.51e-06
ENSMUSG00000033585	17984	Ndn	necdin [Source:MGI Symbol;Acc:MGI:97290]	1.07705	7.49863	25.4842	4.46e-07	6.53e-06
ENSMUSG00000074629	NA	4930518I15Rik	RIKEN cDNA 4930518I15 gene [Source:MGI Symbol;Acc:MGI:1921954]	-2.51313	2.13368	25.4784	4.47e-07	6.54e-06
ENSMUSG00000039191	19664	Rbpj	recombination signal binding protein for immunoglobulin kappa J region [Source:MGI Symbol;Acc:MGI:96522]	-1.13282	3.41152	25.4617	4.51e-07	6.59e-06
ENSMUSG00000092625	NA	Gm20404	predicted gene 20404 [Source:MGI Symbol;Acc:MGI:5141869]	-2.96112	-0.268831	25.4429	4.56e-07	6.65e-06
ENSMUSG00000018451	NA	6330403K07Rik	RIKEN cDNA 6330403K07 gene [Source:MGI Symbol;Acc:MGI:1918001]	1.16972	7.16233	25.4192	4.61e-07	6.73e-06
ENSMUSG00000020778	69535	Ten1	TEN1 telomerase capping complex subunit [Source:MGI Symbol;Acc:MGI:1916785]	0.976231	4.86941	25.4081	4.64e-07	6.76e-06
ENSMUSG00000029096	78558	Htra3	HtrA serine peptidase 3 [Source:MGI Symbol;Acc:MGI:1925808]	-1.47465	2.36583	25.4078	4.64e-07	6.76e-06
ENSMUSG00000005575	22192	Ube2m	ubiquitin-conjugating enzyme E2M [Source:MGI Symbol;Acc:MGI:108278]	1.15077	6.17648	25.3866	4.69e-07	6.83e-06
ENSMUSG00000030917	233806	Tmem159	transmembrane protein 159 [Source:MGI Symbol;Acc:MGI:1925752]	1.08332	4.92393	25.3702	4.73e-07	6.87e-06
ENSMUSG00000058672	22151	Tubb2a	tubulin, beta 2A class IIA [Source:MGI Symbol;Acc:MGI:107861]	1.29424	9.60013	25.3698	4.73e-07	6.87e-06
ENSMUSG00000021340	14756	Gpld1	glycosylphosphatidylinositol specific phospholipase D1 [Source:MGI Symbol;Acc:MGI:106604]	-1.53767	4.47336	25.3654	4.74e-07	6.88e-06
ENSMUSG00000029462	56433	Vps29	VPS29 retromer complex component [Source:MGI Symbol;Acc:MGI:1928344]	1.18634	8.3252	25.3429	4.8e-07	6.96e-06
ENSMUSG00000098132	78748	Rassf10	Ras association (RalGDS/AF-6) domain family (N-terminal) member 10 [Source:MGI Symbol;Acc:MGI:1925998]	-2.96695	1.16049	25.3367	4.81e-07	6.97e-06
ENSMUSG00000019689	66117	Fmc1	formation of mitochondrial complex V assembly factor 1 [Source:MGI Symbol;Acc:MGI:1913367]	1.2185	4.26976	25.3354	4.82e-07	6.97e-06
ENSMUSG00000046240	72927	Hepacam	hepatocyte cell adhesion molecule [Source:MGI Symbol;Acc:MGI:1920177]	-2.32781	5.46621	25.3234	4.85e-07	7.01e-06
ENSMUSG00000051154	12238	Commd3	COMM domain containing 3 [Source:MGI Symbol;Acc:MGI:88218]	0.952488	6.19526	25.3179	4.86e-07	7.02e-06
ENSMUSG00000054675	231633	Tmem119	transmembrane protein 119 [Source:MGI Symbol;Acc:MGI:2385228]	-2.2861	1.95958	25.2984	4.91e-07	7.09e-06
ENSMUSG00000021967	67840	Mrpl57	mitochondrial ribosomal protein L57 [Source:MGI Symbol;Acc:MGI:1915090]	1.00107	4.88301	25.289	4.94e-07	7.12e-06
ENSMUSG00000037279	107586	Ovol2	ovo like zinc finger 2 [Source:MGI Symbol;Acc:MGI:1338039]	1.54419	3.00149	25.2817	4.95e-07	7.14e-06
ENSMUSG00000030148	26888	Clec4a2	C-type lectin domain family 4, member a2 [Source:MGI Symbol;Acc:MGI:1349412]	-2.62088	0.613369	25.2765	4.97e-07	7.15e-06
ENSMUSG00000054414	66500	Slc30a7	solute carrier family 30 (zinc transporter), member 7 [Source:MGI Symbol;Acc:MGI:1913750]	-1.05152	3.82483	25.2622	5e-07	7.2e-06
ENSMUSG00000020263	216190	Appl2	adaptor protein, phosphotyrosine interaction, PH domain and leucine zipper containing 2 [Source:MGI Symbol;Acc:MGI:2384914]	-1.6172	5.09192	25.2536	5.03e-07	7.23e-06
ENSMUSG00000061762	21333	Tac1	tachykinin 1 [Source:MGI Symbol;Acc:MGI:98474]	-1.55715	6.30625	25.228	5.09e-07	7.32e-06
ENSMUSG00000020611	14674	Gna13	guanine nucleotide binding protein, alpha 13 [Source:MGI Symbol;Acc:MGI:95768]	-1.56823	6.47654	25.2144	5.13e-07	7.36e-06
ENSMUSG00000030921	20128	Trim30a	tripartite motif-containing 30A [Source:MGI Symbol;Acc:MGI:98178]	-3.00913	1.58256	25.2042	5.16e-07	7.39e-06
ENSMUSG00000026895	68375	Ndufa8	NADH dehydrogenase (ubiquinone) 1 alpha subcomplex, 8 [Source:MGI Symbol;Acc:MGI:1915625]	1.08883	7.5241	25.2027	5.16e-07	7.39e-06
ENSMUSG00000021606	407785	Ndufs6	NADH dehydrogenase (ubiquinone) Fe-S protein 6 [Source:MGI Symbol;Acc:MGI:107932]	1.20376	7.13567	25.2026	5.16e-07	7.39e-06
ENSMUSG00000038046	67390	Mrm3	mitochondrial rRNA methyltransferase 3 [Source:MGI Symbol;Acc:MGI:1914640]	1.31274	2.62288	25.1863	5.21e-07	7.44e-06
ENSMUSG00000070369	381924	Itgad	integrin, alpha D [Source:MGI Symbol;Acc:MGI:3578624]	-2.6792	1.89305	25.1731	5.24e-07	7.49e-06
ENSMUSG00000048562	320145	Sp8	trans-acting transcription factor 8 [Source:MGI Symbol;Acc:MGI:2443471]	-2.28002	2.69222	25.1593	5.28e-07	7.54e-06
ENSMUSG00000058488	16591	Kl	klotho [Source:MGI Symbol;Acc:MGI:1101771]	-2.13416	2.60726	25.1483	5.31e-07	7.57e-06
ENSMUSG00000085795	353310	Zfp703	zinc finger protein 703 [Source:MGI Symbol;Acc:MGI:2662729]	1.17617	3.69972	25.1414	5.33e-07	7.59e-06
ENSMUSG00000030282	12764	Cmas	cytidine monophospho-N-acetylneuraminic acid synthetase [Source:MGI Symbol;Acc:MGI:1337124]	1.03125	6.03824	25.1362	5.34e-07	7.61e-06
ENSMUSG00000059323	66914	Tonsl	tonsoku-like, DNA repair protein [Source:MGI Symbol;Acc:MGI:1919999]	1.01757	7.98043	25.1342	5.35e-07	7.61e-06
ENSMUSG00000034000	241159	Neu4	sialidase 4 [Source:MGI Symbol;Acc:MGI:2661364]	-2.12226	3.97811	25.1238	5.38e-07	7.64e-06
ENSMUSG00000003549	13870	Ercc1	excision repair cross-complementing rodent repair deficiency, complementation group 1 [Source:MGI Symbol;Acc:MGI:95412]	0.98149	4.05832	25.1125	5.41e-07	7.68e-06
ENSMUSG00000020700	26406	Map3k3	mitogen-activated protein kinase kinase kinase 3 [Source:MGI Symbol;Acc:MGI:1346874]	-1.07766	4.14985	25.111	5.41e-07	7.68e-06
ENSMUSG00000016344	66496	Ppdpf	pancreatic progenitor cell differentiation and proliferation factor [Source:MGI Symbol;Acc:MGI:1913746]	1.23262	3.06385	25.0974	5.45e-07	7.73e-06
ENSMUSG00000008730	15257	Hipk1	homeodomain interacting protein kinase 1 [Source:MGI Symbol;Acc:MGI:1314873]	-0.978458	6.28454	25.0956	5.46e-07	7.73e-06
ENSMUSG00000014633	66531	Cmc2	COX assembly mitochondrial protein 2 [Source:MGI Symbol;Acc:MGI:1913781]	1.07316	4.14399	25.0676	5.54e-07	7.84e-06
ENSMUSG00000088378	NA	Gm25184	predicted gene, 25184 [Source:MGI Symbol;Acc:MGI:5454961]	-3.35493	-1.53589	25.0174	5.68e-07	8.04e-06
ENSMUSG00000024937	114601	Ehbp1l1	EH domain binding protein 1-like 1 [Source:MGI Symbol;Acc:MGI:3612340]	1.21012	3.78312	25.0153	5.69e-07	8.04e-06
ENSMUSG00000020444	14923	Guk1	guanylate kinase 1 [Source:MGI Symbol;Acc:MGI:95871]	0.948993	6.56078	25.0042	5.72e-07	8.08e-06
ENSMUSG00000069808	116972	Fam57a	family with sequence similarity 57, member A [Source:MGI Symbol;Acc:MGI:2151840]	-1.0108	3.74953	24.9758	5.81e-07	8.19e-06
ENSMUSG00000036114	69961	Rpp25l	ribonuclease P/MRP 25 subunit-like [Source:MGI Symbol;Acc:MGI:1917211]	1.03809	3.67031	24.9603	5.85e-07	8.25e-06
ENSMUSG00000027947	16194	Il6ra	interleukin 6 receptor, alpha [Source:MGI Symbol;Acc:MGI:105304]	-2.12386	1.30882	24.9298	5.95e-07	8.37e-06
ENSMUSG00000018585	11927	Atox1	antioxidant 1 copper chaperone [Source:MGI Symbol;Acc:MGI:1333855]	1.23439	7.45583	24.9295	5.95e-07	8.37e-06
ENSMUSG00000029642	20018	Polr1d	polymerase (RNA) I polypeptide D [Source:MGI Symbol;Acc:MGI:108403]	1.25716	5.48852	24.9205	5.97e-07	8.4e-06
ENSMUSG00000034194	71843	R3hcc1	R3H domain and coiled-coil containing 1 [Source:MGI Symbol;Acc:MGI:1919093]	1.19841	3.01761	24.912	6e-07	8.43e-06
ENSMUSG00000046341	NA	Gm11223	predicted gene 11223 [Source:MGI Symbol;Acc:MGI:3651631]	1.53798	1.62734	24.9028	6.03e-07	8.46e-06
ENSMUSG00000030255	16651	Sspn	sarcospan [Source:MGI Symbol;Acc:MGI:1353511]	-2.13432	3.47884	24.8954	6.05e-07	8.49e-06
ENSMUSG00000016308	22209	Ube2a	ubiquitin-conjugating enzyme E2A [Source:MGI Symbol;Acc:MGI:102959]	1.04109	5.77063	24.882	6.09e-07	8.54e-06
ENSMUSG00000057130	27366	Txnl4a	thioredoxin-like 4A [Source:MGI Symbol;Acc:MGI:1351613]	1.20257	4.74672	24.8728	6.12e-07	8.58e-06
ENSMUSG00000024747	26358	Aldh1a7	aldehyde dehydrogenase family 1, subfamily A7 [Source:MGI Symbol;Acc:MGI:1347050]	1.43916	1.96471	24.8647	6.15e-07	8.6e-06
ENSMUSG00000057182	20269	Scn3a	sodium channel, voltage-gated, type III, alpha [Source:MGI Symbol;Acc:MGI:98249]	-1.14568	6.441	24.8598	6.17e-07	8.62e-06
ENSMUSG00000018199	20822	Trove2	TROVE domain family, member 2 [Source:MGI Symbol;Acc:MGI:106652]	-1.11832	6.13638	24.8535	6.19e-07	8.64e-06
ENSMUSG00000032377	235527	Plscr4	phospholipid scramblase 4 [Source:MGI Symbol;Acc:MGI:2143267]	-2.42029	1.24641	24.8462	6.21e-07	8.66e-06
ENSMUSG00000040928	74648	S100pbp	S100P binding protein [Source:MGI Symbol;Acc:MGI:1921898]	-1.01048	4.25157	24.8452	6.21e-07	8.66e-06
ENSMUSG00000033726	13796	Emx1	empty spiracles homeobox 1 [Source:MGI Symbol;Acc:MGI:95387]	1.55168	2.54562	24.8426	6.22e-07	8.67e-06
ENSMUSG00000000567	20682	Sox9	SRY (sex determining region Y)-box 9 [Source:MGI Symbol;Acc:MGI:98371]	-1.863	5.49706	24.8341	6.25e-07	8.7e-06
ENSMUSG00000049521	104445	Cdc42ep1	CDC42 effector protein (Rho GTPase binding) 1 [Source:MGI Symbol;Acc:MGI:1929763]	-2.20941	1.38883	24.8153	6.31e-07	8.78e-06
ENSMUSG00000067279	53412	Ppp1r3c	protein phosphatase 1, regulatory (inhibitor) subunit 3C [Source:MGI Symbol;Acc:MGI:1858229]	-1.96711	6.08386	24.7999	6.36e-07	8.84e-06
ENSMUSG00000024829	353242	Mrpl21	mitochondrial ribosomal protein L21 [Source:MGI Symbol;Acc:MGI:2660674]	0.998459	5.50637	24.7978	6.37e-07	8.84e-06
ENSMUSG00000030030	71837	1700003E16Rik	RIKEN cDNA 1700003E16 gene [Source:MGI Symbol;Acc:MGI:1919087]	1.42315	2.55323	24.7968	6.37e-07	8.84e-06
ENSMUSG00000024544	52662	Ldlrad4	low density lipoprotein receptor class A domain containing 4 [Source:MGI Symbol;Acc:MGI:1277150]	1.2338	3.28733	24.777	6.44e-07	8.92e-06
ENSMUSG00000029094	70292	Afap1	actin filament associated protein 1 [Source:MGI Symbol;Acc:MGI:1917542]	-1.36506	5.11851	24.7635	6.48e-07	8.98e-06
ENSMUSG00000045538	71986	Ddx28	DEAD (Asp-Glu-Ala-Asp) box polypeptide 28 [Source:MGI Symbol;Acc:MGI:1919236]	1.15205	3.90219	24.7579	6.5e-07	9e-06
ENSMUSG00000026656	14130	Fcgr2b	Fc receptor, IgG, low affinity IIb [Source:MGI Symbol;Acc:MGI:95499]	-2.37304	1.30601	24.7513	6.52e-07	9.02e-06
ENSMUSG00000034855	15945	Cxcl10	chemokine (C-X-C motif) ligand 10 [Source:MGI Symbol;Acc:MGI:1352450]	-3.73664	-1.16429	24.7508	6.52e-07	9.02e-06
ENSMUSG00000064246	12654	Chil1	chitinase-like 1 [Source:MGI Symbol;Acc:MGI:1340899]	-1.61694	3.78668	24.7389	6.56e-07	9.06e-06
ENSMUSG00000051413	54711	Plagl2	pleiomorphic adenoma gene-like 2 [Source:MGI Symbol;Acc:MGI:1933165]	-1.3231	2.64336	24.7345	6.58e-07	9.08e-06
ENSMUSG00000027080	381379	Med19	mediator complex subunit 19 [Source:MGI Symbol;Acc:MGI:1914234]	0.954446	4.88096	24.7323	6.59e-07	9.08e-06
ENSMUSG00000096956	NA	Snhg18	small nucleolar RNA host gene 18 [Source:MGI Symbol;Acc:MGI:1914085]	-1.98525	0.961297	24.7305	6.59e-07	9.08e-06
ENSMUSG00000063632	20666	Sox11	SRY (sex determining region Y)-box 11 [Source:MGI Symbol;Acc:MGI:98359]	-1.61936	7.06596	24.7265	6.61e-07	9.09e-06
ENSMUSG00000045573	18619	Penk	preproenkephalin [Source:MGI Symbol;Acc:MGI:104629]	-1.53403	8.12173	24.7212	6.63e-07	9.11e-06
ENSMUSG00000021708	NA	Rasgrf2	RAS protein-specific guanine nucleotide-releasing factor 2 [Source:MGI Symbol;Acc:MGI:109137]	-1.19066	6.29857	24.7183	6.63e-07	9.11e-06
ENSMUSG00000049670	226123	Morn4	MORN repeat containing 4 [Source:MGI Symbol;Acc:MGI:2449568]	0.814507	6.44479	24.7179	6.64e-07	9.11e-06
ENSMUSG00000052087	51791	Rgs14	regulator of G-protein signaling 14 [Source:MGI Symbol;Acc:MGI:1859709]	1.22154	5.00415	24.7141	6.65e-07	9.12e-06
ENSMUSG00000029993	56748	Nfu1	NFU1 iron-sulfur cluster scaffold [Source:MGI Symbol;Acc:MGI:1913290]	0.898585	5.99021	24.7099	6.66e-07	9.13e-06
ENSMUSG00000037049	20597	Smpd1	sphingomyelin phosphodiesterase 1, acid lysosomal [Source:MGI Symbol;Acc:MGI:98325]	1.15506	7.15737	24.705	6.68e-07	9.15e-06
ENSMUSG00000022508	12053	Bcl6	B cell leukemia/lymphoma 6 [Source:MGI Symbol;Acc:MGI:107187]	0.867373	4.23486	24.701	6.69e-07	9.16e-06
ENSMUSG00000020362	104625	Cnot6	CCR4-NOT transcription complex, subunit 6 [Source:MGI Symbol;Acc:MGI:2144529]	-1.32075	5.67368	24.6691	6.81e-07	9.31e-06
ENSMUSG00000021772	69721	Nkiras1	NFKB inhibitor interacting Ras-like protein 1 [Source:MGI Symbol;Acc:MGI:1916971]	1.0541	7.62999	24.6515	6.87e-07	9.38e-06
ENSMUSG00000031807	66171	Pgls	6-phosphogluconolactonase [Source:MGI Symbol;Acc:MGI:1913421]	1.6041	3.29995	24.6487	6.88e-07	9.38e-06
ENSMUSG00000096606	100503386	Tpbgl	trophoblast glycoprotein-like [Source:MGI Symbol;Acc:MGI:3646425]	-2.14438	1.12726	24.6473	6.88e-07	9.38e-06
ENSMUSG00000029918	14548	Mrps33	mitochondrial ribosomal protein S33 [Source:MGI Symbol;Acc:MGI:1338046]	1.29798	5.35415	24.6464	6.89e-07	9.38e-06
ENSMUSG00000022935	14805	Grik1	glutamate receptor, ionotropic, kainate 1 [Source:MGI Symbol;Acc:MGI:95814]	-1.40183	3.72363	24.6462	6.89e-07	9.38e-06
ENSMUSG00000034259	109075	Exosc4	exosome component 4 [Source:MGI Symbol;Acc:MGI:1923576]	1.04079	3.76505	24.6403	6.91e-07	9.4e-06
ENSMUSG00000097326	NA	A330048O09Rik	RIKEN cDNA A330048O09 gene [Source:MGI Symbol;Acc:MGI:2443792]	-2.03625	1.65299	24.6349	6.93e-07	9.42e-06
ENSMUSG00000028480	384009	Glipr2	GLI pathogenesis-related 2 [Source:MGI Symbol;Acc:MGI:1917770]	-2.24752	1.00866	24.6341	6.93e-07	9.42e-06
ENSMUSG00000022216	19186	Psme1	proteasome (prosome, macropain) activator subunit 1 (PA28 alpha) [Source:MGI Symbol;Acc:MGI:1096367]	0.976556	4.5003	24.6308	6.94e-07	9.42e-06
ENSMUSG00000045731	18155	Pnoc	prepronociceptin [Source:MGI Symbol;Acc:MGI:105308]	-1.52914	3.71335	24.6301	6.95e-07	9.42e-06
ENSMUSG00000024099	72900	Ndufv2	NADH dehydrogenase (ubiquinone) flavoprotein 2 [Source:MGI Symbol;Acc:MGI:1920150]	1.21428	8.24998	24.6211	6.98e-07	9.46e-06
ENSMUSG00000008373	68988	Prpf31	pre-mRNA processing factor 31 [Source:MGI Symbol;Acc:MGI:1916238]	0.878986	5.68028	24.6195	6.98e-07	9.46e-06
ENSMUSG00000022706	18100	Mrpl40	mitochondrial ribosomal protein L40 [Source:MGI Symbol;Acc:MGI:1332635]	1.03615	4.78046	24.5971	7.07e-07	9.56e-06
ENSMUSG00000017868	27219	Sgk2	serum/glucocorticoid regulated kinase 2 [Source:MGI Symbol;Acc:MGI:1351318]	-2.62599	1.79323	24.5625	7.19e-07	9.72e-06
ENSMUSG00000019917	103080	2018-09-10	septin 10 [Source:MGI Symbol;Acc:MGI:1918110]	-2.24549	2.86198	24.5593	7.21e-07	9.73e-06
ENSMUSG00000024570	68731	Rbfa	ribosome binding factor A [Source:MGI Symbol;Acc:MGI:1915981]	1.44549	3.21442	24.5544	7.22e-07	9.75e-06
ENSMUSG00000030301	67015	Ccdc91	coiled-coil domain containing 91 [Source:MGI Symbol;Acc:MGI:1914265]	0.905466	4.84398	24.5518	7.23e-07	9.75e-06
ENSMUSG00000001521	22158	Tulp3	tubby-like protein 3 [Source:MGI Symbol;Acc:MGI:1329045]	-1.08954	3.49183	24.5318	7.31e-07	9.85e-06
ENSMUSG00000032449	192287	Slc25a36	solute carrier family 25, member 36 [Source:MGI Symbol;Acc:MGI:1924909]	-1.12486	6.05879	24.5302	7.32e-07	9.85e-06
ENSMUSG00000021709	59079	Erbin	Erbb2 interacting protein [Source:MGI Symbol;Acc:MGI:1890169]	-2.03096	5.12997	24.5284	7.32e-07	9.85e-06
ENSMUSG00000086600	NA	C030005K06Rik	RIKEN cDNA C030005K06 gene [Source:MGI Symbol;Acc:MGI:1925945]	-3.07878	-0.931962	24.521	7.35e-07	9.88e-06
ENSMUSG00000032714	71709	Syde1	synapse defective 1, Rho GTPase, homolog 1 (C. elegans) [Source:MGI Symbol;Acc:MGI:1918959]	-1.94144	1.58259	24.5086	7.4e-07	9.94e-06
ENSMUSG00000058135	14862	Gstm1	glutathione S-transferase, mu 1 [Source:MGI Symbol;Acc:MGI:95860]	-2.12769	8.10402	24.4633	7.57e-07	1.02e-05
ENSMUSG00000029219	231290	Slc10a4	solute carrier family 10 (sodium/bile acid cotransporter family), member 4 [Source:MGI Symbol;Acc:MGI:3606480]	-2.61849	1.22827	24.4618	7.58e-07	1.02e-05
ENSMUSG00000002996	73389	Hbp1	high mobility group box transcription factor 1 [Source:MGI Symbol;Acc:MGI:894659]	-1.0501	5.66784	24.4597	7.59e-07	1.02e-05
ENSMUSG00000018923	66172	Med11	mediator complex subunit 11 [Source:MGI Symbol;Acc:MGI:1913422]	1.08845	3.44015	24.4563	7.6e-07	1.02e-05
ENSMUSG00000038256	77578	Bcl9	B cell CLL/lymphoma 9 [Source:MGI Symbol;Acc:MGI:1924828]	-0.848534	4.23905	24.444	7.65e-07	1.02e-05
ENSMUSG00000027133	66181	Nop10	NOP10 ribonucleoprotein [Source:MGI Symbol;Acc:MGI:1913431]	1.21547	8.04308	24.44	7.67e-07	1.02e-05
ENSMUSG00000025949	18711	Pikfyve	phosphoinositide kinase, FYVE finger containing [Source:MGI Symbol;Acc:MGI:1335106]	-1.0139	4.87648	24.4389	7.67e-07	1.02e-05
ENSMUSG00000053141	19281	Ptprt	protein tyrosine phosphatase, receptor type, T [Source:MGI Symbol;Acc:MGI:1321152]	-1.12127	7.0054	24.4367	7.68e-07	1.02e-05
ENSMUSG00000090626	21778	Tex9	testis expressed gene 9 [Source:MGI Symbol;Acc:MGI:1201610]	-1.29168	2.76944	24.43	7.71e-07	1.03e-05
ENSMUSG00000074227	20733	Spint2	serine protease inhibitor, Kunitz type 2 [Source:MGI Symbol;Acc:MGI:1338031]	1.34437	5.12855	24.4233	7.73e-07	1.03e-05
ENSMUSG00000047907	228911	Tshz2	teashirt zinc finger family member 2 [Source:MGI Symbol;Acc:MGI:2153084]	-1.01695	4.39224	24.409	7.79e-07	1.04e-05
ENSMUSG00000049076	78618	Acap2	ArfGAP with coiled-coil, ankyrin repeat and PH domains 2 [Source:MGI Symbol;Acc:MGI:1925868]	-1.05654	5.32385	24.4083	7.79e-07	1.04e-05
ENSMUSG00000026456	72017	Cyb5r1	cytochrome b5 reductase 1 [Source:MGI Symbol;Acc:MGI:1919267]	1.44933	4.92938	24.3821	7.9e-07	1.05e-05
ENSMUSG00000028015	229445	Ctso	cathepsin O [Source:MGI Symbol;Acc:MGI:2139628]	-1.5185	5.36566	24.379	7.91e-07	1.05e-05
ENSMUSG00000052962	66223	Mrpl35	mitochondrial ribosomal protein L35 [Source:MGI Symbol;Acc:MGI:1913473]	0.877894	6.27831	24.3732	7.94e-07	1.05e-05
ENSMUSG00000031176	67117	Dynlt3	dynein light chain Tctex-type 3 [Source:MGI Symbol;Acc:MGI:1914367]	0.958174	8.18549	24.3633	7.98e-07	1.06e-05
ENSMUSG00000008496	18987	Pou2f2	POU domain, class 2, transcription factor 2 [Source:MGI Symbol;Acc:MGI:101897]	-1.6868	1.99307	24.3549	8.01e-07	1.06e-05
ENSMUSG00000038366	16796	Lasp1	LIM and SH3 protein 1 [Source:MGI Symbol;Acc:MGI:109656]	1.12492	6.51022	24.3457	8.05e-07	1.07e-05
ENSMUSG00000037110	241694	Ralgapa2	Ral GTPase activating protein, alpha subunit 2 (catalytic) [Source:MGI Symbol;Acc:MGI:3036245]	-1.36923	4.22406	24.3322	8.11e-07	1.07e-05
ENSMUSG00000038147	12523	Cd84	CD84 antigen [Source:MGI Symbol;Acc:MGI:1336885]	-2.44399	1.36715	24.3287	8.12e-07	1.07e-05
ENSMUSG00000035623	233532	Rsf1	remodeling and spacing factor 1 [Source:MGI Symbol;Acc:MGI:2682305]	-1.02249	6.19925	24.3281	8.12e-07	1.07e-05
ENSMUSG00000026023	271697	Cdk15	cyclin-dependent kinase 15 [Source:MGI Symbol;Acc:MGI:3583944]	-2.85933	-0.824611	24.3259	8.13e-07	1.07e-05
ENSMUSG00000061524	22772	Zic2	zinc finger protein of the cerebellum 2 [Source:MGI Symbol;Acc:MGI:106679]	-2.28625	1.60678	24.2936	8.27e-07	1.09e-05
ENSMUSG00000096199	69709	Ptrhd1	peptidyl-tRNA hydrolase domain containing 1 [Source:MGI Symbol;Acc:MGI:1916959]	1.0554	4.2568	24.2871	8.3e-07	1.09e-05
ENSMUSG00000032673	67939	Prorsd1	prolyl-tRNA synthetase domain containing 1 [Source:MGI Symbol;Acc:MGI:1915189]	-1.41851	2.05462	24.2812	8.32e-07	1.1e-05
ENSMUSG00000041180	226098	Hectd2	HECT domain containing 2 [Source:MGI Symbol;Acc:MGI:2442663]	-1.66146	2.70759	24.2811	8.33e-07	1.1e-05
ENSMUSG00000070167	NA	Snora57	small nucleolar RNA, H/ACA box 57 [Source:MGI Symbol;Acc:MGI:5455599]	-2.18418	-0.37377	24.2773	8.34e-07	1.1e-05
ENSMUSG00000021018	245841	Polr2h	polymerase (RNA) II (DNA directed) polypeptide H [Source:MGI Symbol;Acc:MGI:2384309]	1.2117	5.50748	24.2772	8.34e-07	1.1e-05
ENSMUSG00000038352	217151	Arl5c	ADP-ribosylation factor-like 5C [Source:MGI Symbol;Acc:MGI:3028577]	-1.58073	2.09894	24.2756	8.35e-07	1.1e-05
ENSMUSG00000050666	320736	Vstm4	V-set and transmembrane domain containing 4 [Source:MGI Symbol;Acc:MGI:2444633]	-2.06311	1.46764	24.2286	8.56e-07	1.12e-05
ENSMUSG00000047617	227622	BC029214	cDNA sequence BC029214 [Source:MGI Symbol;Acc:MGI:2442831]	1.18211	5.07448	24.2258	8.57e-07	1.12e-05
ENSMUSG00000043909	27223	Trp53bp1	transformation related protein 53 binding protein 1 [Source:MGI Symbol;Acc:MGI:1351320]	-1.0153	5.16761	24.2216	8.59e-07	1.12e-05
ENSMUSG00000034868	67938	Myl12b	myosin, light chain 12B, regulatory [Source:MGI Symbol;Acc:MGI:107494]	1.16174	8.59515	24.221	8.59e-07	1.12e-05
ENSMUSG00000030763	30949	Lcmt1	leucine carboxyl methyltransferase 1 [Source:MGI Symbol;Acc:MGI:1353593]	0.954861	6.5297	24.2154	8.61e-07	1.13e-05
ENSMUSG00000070697	65961	Utp3	UTP3 small subunit processome component [Source:MGI Symbol;Acc:MGI:1919230]	0.949434	4.9801	24.2085	8.64e-07	1.13e-05
ENSMUSG00000058099	74039	Nfam1	Nfat activating molecule with ITAM motif 1 [Source:MGI Symbol;Acc:MGI:1921289]	-2.57434	1.03661	24.2071	8.65e-07	1.13e-05
ENSMUSG00000036885	622434	Arhgef26	Rho guanine nucleotide exchange factor (GEF) 26 [Source:MGI Symbol;Acc:MGI:1918053]	-1.73247	4.78543	24.2063	8.65e-07	1.13e-05
ENSMUSG00000085894	NA	Gm15832	predicted gene 15832 [Source:MGI Symbol;Acc:MGI:3834078]	-2.04575	0.569987	24.2061	8.66e-07	1.13e-05
ENSMUSG00000073664	269198	Nbeal1	neurobeachin like 1 [Source:MGI Symbol;Acc:MGI:2444343]	-1.81327	4.24676	24.1988	8.69e-07	1.13e-05
ENSMUSG00000024571	NA	Gm16286	predicted gene 16286 [Source:MGI Symbol;Acc:MGI:3833940]	0.865273	6.87657	24.1986	8.69e-07	1.13e-05
ENSMUSG00000037400	76295	Atp11b	ATPase, class VI, type 11B [Source:MGI Symbol;Acc:MGI:1923545]	-1.21096	5.62462	24.1922	8.72e-07	1.13e-05
ENSMUSG00000097017	NA	Gm26707	predicted gene, 26707 [Source:MGI Symbol;Acc:MGI:5477201]	-2.56436	-0.840302	24.1889	8.73e-07	1.13e-05
ENSMUSG00000002833	15193	Hdgfrp2	hepatoma-derived growth factor, related protein 2 [Source:MGI Symbol;Acc:MGI:1194492]	1.11011	4.25712	24.1458	8.93e-07	1.16e-05
ENSMUSG00000035258	320712	Abi3bp	ABI gene family, member 3 (NESH) binding protein [Source:MGI Symbol;Acc:MGI:2444583]	-1.68889	3.44669	24.1447	8.94e-07	1.16e-05
ENSMUSG00000030802	12041	Bckdk	branched chain ketoacid dehydrogenase kinase [Source:MGI Symbol;Acc:MGI:1276121]	0.873951	4.56982	24.1434	8.94e-07	1.16e-05
ENSMUSG00000050295	17300	Foxc1	forkhead box C1 [Source:MGI Symbol;Acc:MGI:1347466]	-2.73094	0.974282	24.1339	8.99e-07	1.16e-05
ENSMUSG00000041697	12861	Cox6a1	cytochrome c oxidase subunit VIa polypeptide 1 [Source:MGI Symbol;Acc:MGI:103099]	1.46242	9.35576	24.1216	9.04e-07	1.17e-05
ENSMUSG00000040565	107182	Btaf1	B-TFIID TATA-box binding protein associated factor 1 [Source:MGI Symbol;Acc:MGI:2147538]	-1.21688	3.98505	24.1215	9.04e-07	1.17e-05
ENSMUSG00000032526	26901	Ss18l2	SS18, nBAF chromatin remodeling complex subunit like 2 [Source:MGI Symbol;Acc:MGI:1349474]	1.13245	7.07736	24.0749	9.27e-07	1.2e-05
ENSMUSG00000020133	66374	2310011J03Rik	RIKEN cDNA 2310011J03 gene [Source:MGI Symbol;Acc:MGI:1913624]	1.10161	4.55695	24.0521	9.38e-07	1.21e-05
ENSMUSG00000031149	54637	Praf2	PRA1 domain family 2 [Source:MGI Symbol;Acc:MGI:1859607]	1.3823	6.13724	24.052	9.38e-07	1.21e-05
ENSMUSG00000006299	227290	Aamp	angio-associated migratory protein [Source:MGI Symbol;Acc:MGI:107809]	0.985677	5.80124	24.0295	9.49e-07	1.22e-05
ENSMUSG00000015478	54197	Rnf5	ring finger protein 5 [Source:MGI Symbol;Acc:MGI:1860076]	1.11865	3.91912	24.0259	9.5e-07	1.22e-05
ENSMUSG00000040048	68342	Ndufb10	NADH dehydrogenase (ubiquinone) 1 beta subcomplex, 10 [Source:MGI Symbol;Acc:MGI:1915592]	0.949056	7.96375	24.0256	9.51e-07	1.22e-05
ENSMUSG00000020284	67884	1810043G02Rik	RIKEN cDNA 1810043G02 gene [Source:MGI Symbol;Acc:MGI:1915134]	0.887022	4.26876	24.0122	9.57e-07	1.23e-05
ENSMUSG00000074637	20674	Sox2	SRY (sex determining region Y)-box 2 [Source:MGI Symbol;Acc:MGI:98364]	-2.22816	3.33696	23.9813	9.73e-07	1.25e-05
ENSMUSG00000019832	67844	Rab32	RAB32, member RAS oncogene family [Source:MGI Symbol;Acc:MGI:1915094]	-2.49141	0.946977	23.9769	9.75e-07	1.25e-05
ENSMUSG00000038570	330577	Saxo2	stabilizer of axonemal microtubules 2 [Source:MGI Symbol;Acc:MGI:1914618]	1.61878	4.02939	23.9748	9.76e-07	1.25e-05
ENSMUSG00000037486	NA	Asxl2	additional sex combs like 2 (Drosophila) [Source:MGI Symbol;Acc:MGI:1922552]	-1.10895	5.04465	23.948	9.9e-07	1.27e-05
ENSMUSG00000020265	20610	Sumo3	small ubiquitin-like modifier 3 [Source:MGI Symbol;Acc:MGI:1336201]	0.891138	7.69076	23.9361	9.96e-07	1.28e-05
ENSMUSG00000063236	117171	1110038F14Rik	RIKEN cDNA 1110038F14 gene [Source:MGI Symbol;Acc:MGI:2152337]	1.14343	3.60423	23.9104	1.01e-06	1.29e-05
ENSMUSG00000062198	72658	2700097O09Rik	RIKEN cDNA 2700097O09 gene [Source:MGI Symbol;Acc:MGI:1919908]	-1.22075	3.41805	23.9061	1.01e-06	1.29e-05
ENSMUSG00000038708	54214	Golga4	golgi autoantigen, golgin subfamily a, 4 [Source:MGI Symbol;Acc:MGI:1859646]	-1.0716	5.20388	23.891	1.02e-06	1.3e-05
ENSMUSG00000001383	66492	Zmat2	zinc finger, matrin type 2 [Source:MGI Symbol;Acc:MGI:1913742]	1.10648	8.84604	23.8822	1.02e-06	1.31e-05
ENSMUSG00000026820	96979	Ptges2	prostaglandin E synthase 2 [Source:MGI Symbol;Acc:MGI:1917592]	1.01755	5.15719	23.8798	1.03e-06	1.31e-05
ENSMUSG00000084941	NA	Gm11944	predicted gene 11944 [Source:MGI Symbol;Acc:MGI:3702312]	-2.67075	-0.659021	23.8762	1.03e-06	1.31e-05
ENSMUSG00000030905	12971	Crym	crystallin, mu [Source:MGI Symbol;Acc:MGI:102675]	1.29486	7.69612	23.8738	1.03e-06	1.31e-05
ENSMUSG00000029778	11517	Adcyap1r1	adenylate cyclase activating polypeptide 1 receptor 1 [Source:MGI Symbol;Acc:MGI:108449]	-1.04864	7.16725	23.8691	1.03e-06	1.31e-05
ENSMUSG00000027108	67059	Ola1	Obg-like ATPase 1 [Source:MGI Symbol;Acc:MGI:1914309]	1.00323	7.234	23.861	1.04e-06	1.32e-05
ENSMUSG00000053907	232087	Mat2a	methionine adenosyltransferase II, alpha [Source:MGI Symbol;Acc:MGI:2443731]	-0.86507	7.0269	23.8577	1.04e-06	1.32e-05
ENSMUSG00000005125	17988	Ndrg1	N-myc downstream regulated gene 1 [Source:MGI Symbol;Acc:MGI:1341799]	-1.24564	4.88339	23.8576	1.04e-06	1.32e-05
ENSMUSG00000020182	13195	Ddc	dopa decarboxylase [Source:MGI Symbol;Acc:MGI:94876]	-1.67161	3.70833	23.8512	1.04e-06	1.32e-05
ENSMUSG00000039706	16826	Ldb2	LIM domain binding 2 [Source:MGI Symbol;Acc:MGI:894670]	0.965336	6.3133	23.8226	1.06e-06	1.34e-05
ENSMUSG00000083906	NA	Gm15186	predicted gene 15186 [Source:MGI Symbol;Acc:MGI:3705337]	-2.81749	-0.806183	23.8132	1.06e-06	1.35e-05
ENSMUSG00000024176	20681	Sox8	SRY (sex determining region Y)-box 8 [Source:MGI Symbol;Acc:MGI:98370]	-1.32118	4.18119	23.8099	1.06e-06	1.35e-05
ENSMUSG00000031960	234734	Aars	alanyl-tRNA synthetase [Source:MGI Symbol;Acc:MGI:2384560]	0.869653	7.3251	23.8016	1.07e-06	1.35e-05
ENSMUSG00000058503	68152	Fam133b	family with sequence similarity 133, member B [Source:MGI Symbol;Acc:MGI:1915402]	0.947535	5.23059	23.7891	1.07e-06	1.36e-05
ENSMUSG00000050473	76157	Slc35d3	solute carrier family 35, member D3 [Source:MGI Symbol;Acc:MGI:1923407]	-1.93864	1.35506	23.7827	1.08e-06	1.36e-05
ENSMUSG00000023104	19718	Rfc2	replication factor C (activator 1) 2 [Source:MGI Symbol;Acc:MGI:1341868]	0.909621	5.21993	23.7739	1.08e-06	1.37e-05
ENSMUSG00000042500	76850	Ago4	argonaute RISC catalytic subunit 4 [Source:MGI Symbol;Acc:MGI:1924100]	-1.22958	2.77904	23.7592	1.09e-06	1.38e-05
ENSMUSG00000070493	14004	Chchd2	coiled-coil-helix-coiled-coil-helix domain containing 2 [Source:MGI Symbol;Acc:MGI:1261428]	1.40209	6.48057	23.7535	1.09e-06	1.38e-05
ENSMUSG00000022474	29858	Pmm1	phosphomannomutase 1 [Source:MGI Symbol;Acc:MGI:1353418]	1.11257	7.62086	23.7473	1.1e-06	1.38e-05
ENSMUSG00000034341	22378	Wbp2	WW domain binding protein 2 [Source:MGI Symbol;Acc:MGI:104709]	0.967723	7.92319	23.7422	1.1e-06	1.39e-05
ENSMUSG00000045087	94226	S1pr5	sphingosine-1-phosphate receptor 5 [Source:MGI Symbol;Acc:MGI:2150641]	-1.2994	3.20494	23.7396	1.1e-06	1.39e-05
ENSMUSG00000036752	227613	Tubb4b	tubulin, beta 4B class IVB [Source:MGI Symbol;Acc:MGI:1915472]	1.14949	7.46644	23.7355	1.11e-06	1.39e-05
ENSMUSG00000023046	16012	Igfbp6	insulin-like growth factor binding protein 6 [Source:MGI Symbol;Acc:MGI:96441]	1.49149	3.9047	23.7267	1.11e-06	1.4e-05
ENSMUSG00000061601	26875	Pclo	piccolo (presynaptic cytomatrix protein) [Source:MGI Symbol;Acc:MGI:1349390]	-1.1582	7.61334	23.723	1.11e-06	1.4e-05
ENSMUSG00000000531	56149	Grasp	GRP1 (general receptor for phosphoinositides 1)-associated scaffold protein [Source:MGI Symbol;Acc:MGI:1860303]	1.28688	3.37007	23.7218	1.11e-06	1.4e-05
ENSMUSG00000052981	76980	Ube2ql1	ubiquitin-conjugating enzyme E2Q family-like 1 [Source:MGI Symbol;Acc:MGI:1924230]	1.00412	6.77299	23.703	1.12e-06	1.41e-05
ENSMUSG00000009640	66233	Dmap1	DNA methyltransferase 1-associated protein 1 [Source:MGI Symbol;Acc:MGI:1913483]	1.36703	3.42277	23.7026	1.12e-06	1.41e-05
ENSMUSG00000024844	23825	Banf1	barrier to autointegration factor 1 [Source:MGI Symbol;Acc:MGI:1346330]	1.19804	6.08236	23.7006	1.13e-06	1.41e-05
ENSMUSG00000028773	14077	Fabp3	fatty acid binding protein 3, muscle and heart [Source:MGI Symbol;Acc:MGI:95476]	1.15731	5.97784	23.6801	1.14e-06	1.42e-05
ENSMUSG00000020218	24117	Wif1	Wnt inhibitory factor 1 [Source:MGI Symbol;Acc:MGI:1344332]	-2.43221	0.209859	23.6738	1.14e-06	1.43e-05
ENSMUSG00000032246	75600	Calml4	calmodulin-like 4 [Source:MGI Symbol;Acc:MGI:1922850]	-2.67593	0.296009	23.67	1.14e-06	1.43e-05
ENSMUSG00000020923	21429	Ubtf	upstream binding transcription factor, RNA polymerase I [Source:MGI Symbol;Acc:MGI:98512]	1.0023	5.28609	23.6682	1.14e-06	1.43e-05
ENSMUSG00000006315	69804	Tmem147	transmembrane protein 147 [Source:MGI Symbol;Acc:MGI:1915011]	1.22395	7.3375	23.6554	1.15e-06	1.44e-05
ENSMUSG00000071654	107197	Uqcc3	ubiquinol-cytochrome c reductase complex assembly factor 3 [Source:MGI Symbol;Acc:MGI:2147553]	1.07787	5.36582	23.6519	1.15e-06	1.44e-05
ENSMUSG00000037904	74251	Ankrd9	ankyrin repeat domain 9 [Source:MGI Symbol;Acc:MGI:1921501]	1.26039	2.36025	23.6481	1.16e-06	1.44e-05
ENSMUSG00000059713	53902	Rcan3	regulator of calcineurin 3 [Source:MGI Symbol;Acc:MGI:1858220]	-1.42726	4.81027	23.642	1.16e-06	1.44e-05
ENSMUSG00000072115	11727	Ang	angiogenin, ribonuclease, RNase A family, 5 [Source:MGI Symbol;Acc:MGI:88022]	-2.42039	1.18926	23.633	1.17e-06	1.45e-05
ENSMUSG00000057497	66488	Fam136a	family with sequence similarity 136, member A [Source:MGI Symbol;Acc:MGI:1913738]	1.04208	4.9145	23.6238	1.17e-06	1.46e-05
ENSMUSG00000028367	22166	Txn1	thioredoxin 1 [Source:MGI Symbol;Acc:MGI:98874]	1.19032	6.91174	23.6177	1.18e-06	1.46e-05
ENSMUSG00000006800	72043	Sulf2	sulfatase 2 [Source:MGI Symbol;Acc:MGI:1919293]	1.26955	7.75688	23.6172	1.18e-06	1.46e-05
ENSMUSG00000029198	17713	Grpel1	GrpE-like 1, mitochondrial [Source:MGI Symbol;Acc:MGI:1334417]	0.934329	6.66122	23.6125	1.18e-06	1.46e-05
ENSMUSG00000022217	85308	Emc9	ER membrane protein complex subunit 9 [Source:MGI Symbol;Acc:MGI:1934682]	1.19476	3.64235	23.6122	1.18e-06	1.46e-05
ENSMUSG00000027765	18441	P2ry1	purinergic receptor P2Y, G-protein coupled 1 [Source:MGI Symbol;Acc:MGI:105049]	-2.49889	1.36825	23.6004	1.19e-06	1.47e-05
ENSMUSG00000026377	67949	Nifk	nucleolar protein interacting with the FHA domain of MKI67 [Source:MGI Symbol;Acc:MGI:1915199]	1.06389	5.55637	23.5879	1.19e-06	1.48e-05
ENSMUSG00000055720	69459	Ubl7	ubiquitin-like 7 (bone marrow stromal cell-derived) [Source:MGI Symbol;Acc:MGI:1916709]	0.883174	6.10295	23.5471	1.22e-06	1.51e-05
ENSMUSG00000008333	20639	Snrpb2	U2 small nuclear ribonucleoprotein B [Source:MGI Symbol;Acc:MGI:104805]	1.18497	6.40067	23.5468	1.22e-06	1.51e-05
ENSMUSG00000033739	56299	Fkbpl	FK506 binding protein-like [Source:MGI Symbol;Acc:MGI:1932127]	1.24048	3.1307	23.5419	1.22e-06	1.51e-05
ENSMUSG00000014551	64658	Mrps25	mitochondrial ribosomal protein S25 [Source:MGI Symbol;Acc:MGI:1928140]	1.0136	6.01887	23.5401	1.22e-06	1.51e-05
ENSMUSG00000022466	71919	Rpap3	RNA polymerase II associated protein 3 [Source:MGI Symbol;Acc:MGI:1277218]	1.03459	4.50607	23.5391	1.22e-06	1.51e-05
ENSMUSG00000001870	268977	Ltbp1	latent transforming growth factor beta binding protein 1 [Source:MGI Symbol;Acc:MGI:109151]	-1.59266	3.72872	23.5235	1.23e-06	1.52e-05
ENSMUSG00000030660	18704	Pik3c2a	phosphatidylinositol 3-kinase, C2 domain containing, alpha polypeptide [Source:MGI Symbol;Acc:MGI:1203729]	-1.46612	3.78672	23.4887	1.26e-06	1.55e-05
ENSMUSG00000030786	16409	Itgam	integrin alpha M [Source:MGI Symbol;Acc:MGI:96607]	-2.84231	3.54403	23.4707	1.27e-06	1.56e-05
ENSMUSG00000031101	74131	Sash3	SAM and SH3 domain containing 3 [Source:MGI Symbol;Acc:MGI:1921381]	-2.70967	1.08856	23.4548	1.28e-06	1.57e-05
ENSMUSG00000079598	665180	Clec2l	C-type lectin domain family 2, member L [Source:MGI Symbol;Acc:MGI:2141402]	0.94421	6.6087	23.4371	1.29e-06	1.58e-05
ENSMUSG00000028532	320508	Cachd1	cache domain containing 1 [Source:MGI Symbol;Acc:MGI:2444177]	-1.55045	4.25672	23.4151	1.31e-06	1.6e-05
ENSMUSG00000030357	14228	Fkbp4	FK506 binding protein 4 [Source:MGI Symbol;Acc:MGI:95543]	0.857555	6.51334	23.414	1.31e-06	1.6e-05
ENSMUSG00000029206	70918	Nsun7	NOL1/NOP2/Sun domain family, member 7 [Source:MGI Symbol;Acc:MGI:1918168]	-1.64135	2.0802	23.413	1.31e-06	1.6e-05
ENSMUSG00000071176	234094	Arhgef10	Rho guanine nucleotide exchange factor (GEF) 10 [Source:MGI Symbol;Acc:MGI:2444453]	-1.82985	3.7343	23.4081	1.31e-06	1.6e-05
ENSMUSG00000068290	77006	Ddrgk1	DDRGK domain containing 1 [Source:MGI Symbol;Acc:MGI:1924256]	1.00353	4.98742	23.4015	1.31e-06	1.61e-05
ENSMUSG00000053965	242202	Pde5a	phosphodiesterase 5A, cGMP-specific [Source:MGI Symbol;Acc:MGI:2651499]	-1.99607	2.06664	23.391	1.32e-06	1.62e-05
ENSMUSG00000015542	66176	Nat9	N-acetyltransferase 9 (GCN5-related, putative) [Source:MGI Symbol;Acc:MGI:1913426]	1.08887	3.46307	23.3846	1.33e-06	1.62e-05
ENSMUSG00000054889	109620	Dsp	desmoplakin [Source:MGI Symbol;Acc:MGI:109611]	1.3146	2.56811	23.3738	1.33e-06	1.63e-05
ENSMUSG00000026605	108000	Cenpf	centromere protein F [Source:MGI Symbol;Acc:MGI:1313302]	-2.39806	1.26371	23.372	1.34e-06	1.63e-05
ENSMUSG00000024812	21873	Tjp2	tight junction protein 2 [Source:MGI Symbol;Acc:MGI:1341872]	-1.39524	4.13203	23.3716	1.34e-06	1.63e-05
ENSMUSG00000006335	69714	Tfpt	TCF3 (E2A) fusion partner [Source:MGI Symbol;Acc:MGI:1916964]	1.14655	3.15015	23.3693	1.34e-06	1.63e-05
ENSMUSG00000029623	231887	Pdap1	PDGFA associated protein 1 [Source:MGI Symbol;Acc:MGI:2448536]	1.20405	5.9882	23.3686	1.34e-06	1.63e-05
ENSMUSG00000069516	17105	Lyz2	lysozyme 2 [Source:MGI Symbol;Acc:MGI:96897]	-1.94952	2.45669	23.3517	1.35e-06	1.64e-05
ENSMUSG00000058571	23888	Gpc6	glypican 6 [Source:MGI Symbol;Acc:MGI:1346322]	-1.13974	4.45577	23.3058	1.38e-06	1.68e-05
ENSMUSG00000040254	108151	Sema3d	sema domain, immunoglobulin domain (Ig), short basic domain, secreted, (semaphorin) 3D [Source:MGI Symbol;Acc:MGI:1860118]	-1.44538	3.31186	23.3008	1.39e-06	1.68e-05
ENSMUSG00000015668	72621	Pdzd11	PDZ domain containing 11 [Source:MGI Symbol;Acc:MGI:1919871]	0.897246	5.87984	23.3005	1.39e-06	1.68e-05
ENSMUSG00000030881	76932	Arfip2	ADP-ribosylation factor interacting protein 2 [Source:MGI Symbol;Acc:MGI:1924182]	0.902381	6.57978	23.2919	1.39e-06	1.69e-05
ENSMUSG00000024500	72930	Ppp2r2b	protein phosphatase 2, regulatory subunit B, beta [Source:MGI Symbol;Acc:MGI:1920180]	0.958606	7.36328	23.2891	1.39e-06	1.69e-05
ENSMUSG00000040624	213783	Plekhg1	pleckstrin homology domain containing, family G (with RhoGef domain) member 1 [Source:MGI Symbol;Acc:MGI:2676551]	-2.05959	4.10744	23.2619	1.41e-06	1.71e-05
ENSMUSG00000020573	30955	Pik3cg	phosphoinositide-3-kinase, catalytic, gamma polypeptide [Source:MGI Symbol;Acc:MGI:1353576]	-2.3121	2.09637	23.2583	1.42e-06	1.71e-05
ENSMUSG00000037440	22361	Vnn1	vanin 1 [Source:MGI Symbol;Acc:MGI:108395]	-3.79333	-0.312319	23.2427	1.43e-06	1.73e-05
ENSMUSG00000000416	30785	Cttnbp2	cortactin binding protein 2 [Source:MGI Symbol;Acc:MGI:1353467]	-1.16752	6.28611	23.2332	1.43e-06	1.73e-05
ENSMUSG00000018339	14778	Gpx3	glutathione peroxidase 3 [Source:MGI Symbol;Acc:MGI:105102]	1.24443	2.74892	23.2164	1.45e-06	1.75e-05
ENSMUSG00000071714	12984	Csf2rb2	colony stimulating factor 2 receptor, beta 2, low-affinity (granulocyte-macrophage) [Source:MGI Symbol;Acc:MGI:1339760]	-3.4197	-0.977158	23.2068	1.45e-06	1.76e-05
ENSMUSG00000074873	NA	AI606181	expressed sequence AI606181 [Source:MGI Symbol;Acc:MGI:2147586]	-1.75909	1.06184	23.1967	1.46e-06	1.76e-05
ENSMUSG00000053931	71994	Cnn3	calponin 3, acidic [Source:MGI Symbol;Acc:MGI:1919244]	-1.28593	5.39102	23.1931	1.47e-06	1.77e-05
ENSMUSG00000061046	68977	Haghl	hydroxyacylglutathione hydrolase-like [Source:MGI Symbol;Acc:MGI:1919877]	1.62643	4.57121	23.1838	1.47e-06	1.77e-05
ENSMUSG00000030946	76429	Lhpp	phospholysine phosphohistidine inorganic pyrophosphate phosphatase [Source:MGI Symbol;Acc:MGI:1923679]	0.910083	4.95672	23.1677	1.48e-06	1.79e-05
ENSMUSG00000058444	23938	Map2k5	mitogen-activated protein kinase kinase 5 [Source:MGI Symbol;Acc:MGI:1346345]	0.854195	3.78869	23.1664	1.49e-06	1.79e-05
ENSMUSG00000031816	234814	Mthfsd	methenyltetrahydrofolate synthetase domain containing [Source:MGI Symbol;Acc:MGI:2679252]	0.939831	3.79476	23.163	1.49e-06	1.79e-05
ENSMUSG00000091890	NA	A830073O21Rik	RIKEN cDNA A830073O21 gene [Source:MGI Symbol;Acc:MGI:2443692]	-1.77156	1.18125	23.1619	1.49e-06	1.79e-05
ENSMUSG00000033063	238680	Cntnap3	contactin associated protein-like 3 [Source:MGI Symbol;Acc:MGI:3588199]	-2.27894	2.04666	23.1524	1.5e-06	1.8e-05
ENSMUSG00000041548	80888	Hspb8	heat shock protein 8 [Source:MGI Symbol;Acc:MGI:2135756]	-2.07009	3.31001	23.1397	1.51e-06	1.81e-05
ENSMUSG00000026034	12747	Clk1	CDC-like kinase 1 [Source:MGI Symbol;Acc:MGI:107403]	-1.77297	6.58219	23.1385	1.51e-06	1.81e-05
ENSMUSG00000045875	11549	Adra1a	adrenergic receptor, alpha 1a [Source:MGI Symbol;Acc:MGI:104773]	-1.05133	4.05269	23.1224	1.52e-06	1.82e-05
ENSMUSG00000063564	237759	Col23a1	collagen, type XXIII, alpha 1 [Source:MGI Symbol;Acc:MGI:2653243]	-0.979526	4.29069	23.1071	1.53e-06	1.83e-05
ENSMUSG00000054263	16880	Lifr	leukemia inhibitory factor receptor [Source:MGI Symbol;Acc:MGI:96788]	-1.4248	5.95526	23.1048	1.53e-06	1.83e-05
ENSMUSG00000086502	NA	B130055M24Rik	RIKEN cDNA B130055M24 gene [Source:MGI Symbol;Acc:MGI:3590645]	-1.98915	0.841087	23.082	1.55e-06	1.85e-05
ENSMUSG00000097042	NA	Gm17491	predicted gene, 17491 [Source:MGI Symbol;Acc:MGI:4937125]	-2.32613	0.37485	23.0811	1.55e-06	1.85e-05
ENSMUSG00000015013	59005	Trappc2l	trafficking protein particle complex 2-like [Source:MGI Symbol;Acc:MGI:1916295]	1.07497	6.92168	23.0759	1.56e-06	1.86e-05
ENSMUSG00000031365	27081	Zfp275	zinc finger protein 275 [Source:MGI Symbol;Acc:MGI:1350985]	-1.09834	4.33636	23.0606	1.57e-06	1.87e-05
ENSMUSG00000024403	66237	Atp6v1g2	ATPase, H+ transporting, lysosomal V1 subunit G2 [Source:MGI Symbol;Acc:MGI:1913487]	1.30979	9.32343	23.0171	1.61e-06	1.91e-05
ENSMUSG00000024338	16913	Psmb8	proteasome (prosome, macropain) subunit, beta type 8 (large multifunctional peptidase 7) [Source:MGI Symbol;Acc:MGI:1346527]	-2.61038	1.43791	23.0035	1.62e-06	1.93e-05
ENSMUSG00000029145	13667	Eif2b4	eukaryotic translation initiation factor 2B, subunit 4 delta [Source:MGI Symbol;Acc:MGI:95300]	0.930814	4.81867	22.9978	1.62e-06	1.93e-05
ENSMUSG00000029925	21391	Tbxas1	thromboxane A synthase 1, platelet [Source:MGI Symbol;Acc:MGI:98497]	-2.4615	0.929779	22.9891	1.63e-06	1.94e-05
ENSMUSG00000019590	13056	Cyb561	cytochrome b-561 [Source:MGI Symbol;Acc:MGI:103253]	1.30251	6.9099	22.9801	1.64e-06	1.94e-05
ENSMUSG00000021270	15519	Hsp90aa1	heat shock protein 90, alpha (cytosolic), class A member 1 [Source:MGI Symbol;Acc:MGI:96250]	0.993916	8.53628	22.9723	1.64e-06	1.95e-05
ENSMUSG00000022681	18203	Ntan1	N-terminal Asn amidase [Source:MGI Symbol;Acc:MGI:108471]	0.870839	5.09765	22.9561	1.66e-06	1.97e-05
ENSMUSG00000036634	17136	Mag	myelin-associated glycoprotein [Source:MGI Symbol;Acc:MGI:96912]	-2.19114	7.07914	22.9441	1.67e-06	1.98e-05
ENSMUSG00000097151	NA	Gm26514	predicted gene, 26514 [Source:MGI Symbol;Acc:MGI:5477008]	-3.50735	-0.888054	22.9188	1.69e-06	2e-05
ENSMUSG00000042747	66059	Krtcap2	keratinocyte associated protein 2 [Source:MGI Symbol;Acc:MGI:1913309]	1.17082	6.16174	22.9171	1.69e-06	2e-05
ENSMUSG00000061111	192173	Fam195b	family with sequence similarity 195, member B [Source:MGI Symbol;Acc:MGI:2384752]	0.940433	6.46181	22.9163	1.69e-06	2e-05
ENSMUSG00000005699	56513	Pard6a	par-6 family cell polarity regulator alpha [Source:MGI Symbol;Acc:MGI:1927223]	0.923527	5.37071	22.9115	1.7e-06	2.01e-05
ENSMUSG00000072618	NA	Gm10384	predicted gene 10384 [Source:MGI Symbol;Acc:MGI:3641812]	-3.71283	-1.08019	22.9058	1.7e-06	2.01e-05
ENSMUSG00000009549	20813	Srp14	signal recognition particle 14 [Source:MGI Symbol;Acc:MGI:107169]	1.0727	7.67673	22.9023	1.7e-06	2.01e-05
ENSMUSG00000036186	56279	Fam69b	family with sequence similarity 69, member B [Source:MGI Symbol;Acc:MGI:1927576]	1.05669	6.11929	22.8903	1.72e-06	2.02e-05
ENSMUSG00000027452	68738	Acss1	acyl-CoA synthetase short-chain family member 1 [Source:MGI Symbol;Acc:MGI:1915988]	-1.92553	3.75289	22.8837	1.72e-06	2.03e-05
ENSMUSG00000052430	12167	Bmpr1b	bone morphogenetic protein receptor, type 1B [Source:MGI Symbol;Acc:MGI:107191]	-1.7561	4.06466	22.8772	1.73e-06	2.03e-05
ENSMUSG00000030126	330401	Tmcc1	transmembrane and coiled coil domains 1 [Source:MGI Symbol;Acc:MGI:2442368]	-0.776201	6.03935	22.8474	1.75e-06	2.06e-05
ENSMUSG00000020101	74048	Vsir	V-set immunoregulatory receptor [Source:MGI Symbol;Acc:MGI:1921298]	-1.96945	3.15946	22.8375	1.76e-06	2.07e-05
ENSMUSG00000025776	83691	Crispld1	cysteine-rich secretory protein LCCL domain containing 1 [Source:MGI Symbol;Acc:MGI:1934666]	-1.97606	1.84337	22.8217	1.78e-06	2.09e-05
ENSMUSG00000018822	54612	Sfrp5	secreted frizzled-related sequence protein 5 [Source:MGI Symbol;Acc:MGI:1860298]	-4.85009	-1.39849	22.8169	1.78e-06	2.09e-05
ENSMUSG00000060735	239336	Rxfp3	relaxin family peptide receptor 3 [Source:MGI Symbol;Acc:MGI:2441827]	-2.71127	0.847389	22.8158	1.78e-06	2.09e-05
ENSMUSG00000015243	11303	Abca1	ATP-binding cassette, sub-family A (ABC1), member 1 [Source:MGI Symbol;Acc:MGI:99607]	-2.20408	5.4033	22.8036	1.79e-06	2.1e-05
ENSMUSG00000028062	83409	Lamtor2	late endosomal/lysosomal adaptor, MAPK and MTOR activator 2 [Source:MGI Symbol;Acc:MGI:1932697]	1.00065	6.81703	22.7985	1.8e-06	2.11e-05
ENSMUSG00000038762	224742	Abcf1	ATP-binding cassette, sub-family F (GCN20), member 1 [Source:MGI Symbol;Acc:MGI:1351658]	0.916903	6.58803	22.7887	1.81e-06	2.12e-05
ENSMUSG00000074064	56690	Mlycd	malonyl-CoA decarboxylase [Source:MGI Symbol;Acc:MGI:1928485]	0.947859	3.93753	22.7746	1.82e-06	2.13e-05
ENSMUSG00000010376	18002	Nedd8	neural precursor cell expressed, developmentally down-regulated gene 8 [Source:MGI Symbol;Acc:MGI:97301]	1.16092	8.08657	22.7677	1.83e-06	2.14e-05
ENSMUSG00000011171	22355	Vipr2	vasoactive intestinal peptide receptor 2 [Source:MGI Symbol;Acc:MGI:107166]	-2.411	0.918689	22.7536	1.84e-06	2.15e-05
ENSMUSG00000085939	NA	Cd63-ps	CD63 antigen, pseudogene [Source:MGI Symbol;Acc:MGI:105972]	-2.94065	-0.0525162	22.7477	1.85e-06	2.16e-05
ENSMUSG00000061887	72475	Ssbp3	single-stranded DNA binding protein 3 [Source:MGI Symbol;Acc:MGI:1919725]	0.924266	7.60111	22.7385	1.86e-06	2.17e-05
ENSMUSG00000024012	56462	Mtch1	mitochondrial carrier 1 [Source:MGI Symbol;Acc:MGI:1929261]	1.04809	8.17275	22.7192	1.87e-06	2.19e-05
ENSMUSG00000026630	381319	Batf3	basic leucine zipper transcription factor, ATF-like 3 [Source:MGI Symbol;Acc:MGI:1925491]	2.70532	-0.537092	22.7112	1.88e-06	2.19e-05
ENSMUSG00000044628	68846	Rnf208	ring finger protein 208 [Source:MGI Symbol;Acc:MGI:1916096]	1.03146	6.60844	22.688	1.91e-06	2.22e-05
ENSMUSG00000028497	66775	Hacd4	3-hydroxyacyl-CoA dehydratase 4 [Source:MGI Symbol;Acc:MGI:1914025]	-1.60425	1.95086	22.677	1.92e-06	2.23e-05
ENSMUSG00000006476	56876	Nsmf	NMDA receptor synaptonuclear signaling and neuronal migration factor [Source:MGI Symbol;Acc:MGI:1861755]	0.995848	8.06694	22.6701	1.92e-06	2.24e-05
ENSMUSG00000027401	21818	Tgm3	transglutaminase 3, E polypeptide [Source:MGI Symbol;Acc:MGI:98732]	1.50366	2.0561	22.6698	1.92e-06	2.24e-05
ENSMUSG00000034432	108679	Cops8	COP9 signalosome subunit 8 [Source:MGI Symbol;Acc:MGI:1915363]	0.835421	7.16319	22.6653	1.93e-06	2.24e-05
ENSMUSG00000004880	98386	Lbr	lamin B receptor [Source:MGI Symbol;Acc:MGI:2138281]	-1.25857	3.96814	22.663	1.93e-06	2.24e-05
ENSMUSG00000018900	20520	Slc22a5	solute carrier family 22 (organic cation transporter), member 5 [Source:MGI Symbol;Acc:MGI:1329012]	-1.37113	2.32824	22.6615	1.93e-06	2.24e-05
ENSMUSG00000061322	68922	Dnaic1	dynein, axonemal, intermediate chain 1 [Source:MGI Symbol;Acc:MGI:1916172]	-1.6258	2.88244	22.6433	1.95e-06	2.26e-05
ENSMUSG00000039629	320609	Strip2	striatin interacting protein 2 [Source:MGI Symbol;Acc:MGI:2444363]	-1.52785	4.23801	22.6103	1.98e-06	2.3e-05
ENSMUSG00000030793	66824	Pycard	PYD and CARD domain containing [Source:MGI Symbol;Acc:MGI:1931465]	-2.39251	2.23538	22.6084	1.99e-06	2.3e-05
ENSMUSG00000026888	50915	Grb14	growth factor receptor bound protein 14 [Source:MGI Symbol;Acc:MGI:1355324]	-1.02166	5.93683	22.5963	2e-06	2.31e-05
ENSMUSG00000033805	384214	Ephx4	epoxide hydrolase 4 [Source:MGI Symbol;Acc:MGI:2686228]	1.42162	6.08626	22.5946	2e-06	2.31e-05
ENSMUSG00000020121	117600	Srgap1	SLIT-ROBO Rho GTPase activating protein 1 [Source:MGI Symbol;Acc:MGI:2152936]	-1.18815	3.478	22.5904	2e-06	2.32e-05
ENSMUSG00000021948	18753	Prkcd	protein kinase C, delta [Source:MGI Symbol;Acc:MGI:97598]	-1.90879	4.21301	22.5774	2.02e-06	2.33e-05
ENSMUSG00000040659	27984	Efhd2	EF hand domain containing 2 [Source:MGI Symbol;Acc:MGI:106504]	0.93079	6.19965	22.5757	2.02e-06	2.33e-05
ENSMUSG00000001665	103140	Gstt3	glutathione S-transferase, theta 3 [Source:MGI Symbol;Acc:MGI:2143526]	-2.49859	1.29612	22.5741	2.02e-06	2.33e-05
ENSMUSG00000025932	14048	Eya1	EYA transcriptional coactivator and phosphatase 1 [Source:MGI Symbol;Acc:MGI:109344]	-1.77854	3.08488	22.5659	2.03e-06	2.34e-05
ENSMUSG00000040204	68026	Pclaf	PCNA clamp associated factor [Source:MGI Symbol;Acc:MGI:1915276]	-2.55019	0.598083	22.5469	2.05e-06	2.36e-05
ENSMUSG00000025487	23997	Psmd13	proteasome (prosome, macropain) 26S subunit, non-ATPase, 13 [Source:MGI Symbol;Acc:MGI:1345192]	0.883352	6.55204	22.5385	2.06e-06	2.37e-05
ENSMUSG00000021731	59054	Mrps30	mitochondrial ribosomal protein S30 [Source:MGI Symbol;Acc:MGI:1926237]	1.04754	4.34066	22.491	2.11e-06	2.43e-05
ENSMUSG00000042581	210417	Thsd7b	thrombospondin, type I, domain containing 7B [Source:MGI Symbol;Acc:MGI:2443925]	-1.4566	3.20825	22.4867	2.12e-06	2.43e-05
ENSMUSG00000033237	77044	Arid2	AT rich interactive domain 2 (ARID, RFX-like) [Source:MGI Symbol;Acc:MGI:1924294]	-0.849	5.01787	22.4862	2.12e-06	2.43e-05
ENSMUSG00000026384	19258	Ptpn4	protein tyrosine phosphatase, non-receptor type 4 [Source:MGI Symbol;Acc:MGI:1099792]	-1.10003	5.45318	22.4827	2.12e-06	2.43e-05
ENSMUSG00000049630	227580	C1ql3	C1q-like 3 [Source:MGI Symbol;Acc:MGI:2387350]	1.22279	6.09932	22.4774	2.13e-06	2.44e-05
ENSMUSG00000028461	622404	Ccdc107	coiled-coil domain containing 107 [Source:MGI Symbol;Acc:MGI:1913423]	1.23517	3.89485	22.4541	2.15e-06	2.47e-05
ENSMUSG00000018363	66313	Smurf2	SMAD specific E3 ubiquitin protein ligase 2 [Source:MGI Symbol;Acc:MGI:1913563]	-0.96191	4.5082	22.4482	2.16e-06	2.47e-05
ENSMUSG00000089764	NA	Gm16580	predicted gene 16580 [Source:MGI Symbol;Acc:MGI:4415000]	-2.25512	0.54031	22.4454	2.16e-06	2.47e-05
ENSMUSG00000026029	12370	Casp8	caspase 8 [Source:MGI Symbol;Acc:MGI:1261423]	-2.64054	1.4242	22.4422	2.17e-06	2.47e-05
ENSMUSG00000043832	73149	Clec4a3	C-type lectin domain family 4, member a3 [Source:MGI Symbol;Acc:MGI:1920399]	-2.22313	1.23557	22.4411	2.17e-06	2.47e-05
ENSMUSG00000022110	20916	Sucla2	succinate-Coenzyme A ligase, ADP-forming, beta subunit [Source:MGI Symbol;Acc:MGI:1306775]	0.821509	7.69915	22.4384	2.17e-06	2.47e-05
ENSMUSG00000052301	13446	Doc2a	double C2, alpha [Source:MGI Symbol;Acc:MGI:109446]	1.79742	1.40239	22.4383	2.17e-06	2.47e-05
ENSMUSG00000022529	74120	Zfp263	zinc finger protein 263 [Source:MGI Symbol;Acc:MGI:1921370]	-1.94342	5.11302	22.4382	2.17e-06	2.47e-05
ENSMUSG00000003559	57344	As3mt	arsenic (+3 oxidation state) methyltransferase [Source:MGI Symbol;Acc:MGI:1929882]	-1.82863	3.59347	22.4351	2.17e-06	2.47e-05
ENSMUSG00000020457	13494	Drg1	developmentally regulated GTP binding protein 1 [Source:MGI Symbol;Acc:MGI:1343297]	0.820362	7.10286	22.4349	2.17e-06	2.47e-05
ENSMUSG00000014243	69747	Zswim7	zinc finger SWIM-type containing 7 [Source:MGI Symbol;Acc:MGI:1916997]	1.21658	4.42502	22.4346	2.17e-06	2.47e-05
ENSMUSG00000028268	55932	Gbp3	guanylate binding protein 3 [Source:MGI Symbol;Acc:MGI:1926263]	-2.25864	2.66012	22.4187	2.19e-06	2.49e-05
ENSMUSG00000053550	232813	Shisa7	shisa family member 7 [Source:MGI Symbol;Acc:MGI:3605641]	-0.947119	6.62219	22.4183	2.19e-06	2.49e-05
ENSMUSG00000052056	228913	Zfp217	zinc finger protein 217 [Source:MGI Symbol;Acc:MGI:2685408]	-2.81905	0.723045	22.4108	2.2e-06	2.5e-05
ENSMUSG00000040479	104418	Dgkz	diacylglycerol kinase zeta [Source:MGI Symbol;Acc:MGI:1278339]	0.968546	7.6129	22.3874	2.23e-06	2.53e-05
ENSMUSG00000030203	70686	Dusp16	dual specificity phosphatase 16 [Source:MGI Symbol;Acc:MGI:1917936]	-1.31987	3.31117	22.3793	2.24e-06	2.54e-05
ENSMUSG00000026558	80914	Uck2	uridine-cytidine kinase 2 [Source:MGI Symbol;Acc:MGI:1931744]	1.26029	2.24105	22.3605	2.26e-06	2.56e-05
ENSMUSG00000044349	319317	Snhg11	small nucleolar RNA host gene 11 [Source:MGI Symbol;Acc:MGI:2441845]	-2.32958	10.3975	22.3581	2.26e-06	2.56e-05
ENSMUSG00000000562	11542	Adora3	adenosine A3 receptor [Source:MGI Symbol;Acc:MGI:104847]	-2.94666	-0.198377	22.3543	2.27e-06	2.57e-05
ENSMUSG00000043015	227094	Nemp2	nuclear envelope integral membrane protein 2 [Source:MGI Symbol;Acc:MGI:2444113]	-1.34673	2.30643	22.3434	2.28e-06	2.58e-05
ENSMUSG00000026435	212980	Slc45a3	solute carrier family 45, member 3 [Source:MGI Symbol;Acc:MGI:1922082]	-2.30717	1.32331	22.3431	2.28e-06	2.58e-05
ENSMUSG00000035551	75426	Igfbpl1	insulin-like growth factor binding protein-like 1 [Source:MGI Symbol;Acc:MGI:1933198]	-2.26544	0.422814	22.3242	2.3e-06	2.6e-05
ENSMUSG00000021361	66154	Tmem14c	transmembrane protein 14C [Source:MGI Symbol;Acc:MGI:1913404]	0.983538	6.46854	22.3163	2.31e-06	2.61e-05
ENSMUSG00000021756	16195	Il6st	interleukin 6 signal transducer [Source:MGI Symbol;Acc:MGI:96560]	-1.04926	4.99932	22.3143	2.31e-06	2.61e-05
ENSMUSG00000034839	67557	Larp6	La ribonucleoprotein domain family, member 6 [Source:MGI Symbol;Acc:MGI:1914807]	1.05288	4.44768	22.313	2.32e-06	2.61e-05
ENSMUSG00000051439	12475	Cd14	CD14 antigen [Source:MGI Symbol;Acc:MGI:88318]	-2.01276	1.71957	22.3071	2.32e-06	2.62e-05
ENSMUSG00000044122	216974	Proca1	protein interacting with cyclin A1 [Source:MGI Symbol;Acc:MGI:1918274]	-2.07827	2.23229	22.3018	2.33e-06	2.62e-05
ENSMUSG00000058975	16502	Kcnc1	potassium voltage gated channel, Shaw-related subfamily, member 1 [Source:MGI Symbol;Acc:MGI:96667]	-1.13482	6.27406	22.2993	2.33e-06	2.62e-05
ENSMUSG00000061436	15258	Hipk2	homeodomain interacting protein kinase 2 [Source:MGI Symbol;Acc:MGI:1314872]	-1.75125	5.18103	22.2956	2.34e-06	2.63e-05
ENSMUSG00000021496	72562	Pcbd2	pterin 4 alpha carbinolamine dehydratase/dimerization cofactor of hepatocyte nuclear factor 1 alpha (TCF1) 2 [Source:MGI Symbol;Acc:MGI:1919812]	1.53344	2.10446	22.293	2.34e-06	2.63e-05
ENSMUSG00000022044	56471	Stmn4	stathmin-like 4 [Source:MGI Symbol;Acc:MGI:1931224]	1.07318	7.46728	22.2803	2.36e-06	2.64e-05
ENSMUSG00000040721	239102	Zfhx2	zinc finger homeobox 2 [Source:MGI Symbol;Acc:MGI:2686934]	-1.12731	4.35425	22.28	2.36e-06	2.64e-05
ENSMUSG00000020773	217333	Trim47	tripartite motif-containing 47 [Source:MGI Symbol;Acc:MGI:1917374]	-3.52715	0.0127917	22.2661	2.37e-06	2.66e-05
ENSMUSG00000039652	208922	Cpeb3	cytoplasmic polyadenylation element binding protein 3 [Source:MGI Symbol;Acc:MGI:2443075]	-0.903358	4.35245	22.2431	2.4e-06	2.69e-05
ENSMUSG00000039983	269336	Ccdc32	coiled-coil domain containing 32 [Source:MGI Symbol;Acc:MGI:2685477]	0.896894	5.61413	22.2406	2.41e-06	2.69e-05
ENSMUSG00000013523	76960	Bcas1	breast carcinoma amplified sequence 1 [Source:MGI Symbol;Acc:MGI:1924210]	-1.81004	7.20429	22.2313	2.42e-06	2.7e-05
ENSMUSG00000037032	11785	Apbb1	amyloid beta (A4) precursor protein-binding, family B, member 1 [Source:MGI Symbol;Acc:MGI:107765]	1.04951	8.34439	22.231	2.42e-06	2.7e-05
ENSMUSG00000098066	NA	Gm26944	predicted gene, 26944 [Source:MGI Symbol;Acc:MGI:5504059]	-2.93742	-0.592478	22.2226	2.43e-06	2.71e-05
ENSMUSG00000030029	16206	Lrig1	leucine-rich repeats and immunoglobulin-like domains 1 [Source:MGI Symbol;Acc:MGI:107935]	-1.17075	4.56514	22.2186	2.43e-06	2.72e-05
ENSMUSG00000098424	NA	Gm27202	predicted gene 27202 [Source:MGI Symbol;Acc:MGI:5521045]	-2.73797	0.823834	22.2127	2.44e-06	2.72e-05
ENSMUSG00000051502	70240	Ufsp1	UFM1-specific peptidase 1 [Source:MGI Symbol;Acc:MGI:1917490]	1.18437	2.47401	22.2045	2.45e-06	2.73e-05
ENSMUSG00000028522	71148	Mier1	MEIR1 treanscription regulator [Source:MGI Symbol;Acc:MGI:1918398]	-0.9991	5.29654	22.1926	2.47e-06	2.75e-05
ENSMUSG00000025997	22779	Ikzf2	IKAROS family zinc finger 2 [Source:MGI Symbol;Acc:MGI:1342541]	-1.82924	2.47017	22.1625	2.51e-06	2.79e-05
ENSMUSG00000003039	67922	Fam32a	family with sequence similarity 32, member A [Source:MGI Symbol;Acc:MGI:1915172]	0.796603	6.32718	22.162	2.51e-06	2.79e-05
ENSMUSG00000029202	71521	Pds5a	PDS5 cohesin associated factor A [Source:MGI Symbol;Acc:MGI:1918771]	-1.31728	3.02485	22.1568	2.51e-06	2.8e-05
ENSMUSG00000042078	68666	Svop	SV2 related protein [Source:MGI Symbol;Acc:MGI:1915916]	1.05869	7.33792	22.1483	2.52e-06	2.81e-05
ENSMUSG00000026655	66540	Fam107b	family with sequence similarity 107, member B [Source:MGI Symbol;Acc:MGI:1913790]	-1.31732	3.34969	22.1366	2.54e-06	2.82e-05
ENSMUSG00000004837	71520	Grap	GRB2-related adaptor protein [Source:MGI Symbol;Acc:MGI:1918770]	-3.0193	1.07763	22.1212	2.56e-06	2.84e-05
ENSMUSG00000049241	243270	Hcar1	hydrocarboxylic acid receptor 1 [Source:MGI Symbol;Acc:MGI:2441671]	-3.79504	-0.141872	22.107	2.58e-06	2.86e-05
ENSMUSG00000029287	21814	Tgfbr3	transforming growth factor, beta receptor III [Source:MGI Symbol;Acc:MGI:104637]	-1.40205	2.51328	22.1067	2.58e-06	2.86e-05
ENSMUSG00000096991	NA	Gm26789	predicted gene, 26789 [Source:MGI Symbol;Acc:MGI:5477283]	-2.5491	0.978576	22.0991	2.59e-06	2.87e-05
ENSMUSG00000037762	66859	Slc16a9	solute carrier family 16 (monocarboxylic acid transporters), member 9 [Source:MGI Symbol;Acc:MGI:1914109]	-3.06927	-0.085156	22.0951	2.59e-06	2.87e-05
ENSMUSG00000030309	232560	Caprin2	caprin family member 2 [Source:MGI Symbol;Acc:MGI:2448541]	-1.55245	1.438	22.0869	2.61e-06	2.88e-05
ENSMUSG00000045215	211961	Asxl3	additional sex combs like 3 (Drosophila) [Source:MGI Symbol;Acc:MGI:2685175]	-1.05847	2.8774	22.0863	2.61e-06	2.88e-05
ENSMUSG00000023800	24001	Tiam2	T cell lymphoma invasion and metastasis 2 [Source:MGI Symbol;Acc:MGI:1344338]	1.1117	5.56127	22.0859	2.61e-06	2.88e-05
ENSMUSG00000055024	328572	Ep300	E1A binding protein p300 [Source:MGI Symbol;Acc:MGI:1276116]	-1.04604	3.9697	22.083	2.61e-06	2.88e-05
ENSMUSG00000028670	26394	Lypla2	lysophospholipase 2 [Source:MGI Symbol;Acc:MGI:1347000]	1.29388	3.13818	22.079	2.62e-06	2.89e-05
ENSMUSG00000087694	NA	A530058N18Rik	RIKEN cDNA A530058N18 gene [Source:MGI Symbol;Acc:MGI:2444858]	-1.80903	1.91823	22.0678	2.63e-06	2.9e-05
ENSMUSG00000022671	72083	Mzt2	mitotic spindle organizing protein 2 [Source:MGI Symbol;Acc:MGI:1922845]	1.05737	4.77852	22.0612	2.64e-06	2.91e-05
ENSMUSG00000100252	NA	Mir124-2hg	Mir124-2 host gene (non-protein coding) [Source:MGI Symbol;Acc:MGI:1917691]	-1.30885	4.89908	22.0609	2.64e-06	2.91e-05
ENSMUSG00000027365	58800	Trpm7	transient receptor potential cation channel, subfamily M, member 7 [Source:MGI Symbol;Acc:MGI:1929996]	-1.27182	5.0321	22.042	2.67e-06	2.94e-05
ENSMUSG00000015575	11974	Atp6v0e	ATPase, H+ transporting, lysosomal V0 subunit E [Source:MGI Symbol;Acc:MGI:1328318]	-1.23623	6.48584	22.0326	2.68e-06	2.95e-05
ENSMUSG00000020462	216618	Cfap36	cilia and flagella associated protein 36 [Source:MGI Symbol;Acc:MGI:1913994]	0.998365	6.76362	22.0266	2.69e-06	2.96e-05
ENSMUSG00000028958	64295	Tmub1	transmembrane and ubiquitin-like domain containing 1 [Source:MGI Symbol;Acc:MGI:1923764]	1.30522	4.38042	22.0118	2.71e-06	2.98e-05
ENSMUSG00000044583	170743	Tlr7	toll-like receptor 7 [Source:MGI Symbol;Acc:MGI:2176882]	-2.10552	1.67861	22.0031	2.72e-06	2.99e-05
ENSMUSG00000062380	22152	Tubb3	tubulin, beta 3 class III [Source:MGI Symbol;Acc:MGI:107813]	1.31804	8.41457	21.997	2.73e-06	3e-05
ENSMUSG00000038555	225362	Reep2	receptor accessory protein 2 [Source:MGI Symbol;Acc:MGI:2385070]	1.33124	6.18307	21.9948	2.73e-06	3e-05
ENSMUSG00000031441	50770	Atp11a	ATPase, class VI, type 11A [Source:MGI Symbol;Acc:MGI:1354735]	-1.1198	4.81028	21.9914	2.74e-06	3e-05
ENSMUSG00000020128	245944	Vps54	VPS54 GARP complex subunit [Source:MGI Symbol;Acc:MGI:2178798]	-1.06259	4.49387	21.9907	2.74e-06	3e-05
ENSMUSG00000005779	19172	Psmb4	proteasome (prosome, macropain) subunit, beta type 4 [Source:MGI Symbol;Acc:MGI:1098257]	1.14757	7.08541	21.987	2.74e-06	3e-05
ENSMUSG00000003955	70186	Fam162a	family with sequence similarity 162, member A [Source:MGI Symbol;Acc:MGI:1917436]	1.23576	5.17133	21.9785	2.76e-06	3.02e-05
ENSMUSG00000030682	52858	Cdipt	CDP-diacylglycerol--inositol 3-phosphatidyltransferase (phosphatidylinositol synthase) [Source:MGI Symbol;Acc:MGI:105491]	1.1369	7.45289	21.9753	2.76e-06	3.02e-05
ENSMUSG00000015755	68652	Tab2	TGF-beta activated kinase 1/MAP3K7 binding protein 2 [Source:MGI Symbol;Acc:MGI:1915902]	-0.958345	5.67052	21.9744	2.76e-06	3.02e-05
ENSMUSG00000021290	70257	2010107E04Rik	RIKEN cDNA 2010107E04 gene [Source:MGI Symbol;Acc:MGI:1917507]	1.3433	8.42514	21.9644	2.78e-06	3.03e-05
ENSMUSG00000086507	NA	Adap2os	ArfGAP with dual PH domains 2, opposite strand [Source:MGI Symbol;Acc:MGI:3650197]	-3.60077	-0.440787	21.9467	2.8e-06	3.06e-05
ENSMUSG00000028692	58810	Akr1a1	aldo-keto reductase family 1, member A1 (aldehyde reductase) [Source:MGI Symbol;Acc:MGI:1929955]	0.966504	8.82415	21.9444	2.81e-06	3.06e-05
ENSMUSG00000035637	76238	Grhpr	glyoxylate reductase/hydroxypyruvate reductase [Source:MGI Symbol;Acc:MGI:1923488]	0.931079	4.6047	21.9431	2.81e-06	3.06e-05
ENSMUSG00000038489	66491	Polr2l	polymerase (RNA) II (DNA directed) polypeptide L [Source:MGI Symbol;Acc:MGI:1913741]	1.03758	3.97815	21.9391	2.81e-06	3.06e-05
ENSMUSG00000032046	76192	Abhd12	abhydrolase domain containing 12 [Source:MGI Symbol;Acc:MGI:1923442]	1.01955	7.18785	21.9302	2.83e-06	3.08e-05
ENSMUSG00000018761	24070	Mpdu1	mannose-P-dolichol utilization defect 1 [Source:MGI Symbol;Acc:MGI:1346040]	0.904547	6.12464	21.9278	2.83e-06	3.08e-05
ENSMUSG00000031879	68523	Fam96b	family with sequence similarity 96, member B [Source:MGI Symbol;Acc:MGI:1915773]	1.09769	4.61398	21.9248	2.84e-06	3.08e-05
ENSMUSG00000029468	18439	P2rx7	purinergic receptor P2X, ligand-gated ion channel, 7 [Source:MGI Symbol;Acc:MGI:1339957]	-1.97189	2.16953	21.9201	2.84e-06	3.09e-05
ENSMUSG00000022641	70508	Bbx	bobby sox HMG box containing [Source:MGI Symbol;Acc:MGI:1917758]	-0.94388	5.01849	21.8895	2.89e-06	3.13e-05
ENSMUSG00000070858	381633	Gm1673	predicted gene 1673 [Source:MGI Symbol;Acc:MGI:2686519]	1.48999	2.57911	21.8814	2.9e-06	3.14e-05
ENSMUSG00000035181	320487	Heatr5a	HEAT repeat containing 5A [Source:MGI Symbol;Acc:MGI:2444133]	-1.74697	2.40147	21.8808	2.9e-06	3.14e-05
ENSMUSG00000025374	69917	Nabp2	nucleic acid binding protein 2 [Source:MGI Symbol;Acc:MGI:1917167]	0.822695	5.81054	21.8765	2.91e-06	3.15e-05
ENSMUSG00000084786	66177	Ubl5	ubiquitin-like 5 [Source:MGI Symbol;Acc:MGI:1913427]	1.23071	8.30816	21.8725	2.91e-06	3.15e-05
ENSMUSG00000024143	104215	Rhoq	ras homolog family member Q [Source:MGI Symbol;Acc:MGI:1931553]	-1.3667	4.26262	21.8472	2.95e-06	3.19e-05
ENSMUSG00000041779	170829	Tram2	translocating chain-associating membrane protein 2 [Source:MGI Symbol;Acc:MGI:1924817]	-2.75999	1.34211	21.8352	2.97e-06	3.21e-05
ENSMUSG00000035790	66994	Cep19	centrosomal protein 19 [Source:MGI Symbol;Acc:MGI:1914244]	1.00259	6.54635	21.8275	2.98e-06	3.22e-05
ENSMUSG00000037139	242702	Myom3	myomesin family, member 3 [Source:MGI Symbol;Acc:MGI:2685280]	-2.09109	2.59776	21.8238	2.99e-06	3.23e-05
ENSMUSG00000053398	236539	Phgdh	3-phosphoglycerate dehydrogenase [Source:MGI Symbol;Acc:MGI:1355330]	-2.21434	3.36594	21.8205	2.99e-06	3.23e-05
ENSMUSG00000029570	16848	Lfng	LFNG O-fucosylpeptide 3-beta-N-acetylglucosaminyltransferase [Source:MGI Symbol;Acc:MGI:1095413]	-2.37806	1.68322	21.8197	3e-06	3.23e-05
ENSMUSG00000033114	70484	Slc35d2	solute carrier family 35, member D2 [Source:MGI Symbol;Acc:MGI:1917734]	-5.16569	-1.07302	21.8132	3.01e-06	3.24e-05
ENSMUSG00000014852	279028	Adamts13	a disintegrin-like and metallopeptidase (reprolysin type) with thrombospondin type 1 motif, 13 [Source:MGI Symbol;Acc:MGI:2685556]	1.25089	2.11466	21.7932	3.04e-06	3.27e-05
ENSMUSG00000008450	68051	Nutf2	nuclear transport factor 2 [Source:MGI Symbol;Acc:MGI:1915301]	0.93817	4.52817	21.7877	3.05e-06	3.28e-05
ENSMUSG00000033192	270084	Lpcat2	lysophosphatidylcholine acyltransferase 2 [Source:MGI Symbol;Acc:MGI:3606214]	-1.92919	2.5587	21.7865	3.05e-06	3.28e-05
ENSMUSG00000027882	20912	Stxbp3	syntaxin binding protein 3 [Source:MGI Symbol;Acc:MGI:107362]	-1.71156	4.37807	21.7863	3.05e-06	3.28e-05
ENSMUSG00000030161	57436	Gabarapl1	gamma-aminobutyric acid (GABA) A receptor-associated protein-like 1 [Source:MGI Symbol;Acc:MGI:1914980]	1.11677	8.83285	21.785	3.05e-06	3.28e-05
ENSMUSG00000038371	319934	Sbf2	SET binding factor 2 [Source:MGI Symbol;Acc:MGI:1921831]	-1.30725	4.86266	21.7722	3.07e-06	3.3e-05
ENSMUSG00000010175	19130	Prox1	prospero homeobox 1 [Source:MGI Symbol;Acc:MGI:97772]	-0.898409	4.36622	21.7666	3.08e-06	3.3e-05
ENSMUSG00000005686	11717	Ampd3	adenosine monophosphate deaminase 3 [Source:MGI Symbol;Acc:MGI:1096344]	-1.3103	4.09537	21.7642	3.08e-06	3.3e-05
ENSMUSG00000030798	12493	Cd37	CD37 antigen [Source:MGI Symbol;Acc:MGI:88330]	-2.01503	1.71926	21.7622	3.09e-06	3.31e-05
ENSMUSG00000024759	109168	Atl3	atlastin GTPase 3 [Source:MGI Symbol;Acc:MGI:1924270]	-1.08634	3.65391	21.7496	3.11e-06	3.33e-05
ENSMUSG00000034845	84094	Plvap	plasmalemma vesicle associated protein [Source:MGI Symbol;Acc:MGI:1890497]	1.23188	2.41235	21.7484	3.11e-06	3.33e-05
ENSMUSG00000004558	29811	Ndrg2	N-myc downstream regulated gene 2 [Source:MGI Symbol;Acc:MGI:1352498]	-2.06002	10.2958	21.7466	3.11e-06	3.33e-05
ENSMUSG00000049960	66242	Mrps16	mitochondrial ribosomal protein S16 [Source:MGI Symbol;Acc:MGI:1913492]	1.05943	4.94862	21.7415	3.12e-06	3.33e-05
ENSMUSG00000027829	56706	Ccnl1	cyclin L1 [Source:MGI Symbol;Acc:MGI:1922664]	-1.06969	4.57188	21.7399	3.12e-06	3.33e-05
ENSMUSG00000075415	14269	Fnbp1	formin binding protein 1 [Source:MGI Symbol;Acc:MGI:109606]	-1.18999	6.08779	21.7261	3.14e-06	3.35e-05
ENSMUSG00000039114	68404	Nrn1	neuritin 1 [Source:MGI Symbol;Acc:MGI:1915654]	1.3453	8.23612	21.7259	3.15e-06	3.35e-05
ENSMUSG00000044117	67254	2900011O08Rik	RIKEN cDNA 2900011O08 gene [Source:MGI Symbol;Acc:MGI:1914504]	0.961401	8.73896	21.7132	3.17e-06	3.37e-05
ENSMUSG00000001158	66618	Snrnp27	small nuclear ribonucleoprotein 27 (U4/U6.U5) [Source:MGI Symbol;Acc:MGI:1913868]	1.13325	6.08678	21.7087	3.17e-06	3.38e-05
ENSMUSG00000026880	13830	Stom	stomatin [Source:MGI Symbol;Acc:MGI:95403]	-2.16787	2.258	21.7084	3.17e-06	3.38e-05
ENSMUSG00000021451	20354	Sema4d	sema domain, immunoglobulin domain (Ig), transmembrane domain (TM) and short cytoplasmic domain, (semaphorin) 4D [Source:MGI Symbol;Acc:MGI:109244]	-1.4005	5.01491	21.7049	3.18e-06	3.38e-05
ENSMUSG00000021771	22334	Vdac2	voltage-dependent anion channel 2 [Source:MGI Symbol;Acc:MGI:106915]	0.811914	7.8129	21.7024	3.18e-06	3.38e-05
ENSMUSG00000028847	27096	Trappc3	trafficking protein particle complex 3 [Source:MGI Symbol;Acc:MGI:1351486]	0.864954	6.42905	21.6852	3.21e-06	3.41e-05
ENSMUSG00000024986	15242	Hhex	hematopoietically expressed homeobox [Source:MGI Symbol;Acc:MGI:96086]	-3.12064	0.261514	21.6708	3.24e-06	3.44e-05
ENSMUSG00000051007	213350	Pddc1	Parkinson disease 7 domain containing 1 [Source:MGI Symbol;Acc:MGI:2387178]	0.819282	6.18775	21.6437	3.28e-06	3.48e-05
ENSMUSG00000028266	16911	Lmo4	LIM domain only 4 [Source:MGI Symbol;Acc:MGI:109360]	1.07638	7.89344	21.6386	3.29e-06	3.49e-05
ENSMUSG00000072501	239510	Phf20l1	PHD finger protein 20-like 1 [Source:MGI Symbol;Acc:MGI:2444412]	-1.01311	4.85578	21.6288	3.31e-06	3.51e-05
ENSMUSG00000016194	15483	Hsd11b1	hydroxysteroid 11-beta dehydrogenase 1 [Source:MGI Symbol;Acc:MGI:103562]	1.0599	6.49381	21.6262	3.31e-06	3.51e-05
ENSMUSG00000025083	226250	Afap1l2	actin filament associated protein 1-like 2 [Source:MGI Symbol;Acc:MGI:2147658]	-1.648	2.34932	21.626	3.31e-06	3.51e-05
ENSMUSG00000000308	12716	Ckmt1	creatine kinase, mitochondrial 1, ubiquitous [Source:MGI Symbol;Acc:MGI:99441]	1.08009	8.2756	21.6238	3.32e-06	3.51e-05
ENSMUSG00000085912	NA	Trp53cor1	tumor protein p53 pathway corepressor 1 [Source:MGI Symbol;Acc:MGI:3801771]	-2.81194	-0.650639	21.6182	3.33e-06	3.52e-05
ENSMUSG00000004661	56380	Arid3b	AT rich interactive domain 3B (BRIGHT-like) [Source:MGI Symbol;Acc:MGI:1930768]	-2.12932	2.39045	21.6088	3.34e-06	3.53e-05
ENSMUSG00000023456	21991	Tpi1	triosephosphate isomerase 1 [Source:MGI Symbol;Acc:MGI:98797]	1.08521	9.17419	21.6072	3.35e-06	3.53e-05
ENSMUSG00000005804	18457	Bloc1s6	biogenesis of lysosomal organelles complex-1, subunit 6, pallidin [Source:MGI Symbol;Acc:MGI:1927580]	0.972849	5.52354	21.5953	3.37e-06	3.55e-05
ENSMUSG00000063889	12916	Crem	cAMP responsive element modulator [Source:MGI Symbol;Acc:MGI:88495]	1.04593	4.9467	21.542	3.46e-06	3.65e-05
ENSMUSG00000021733	218756	Slc4a7	solute carrier family 4, sodium bicarbonate cotransporter, member 7 [Source:MGI Symbol;Acc:MGI:2443878]	-0.947696	4.752	21.5352	3.47e-06	3.66e-05
ENSMUSG00000079419	73656	Ms4a6c	membrane-spanning 4-domains, subfamily A, member 6C [Source:MGI Symbol;Acc:MGI:2385644]	-3.44405	-0.589564	21.5241	3.49e-06	3.68e-05
ENSMUSG00000079436	100040591	Kcnj13	potassium inwardly-rectifying channel, subfamily J, member 13 [Source:MGI Symbol;Acc:MGI:3781032]	-2.54224	1.68236	21.518	3.51e-06	3.69e-05
ENSMUSG00000022817	16419	Itgb5	integrin beta 5 [Source:MGI Symbol;Acc:MGI:96614]	-1.96744	3.8505	21.5164	3.51e-06	3.69e-05
ENSMUSG00000021807	68045	2700060E02Rik	RIKEN cDNA 2700060E02 gene [Source:MGI Symbol;Acc:MGI:1915295]	0.980494	5.17374	21.4939	3.55e-06	3.73e-05
ENSMUSG00000040929	19726	Rfx3	regulatory factor X, 3 (influences HLA class II expression) [Source:MGI Symbol;Acc:MGI:106582]	-1.09074	5.25626	21.4929	3.55e-06	3.73e-05
ENSMUSG00000011752	18648	Pgam1	phosphoglycerate mutase 1 [Source:MGI Symbol;Acc:MGI:97552]	1.24486	3.31469	21.4856	3.56e-06	3.74e-05
ENSMUSG00000019579	28106	Mydgf	myeloid derived growth factor [Source:MGI Symbol;Acc:MGI:2156020]	1.02048	6.38491	21.4838	3.57e-06	3.74e-05
ENSMUSG00000040209	170753	Zfp704	zinc finger protein 704 [Source:MGI Symbol;Acc:MGI:2180715]	-0.97369	6.20846	21.4835	3.57e-06	3.74e-05
ENSMUSG00000096948	NA	Gm4221	predicted gene 4221 [Source:MGI Symbol;Acc:MGI:3782397]	-2.06614	0.887798	21.4742	3.59e-06	3.76e-05
ENSMUSG00000026155	98366	Smap1	small ArfGAP 1 [Source:MGI Symbol;Acc:MGI:2138261]	0.992906	4.69906	21.4648	3.6e-06	3.77e-05
ENSMUSG00000020080	216019	Hkdc1	hexokinase domain containing 1 [Source:MGI Symbol;Acc:MGI:2384910]	1.14679	3.48442	21.4568	3.62e-06	3.79e-05
ENSMUSG00000020300	67579	Cpeb4	cytoplasmic polyadenylation element binding protein 4 [Source:MGI Symbol;Acc:MGI:1914829]	-0.887215	5.67392	21.4503	3.63e-06	3.8e-05
ENSMUSG00000057103	66116	Nat8f1	N-acetyltransferase 8 (GCN5-related) family member 1 [Source:MGI Symbol;Acc:MGI:1913366]	-1.00147	4.18804	21.4487	3.63e-06	3.8e-05
ENSMUSG00000024067	66310	Dpy30	dpy-30, histone methyltransferase complex regulatory subunit [Source:MGI Symbol;Acc:MGI:1913560]	1.11018	6.13651	21.448	3.64e-06	3.8e-05
ENSMUSG00000020070	70432	Rufy2	RUN and FYVE domain-containing 2 [Source:MGI Symbol;Acc:MGI:1917682]	-0.975098	5.45775	21.4301	3.67e-06	3.83e-05
ENSMUSG00000051373	227721	Plpp7	phospholipid phosphatase 7 (inactive) [Source:MGI Symbol;Acc:MGI:2445183]	1.15864	3.08745	21.4244	3.68e-06	3.84e-05
ENSMUSG00000037149	104721	Ddx1	DEAD (Asp-Glu-Ala-Asp) box polypeptide 1 [Source:MGI Symbol;Acc:MGI:2144727]	0.800848	7.77775	21.4175	3.69e-06	3.85e-05
ENSMUSG00000073274	NA	Gm14636	predicted gene 14636 [Source:MGI Symbol;Acc:MGI:3641976]	-2.56047	1.04221	21.4127	3.7e-06	3.86e-05
ENSMUSG00000003420	14132	Fcgrt	Fc receptor, IgG, alpha chain transporter [Source:MGI Symbol;Acc:MGI:103017]	-1.89014	3.21516	21.3906	3.75e-06	3.9e-05
ENSMUSG00000049160	NA	4930469G21Rik	RIKEN cDNA 4930469G21 gene [Source:MGI Symbol;Acc:MGI:1922183]	-2.49237	0.63893	21.3759	3.77e-06	3.93e-05
ENSMUSG00000041674	NA	BC006965	cDNA sequence BC006965 [Source:MGI Symbol;Acc:MGI:2384955]	1.16338	3.1561	21.3737	3.78e-06	3.93e-05
ENSMUSG00000029066	66448	Mrpl20	mitochondrial ribosomal protein L20 [Source:MGI Symbol;Acc:MGI:2137221]	1.27927	7.57067	21.3635	3.8e-06	3.95e-05
ENSMUSG00000022799	12549	Arhgap31	Rho GTPase activating protein 31 [Source:MGI Symbol;Acc:MGI:1333857]	-1.72672	4.31597	21.3613	3.8e-06	3.95e-05
ENSMUSG00000028521	242585	Slc35d1	solute carrier family 35 (UDP-glucuronic acid/UDP-N-acetylgalactosamine dual transporter), member D1 [Source:MGI Symbol;Acc:MGI:2140361]	-1.11549	4.29484	21.3511	3.82e-06	3.97e-05
ENSMUSG00000037857	68564	Nufip2	nuclear fragile X mental retardation protein interacting protein 2 [Source:MGI Symbol;Acc:MGI:1915814]	-0.92127	4.36985	21.3469	3.83e-06	3.98e-05
ENSMUSG00000090223	18546	Pcp4	Purkinje cell protein 4 [Source:MGI Symbol;Acc:MGI:97509]	1.52653	8.47674	21.3352	3.86e-06	4e-05
ENSMUSG00000025410	69654	Dctn2	dynactin 2 [Source:MGI Symbol;Acc:MGI:107733]	1.06553	7.94892	21.3232	3.88e-06	4.02e-05
ENSMUSG00000029204	74734	Rhoh	ras homolog family member H [Source:MGI Symbol;Acc:MGI:1921984]	-2.51864	0.140658	21.3136	3.9e-06	4.04e-05
ENSMUSG00000054013	104885	Tmem179	transmembrane protein 179 [Source:MGI Symbol;Acc:MGI:2144891]	1.04237	7.02617	21.3103	3.91e-06	4.04e-05
ENSMUSG00000057411	214917	Fam173a	family with sequence similarity 173, member A [Source:MGI Symbol;Acc:MGI:2384888]	0.862946	5.84462	21.309	3.91e-06	4.04e-05
ENSMUSG00000026712	17533	Mrc1	mannose receptor, C type 1 [Source:MGI Symbol;Acc:MGI:97142]	-2.49173	2.15267	21.3064	3.91e-06	4.04e-05
ENSMUSG00000041245	279561	Wnk3	WNK lysine deficient protein kinase 3 [Source:MGI Symbol;Acc:MGI:2652875]	-1.09944	4.01424	21.3059	3.92e-06	4.04e-05
ENSMUSG00000100691	NA	2010320M18Rik	RIKEN cDNA 2010320M18 gene [Source:MGI Symbol;Acc:MGI:1919343]	1.02176	3.91216	21.2913	3.95e-06	4.07e-05
ENSMUSG00000078570	68920	1110065P20Rik	RIKEN cDNA 1110065P20 gene [Source:MGI Symbol;Acc:MGI:1916170]	1.44653	1.4052	21.2888	3.95e-06	4.08e-05
ENSMUSG00000002658	98053	Gtf2f1	general transcription factor IIF, polypeptide 1 [Source:MGI Symbol;Acc:MGI:1923848]	0.991117	5.38745	21.2827	3.96e-06	4.09e-05
ENSMUSG00000040113	240879	Mettl11b	methyltransferase like 11B [Source:MGI Symbol;Acc:MGI:2685053]	-2.77492	1.66508	21.2657	4e-06	4.12e-05
ENSMUSG00000021951	68043	Eef1akmt1	eukaryotic translation elongation factor 1 alpha lysine methyltransferase 1 [Source:MGI Symbol;Acc:MGI:1915293]	1.15758	6.07495	21.2463	4.04e-06	4.16e-05
ENSMUSG00000004633	69993	Chn2	chimerin 2 [Source:MGI Symbol;Acc:MGI:1917243]	-0.853013	5.42557	21.2329	4.07e-06	4.18e-05
ENSMUSG00000000339	66368	Rtca	RNA 3'-terminal phosphate cyclase [Source:MGI Symbol;Acc:MGI:1913618]	0.978819	3.69526	21.2327	4.07e-06	4.18e-05
ENSMUSG00000067722	214489	BC003965	cDNA sequence BC003965 [Source:MGI Symbol;Acc:MGI:2670966]	0.892533	4.52187	21.2306	4.07e-06	4.19e-05
ENSMUSG00000023286	140499	Ube2j2	ubiquitin-conjugating enzyme E2J 2 [Source:MGI Symbol;Acc:MGI:2153608]	1.13747	3.24765	21.2212	4.09e-06	4.2e-05
ENSMUSG00000017146	12189	Brca1	breast cancer 1, early onset [Source:MGI Symbol;Acc:MGI:104537]	-1.74807	3.03009	21.1946	4.15e-06	4.26e-05
ENSMUSG00000028779	67898	Pef1	penta-EF hand domain containing 1 [Source:MGI Symbol;Acc:MGI:1915148]	1.00186	5.81192	21.1937	4.15e-06	4.26e-05
ENSMUSG00000020392	52626	Cdkn2aipnl	CDKN2A interacting protein N-terminal like [Source:MGI Symbol;Acc:MGI:1261797]	0.817778	5.0813	21.1853	4.17e-06	4.28e-05
ENSMUSG00000037708	381350	Spag6	sperm associated antigen 6 [Source:MGI Symbol;Acc:MGI:3040687]	1.67181	0.877445	21.1838	4.17e-06	4.28e-05
ENSMUSG00000028622	56280	Mrpl37	mitochondrial ribosomal protein L37 [Source:MGI Symbol;Acc:MGI:1926268]	0.926311	4.81415	21.1795	4.18e-06	4.28e-05
ENSMUSG00000021982	71891	Cdadc1	cytidine and dCMP deaminase domain containing 1 [Source:MGI Symbol;Acc:MGI:1919141]	0.952753	5.35665	21.1775	4.19e-06	4.28e-05
ENSMUSG00000021379	15904	Id4	inhibitor of DNA binding 4 [Source:MGI Symbol;Acc:MGI:99414]	-1.89751	4.01138	21.1741	4.19e-06	4.29e-05
ENSMUSG00000049422	103172	Chchd10	coiled-coil-helix-coiled-coil-helix domain containing 10 [Source:MGI Symbol;Acc:MGI:2143558]	1.46513	5.89863	21.164	4.22e-06	4.31e-05
ENSMUSG00000027366	66552	Sppl2a	signal peptide peptidase like 2A [Source:MGI Symbol;Acc:MGI:1913802]	-1.11519	5.89247	21.1602	4.22e-06	4.32e-05
ENSMUSG00000026938	14133	Fcna	ficolin A [Source:MGI Symbol;Acc:MGI:1340905]	-3.27988	-1.11442	21.1433	4.26e-06	4.35e-05
ENSMUSG00000003617	12870	Cp	ceruloplasmin [Source:MGI Symbol;Acc:MGI:88476]	-2.47527	3.64806	21.1373	4.28e-06	4.36e-05
ENSMUSG00000042564	75729	Fam227a	family with sequence similarity 227, member A [Source:MGI Symbol;Acc:MGI:1922979]	-1.86806	1.91151	21.1356	4.28e-06	4.36e-05
ENSMUSG00000055972	NA	2810407A14Rik	RIKEN cDNA 2810407A14 gene [Source:MGI Symbol;Acc:MGI:1917461]	-2.53934	0.599746	21.1275	4.3e-06	4.38e-05
ENSMUSG00000090125	18991	Pou3f1	POU domain, class 3, transcription factor 1 [Source:MGI Symbol;Acc:MGI:101896]	1.23989	3.60283	21.125	4.3e-06	4.38e-05
ENSMUSG00000020160	17268	Meis1	Meis homeobox 1 [Source:MGI Symbol;Acc:MGI:104717]	-1.90361	1.93968	21.1164	4.32e-06	4.4e-05
ENSMUSG00000006941	68969	Eif1b	eukaryotic translation initiation factor 1B [Source:MGI Symbol;Acc:MGI:1916219]	0.915819	6.94118	21.1135	4.33e-06	4.4e-05
ENSMUSG00000038481	78334	Cdk19	cyclin-dependent kinase 19 [Source:MGI Symbol;Acc:MGI:1925584]	-0.912312	5.62396	21.1063	4.35e-06	4.42e-05
ENSMUSG00000030588	77254	Yif1b	Yip1 interacting factor homolog B (S. cerevisiae) [Source:MGI Symbol;Acc:MGI:1924504]	1.57371	3.83847	21.1032	4.35e-06	4.42e-05
ENSMUSG00000045608	223843	Dbx2	developing brain homeobox 2 [Source:MGI Symbol;Acc:MGI:107445]	-1.69725	3.52718	21.0933	4.37e-06	4.44e-05
ENSMUSG00000022018	66214	Rgcc	regulator of cell cycle [Source:MGI Symbol;Acc:MGI:1913464]	-1.61973	2.71807	21.0688	4.43e-06	4.5e-05
ENSMUSG00000050856	11958	Atp5k	ATP synthase, H+ transporting, mitochondrial F1F0 complex, subunit E [Source:MGI Symbol;Acc:MGI:106636]	1.31708	8.62153	21.0668	4.44e-06	4.5e-05
ENSMUSG00000085072	NA	Ict1os	immature colon carcinoma transcript 1, opposite strand [Source:MGI Symbol;Acc:MGI:2441927]	-3.0232	-0.268757	21.0645	4.44e-06	4.5e-05
ENSMUSG00000029771	27056	Irf5	interferon regulatory factor 5 [Source:MGI Symbol;Acc:MGI:1350924]	-2.35972	1.01144	21.0383	4.5e-06	4.56e-05
ENSMUSG00000073705	69928	Apitd1	apoptosis-inducing, TAF9-like domain 1 [Source:MGI Symbol;Acc:MGI:1917178]	1.62819	1.36026	21.0346	4.51e-06	4.57e-05
ENSMUSG00000027463	69698	Slc52a3	solute carrier protein family 52, member 3 [Source:MGI Symbol;Acc:MGI:1916948]	-5.6358	-0.400884	21.0338	4.51e-06	4.57e-05
ENSMUSG00000035208	276950	Slfn8	schlafen 8 [Source:MGI Symbol;Acc:MGI:2672859]	-2.98468	-0.234511	21.0218	4.54e-06	4.59e-05
ENSMUSG00000021215	56349	Net1	neuroepithelial cell transforming gene 1 [Source:MGI Symbol;Acc:MGI:1927138]	1.10667	3.97342	21.0209	4.54e-06	4.59e-05
ENSMUSG00000025239	29806	Limd1	LIM domains containing 1 [Source:MGI Symbol;Acc:MGI:1352502]	-1.38308	3.84264	21.0204	4.54e-06	4.59e-05
ENSMUSG00000002844	11544	Adprh	ADP-ribosylarginine hydrolase [Source:MGI Symbol;Acc:MGI:1098234]	1.00591	6.5672	20.9861	4.63e-06	4.67e-05
ENSMUSG00000034295	225288	Fhod3	formin homology 2 domain containing 3 [Source:MGI Symbol;Acc:MGI:1925847]	0.871052	5.64028	20.975	4.65e-06	4.69e-05
ENSMUSG00000045752	56844	Tssc4	tumor-suppressing subchromosomal transferable fragment 4 [Source:MGI Symbol;Acc:MGI:1861712]	0.886638	4.15961	20.9678	4.67e-06	4.71e-05
ENSMUSG00000041301	12638	Cftr	cystic fibrosis transmembrane conductance regulator [Source:MGI Symbol;Acc:MGI:88388]	-1.91344	-0.0276307	20.9601	4.69e-06	4.72e-05
ENSMUSG00000021114	73834	Atp6v1d	ATPase, H+ transporting, lysosomal V1 subunit D [Source:MGI Symbol;Acc:MGI:1921084]	1.10413	8.95479	20.9552	4.7e-06	4.73e-05
ENSMUSG00000028743	110198	Akr7a5	aldo-keto reductase family 7, member A5 (aflatoxin aldehyde reductase) [Source:MGI Symbol;Acc:MGI:107796]	1.50381	3.10904	20.9549	4.7e-06	4.73e-05
ENSMUSG00000058267	64659	Mrps14	mitochondrial ribosomal protein S14 [Source:MGI Symbol;Acc:MGI:1928141]	1.13005	7.38218	20.9533	4.71e-06	4.73e-05
ENSMUSG00000038094	224079	Atp13a4	ATPase type 13A4 [Source:MGI Symbol;Acc:MGI:1924456]	-1.80322	3.29969	20.9475	4.72e-06	4.74e-05
ENSMUSG00000005803	59010	Sqrdl	sulfide quinone reductase-like (yeast) [Source:MGI Symbol;Acc:MGI:1929899]	-1.68429	2.56305	20.9457	4.72e-06	4.75e-05
ENSMUSG00000042626	20416	Shc1	src homology 2 domain-containing transforming protein C1 [Source:MGI Symbol;Acc:MGI:98296]	-1.64897	1.31987	20.9381	4.74e-06	4.76e-05
ENSMUSG00000031388	56292	Naa10	N(alpha)-acetyltransferase 10, NatA catalytic subunit [Source:MGI Symbol;Acc:MGI:1915255]	0.833877	4.32994	20.9357	4.75e-06	4.77e-05
ENSMUSG00000026778	18761	Prkcq	protein kinase C, theta [Source:MGI Symbol;Acc:MGI:97601]	-2.02276	4.31593	20.9233	4.78e-06	4.79e-05
ENSMUSG00000031839	68196	Hsbp1	heat shock factor binding protein 1 [Source:MGI Symbol;Acc:MGI:1915446]	1.19296	9.74223	20.9154	4.8e-06	4.81e-05
ENSMUSG00000008575	18028	Nfib	nuclear factor I/B [Source:MGI Symbol;Acc:MGI:103188]	-0.993199	7.34211	20.9103	4.81e-06	4.82e-05
ENSMUSG00000005268	19116	Prlr	prolactin receptor [Source:MGI Symbol;Acc:MGI:97763]	-1.94283	2.57202	20.9062	4.82e-06	4.83e-05
ENSMUSG00000047888	213988	Tnrc6b	trinucleotide repeat containing 6b [Source:MGI Symbol;Acc:MGI:2443730]	-0.892331	5.45808	20.8965	4.85e-06	4.85e-05
ENSMUSG00000030790	11535	Adm	adrenomedullin [Source:MGI Symbol;Acc:MGI:108058]	-2.27667	0.446833	20.8901	4.86e-06	4.86e-05
ENSMUSG00000014603	11694	Alx3	aristaless-like homeobox 3 [Source:MGI Symbol;Acc:MGI:1277097]	-4.13379	-1.21411	20.8899	4.86e-06	4.86e-05
ENSMUSG00000020932	14580	Gfap	glial fibrillary acidic protein [Source:MGI Symbol;Acc:MGI:95697]	-2.12057	7.21372	20.8794	4.89e-06	4.88e-05
ENSMUSG00000073599	68545	Ecscr	endothelial cell surface expressed chemotaxis and apoptosis regulator [Source:MGI Symbol;Acc:MGI:1915795]	-2.71892	1.51369	20.8694	4.92e-06	4.91e-05
ENSMUSG00000028945	19744	Rheb	Ras homolog enriched in brain [Source:MGI Symbol;Acc:MGI:97912]	1.25896	6.92566	20.8684	4.92e-06	4.91e-05
ENSMUSG00000040569	208890	Slc26a7	solute carrier family 26, member 7 [Source:MGI Symbol;Acc:MGI:2384791]	-2.71484	0.293519	20.8594	4.94e-06	4.93e-05
ENSMUSG00000046785	77781	Epm2aip1	EPM2A (laforin) interacting protein 1 [Source:MGI Symbol;Acc:MGI:1925031]	-0.886392	6.60873	20.8555	4.95e-06	4.93e-05
ENSMUSG00000035559	234384	Mpv17l2	MPV17 mitochondrial membrane protein-like 2 [Source:MGI Symbol;Acc:MGI:2681846]	1.14146	4.09772	20.8485	4.97e-06	4.95e-05
ENSMUSG00000025647	66940	Shisa5	shisa family member 5 [Source:MGI Symbol;Acc:MGI:1915044]	1.25312	6.05304	20.8303	5.02e-06	4.99e-05
ENSMUSG00000032740	108686	Ccdc88a	coiled coil domain containing 88A [Source:MGI Symbol;Acc:MGI:1925177]	-0.875317	6.77241	20.8234	5.04e-06	5.01e-05
ENSMUSG00000019988	17997	Nedd1	neural precursor cell expressed, developmentally down-regulated gene 1 [Source:MGI Symbol;Acc:MGI:97293]	-1.91762	1.74471	20.8171	5.05e-06	5.02e-05
ENSMUSG00000057729	19152	Prtn3	proteinase 3 [Source:MGI Symbol;Acc:MGI:893580]	1.8451	0.173996	20.8155	5.06e-06	5.02e-05
ENSMUSG00000006057	11951	Atp5g1	ATP synthase, H+ transporting, mitochondrial F0 complex, subunit C1 (subunit 9) [Source:MGI Symbol;Acc:MGI:107653]	1.10636	5.4672	20.8111	5.07e-06	5.03e-05
ENSMUSG00000026442	269116	Nfasc	neurofascin [Source:MGI Symbol;Acc:MGI:104753]	-1.15464	8.70357	20.8029	5.09e-06	5.05e-05
ENSMUSG00000041708	223726	Mpped1	metallophosphoesterase domain containing 1 [Source:MGI Symbol;Acc:MGI:106316]	0.88216	7.17329	20.7869	5.13e-06	5.09e-05
ENSMUSG00000041506	27966	Rrp9	RRP9, small subunit (SSU) processome component, homolog (yeast) [Source:MGI Symbol;Acc:MGI:2384313]	1.02489	2.91961	20.782	5.15e-06	5.1e-05
ENSMUSG00000026701	11758	Prdx6	peroxiredoxin 6 [Source:MGI Symbol;Acc:MGI:894320]	-1.48442	9.12229	20.766	5.19e-06	5.14e-05
ENSMUSG00000022974	67367	Paxbp1	PAX3 and PAX7 binding protein 1 [Source:MGI Symbol;Acc:MGI:1914617]	-1.80878	3.93215	20.7652	5.19e-06	5.14e-05
ENSMUSG00000060441	667823	Trim5	tripartite motif-containing 5 [Source:MGI Symbol;Acc:MGI:3646853]	-3.99345	-1.429	20.759	5.21e-06	5.15e-05
ENSMUSG00000026798	227683	Coq4	coenzyme Q4 [Source:MGI Symbol;Acc:MGI:1098826]	0.990267	4.74799	20.7584	5.21e-06	5.15e-05
ENSMUSG00000074797	16434	Itpa	inosine triphosphatase (nucleoside triphosphate pyrophosphatase) [Source:MGI Symbol;Acc:MGI:96622]	0.949464	5.50035	20.7583	5.21e-06	5.15e-05
ENSMUSG00000026154	68002	Sdhaf4	succinate dehydrogenase complex assembly factor 4 [Source:MGI Symbol;Acc:MGI:1915252]	1.19824	6.83041	20.757	5.21e-06	5.15e-05
ENSMUSG00000030595	18036	Nfkbib	nuclear factor of kappa light polypeptide gene enhancer in B cells inhibitor, beta [Source:MGI Symbol;Acc:MGI:104752]	0.985304	3.67865	20.7536	5.22e-06	5.15e-05
ENSMUSG00000032754	170756	Slc8b1	solute carrier family 8 (sodium/lithium/calcium exchanger), member B1 [Source:MGI Symbol;Acc:MGI:2180781]	-2.79235	0.186234	20.7433	5.25e-06	5.18e-05
ENSMUSG00000011267	63872	Zfp296	zinc finger protein 296 [Source:MGI Symbol;Acc:MGI:1926956]	2.61446	-0.620615	20.7309	5.29e-06	5.21e-05
ENSMUSG00000022523	14167	Fgf12	fibroblast growth factor 12 [Source:MGI Symbol;Acc:MGI:109183]	1.0115	7.42979	20.7292	5.29e-06	5.21e-05
ENSMUSG00000032702	107351	Kank1	KN motif and ankyrin repeat domains 1 [Source:MGI Symbol;Acc:MGI:2147707]	-2.01897	4.72655	20.6984	5.38e-06	5.29e-05
ENSMUSG00000027995	24088	Tlr2	toll-like receptor 2 [Source:MGI Symbol;Acc:MGI:1346060]	-2.86139	-0.610107	20.6939	5.39e-06	5.3e-05
ENSMUSG00000037916	17995	Ndufv1	NADH dehydrogenase (ubiquinone) flavoprotein 1 [Source:MGI Symbol;Acc:MGI:107851]	0.907804	7.4324	20.6827	5.42e-06	5.33e-05
ENSMUSG00000052584	72661	Serp2	stress-associated endoplasmic reticulum protein family member 2 [Source:MGI Symbol;Acc:MGI:1919911]	1.17567	4.46071	20.6781	5.43e-06	5.34e-05
ENSMUSG00000025892	14802	Gria4	glutamate receptor, ionotropic, AMPA4 (alpha 4) [Source:MGI Symbol;Acc:MGI:95811]	-0.977287	5.78092	20.674	5.44e-06	5.35e-05
ENSMUSG00000097052	NA	Snhg7	small nucleolar RNA host gene 7 [Source:MGI Symbol;Acc:MGI:1919341]	-1.37045	2.28823	20.6623	5.48e-06	5.38e-05
ENSMUSG00000026295	75396	Spp2	secreted phosphoprotein 2 [Source:MGI Symbol;Acc:MGI:1922646]	-3.26884	-1.31083	20.6568	5.49e-06	5.39e-05
ENSMUSG00000046598	71911	Bdh1	3-hydroxybutyrate dehydrogenase, type 1 [Source:MGI Symbol;Acc:MGI:1919161]	0.845581	5.21805	20.6429	5.53e-06	5.43e-05
ENSMUSG00000003379	12518	Cd79a	CD79A antigen (immunoglobulin-associated alpha) [Source:MGI Symbol;Acc:MGI:101774]	-4.15083	-1.66038	20.6381	5.55e-06	5.44e-05
ENSMUSG00000008090	116701	Fgfrl1	fibroblast growth factor receptor-like 1 [Source:MGI Symbol;Acc:MGI:2150920]	-1.66344	2.80428	20.6258	5.58e-06	5.47e-05
ENSMUSG00000020775	60441	Mrpl38	mitochondrial ribosomal protein L38 [Source:MGI Symbol;Acc:MGI:1926269]	1.05222	4.31115	20.6257	5.58e-06	5.47e-05
ENSMUSG00000028689	68394	Ccdc163	coiled-coil domain containing 163 [Source:MGI Symbol;Acc:MGI:1915644]	-1.63609	1.8715	20.623	5.59e-06	5.47e-05
ENSMUSG00000020170	327826	Frs2	fibroblast growth factor receptor substrate 2 [Source:MGI Symbol;Acc:MGI:1100860]	-0.913398	4.56664	20.623	5.59e-06	5.47e-05
ENSMUSG00000021614	13003	Vcan	versican [Source:MGI Symbol;Acc:MGI:102889]	-2.21192	4.24698	20.6203	5.6e-06	5.47e-05
ENSMUSG00000020422	319939	Tns3	tensin 3 [Source:MGI Symbol;Acc:MGI:2443012]	-2.22921	5.58259	20.6199	5.6e-06	5.47e-05
ENSMUSG00000028613	16975	Lrp8	low density lipoprotein receptor-related protein 8, apolipoprotein e receptor [Source:MGI Symbol;Acc:MGI:1340044]	-0.890726	6.11279	20.6177	5.61e-06	5.47e-05
ENSMUSG00000026872	24136	Zeb2	zinc finger E-box binding homeobox 2 [Source:MGI Symbol;Acc:MGI:1344407]	-1.20641	6.26903	20.6087	5.63e-06	5.49e-05
ENSMUSG00000082503	NA	Gm12229	predicted gene 12229 [Source:MGI Symbol;Acc:MGI:3649743]	-3.31528	-1.4385	20.5959	5.67e-06	5.53e-05
ENSMUSG00000022760	69009	Thap7	THAP domain containing 7 [Source:MGI Symbol;Acc:MGI:1916259]	1.02061	3.14958	20.5941	5.68e-06	5.53e-05
ENSMUSG00000024527	69597	Afg3l2	AFG3-like AAA ATPase 2 [Source:MGI Symbol;Acc:MGI:1916847]	0.814449	5.45696	20.5919	5.68e-06	5.53e-05
ENSMUSG00000063320	544717	1190007I07Rik	RIKEN cDNA 1190007I07 gene [Source:MGI Symbol;Acc:MGI:3698433]	1.21821	2.1962	20.5771	5.73e-06	5.57e-05
ENSMUSG00000046364	26451	Rpl27a	ribosomal protein L27A [Source:MGI Symbol;Acc:MGI:1347076]	1.26035	5.10842	20.5743	5.74e-06	5.58e-05
ENSMUSG00000074743	21824	Thbd	thrombomodulin [Source:MGI Symbol;Acc:MGI:98736]	-1.67206	3.84182	20.571	5.75e-06	5.58e-05
ENSMUSG00000029781	27055	Fkbp9	FK506 binding protein 9 [Source:MGI Symbol;Acc:MGI:1350921]	-0.934808	5.43628	20.5697	5.75e-06	5.59e-05
ENSMUSG00000030701	27276	Plekhb1	pleckstrin homology domain containing, family B (evectins) member 1 [Source:MGI Symbol;Acc:MGI:1351469]	-1.61043	8.37375	20.5676	5.76e-06	5.59e-05
ENSMUSG00000020766	14635	Galk1	galactokinase 1 [Source:MGI Symbol;Acc:MGI:95730]	1.39441	2.30919	20.5627	5.77e-06	5.6e-05
ENSMUSG00000022860	246048	Chodl	chondrolectin [Source:MGI Symbol;Acc:MGI:2179069]	-2.02378	0.541821	20.5494	5.81e-06	5.63e-05
ENSMUSG00000043157	219144	Arl11	ADP-ribosylation factor-like 11 [Source:MGI Symbol;Acc:MGI:2444054]	-3.24176	-0.824924	20.5487	5.81e-06	5.63e-05
ENSMUSG00000009293	22213	Ube2g2	ubiquitin-conjugating enzyme E2G 2 [Source:MGI Symbol;Acc:MGI:1343188]	0.776073	4.71942	20.5415	5.84e-06	5.65e-05
ENSMUSG00000031385	140571	Plxnb3	plexin B3 [Source:MGI Symbol;Acc:MGI:2154240]	-2.07977	3.64334	20.527	5.88e-06	5.69e-05
ENSMUSG00000022722	56297	Arl6	ADP-ribosylation factor-like 6 [Source:MGI Symbol;Acc:MGI:1927136]	1.11866	5.3394	20.5175	5.91e-06	5.72e-05
ENSMUSG00000046546	224093	Fam43a	family with sequence similarity 43, member A [Source:MGI Symbol;Acc:MGI:2676309]	-1.83969	1.31556	20.5109	5.93e-06	5.73e-05
ENSMUSG00000043448	118454	Gjc2	gap junction protein, gamma 2 [Source:MGI Symbol;Acc:MGI:2153060]	-1.78206	2.97739	20.5099	5.93e-06	5.73e-05
ENSMUSG00000042992	67774	Borcs5	BLOC-1 related complex subunit 5 [Source:MGI Symbol;Acc:MGI:1915024]	1.04298	3.34956	20.5003	5.96e-06	5.76e-05
ENSMUSG00000055681	59042	Cope	coatomer protein complex, subunit epsilon [Source:MGI Symbol;Acc:MGI:1891702]	0.908355	7.33856	20.493	5.99e-06	5.78e-05
ENSMUSG00000019935	216227	Slc17a8	solute carrier family 17 (sodium-dependent inorganic phosphate cotransporter), member 8 [Source:MGI Symbol;Acc:MGI:3039629]	-1.53716	1.65209	20.4827	6.02e-06	5.8e-05
ENSMUSG00000032271	18113	Nnmt	nicotinamide N-methyltransferase [Source:MGI Symbol;Acc:MGI:1099443]	1.77129	1.29674	20.4791	6.03e-06	5.81e-05
ENSMUSG00000031750	76527	Il34	interleukin 34 [Source:MGI Symbol;Acc:MGI:1923777]	1.28717	6.30762	20.4526	6.11e-06	5.89e-05
ENSMUSG00000038039	70297	Gcc2	GRIP and coiled-coil domain containing 2 [Source:MGI Symbol;Acc:MGI:1917547]	-0.706706	6.23042	20.4499	6.12e-06	5.89e-05
ENSMUSG00000084946	NA	Dlx1as	distal-less homeobox 1, antisense [Source:MGI Symbol;Acc:MGI:1195983]	-2.01081	-0.0131026	20.4499	6.12e-06	5.89e-05
ENSMUSG00000028476	53614	Reck	reversion-inducing-cysteine-rich protein with kazal motifs [Source:MGI Symbol;Acc:MGI:1855698]	-1.95856	2.31107	20.446	6.13e-06	5.9e-05
ENSMUSG00000097337	NA	Gm26606	predicted gene, 26606 [Source:MGI Symbol;Acc:MGI:5477100]	-2.04985	0.847343	20.4459	6.13e-06	5.9e-05
ENSMUSG00000048988	243312	Elfn1	leucine rich repeat and fibronectin type III, extracellular 1 [Source:MGI Symbol;Acc:MGI:2442479]	-1.4021	2.65276	20.43	6.19e-06	5.94e-05
ENSMUSG00000025993	53945	Slc40a1	solute carrier family 40 (iron-regulated transporter), member 1 [Source:MGI Symbol;Acc:MGI:1315204]	-2.16838	3.47851	20.4187	6.22e-06	5.97e-05
ENSMUSG00000038831	241308	Ralgps1	Ral GEF with PH domain and SH3 binding motif 1 [Source:MGI Symbol;Acc:MGI:1922008]	-0.958815	5.0167	20.4058	6.26e-06	6.01e-05
ENSMUSG00000063796	19879	Slc22a8	solute carrier family 22 (organic anion transporter), member 8 [Source:MGI Symbol;Acc:MGI:1336187]	-2.66542	3.24489	20.3874	6.32e-06	6.07e-05
ENSMUSG00000033781	142688	Asb13	ankyrin repeat and SOCS box-containing 13 [Source:MGI Symbol;Acc:MGI:2145525]	0.941224	5.61315	20.3818	6.34e-06	6.08e-05
ENSMUSG00000028555	230603	Ttc39a	tetratricopeptide repeat domain 39A [Source:MGI Symbol;Acc:MGI:2444350]	-1.62015	0.805592	20.3749	6.37e-06	6.1e-05
ENSMUSG00000035469	71330	Rcbtb1	regulator of chromosome condensation (RCC1) and BTB (POZ) domain containing protein 1 [Source:MGI Symbol;Acc:MGI:1918580]	-0.947312	4.64135	20.35	6.45e-06	6.18e-05
ENSMUSG00000015790	20930	Surf1	surfeit gene 1 [Source:MGI Symbol;Acc:MGI:98443]	0.845638	6.48951	20.3444	6.47e-06	6.19e-05
ENSMUSG00000052593	11491	Adam17	a disintegrin and metallopeptidase domain 17 [Source:MGI Symbol;Acc:MGI:1096335]	-1.40046	2.94989	20.3441	6.47e-06	6.19e-05
ENSMUSG00000056899	93757	Immp2l	IMP2 inner mitochondrial membrane peptidase-like (S. cerevisiae) [Source:MGI Symbol;Acc:MGI:2135611]	1.20045	3.16595	20.3403	6.48e-06	6.2e-05
ENSMUSG00000020496	108660	Rnf187	ring finger protein 187 [Source:MGI Symbol;Acc:MGI:1914224]	1.06632	8.51436	20.3321	6.51e-06	6.22e-05
ENSMUSG00000034656	12286	Cacna1a	calcium channel, voltage-dependent, P/Q type, alpha 1A subunit [Source:MGI Symbol;Acc:MGI:109482]	-1.14975	5.40429	20.3243	6.54e-06	6.24e-05
ENSMUSG00000040133	381413	Gpr176	G protein-coupled receptor 176 [Source:MGI Symbol;Acc:MGI:2685858]	-1.09626	3.9471	20.3232	6.54e-06	6.24e-05
ENSMUSG00000073877	100039863	Gm13306	predicted gene 13306 [Source:MGI Symbol;Acc:MGI:3713752]	1.77339	0.933509	20.32	6.55e-06	6.25e-05
ENSMUSG00000035227	66624	Spcs2	signal peptidase complex subunit 2 homolog (S. cerevisiae) [Source:MGI Symbol;Acc:MGI:1913874]	1.0493	6.64946	20.3098	6.59e-06	6.27e-05
ENSMUSG00000091956	75697	C2cd4b	C2 calcium-dependent domain containing 4B [Source:MGI Symbol;Acc:MGI:1922947]	2.59635	-0.0527522	20.3098	6.59e-06	6.27e-05
ENSMUSG00000020388	30794	Pdlim4	PDZ and LIM domain 4 [Source:MGI Symbol;Acc:MGI:1353470]	-1.90864	1.56683	20.3092	6.59e-06	6.27e-05
ENSMUSG00000027335	11550	Adra1d	adrenergic receptor, alpha 1d [Source:MGI Symbol;Acc:MGI:106673]	1.7812	1.49503	20.3072	6.6e-06	6.28e-05
ENSMUSG00000026021	22218	Sumo1	small ubiquitin-like modifier 1 [Source:MGI Symbol;Acc:MGI:1197010]	0.964257	6.33881	20.303	6.61e-06	6.29e-05
ENSMUSG00000025584	18584	Pde8a	phosphodiesterase 8A [Source:MGI Symbol;Acc:MGI:1277116]	-1.63656	3.3784	20.3019	6.61e-06	6.29e-05
ENSMUSG00000049001	68169	Ndnf	neuron-derived neurotrophic factor [Source:MGI Symbol;Acc:MGI:1915419]	-1.69351	2.89668	20.2973	6.63e-06	6.3e-05
ENSMUSG00000015947	14129	Fcgr1	Fc receptor, IgG, high affinity I [Source:MGI Symbol;Acc:MGI:95498]	-1.91019	1.67079	20.294	6.64e-06	6.3e-05
ENSMUSG00000016252	67126	Atp5e	ATP synthase, H+ transporting, mitochondrial F1 complex, epsilon subunit [Source:MGI Symbol;Acc:MGI:1855697]	1.149	7.90613	20.2891	6.66e-06	6.32e-05
ENSMUSG00000024218	68776	Taf11	TATA-box binding protein associated factor 11 [Source:MGI Symbol;Acc:MGI:1916026]	1.08503	4.78231	20.2848	6.67e-06	6.33e-05
ENSMUSG00000027668	67414	Mfn1	mitofusin 1 [Source:MGI Symbol;Acc:MGI:1914664]	-1.20721	5.52953	20.284	6.68e-06	6.33e-05
ENSMUSG00000041685	218503	Fcho2	FCH domain only 2 [Source:MGI Symbol;Acc:MGI:3505790]	-1.32019	4.18836	20.2691	6.73e-06	6.37e-05
ENSMUSG00000025383	83430	Il23a	interleukin 23, alpha subunit p19 [Source:MGI Symbol;Acc:MGI:1932410]	-2.01161	1.7703	20.2657	6.74e-06	6.38e-05
ENSMUSG00000047992	240479	Fam69c	family with sequence similarity 69, member C [Source:MGI Symbol;Acc:MGI:3041188]	-1.68642	1.66385	20.2633	6.75e-06	6.38e-05
ENSMUSG00000086247	NA	Gm15787	predicted gene 15787 [Source:MGI Symbol;Acc:MGI:3783229]	-2.11331	0.499893	20.2576	6.77e-06	6.4e-05
ENSMUSG00000006024	108124	Napa	N-ethylmaleimide sensitive fusion protein attachment protein alpha [Source:MGI Symbol;Acc:MGI:104563]	0.932646	8.69159	20.2528	6.79e-06	6.41e-05
ENSMUSG00000003161	109552	Sri	sorcin [Source:MGI Symbol;Acc:MGI:98419]	0.886171	6.19085	20.2399	6.83e-06	6.45e-05
ENSMUSG00000029166	100732	Mapre3	microtubule-associated protein, RP/EB family, member 3 [Source:MGI Symbol;Acc:MGI:2140967]	0.950808	5.78226	20.2333	6.85e-06	6.47e-05
ENSMUSG00000037070	19656	Rbmxl1	RNA binding motif protein, X-linked like-1 [Source:MGI Symbol;Acc:MGI:1343045]	1.18144	2.98868	20.2331	6.86e-06	6.47e-05
ENSMUSG00000066233	66079	Tmem42	transmembrane protein 42 [Source:MGI Symbol;Acc:MGI:1277176]	1.21091	4.21042	20.2301	6.87e-06	6.47e-05
ENSMUSG00000024474	24010	Ik	IK cytokine [Source:MGI Symbol;Acc:MGI:1345142]	0.840718	7.20634	20.2065	6.95e-06	6.55e-05
ENSMUSG00000033257	67534	Ttll4	tubulin tyrosine ligase-like family, member 4 [Source:MGI Symbol;Acc:MGI:1914784]	-1.36334	3.15214	20.2032	6.96e-06	6.56e-05
ENSMUSG00000034528	243168	Hsd17b13	hydroxysteroid (17-beta) dehydrogenase 13 [Source:MGI Symbol;Acc:MGI:2140804]	2.28433	0.867518	20.2028	6.96e-06	6.56e-05
ENSMUSG00000032417	69519	Rwdd2a	RWD domain containing 2A [Source:MGI Symbol;Acc:MGI:1916769]	1.23943	5.62428	20.1977	6.98e-06	6.57e-05
ENSMUSG00000029713	14693	Gnb2	guanine nucleotide binding protein (G protein), beta 2 [Source:MGI Symbol;Acc:MGI:95784]	0.948265	5.8824	20.1917	7.01e-06	6.59e-05
ENSMUSG00000020396	380684	Nefh	neurofilament, heavy polypeptide [Source:MGI Symbol;Acc:MGI:97309]	0.934596	5.66625	20.1883	7.02e-06	6.6e-05
ENSMUSG00000097730	NA	Gm26588	predicted gene, 26588 [Source:MGI Symbol;Acc:MGI:5477082]	-1.76773	1.36448	20.1724	7.08e-06	6.65e-05
ENSMUSG00000090086	NA	AI480526	expressed sequence AI480526 [Source:MGI Symbol;Acc:MGI:2140910]	-1.45708	2.82564	20.1682	7.09e-06	6.66e-05
ENSMUSG00000042275	105083	Pelo	pelota homolog (Drosophila) [Source:MGI Symbol;Acc:MGI:2145154]	1.0823	3.54832	20.1666	7.1e-06	6.66e-05
ENSMUSG00000032724	99382	Abtb2	ankyrin repeat and BTB (POZ) domain containing 2 [Source:MGI Symbol;Acc:MGI:2139365]	-1.82231	3.64099	20.1632	7.11e-06	6.67e-05
ENSMUSG00000032041	117149	Tirap	toll-interleukin 1 receptor (TIR) domain-containing adaptor protein [Source:MGI Symbol;Acc:MGI:2152213]	-2.04017	0.329058	20.1562	7.14e-06	6.69e-05
ENSMUSG00000033386	20321	Frrs1	ferric-chelate reductase 1 [Source:MGI Symbol;Acc:MGI:108076]	-2.10963	1.15681	20.1547	7.14e-06	6.69e-05
ENSMUSG00000036989	55992	Trim3	tripartite motif-containing 3 [Source:MGI Symbol;Acc:MGI:1860040]	0.939224	6.63423	20.1511	7.16e-06	6.7e-05
ENSMUSG00000038843	14537	Gcnt1	glucosaminyl (N-acetyl) transferase 1, core 2 [Source:MGI Symbol;Acc:MGI:95676]	-2.32619	0.691197	20.1432	7.19e-06	6.72e-05
ENSMUSG00000060279	11771	Ap2a1	adaptor-related protein complex 2, alpha 1 subunit [Source:MGI Symbol;Acc:MGI:101921]	0.9778	3.9345	20.1413	7.19e-06	6.73e-05
ENSMUSG00000025499	15461	Hras	Harvey rat sarcoma virus oncogene [Source:MGI Symbol;Acc:MGI:96224]	1.09244	5.91055	20.1314	7.23e-06	6.76e-05
ENSMUSG00000019194	20266	Scn1b	sodium channel, voltage-gated, type I, beta [Source:MGI Symbol;Acc:MGI:98247]	0.99957	5.82746	20.1294	7.24e-06	6.76e-05
ENSMUSG00000004677	17925	Myo9b	myosin IXb [Source:MGI Symbol;Acc:MGI:106624]	-1.59941	3.12373	20.1246	7.26e-06	6.77e-05
ENSMUSG00000025085	226251	Ablim1	actin-binding LIM protein 1 [Source:MGI Symbol;Acc:MGI:1194500]	-0.900193	6.69598	20.1157	7.29e-06	6.8e-05
ENSMUSG00000034789	19336	Rab24	RAB24, member RAS oncogene family [Source:MGI Symbol;Acc:MGI:105065]	1.1462	5.36529	20.0976	7.36e-06	6.86e-05
ENSMUSG00000029718	18542	Pcolce	procollagen C-endopeptidase enhancer protein [Source:MGI Symbol;Acc:MGI:105099]	-2.44074	2.55167	20.0914	7.38e-06	6.88e-05
ENSMUSG00000026924	227648	Sec16a	SEC16 homolog A, endoplasmic reticulum export factor [Source:MGI Symbol;Acc:MGI:2139207]	-0.794742	4.81866	20.0889	7.39e-06	6.89e-05
ENSMUSG00000039515	110854	Ptpa	protein phosphatase 2 protein activator [Source:MGI Symbol;Acc:MGI:1346006]	0.79169	7.42564	20.0874	7.4e-06	6.89e-05
ENSMUSG00000032264	26951	Zw10	zw10 kinetochore protein [Source:MGI Symbol;Acc:MGI:1349478]	-1.0324	4.1338	20.0761	7.44e-06	6.92e-05
ENSMUSG00000020732	58222	Rab37	RAB37, member RAS oncogene family [Source:MGI Symbol;Acc:MGI:1929945]	-2.18666	0.913315	20.0689	7.47e-06	6.95e-05
ENSMUSG00000073002	53620	Vamp5	vesicle-associated membrane protein 5 [Source:MGI Symbol;Acc:MGI:1858622]	-2.14842	0.953931	20.0609	7.5e-06	6.97e-05
ENSMUSG00000078234	242721	Klhdc7a	kelch domain containing 7A [Source:MGI Symbol;Acc:MGI:2444612]	-2.42158	2.218	20.0593	7.51e-06	6.97e-05
ENSMUSG00000100213	NA	Gm28151	predicted gene 28151 [Source:MGI Symbol;Acc:MGI:5578857]	-1.78353	1.48228	20.0592	7.51e-06	6.97e-05
ENSMUSG00000042364	170625	Snx18	sorting nexin 18 [Source:MGI Symbol;Acc:MGI:2137642]	-1.04903	4.67139	20.0548	7.53e-06	6.98e-05
ENSMUSG00000023353	213990	Agap3	ArfGAP with GTPase domain, ankyrin repeat and PH domain 3 [Source:MGI Symbol;Acc:MGI:2183446]	0.929562	3.80358	20.0461	7.56e-06	7.01e-05
ENSMUSG00000043943	72560	Naalad2	N-acetylated alpha-linked acidic dipeptidase 2 [Source:MGI Symbol;Acc:MGI:1919810]	-2.75572	-0.420296	20.0365	7.6e-06	7.04e-05
ENSMUSG00000006717	66834	Acot13	acyl-CoA thioesterase 13 [Source:MGI Symbol;Acc:MGI:1914084]	0.964197	6.71386	20.0295	7.63e-06	7.06e-05
ENSMUSG00000036972	22774	Zic4	zinc finger protein of the cerebellum 4 [Source:MGI Symbol;Acc:MGI:107201]	-2.13999	1.60686	20.0263	7.64e-06	7.07e-05
ENSMUSG00000021476	56541	Habp4	hyaluronic acid binding protein 4 [Source:MGI Symbol;Acc:MGI:1891713]	1.0432	6.65223	20.0259	7.64e-06	7.07e-05
ENSMUSG00000098041	NA	Gm26981	predicted gene, 26981 [Source:MGI Symbol;Acc:MGI:5504096]	-2.66345	0.648957	20.0242	7.65e-06	7.07e-05
ENSMUSG00000052926	69724	Rnaseh2a	ribonuclease H2, large subunit [Source:MGI Symbol;Acc:MGI:1916974]	0.882341	3.81311	20.0234	7.65e-06	7.07e-05
ENSMUSG00000020377	17001	Ltc4s	leukotriene C4 synthase [Source:MGI Symbol;Acc:MGI:107498]	-2.04359	2.19324	20.0232	7.65e-06	7.07e-05
ENSMUSG00000031119	14735	Gpc4	glypican 4 [Source:MGI Symbol;Acc:MGI:104902]	1.11365	5.14867	20.0127	7.69e-06	7.1e-05
ENSMUSG00000014813	20855	Stc1	stanniocalcin 1 [Source:MGI Symbol;Acc:MGI:109131]	-1.09383	3.04435	20.0027	7.73e-06	7.14e-05
ENSMUSG00000027971	64580	Ndst4	N-deacetylase/N-sulfotransferase (heparin glucosaminyl) 4 [Source:MGI Symbol;Acc:MGI:1932545]	-1.71388	1.81684	19.9954	7.76e-06	7.16e-05
ENSMUSG00000032097	13209	Ddx6	DEAD (Asp-Glu-Ala-Asp) box polypeptide 6 [Source:MGI Symbol;Acc:MGI:104976]	-0.967206	5.07813	19.985	7.81e-06	7.19e-05
ENSMUSG00000098008	NA	A930001A20Rik	RIKEN cDNA A930001A20 gene [Source:MGI Symbol;Acc:MGI:1924377]	-2.88678	-0.263638	19.9798	7.83e-06	7.21e-05
ENSMUSG00000036617	208618	Etl4	enhancer trap locus 4 [Source:MGI Symbol;Acc:MGI:95454]	-0.842229	5.92985	19.9723	7.86e-06	7.23e-05
ENSMUSG00000003346	216169	Abhd17a	abhydrolase domain containing 17A [Source:MGI Symbol;Acc:MGI:106388]	1.03762	5.57603	19.9711	7.86e-06	7.23e-05
ENSMUSG00000059588	54598	Calcrl	calcitonin receptor-like [Source:MGI Symbol;Acc:MGI:1926944]	-2.21134	2.31021	19.9656	7.88e-06	7.25e-05
ENSMUSG00000002908	84036	Kcnn1	potassium intermediate/small conductance calcium-activated channel, subfamily N, member 1 [Source:MGI Symbol;Acc:MGI:1933993]	1.01729	3.60712	19.9485	7.96e-06	7.31e-05
ENSMUSG00000026110	269181	Mgat4a	mannoside acetylglucosaminyltransferase 4, isoenzyme A [Source:MGI Symbol;Acc:MGI:2662992]	-0.850878	4.86984	19.9466	7.96e-06	7.32e-05
ENSMUSG00000053192	56772	Mllt11	myeloid/lymphoid or mixed-lineage leukemia; translocated to, 11 [Source:MGI Symbol;Acc:MGI:1929671]	1.23439	9.67882	19.9448	7.97e-06	7.32e-05
ENSMUSG00000024087	13078	Cyp1b1	cytochrome P450, family 1, subfamily b, polypeptide 1 [Source:MGI Symbol;Acc:MGI:88590]	-2.27187	1.37517	19.9425	7.98e-06	7.32e-05
ENSMUSG00000006574	20533	Slc4a1	solute carrier family 4 (anion exchanger), member 1 [Source:MGI Symbol;Acc:MGI:109393]	-3.16799	-1.13002	19.9396	7.99e-06	7.33e-05
ENSMUSG00000057110	26920	Cntrl	centriolin [Source:MGI Symbol;Acc:MGI:1889576]	-1.68354	3.17388	19.9368	8e-06	7.34e-05
ENSMUSG00000049086	107771	Bmyc	brain expressed myelocytomatosis oncogene [Source:MGI Symbol;Acc:MGI:88184]	1.2838	3.91329	19.9285	8.04e-06	7.36e-05
ENSMUSG00000096996	NA	Gm26792	predicted gene, 26792 [Source:MGI Symbol;Acc:MGI:5477286]	-2.26167	1.11093	19.9276	8.04e-06	7.36e-05
ENSMUSG00000001525	22154	Tubb5	tubulin, beta 5 class I [Source:MGI Symbol;Acc:MGI:107812]	1.1305	10.3532	19.9271	8.05e-06	7.36e-05
ENSMUSG00000016534	16784	Lamp2	lysosomal-associated membrane protein 2 [Source:MGI Symbol;Acc:MGI:96748]	-0.969075	6.68849	19.9248	8.05e-06	7.37e-05
ENSMUSG00000041915	225339	Ammecr1l	AMME chromosomal region gene 1-like [Source:MGI Symbol;Acc:MGI:2442711]	-0.894223	4.42003	19.9209	8.07e-06	7.38e-05
ENSMUSG00000097578	NA	Gm26798	predicted gene, 26798 [Source:MGI Symbol;Acc:MGI:5477292]	-3.03454	1.22957	19.911	8.11e-06	7.41e-05
ENSMUSG00000100789	NA	Gm29508	predicted gene 29508 [Source:MGI Symbol;Acc:MGI:5580214]	-3.37474	-1.36723	19.9069	8.13e-06	7.42e-05
ENSMUSG00000017765	20498	Slc12a4	solute carrier family 12, member 4 [Source:MGI Symbol;Acc:MGI:1309465]	-1.765	2.1206	19.9035	8.15e-06	7.43e-05
ENSMUSG00000006412	18637	Pfdn2	prefoldin 2 [Source:MGI Symbol;Acc:MGI:1276111]	0.895974	6.37196	19.8819	8.24e-06	7.51e-05
ENSMUSG00000045746	NA	B230317F23Rik	RIKEN cDNA B230317F23 gene [Source:MGI Symbol;Acc:MGI:2443920]	-2.84234	-0.0112583	19.8815	8.24e-06	7.51e-05
ENSMUSG00000035198	103733	Tubg1	tubulin, gamma 1 [Source:MGI Symbol;Acc:MGI:101834]	0.875474	4.97205	19.866	8.31e-06	7.57e-05
ENSMUSG00000025147	101513	Mob2	MOB kinase activator 2 [Source:MGI Symbol;Acc:MGI:1919891]	0.891789	4.16598	19.8606	8.33e-06	7.58e-05
ENSMUSG00000015094	18146	Npdc1	neural proliferation, differentiation and control 1 [Source:MGI Symbol;Acc:MGI:1099802]	1.1769	7.44679	19.8604	8.33e-06	7.58e-05
ENSMUSG00000004937	52551	Sgta	small glutamine-rich tetratricopeptide repeat (TPR)-containing, alpha [Source:MGI Symbol;Acc:MGI:1098703]	0.877491	5.66766	19.8509	8.37e-06	7.62e-05
ENSMUSG00000018076	76199	Med13l	mediator complex subunit 13-like [Source:MGI Symbol;Acc:MGI:2670178]	-0.807859	6.84107	19.833	8.45e-06	7.68e-05
ENSMUSG00000025537	18682	Phkg1	phosphorylase kinase gamma 1 [Source:MGI Symbol;Acc:MGI:97579]	-1.77782	2.89147	19.8184	8.52e-06	7.74e-05
ENSMUSG00000027434	18088	Nkx2-2	NK2 homeobox 2 [Source:MGI Symbol;Acc:MGI:97347]	-2.79079	0.467177	19.8159	8.53e-06	7.74e-05
ENSMUSG00000021373	67252	Cap2	CAP, adenylate cyclase-associated protein, 2 (yeast) [Source:MGI Symbol;Acc:MGI:1914502]	1.01253	7.61743	19.8151	8.53e-06	7.74e-05
ENSMUSG00000030327	67602	Necap1	NECAP endocytosis associated 1 [Source:MGI Symbol;Acc:MGI:1914852]	1.00706	7.97213	19.8019	8.59e-06	7.79e-05
ENSMUSG00000003282	56711	Plag1	pleiomorphic adenoma gene 1 [Source:MGI Symbol;Acc:MGI:1891916]	-2.38538	0.0920131	19.7985	8.61e-06	7.8e-05
ENSMUSG00000020131	18551	Pcsk4	proprotein convertase subtilisin/kexin type 4 [Source:MGI Symbol;Acc:MGI:97514]	1.54416	1.79987	19.7978	8.61e-06	7.8e-05
ENSMUSG00000031813	73711	Mvb12a	multivesicular body subunit 12A [Source:MGI Symbol;Acc:MGI:1920961]	0.989455	3.25791	19.7937	8.63e-06	7.81e-05
ENSMUSG00000038393	56338	Txnip	thioredoxin interacting protein [Source:MGI Symbol;Acc:MGI:1889549]	-2.11155	3.56275	19.7902	8.64e-06	7.82e-05
ENSMUSG00000004071	66626	Cdip1	cell death inducing Trp53 target 1 [Source:MGI Symbol;Acc:MGI:1913876]	0.827902	7.99082	19.7889	8.65e-06	7.83e-05
ENSMUSG00000030766	70497	Arhgap17	Rho GTPase activating protein 17 [Source:MGI Symbol;Acc:MGI:1917747]	-1.65517	1.90992	19.777	8.7e-06	7.87e-05
ENSMUSG00000097331	NA	F420014N23Rik	RIKEN cDNA F420014N23 gene [Source:MGI Symbol;Acc:MGI:3642477]	-2.48591	0.1838	19.7558	8.8e-06	7.95e-05
ENSMUSG00000053581	100494	Zfand2a	zinc finger, AN1-type domain 2A [Source:MGI Symbol;Acc:MGI:2140729]	0.790118	6.36026	19.7531	8.81e-06	7.96e-05
ENSMUSG00000049299	245828	Trappc1	trafficking protein particle complex 1 [Source:MGI Symbol;Acc:MGI:1098727]	0.948887	6.76081	19.745	8.85e-06	7.99e-05
ENSMUSG00000053656	NA	Dancr	differentiation antagonizing non-protein coding RNA [Source:MGI Symbol;Acc:MGI:1917286]	-1.43256	1.57814	19.7448	8.85e-06	7.99e-05
ENSMUSG00000046808	231287	Atp10d	ATPase, class V, type 10D [Source:MGI Symbol;Acc:MGI:2450125]	-2.27006	1.32532	19.7439	8.85e-06	7.99e-05
ENSMUSG00000048978	22360	Nrsn1	neurensin 1 [Source:MGI Symbol;Acc:MGI:894662]	-1.10504	9.25594	19.742	8.86e-06	7.99e-05
ENSMUSG00000037085	68260	Trmt12	tRNA methyltranferase 12 [Source:MGI Symbol;Acc:MGI:1915510]	1.1201	3.81033	19.7362	8.89e-06	8.01e-05
ENSMUSG00000079056	56461	Kcnip3	Kv channel interacting protein 3, calsenilin [Source:MGI Symbol;Acc:MGI:1929258]	0.985628	7.00466	19.7344	8.9e-06	8.01e-05
ENSMUSG00000032207	15450	Lipc	lipase, hepatic [Source:MGI Symbol;Acc:MGI:96216]	1.95841	0.271879	19.7288	8.92e-06	8.03e-05
ENSMUSG00000043183	319719	Simc1	SUMO-interacting motifs containing 1 [Source:MGI Symbol;Acc:MGI:2442599]	-1.03735	2.949	19.7231	8.95e-06	8.05e-05
ENSMUSG00000027864	19221	Ptgfrn	prostaglandin F2 receptor negative regulator [Source:MGI Symbol;Acc:MGI:1277114]	1.13937	4.78743	19.7179	8.98e-06	8.07e-05
ENSMUSG00000090164	232406	BC035044	cDNA sequence BC035044 [Source:MGI Symbol;Acc:MGI:2448540]	-1.9855	0.332867	19.7112	9.01e-06	8.09e-05
ENSMUSG00000062296	320429	Trank1	tetratricopeptide repeat and ankyrin repeat containing 1 [Source:MGI Symbol;Acc:MGI:1341834]	-1.57769	5.46791	19.7091	9.02e-06	8.1e-05
ENSMUSG00000036376	30946	Abt1	activator of basal transcription 1 [Source:MGI Symbol;Acc:MGI:1353636]	1.21825	3.48408	19.7073	9.03e-06	8.1e-05
ENSMUSG00000003418	241230	St8sia6	ST8 alpha-N-acetyl-neuraminide alpha-2,8-sialyltransferase 6 [Source:MGI Symbol;Acc:MGI:2386797]	-2.03821	1.02252	19.7049	9.04e-06	8.11e-05
ENSMUSG00000026277	59041	Stk25	serine/threonine kinase 25 (yeast) [Source:MGI Symbol;Acc:MGI:1891699]	0.813504	7.83383	19.6895	9.11e-06	8.17e-05
ENSMUSG00000015522	11863	Arnt	aryl hydrocarbon receptor nuclear translocator [Source:MGI Symbol;Acc:MGI:88071]	-1.21718	3.36165	19.6879	9.12e-06	8.17e-05
ENSMUSG00000038398	67031	Upf3a	UPF3 regulator of nonsense transcripts homolog A (yeast) [Source:MGI Symbol;Acc:MGI:1914281]	1.10484	3.42672	19.6798	9.16e-06	8.2e-05
ENSMUSG00000037499	66208	Nenf	neuron derived neurotrophic factor [Source:MGI Symbol;Acc:MGI:1913458]	1.15072	5.2449	19.6699	9.2e-06	8.24e-05
ENSMUSG00000074825	73338	Itpripl1	inositol 1,4,5-triphosphate receptor interacting protein-like 1 [Source:MGI Symbol;Acc:MGI:1920588]	-2.10738	3.50929	19.6616	9.24e-06	8.27e-05
ENSMUSG00000023274	12504	Cd4	CD4 antigen [Source:MGI Symbol;Acc:MGI:88335]	-2.04087	2.8018	19.6568	9.27e-06	8.29e-05
ENSMUSG00000055523	73707	Gucy2g	guanylate cyclase 2g [Source:MGI Symbol;Acc:MGI:106025]	1.57939	2.70203	19.6533	9.28e-06	8.3e-05
ENSMUSG00000018819	16985	Lsp1	lymphocyte specific 1 [Source:MGI Symbol;Acc:MGI:96832]	-1.19729	3.10369	19.6496	9.3e-06	8.31e-05
ENSMUSG00000033423	140546	Eri3	exoribonuclease 3 [Source:MGI Symbol;Acc:MGI:2153887]	0.825018	7.31837	19.6489	9.31e-06	8.31e-05
ENSMUSG00000024966	20867	Stip1	stress-induced phosphoprotein 1 [Source:MGI Symbol;Acc:MGI:109130]	0.887778	6.59363	19.6477	9.31e-06	8.31e-05
ENSMUSG00000031782	67914	Coq9	coenzyme Q9 [Source:MGI Symbol;Acc:MGI:1915164]	0.783568	6.03352	19.6377	9.36e-06	8.35e-05
ENSMUSG00000079467	NA	Gm14966	predicted gene 14966 [Source:MGI Symbol;Acc:MGI:3705223]	-2.17159	-0.280417	19.632	9.39e-06	8.36e-05
ENSMUSG00000035984	75533	Nme5	NME/NM23 family member 5 [Source:MGI Symbol;Acc:MGI:1922783]	0.950228	4.57352	19.6318	9.39e-06	8.36e-05
ENSMUSG00000037593	NA	BC030499	cDNA sequence BC030499 [Source:MGI Symbol;Acc:MGI:2652869]	-1.80262	3.00402	19.627	9.41e-06	8.38e-05
ENSMUSG00000030335	66493	Mrpl51	mitochondrial ribosomal protein L51 [Source:MGI Symbol;Acc:MGI:1913743]	0.974628	5.04605	19.6251	9.42e-06	8.39e-05
ENSMUSG00000040813	21767	Tex264	testis expressed gene 264 [Source:MGI Symbol;Acc:MGI:1096570]	1.2198	5.9844	19.6195	9.45e-06	8.41e-05
ENSMUSG00000021643	20365	Serf1	small EDRK-rich factor 1 [Source:MGI Symbol;Acc:MGI:1337114]	1.47624	4.10884	19.6169	9.46e-06	8.41e-05
ENSMUSG00000025915	170755	Sgk3	serum/glucocorticoid regulated kinase 3 [Source:MGI Symbol;Acc:MGI:2182368]	-1.00194	3.23048	19.6042	9.53e-06	8.46e-05
ENSMUSG00000045107	67509	Saysd1	SAYSVFN motif domain containing 1 [Source:MGI Symbol;Acc:MGI:1914759]	1.23004	3.32367	19.597	9.56e-06	8.49e-05
ENSMUSG00000027695	18805	Pld1	phospholipase D1 [Source:MGI Symbol;Acc:MGI:109585]	-1.35842	3.41136	19.5933	9.58e-06	8.5e-05
ENSMUSG00000033379	114143	Atp6v0b	ATPase, H+ transporting, lysosomal V0 subunit B [Source:MGI Symbol;Acc:MGI:1890510]	1.37537	9.46853	19.5869	9.61e-06	8.52e-05
ENSMUSG00000038292	384619	Ccdc155	coiled-coil domain containing 155 [Source:MGI Symbol;Acc:MGI:2687329]	1.50876	1.41603	19.5865	9.61e-06	8.52e-05
ENSMUSG00000021400	78903	Wrnip1	Werner helicase interacting protein 1 [Source:MGI Symbol;Acc:MGI:1926153]	0.85009	5.42705	19.585	9.62e-06	8.53e-05
ENSMUSG00000048747	NA	E130114P18Rik	RIKEN cDNA E130114P18 gene [Source:MGI Symbol;Acc:MGI:2442873]	-1.64941	3.62539	19.5808	9.64e-06	8.54e-05
ENSMUSG00000041075	14369	Fzd7	frizzled class receptor 7 [Source:MGI Symbol;Acc:MGI:108570]	-1.72142	1.87439	19.579	9.65e-06	8.54e-05
ENSMUSG00000024683	94063	Mrpl16	mitochondrial ribosomal protein L16 [Source:MGI Symbol;Acc:MGI:2137219]	0.84005	5.38994	19.5728	9.68e-06	8.57e-05
ENSMUSG00000084911	NA	Gm16185	predicted gene 16185 [Source:MGI Symbol;Acc:MGI:3802169]	-3.75301	-1.22056	19.5723	9.69e-06	8.57e-05
ENSMUSG00000023031	109901	Cela1	chymotrypsin-like elastase family, member 1 [Source:MGI Symbol;Acc:MGI:95314]	1.02124	3.1937	19.5665	9.72e-06	8.59e-05
ENSMUSG00000022557	12181	Bop1	block of proliferation 1 [Source:MGI Symbol;Acc:MGI:1334460]	0.936272	4.33102	19.5354	9.88e-06	8.72e-05
ENSMUSG00000056629	14227	Fkbp2	FK506 binding protein 2 [Source:MGI Symbol;Acc:MGI:95542]	1.45053	5.65158	19.5313	9.9e-06	8.74e-05
ENSMUSG00000017057	16164	Il13ra1	interleukin 13 receptor, alpha 1 [Source:MGI Symbol;Acc:MGI:105052]	-2.38922	1.77752	19.5187	9.96e-06	8.79e-05
ENSMUSG00000023243	16529	Kcnk5	potassium channel, subfamily K, member 5 [Source:MGI Symbol;Acc:MGI:1336175]	-4.09269	-1.52061	19.5145	9.98e-06	8.81e-05
ENSMUSG00000041653	116939	Pnpla3	patatin-like phospholipase domain containing 3 [Source:MGI Symbol;Acc:MGI:2151796]	-1.0722	3.19545	19.5082	1e-05	8.83e-05
ENSMUSG00000021959	50523	Lats2	large tumor suppressor 2 [Source:MGI Symbol;Acc:MGI:1354386]	-1.21952	3.38124	19.5076	1e-05	8.83e-05
ENSMUSG00000022956	28080	Atp5o	ATP synthase, H+ transporting, mitochondrial F1 complex, O subunit [Source:MGI Symbol;Acc:MGI:106341]	1.11293	9.00195	19.5062	1e-05	8.83e-05
ENSMUSG00000098234	NA	Snhg6	small nucleolar RNA host gene 6 [Source:MGI Symbol;Acc:MGI:1921074]	0.954736	4.91333	19.5055	1e-05	8.83e-05
ENSMUSG00000053783	74230	1700016K19Rik	RIKEN cDNA 1700016K19 gene [Source:MGI Symbol;Acc:MGI:1921480]	1.57456	1.37122	19.504	1e-05	8.83e-05
ENSMUSG00000027199	67092	Gatm	glycine amidinotransferase (L-arginine:glycine amidinotransferase) [Source:MGI Symbol;Acc:MGI:1914342]	-1.25158	6.35964	19.4964	1.01e-05	8.86e-05
ENSMUSG00000025789	20450	St8sia2	ST8 alpha-N-acetyl-neuraminide alpha-2,8-sialyltransferase 2 [Source:MGI Symbol;Acc:MGI:106020]	-1.58482	2.31702	19.4872	1.01e-05	8.9e-05
ENSMUSG00000048537	102693	Phldb1	pleckstrin homology like domain, family B, member 1 [Source:MGI Symbol;Acc:MGI:2143230]	-1.61838	4.37976	19.4715	1.02e-05	8.97e-05
ENSMUSG00000018677	68066	Slc25a39	solute carrier family 25, member 39 [Source:MGI Symbol;Acc:MGI:1196386]	1.07758	5.35297	19.4655	1.02e-05	8.99e-05
ENSMUSG00000097335	NA	Gm26563	predicted gene, 26563 [Source:MGI Symbol;Acc:MGI:5477057]	-2.67328	0.292283	19.4523	1.03e-05	9.05e-05
ENSMUSG00000027968	28036	Larp7	La ribonucleoprotein domain family, member 7 [Source:MGI Symbol;Acc:MGI:107634]	0.915163	4.33492	19.45	1.03e-05	9.06e-05
ENSMUSG00000074649	NA	BC029722	cDNA sequence BC029722 [Source:MGI Symbol;Acc:MGI:3584273]	1.1532	2.4482	19.4408	1.04e-05	9.09e-05
ENSMUSG00000049866	320982	Arl4c	ADP-ribosylation factor-like 4C [Source:MGI Symbol;Acc:MGI:2445172]	-0.926991	4.44922	19.4364	1.04e-05	9.11e-05
ENSMUSG00000059278	78304	Naa38	N(alpha)-acetyltransferase 38, NatC auxiliary subunit [Source:MGI Symbol;Acc:MGI:1925554]	1.10559	5.38838	19.4353	1.04e-05	9.11e-05
ENSMUSG00000032420	23959	Nt5e	5' nucleotidase, ecto [Source:MGI Symbol;Acc:MGI:99782]	-1.73553	2.85365	19.4349	1.04e-05	9.11e-05
ENSMUSG00000008690	52683	Ncaph2	non-SMC condensin II complex, subunit H2 [Source:MGI Symbol;Acc:MGI:1289164]	0.743495	5.09014	19.42	1.05e-05	9.17e-05
ENSMUSG00000058325	330662	Dock1	dedicator of cytokinesis 1 [Source:MGI Symbol;Acc:MGI:2429765]	-1.80115	4.68944	19.4063	1.06e-05	9.24e-05
ENSMUSG00000039745	53415	Htatip2	HIV-1 Tat interactive protein 2 [Source:MGI Symbol;Acc:MGI:1859271]	1.12331	3.30692	19.405	1.06e-05	9.24e-05
ENSMUSG00000029463	68948	Fam216a	family with sequence similarity 216, member A [Source:MGI Symbol;Acc:MGI:1916198]	1.22216	3.93889	19.3984	1.06e-05	9.26e-05
ENSMUSG00000028223	67460	Decr1	2,4-dienoyl CoA reductase 1, mitochondrial [Source:MGI Symbol;Acc:MGI:1914710]	-1.518	4.2582	19.3959	1.06e-05	9.27e-05
ENSMUSG00000021113	75627	Snapc1	small nuclear RNA activating complex, polypeptide 1 [Source:MGI Symbol;Acc:MGI:1922877]	0.982921	4.55336	19.3765	1.07e-05	9.36e-05
ENSMUSG00000027009	16401	Itga4	integrin alpha 4 [Source:MGI Symbol;Acc:MGI:96603]	-1.31067	3.15211	19.3718	1.08e-05	9.38e-05
ENSMUSG00000031950	93739	Gabarapl2	gamma-aminobutyric acid (GABA) A receptor-associated protein-like 2 [Source:MGI Symbol;Acc:MGI:1890602]	0.861374	5.19525	19.3702	1.08e-05	9.38e-05
ENSMUSG00000035203	13854	Epn1	epsin 1 [Source:MGI Symbol;Acc:MGI:1333763]	0.980167	6.304	19.3691	1.08e-05	9.38e-05
ENSMUSG00000024238	21417	Zeb1	zinc finger E-box binding homeobox 1 [Source:MGI Symbol;Acc:MGI:1344313]	-1.39806	5.83058	19.367	1.08e-05	9.39e-05
ENSMUSG00000007097	98660	Atp1a2	ATPase, Na+/K+ transporting, alpha 2 polypeptide [Source:MGI Symbol;Acc:MGI:88106]	-2.22218	10.0595	19.3606	1.08e-05	9.42e-05
ENSMUSG00000024349	72512	Tmem173	transmembrane protein 173 [Source:MGI Symbol;Acc:MGI:1919762]	-2.27126	1.65545	19.3563	1.08e-05	9.43e-05
ENSMUSG00000023192	108068	Grm2	glutamate receptor, metabotropic 2 [Source:MGI Symbol;Acc:MGI:1351339]	1.23892	5.8758	19.3512	1.09e-05	9.45e-05
ENSMUSG00000032846	67263	Zswim6	zinc finger SWIM-type containing 6 [Source:MGI Symbol;Acc:MGI:1914513]	-0.984196	3.33167	19.3444	1.09e-05	9.48e-05
ENSMUSG00000048249	77128	Crebrf	CREB3 regulatory factor [Source:MGI Symbol;Acc:MGI:1924378]	-1.37449	5.42736	19.3345	1.1e-05	9.53e-05
ENSMUSG00000039959	215114	Hip1	huntingtin interacting protein 1 [Source:MGI Symbol;Acc:MGI:1099804]	-1.19671	5.48708	19.3271	1.1e-05	9.56e-05
ENSMUSG00000005501	227334	Usp40	ubiquitin specific peptidase 40 [Source:MGI Symbol;Acc:MGI:2443184]	-1.67744	4.50414	19.326	1.1e-05	9.56e-05
ENSMUSG00000041966	75763	Dcaf17	DDB1 and CUL4 associated factor 17 [Source:MGI Symbol;Acc:MGI:1923013]	-0.942718	4.15486	19.319	1.11e-05	9.59e-05
ENSMUSG00000079593	NA	Gm14597	predicted gene 14597 [Source:MGI Symbol;Acc:MGI:3711766]	1.03574	3.67781	19.3182	1.11e-05	9.59e-05
ENSMUSG00000059208	76936	Hnrnpm	heterogeneous nuclear ribonucleoprotein M [Source:MGI Symbol;Acc:MGI:1926465]	0.802725	5.1759	19.3159	1.11e-05	9.59e-05
ENSMUSG00000016128	243362	Stard13	StAR-related lipid transfer (START) domain containing 13 [Source:MGI Symbol;Acc:MGI:2385331]	-1.5583	1.94152	19.3159	1.11e-05	9.59e-05
ENSMUSG00000046463	NA	5930403N24Rik	RIKEN cDNA 5930403N24 gene [Source:MGI Symbol;Acc:MGI:2444171]	-1.58689	1.45566	19.3109	1.11e-05	9.61e-05
ENSMUSG00000025889	20617	Snca	synuclein, alpha [Source:MGI Symbol;Acc:MGI:1277151]	1.37255	9.95072	19.3068	1.11e-05	9.62e-05
ENSMUSG00000060519	30935	Tor3a	torsin family 3, member A [Source:MGI Symbol;Acc:MGI:1353652]	-1.7391	2.14271	19.2978	1.12e-05	9.67e-05
ENSMUSG00000026278	51800	Bok	BCL2-related ovarian killer [Source:MGI Symbol;Acc:MGI:1858494]	1.00815	4.45618	19.2956	1.12e-05	9.67e-05
ENSMUSG00000014294	17991	Ndufa2	NADH dehydrogenase (ubiquinone) 1 alpha subcomplex, 2 [Source:MGI Symbol;Acc:MGI:1343103]	1.1806	8.22018	19.2877	1.12e-05	9.71e-05
ENSMUSG00000028271	229906	Gtf2b	general transcription factor IIB [Source:MGI Symbol;Acc:MGI:2385191]	0.96134	5.52785	19.2852	1.13e-05	9.71e-05
ENSMUSG00000021318	14634	Gli3	GLI-Kruppel family member GLI3 [Source:MGI Symbol;Acc:MGI:95729]	-1.83772	3.76399	19.2717	1.13e-05	9.78e-05
ENSMUSG00000020593	14245	Lpin1	lipin 1 [Source:MGI Symbol;Acc:MGI:1891340]	-1.06682	4.4123	19.2698	1.13e-05	9.78e-05
ENSMUSG00000039067	17463	Psmd7	proteasome (prosome, macropain) 26S subunit, non-ATPase, 7 [Source:MGI Symbol;Acc:MGI:1351511]	0.831531	7.12182	19.2617	1.14e-05	9.82e-05
ENSMUSG00000036430	72726	Tbcc	tubulin-specific chaperone C [Source:MGI Symbol;Acc:MGI:1919976]	1.18837	4.10147	19.2546	1.14e-05	9.85e-05
ENSMUSG00000053205	56291	Styx	serine/threonine/tyrosine interaction protein [Source:MGI Symbol;Acc:MGI:1891150]	-2.31472	-0.114169	19.242	1.15e-05	9.91e-05
ENSMUSG00000022551	66445	Cyc1	cytochrome c-1 [Source:MGI Symbol;Acc:MGI:1913695]	1.18167	7.41686	19.2397	1.15e-05	9.92e-05
ENSMUSG00000060152	117109	Pop5	processing of precursor 5, ribonuclease P/MRP family (S. cerevisiae) [Source:MGI Symbol;Acc:MGI:2151221]	1.16081	5.38641	19.2389	1.15e-05	9.92e-05
ENSMUSG00000039717	76897	Ralyl	RALY RNA binding protein-like [Source:MGI Symbol;Acc:MGI:1924147]	0.912061	6.45085	19.229	1.16e-05	9.96e-05
ENSMUSG00000025470	69752	Zfp511	zinc finger protein 511 [Source:MGI Symbol;Acc:MGI:1917002]	0.960012	3.39925	19.2133	1.17e-05	0.000100408
ENSMUSG00000080268	107392	Brms1	breast cancer metastasis-suppressor 1 [Source:MGI Symbol;Acc:MGI:2388804]	0.782391	4.34796	19.2119	1.17e-05	0.00010043
ENSMUSG00000030222	232441	Rerg	RAS-like, estrogen-regulated, growth-inhibitor [Source:MGI Symbol;Acc:MGI:2665139]	-1.30308	2.39123	19.2088	1.17e-05	0.000100522
ENSMUSG00000078945	17948	Naip2	NLR family, apoptosis inhibitory protein 2 [Source:MGI Symbol;Acc:MGI:1298226]	-3.46991	-1.03674	19.2082	1.17e-05	0.000100522
ENSMUSG00000022203	13644	Efs	embryonal Fyn-associated substrate [Source:MGI Symbol;Acc:MGI:105311]	-2.04821	1.00165	19.2063	1.17e-05	0.000100571
ENSMUSG00000021376	22017	Tpmt	thiopurine methyltransferase [Source:MGI Symbol;Acc:MGI:98812]	-1.36041	2.93921	19.1833	1.19e-05	0.000101733
ENSMUSG00000029283	12545	Cdc7	cell division cycle 7 (S. cerevisiae) [Source:MGI Symbol;Acc:MGI:1309511]	-1.56853	3.34392	19.182	1.19e-05	0.000101751
ENSMUSG00000022636	11658	Alcam	activated leukocyte cell adhesion molecule [Source:MGI Symbol;Acc:MGI:1313266]	-1.11541	7.89577	19.1777	1.19e-05	0.000101932
ENSMUSG00000025150	12409	Cbr2	carbonyl reductase 2 [Source:MGI Symbol;Acc:MGI:107200]	-3.10215	-0.6296	19.1753	1.19e-05	0.000102008
ENSMUSG00000060284	170574	Sp7	Sp7 transcription factor 7 [Source:MGI Symbol;Acc:MGI:2153568]	-2.59528	-0.519245	19.1653	1.2e-05	0.000102488
ENSMUSG00000025417	117150	Pip4k2c	phosphatidylinositol-5-phosphate 4-kinase, type II, gamma [Source:MGI Symbol;Acc:MGI:2152214]	0.740629	5.88366	19.1574	1.2e-05	0.000102865
ENSMUSG00000097789	NA	Gm2115	predicted gene 2115 [Source:MGI Symbol;Acc:MGI:3780284]	-1.73388	1.25031	19.1564	1.2e-05	0.000102867
ENSMUSG00000034832	194388	Tet3	tet methylcytosine dioxygenase 3 [Source:MGI Symbol;Acc:MGI:2446229]	-0.890367	5.51424	19.1545	1.21e-05	0.000102917
ENSMUSG00000039148	20227	Sart1	squamous cell carcinoma antigen recognized by T cells 1 [Source:MGI Symbol;Acc:MGI:1309453]	0.956175	4.63588	19.1517	1.21e-05	0.000103011
ENSMUSG00000017291	216965	Taok1	TAO kinase 1 [Source:MGI Symbol;Acc:MGI:1914490]	-1.1755	8.98172	19.1448	1.21e-05	0.000103332
ENSMUSG00000035104	232146	Eva1a	eva-1 homolog A (C. elegans) [Source:MGI Symbol;Acc:MGI:2385247]	-1.69749	2.44409	19.1407	1.21e-05	0.000103503
ENSMUSG00000068299	75541	Nat8f4	N-acetyltransferase 8 (GCN5-related) family member 4 [Source:MGI Symbol;Acc:MGI:1922791]	-1.34675	3.15616	19.1337	1.22e-05	0.000103832
ENSMUSG00000026478	226519	Lamc1	laminin, gamma 1 [Source:MGI Symbol;Acc:MGI:99914]	-1.35145	4.42779	19.1266	1.22e-05	0.000104045
ENSMUSG00000030695	11674	Aldoa	aldolase A, fructose-bisphosphate [Source:MGI Symbol;Acc:MGI:87994]	1.16445	10.9201	19.1265	1.22e-05	0.000104045
ENSMUSG00000089774	53881	Slc5a3	solute carrier family 5 (inositol transporters), member 3 [Source:MGI Symbol;Acc:MGI:1858226]	-1.72641	4.52075	19.1263	1.22e-05	0.000104045
ENSMUSG00000031932	14608	Gpr83	G protein-coupled receptor 83 [Source:MGI Symbol;Acc:MGI:95712]	-1.34532	5.37269	19.1259	1.22e-05	0.000104045
ENSMUSG00000042729	107071	Wdr74	WD repeat domain 74 [Source:MGI Symbol;Acc:MGI:2147427]	0.761929	4.89978	19.1235	1.23e-05	0.000104087
ENSMUSG00000030401	20167	Rtn2	reticulon 2 (Z-band associated protein) [Source:MGI Symbol;Acc:MGI:107612]	0.893054	5.46035	19.1232	1.23e-05	0.000104087
ENSMUSG00000051498	21899	Tlr6	toll-like receptor 6 [Source:MGI Symbol;Acc:MGI:1341296]	-3.2263	-1.2765	19.1019	1.24e-05	0.000105201
ENSMUSG00000061702	320208	Tmem91	transmembrane protein 91 [Source:MGI Symbol;Acc:MGI:2443589]	0.914037	5.42444	19.0998	1.24e-05	0.000105264
ENSMUSG00000100164	NA	2610306M01Rik	RIKEN cDNA 2610306M01 gene [Source:MGI Symbol;Acc:MGI:1914420]	0.885663	3.50843	19.0831	1.25e-05	0.000106136
ENSMUSG00000044629	380686	Cnrip1	cannabinoid receptor interacting protein 1 [Source:MGI Symbol;Acc:MGI:1917505]	0.931674	7.6283	19.0636	1.26e-05	0.000107123
ENSMUSG00000041734	170643	Kirrel	kin of IRRE like (Drosophila) [Source:MGI Symbol;Acc:MGI:1891396]	-1.67678	0.933449	19.0627	1.26e-05	0.000107123
ENSMUSG00000038732	218121	Mboat1	membrane bound O-acyltransferase domain containing 1 [Source:MGI Symbol;Acc:MGI:2387184]	-1.9302	0.140538	19.0625	1.27e-05	0.000107123
ENSMUSG00000025939	66799	Ube2w	ubiquitin-conjugating enzyme E2W (putative) [Source:MGI Symbol;Acc:MGI:1914049]	0.96423	7.54461	19.0498	1.27e-05	0.000107788
ENSMUSG00000020722	12299	Cacng1	calcium channel, voltage-dependent, gamma subunit 1 [Source:MGI Symbol;Acc:MGI:1206582]	-2.20009	-0.6165	19.0475	1.28e-05	0.000107861
ENSMUSG00000025132	192662	Arhgdia	Rho GDP dissociation inhibitor (GDI) alpha [Source:MGI Symbol;Acc:MGI:2178103]	0.910865	7.40772	19.0455	1.28e-05	0.000107884
ENSMUSG00000034248	67712	Slc25a37	solute carrier family 25, member 37 [Source:MGI Symbol;Acc:MGI:1914962]	-1.15939	4.11645	19.0452	1.28e-05	0.000107884
ENSMUSG00000004043	20850	Stat5a	signal transducer and activator of transcription 5A [Source:MGI Symbol;Acc:MGI:103036]	-2.64474	0.437946	19.0405	1.28e-05	0.000108042
ENSMUSG00000029326	67870	Enoph1	enolase-phosphatase 1 [Source:MGI Symbol;Acc:MGI:1915120]	0.989614	5.30269	19.0405	1.28e-05	0.000108042
ENSMUSG00000029430	19384	Ran	RAN, member RAS oncogene family [Source:MGI Symbol;Acc:MGI:1333112]	0.781631	5.91179	19.0376	1.28e-05	0.000108149
ENSMUSG00000037808	72826	Fam76b	family with sequence similarity 76, member B [Source:MGI Symbol;Acc:MGI:1920076]	-1.14627	3.26138	19.0329	1.28e-05	0.000108361
ENSMUSG00000001175	12313	Calm1	calmodulin 1 [Source:MGI Symbol;Acc:MGI:88251]	1.12867	12.0079	19.029	1.29e-05	0.000108529
ENSMUSG00000025630	15452	Hprt	hypoxanthine guanine phosphoribosyl transferase [Source:MGI Symbol;Acc:MGI:96217]	1.11854	8.15823	19.0196	1.29e-05	0.00010901
ENSMUSG00000019990	29863	Pde7b	phosphodiesterase 7B [Source:MGI Symbol;Acc:MGI:1352752]	-1.46367	2.20375	19.0122	1.3e-05	0.000109375
ENSMUSG00000033705	668880	Stard9	START domain containing 9 [Source:MGI Symbol;Acc:MGI:3045258]	-1.88169	2.72563	19.0113	1.3e-05	0.000109375
ENSMUSG00000039530	80286	Tusc3	tumor suppressor candidate 3 [Source:MGI Symbol;Acc:MGI:1933134]	1.26381	9.35819	19.0036	1.3e-05	0.000109762
ENSMUSG00000033671	74081	Cep350	centrosomal protein 350 [Source:MGI Symbol;Acc:MGI:1921331]	-0.978676	4.7489	19.0019	1.31e-05	0.000109808
ENSMUSG00000096929	NA	A330023F24Rik	RIKEN cDNA A330023F24 gene [Source:MGI Symbol;Acc:MGI:2443958]	-2.13991	4.73223	19.0005	1.31e-05	0.000109832
ENSMUSG00000020485	20922	Supt4a	suppressor of Ty 4A [Source:MGI Symbol;Acc:MGI:107416]	1.04241	5.50011	18.9821	1.32e-05	0.000110822
ENSMUSG00000043811	65079	Rtn4r	reticulon 4 receptor [Source:MGI Symbol;Acc:MGI:2136886]	1.16407	4.94523	18.9815	1.32e-05	0.000110822
ENSMUSG00000018293	18643	Pfn1	profilin 1 [Source:MGI Symbol;Acc:MGI:97549]	1.10823	6.51241	18.9734	1.33e-05	0.000111236
[truncated: 14,776 more rows]
