# Supplementary material for: The Differences in Local Translatome across Distinct Neuron Types Is Mediated by Both Baseline Cellular Differences and Post-transcriptional Mechanisms
Source: eNeuro. 2019 Feb 4;5(6):ENEURO.0320-18.2018. doi: 10.1523/ENEURO.0320-18.2018 (PMC6361723; doi:10.1523/ENEURO.0320-18.2018)
Supplement: Figure 3-1 — Table of RBP4 local translation candidates. Full table of RBP4 local translation candidates. Table of transcripts enriched by both cellular fractionation and by TRAP on RBP4-TRAP mice. Column names are as in Figure 2-1. Two sets of EdgeR analyses included, byColumn refers to SNF > WCH comparison. byTRAP refers to TRAP > WCH comparison. Download Figure 3-1, XLS file. [file sup_enu-eN-NWR-0320-18-s05.xls]

## Sheet: Figure3-2_LocalTranslationCandi
ensembl_gene_id	entrezgene	external_gene_name	description	logFC_TRAP	logCPM_TRAP	LR_TRAP	PValue_TRAP	FDR_TRAP	logFC_Column	logCPM_Column	LR_Column	PValue_Column	FDR_Column
ENSMUSG00000000126	216795	Wnt9a	wingless-type MMTV integration site family, member 9A [Source:MGI Symbol;Acc:MGI:2446084]	0.491446	3.09293	3.98303	0.0459608	0.17225	0.585243	3.09293	5.49482	0.0190729	0.0488618
ENSMUSG00000000149	14673	Gna12	guanine nucleotide binding protein, alpha 12 [Source:MGI Symbol;Acc:MGI:95767]	0.874833	5.82575	11.9212	0.000554988	0.00767706	1.0018	5.82575	15.4638	8.41009e-05	0.000599317
ENSMUSG00000000530	11482	Acvrl1	activin A receptor, type II-like 1 [Source:MGI Symbol;Acc:MGI:1338946]	1.35162	1.74839	7.18485	0.00735218	0.0501149	1.00766	1.74839	3.8896	0.048586	0.102229
ENSMUSG00000000628	15277	Hk2	hexokinase 2 [Source:MGI Symbol;Acc:MGI:1315197]	0.873661	2.91087	7.43207	0.00640715	0.0456003	0.684146	2.91087	4.47199	0.0344549	0.0776753
ENSMUSG00000000983	14038	Wfdc18	WAP four-disulfide core domain 18 [Source:MGI Symbol;Acc:MGI:107506]	1.14426	4.28742	11.2656	0.000789574	0.00998856	0.937621	4.28742	7.45655	0.00632062	0.0201498
ENSMUSG00000001930	22371	Vwf	Von Willebrand factor [Source:MGI Symbol;Acc:MGI:98941]	2.39356	3.18607	13.138	0.000289367	0.00469906	1.58679	3.18607	5.96344	0.0146055	0.0395428
ENSMUSG00000002205	101568	Vrk3	vaccinia related kinase 3 [Source:MGI Symbol;Acc:MGI:2182465]	0.581634	4.59756	9.926	0.0016296	0.0169898	0.439135	4.59756	5.58597	0.0181049	0.0469413
ENSMUSG00000002233	11853	Rhoc	ras homolog family member C [Source:MGI Symbol;Acc:MGI:106028]	0.838932	2.68563	7.34146	0.00673822	0.0472351	1.00663	2.68563	10.1503	0.0014428	0.00607662
ENSMUSG00000002688	18760	Prkd1	protein kinase D1 [Source:MGI Symbol;Acc:MGI:99879]	0.651189	3.13546	4.04317	0.0443503	0.168473	0.681302	3.13546	4.35669	0.0368639	0.0818573
ENSMUSG00000002968	75613	Med25	mediator complex subunit 25 [Source:MGI Symbol;Acc:MGI:1922863]	1.00685	2.34085	9.38597	0.00218652	0.0211772	0.675595	2.34085	4.0866	0.0432244	0.0927135
ENSMUSG00000003068	20869	Stk11	serine/threonine kinase 11 [Source:MGI Symbol;Acc:MGI:1341870]	0.629092	4.63594	7.09731	0.00771998	0.0518218	0.493198	4.63594	4.32923	0.0374632	0.0828755
ENSMUSG00000003345	103236	Csnk1g2	casein kinase 1, gamma 2 [Source:MGI Symbol;Acc:MGI:1920014]	1.32378	4.55075	30.4174	3.48382e-08	2.68078e-06	0.981374	4.55075	16.4932	4.88257e-05	0.000386345
ENSMUSG00000003346	216169	Abhd17a	abhydrolase domain containing 17A [Source:MGI Symbol;Acc:MGI:106388]	1.32336	5.57603	32.1438	1.4317e-08	1.23797e-06	0.570558	5.57603	6.06238	0.0138091	0.0377845
ENSMUSG00000003378	14809	Grik5	glutamate receptor, ionotropic, kainate 5 (gamma 2) [Source:MGI Symbol;Acc:MGI:95818]	0.790382	4.7925	10.448	0.00122781	0.0139542	0.787706	4.7925	10.2575	0.00136127	0.00581939
ENSMUSG00000004187	16581	Kifc2	kinesin family member C2 [Source:MGI Symbol;Acc:MGI:109187]	1.09058	7.74782	26.4849	2.65606e-07	1.54171e-05	0.611423	7.74782	8.43671	0.00367722	0.0129688
ENSMUSG00000004266	15170	Ptpn6	protein tyrosine phosphatase, non-receptor type 6 [Source:MGI Symbol;Acc:MGI:96055]	0.901266	2.12568	3.9543	0.0467518	0.174126	1.05282	2.12568	5.232	0.022175	0.0550112
ENSMUSG00000005871	11789	Apc	adenomatosis polyposis coli [Source:MGI Symbol;Acc:MGI:88039]	0.983548	9.67199	7.03819	0.00797895	0.0530928	1.52752	9.67199	16.5442	4.75288e-05	0.000378224
ENSMUSG00000006435	18011	Neurl1a	neuralized E3 ubiquitin protein ligase 1A [Source:MGI Symbol;Acc:MGI:1334263]	2.07182	7.82263	71.1558	3.30093e-17	6.15257e-14	0.968521	7.82263	16.4385	5.02543e-05	0.000394301
ENSMUSG00000006476	56876	Nsmf	NMDA receptor synaptonuclear signaling and neuronal migration factor [Source:MGI Symbol;Acc:MGI:1861755]	1.86982	8.06694	76.5726	2.12268e-18	9.16812e-15	0.871596	8.06694	17.412	3.00913e-05	0.000258729
ENSMUSG00000006740	16573	Kif5b	kinesin family member 5B [Source:MGI Symbol;Acc:MGI:1098268]	1.09836	8.45726	16.4182	5.07949e-05	0.00119507	1.01307	8.45726	14	0.000182813	0.00113162
ENSMUSG00000007950	64296	Abhd8	abhydrolase domain containing 8 [Source:MGI Symbol;Acc:MGI:1918946]	1.39525	4.93169	48.0248	4.20852e-12	1.10651e-09	0.499663	4.93169	6.17699	0.0129422	0.0358438
ENSMUSG00000008028	69349	1700008O03Rik	RIKEN cDNA 1700008O03 gene [Source:MGI Symbol;Acc:MGI:1916599]	1.25178	3.99057	17.0893	3.5662e-05	0.00090367	1.24879	3.99057	16.5877	4.64509e-05	0.000371054
ENSMUSG00000008855	15184	Hdac5	histone deacetylase 5 [Source:MGI Symbol;Acc:MGI:1333784]	1.57944	4.85951	38.1699	6.48444e-10	8.24064e-08	0.546102	4.85951	4.66067	0.0308612	0.0712492
ENSMUSG00000009073	18016	Nf2	neurofibromin 2 [Source:MGI Symbol;Acc:MGI:97307]	0.787083	5.61447	15.8996	6.67932e-05	0.00148233	0.46047	5.61447	5.44182	0.0196601	0.0500301
ENSMUSG00000009075	192650	Cabp7	calcium binding protein 7 [Source:MGI Symbol;Acc:MGI:2183437]	1.962	4.07532	67.3057	2.3251e-16	3.90036e-13	0.529014	4.07532	4.96183	0.0259128	0.0622405
ENSMUSG00000009739	19009	Pou6f1	POU domain, class 6, transcription factor 1 [Source:MGI Symbol;Acc:MGI:102935]	1.2023	6.7275	40.3612	2.11091e-10	3.19013e-08	0.575176	6.7275	9.37415	0.00220067	0.00858917
ENSMUSG00000011877	216963	Git1	G protein-coupled receptor kinase-interactor 1 [Source:MGI Symbol;Acc:MGI:1927140]	1.60684	6.08545	73.406	1.05543e-17	2.2131e-14	0.374594	6.08545	4.11422	0.0425242	0.0915443
ENSMUSG00000011884	56356	Gltp	glycolipid transfer protein [Source:MGI Symbol;Acc:MGI:1929253]	1.28482	5.2141	16.9688	3.80001e-05	0.00095142	0.72294	5.2141	5.44961	0.0195727	0.0498455
ENSMUSG00000013419	270210	Zfp651	zinc finger protein 651 [Source:MGI Symbol;Acc:MGI:2670992]	1.48997	5.22561	41.5026	1.17713e-10	1.97463e-08	0.68629	5.22561	8.93855	0.00279214	0.0103716
ENSMUSG00000013523	76960	Bcas1	breast carcinoma amplified sequence 1 [Source:MGI Symbol;Acc:MGI:1924210]	2.52198	7.20429	41.5537	1.14676e-10	1.94313e-08	1.20641	7.20429	10.3004	0.00132999	0.00571626
ENSMUSG00000014932	22612	Yes1	YES proto-oncogene 1, Src family tyrosine kinase [Source:MGI Symbol;Acc:MGI:99147]	1.16137	3.12537	7.74693	0.00538039	0.0402032	0.890838	3.12537	4.5316	0.0332746	0.0755421
ENSMUSG00000015149	64383	Sirt2	sirtuin 2 [Source:MGI Symbol;Acc:MGI:1927664]	1.7971	8.0209	50.4611	1.21549e-12	3.8251e-10	0.499466	8.0209	4.11037	0.0426211	0.0916627
ENSMUSG00000015305	70097	Sash1	SAM and SH3 domain containing 1 [Source:MGI Symbol;Acc:MGI:1917347]	1.32516	4.54219	9.39243	0.00217884	0.021115	1.19634	4.54219	7.64188	0.00570283	0.0185614
ENSMUSG00000015599	106763	Ttbk1	tau tubulin kinase 1 [Source:MGI Symbol;Acc:MGI:2147036]	1.81235	4.01376	48.5221	3.26581e-12	9.28542e-10	0.695835	4.01376	7.21995	0.00720978	0.022335
ENSMUSG00000015766	13860	Eps8	epidermal growth factor receptor pathway substrate 8 [Source:MGI Symbol;Acc:MGI:104684]	0.636608	4.55651	3.86832	0.0492058	0.180191	0.724633	4.55651	4.97327	0.0257419	0.0619218
ENSMUSG00000017146	12189	Brca1	breast cancer 1, early onset [Source:MGI Symbol;Acc:MGI:104537]	1.34197	3.03009	13.9266	0.000190086	0.00339945	0.713697	3.03009	3.93328	0.0473394	0.100164
ENSMUSG00000018042	109754	Cyb5r3	cytochrome b5 reductase 3 [Source:MGI Symbol;Acc:MGI:94893]	0.648687	4.96741	8.24858	0.00407838	0.0329984	0.720287	4.96741	10.0416	0.00153046	0.00637692
ENSMUSG00000018909	109689	Arrb1	arrestin, beta 1 [Source:MGI Symbol;Acc:MGI:99473]	1.48052	6.41496	37.887	7.49618e-10	9.3147e-08	0.465171	6.41496	3.85823	0.0495025	0.103723
ENSMUSG00000019823	171580	Mical1	microtubule associated monooxygenase, calponin and LIM domain containing 1 [Source:MGI Symbol;Acc:MGI:2385847]	1.47596	2.30454	4.52026	0.0334958	0.141153	1.46991	2.30454	4.40604	0.0358119	0.0800032
ENSMUSG00000019917	103080	2018-09-10	septin 10 [Source:MGI Symbol;Acc:MGI:1918110]	1.09731	2.86198	6.81472	0.00904097	0.0576817	0.844687	2.86198	4.0047	0.0453736	0.0966407
ENSMUSG00000019978	13822	Epb41l2	erythrocyte membrane protein band 4.1 like 2 [Source:MGI Symbol;Acc:MGI:103009]	1.18381	6.38579	18.3414	1.84655e-05	0.0005268	0.742774	6.38579	7.31095	0.00685356	0.0214453
ENSMUSG00000020021	13998	Fgd6	FYVE, RhoGEF and PH domain containing 6 [Source:MGI Symbol;Acc:MGI:1261419]	1.10029	3.65581	5.7366	0.0166149	0.0879506	1.18417	3.65581	6.55116	0.0104816	0.0301696
ENSMUSG00000020422	319939	Tns3	tensin 3 [Source:MGI Symbol;Acc:MGI:2443012]	1.92317	5.58259	16.0063	6.31328e-05	0.00142155	1.2138	5.58259	6.60361	0.0101772	0.0294554
ENSMUSG00000020431	432530	Adcy1	adenylate cyclase 1 [Source:MGI Symbol;Acc:MGI:99677]	0.650952	9.25841	7.01594	0.00807871	0.0534939	1.1575	9.25841	21.7833	3.05245e-06	3.87622e-05
ENSMUSG00000020684	276952	Rasl10b	RAS-like, family 10, member B [Source:MGI Symbol;Acc:MGI:2685575]	2.04097	7.30959	62.4656	2.71137e-15	2.39385e-12	1.36019	7.30959	28.7085	8.41349e-08	1.99345e-06
ENSMUSG00000020758	192897	Itgb4	integrin beta 4 [Source:MGI Symbol;Acc:MGI:96613]	0.599032	1.46333	3.95802	0.0466486	0.173934	1.16558	1.46333	13.5077	0.000237582	0.00140086
ENSMUSG00000020821	16562	Kif1c	kinesin family member 1C [Source:MGI Symbol;Acc:MGI:1098260]	0.876442	4.67555	4.95939	0.0259494	0.118514	1.65039	4.67555	16.8286	4.09121e-05	0.000333642
ENSMUSG00000020902	18208	Ntn1	netrin 1 [Source:MGI Symbol;Acc:MGI:105088]	0.802388	1.48302	5.28495	0.0215106	0.104865	0.821045	1.48302	5.2438	0.0220251	0.0547366
ENSMUSG00000020932	14580	Gfap	glial fibrillary acidic protein [Source:MGI Symbol;Acc:MGI:95697]	1.25846	7.21372	7.79395	0.00524216	0.0394337	1.56156	7.21372	11.7982	0.00059288	0.00297237
ENSMUSG00000020937	72469	Plcd3	phospholipase C, delta 3 [Source:MGI Symbol;Acc:MGI:107451]	1.55318	3.15474	36.6253	1.43165e-09	1.66777e-07	0.612854	3.15474	5.56213	0.0183531	0.0474673
ENSMUSG00000021277	22031	Traf3	TNF receptor-associated factor 3 [Source:MGI Symbol;Acc:MGI:108041]	1.81673	6.68066	40.5242	1.942e-10	2.96155e-08	1.10428	6.68066	15.452	8.46267e-05	0.000601022
ENSMUSG00000021278	93835	Amn	amnionless [Source:MGI Symbol;Acc:MGI:1934943]	0.560327	3.87959	4.2937	0.0382539	0.153372	0.829436	3.87959	9.15994	0.00247371	0.00941817
ENSMUSG00000021448	20418	Shc3	src homology 2 domain-containing transforming protein C3 [Source:MGI Symbol;Acc:MGI:106179]	1.00133	3.05125	9.2017	0.0024179	0.022838	1.17888	3.05125	12.2525	0.000464637	0.00243574
ENSMUSG00000021709	59079	Erbin	Erbb2 interacting protein [Source:MGI Symbol;Acc:MGI:1890169]	1.4576	5.12997	13.3822	0.00025402	0.00423577	0.861871	5.12997	4.7744	0.0288859	0.0675277
ENSMUSG00000021794	14661	Glud1	glutamate dehydrogenase 1 [Source:MGI Symbol;Acc:MGI:95753]	0.785467	7.63025	5.55132	0.0184667	0.0941579	0.944559	7.63025	7.978	0.00473493	0.0159239
ENSMUSG00000021998	18826	Lcp1	lymphocyte cytosolic protein 1 [Source:MGI Symbol;Acc:MGI:104808]	2.05888	4.54743	17.4288	2.98278e-05	0.000779914	0.990329	4.54743	4.23292	0.0396472	0.0865316
ENSMUSG00000022090	213019	Pdlim2	PDZ and LIM domain 2 [Source:MGI Symbol;Acc:MGI:2384850]	1.78705	6.42999	20.6152	5.61498e-06	0.000196642	1.01831	6.42999	6.93931	0.00843218	0.0253632
ENSMUSG00000022220	104110	Adcy4	adenylate cyclase 4 [Source:MGI Symbol;Acc:MGI:99674]	3.37665	0.323797	12.1515	0.000490493	0.00704453	2.45625	0.323797	5.75704	0.0164227	0.0434392
ENSMUSG00000022272	17909	Myo10	myosin X [Source:MGI Symbol;Acc:MGI:107716]	1.7058	5.27583	12.2594	0.000462921	0.00674675	1.08296	5.27583	5.07653	0.0242518	0.0590885
ENSMUSG00000022390	20286	Zc3h7b	zinc finger CCCH type containing 7B [Source:MGI Symbol;Acc:MGI:1328310]	1.54173	6.46506	35.3995	2.68551e-09	2.88779e-07	1.0112	6.46506	15.5091	8.21109e-05	0.000586881
ENSMUSG00000022537	224090	Tmem44	transmembrane protein 44 [Source:MGI Symbol;Acc:MGI:1924489]	0.447731	5.66252	4.91615	0.0266068	0.120662	0.577519	5.66252	8.11541	0.00438905	0.0150258
ENSMUSG00000022623	58234	Shank3	SH3/ankyrin domain gene 3 [Source:MGI Symbol;Acc:MGI:1930016]	2.40435	5.29575	75.7137	3.27921e-18	9.16812e-15	0.805655	5.29575	9.07072	0.00259735	0.00977576
ENSMUSG00000022840	224129	Adcy5	adenylate cyclase 5 [Source:MGI Symbol;Acc:MGI:99673]	0.5293	7.37525	6.19577	0.0128056	0.0734153	1.23974	7.37525	33.0881	8.80772e-09	3.15645e-07
ENSMUSG00000024013	26382	Fgd2	FYVE, RhoGEF and PH domain containing 2 [Source:MGI Symbol;Acc:MGI:1347084]	1.03521	1.48141	8.61077	0.00334181	0.0287039	1.16305	1.48141	9.94488	0.00161297	0.00665623
ENSMUSG00000024140	13819	Epas1	endothelial PAS domain protein 1 [Source:MGI Symbol;Acc:MGI:109169]	1.00747	5.74218	6.38865	0.0114852	0.0679594	1.63055	5.74218	16.1699	5.79061e-05	0.000444029
ENSMUSG00000024212	64144	Mllt1	myeloid/lymphoid or mixed-lineage leukemia; translocated to, 1 [Source:MGI Symbol;Acc:MGI:1927238]	1.71665	5.31007	64.833	8.15225e-16	9.11693e-13	0.654208	5.31007	9.63642	0.00190756	0.00761457
ENSMUSG00000024220	224656	Zfp523	zinc finger protein 523 [Source:MGI Symbol;Acc:MGI:2687278]	1.78238	4.54195	52.9263	3.46302e-13	1.32028e-10	0.604519	4.54195	6.2141	0.0126737	0.0352456
ENSMUSG00000024338	16913	Psmb8	proteasome (prosome, macropain) subunit, beta type 8 (large multifunctional peptidase 7) [Source:MGI Symbol;Acc:MGI:1346527]	1.23958	1.43791	8.02444	0.00461503	0.0360919	1.43182	1.43791	9.8886	0.00166306	0.00682111
ENSMUSG00000024395	225341	Lims2	LIM and senescent cell antigen like domains 2 [Source:MGI Symbol;Acc:MGI:2385067]	0.649073	4.68189	4.96112	0.0259234	0.118497	0.691027	4.68189	5.5827	0.0181387	0.0470144
ENSMUSG00000024456	13367	Diaph1	diaphanous related formin 1 [Source:MGI Symbol;Acc:MGI:1194490]	1.75418	5.85576	50.4357	1.23133e-12	3.8251e-10	0.735351	5.85576	9.1721	0.00245732	0.00937493
ENSMUSG00000024617	12322	Camk2a	calcium/calmodulin-dependent protein kinase II alpha [Source:MGI Symbol;Acc:MGI:88256]	1.28835	10.8515	16.7067	4.36272e-05	0.00105606	0.933134	10.8515	8.89477	0.00285989	0.0105741
ENSMUSG00000024743	54525	Syt7	synaptotagmin VII [Source:MGI Symbol;Acc:MGI:1859545]	0.525794	7.48009	7.3073	0.00686749	0.0478017	1.053	7.48009	28.7601	8.19235e-08	1.9438e-06
ENSMUSG00000024858	110355	Grk2	G protein-coupled receptor kinase 2 [Source:MGI Symbol;Acc:MGI:87940]	1.31835	5.69032	41.6499	1.09169e-10	1.88796e-08	0.426946	5.69032	4.44126	0.0350804	0.078797
ENSMUSG00000024873	12794	Cnih2	cornichon family AMPA receptor auxiliary protein 2 [Source:MGI Symbol;Acc:MGI:1277225]	0.832207	5.76072	14.9126	0.000112607	0.00223814	0.678936	5.76072	9.8841	0.00166713	0.00683099
ENSMUSG00000024962	22340	Vegfb	vascular endothelial growth factor B [Source:MGI Symbol;Acc:MGI:106199]	0.502469	4.03003	4.23422	0.0396169	0.157044	1.10426	4.03003	19.672	9.19403e-06	9.69767e-05
ENSMUSG00000025318	57340	Jph3	junctophilin 3 [Source:MGI Symbol;Acc:MGI:1891497]	1.38259	5.9171	45.1095	1.86319e-11	3.90688e-09	0.44794	5.9171	4.8388	0.0278263	0.0656428
ENSMUSG00000025375	11302	Aatk	apoptosis-associated tyrosine kinase [Source:MGI Symbol;Acc:MGI:1197518]	1.09028	5.62835	27.5529	1.52859e-07	9.53238e-06	0.562655	5.62835	7.38331	0.00658319	0.0207894
ENSMUSG00000025422	216439	Agap2	ArfGAP with GTPase domain, ankyrin repeat and PH domain 2 [Source:MGI Symbol;Acc:MGI:3580016]	1.57794	6.08234	32.1783	1.40655e-08	1.22253e-06	0.614965	6.08234	5.04958	0.024632	0.0598956
ENSMUSG00000025486	64384	Sirt3	sirtuin 3 [Source:MGI Symbol;Acc:MGI:1927665]	0.354224	7.41236	4.57822	0.0323809	0.138452	0.507175	7.41236	9.34087	0.00224099	0.00870603
ENSMUSG00000025503	21351	Taldo1	transaldolase 1 [Source:MGI Symbol;Acc:MGI:1274789]	0.541509	7.30753	7.0147	0.00808433	0.0534939	0.495556	7.30753	5.87011	0.0154001	0.0412151
ENSMUSG00000025555	223254	Farp1	FERM, RhoGEF (Arhgef) and pleckstrin domain protein 1 (chondrocyte-derived) [Source:MGI Symbol;Acc:MGI:2446173]	0.60207	5.68069	5.86853	0.0154139	0.0834092	0.65744	5.68069	6.95704	0.00834902	0.0251671
ENSMUSG00000025702	71779	2018-03-08	membrane-associated ring finger (C3HC4) 8 [Source:MGI Symbol;Acc:MGI:1919029]	0.768354	5.51482	8.10347	0.00441805	0.0348111	0.577432	5.51482	4.57975	0.032352	0.073938
ENSMUSG00000025794	67115	Rpl14	ribosomal protein L14 [Source:MGI Symbol;Acc:MGI:1914365]	0.554873	6.266	9.82538	0.0017212	0.0176702	0.394762	6.266	4.96529	0.025861	0.0621604
ENSMUSG00000025813	26557	Homer2	homer scaffolding protein 2 [Source:MGI Symbol;Acc:MGI:1347354]	1.31385	6.78349	37.9906	7.10869e-10	8.96603e-08	0.621581	6.78349	8.6754	0.00322534	0.0116757
ENSMUSG00000026003	11363	Acadl	acyl-Coenzyme A dehydrogenase, long-chain [Source:MGI Symbol;Acc:MGI:87866]	0.75993	5.76639	4.45821	0.0347339	0.144545	1.15221	5.76639	10.0719	0.00150549	0.00628695
ENSMUSG00000026028	70827	Trak2	trafficking protein, kinesin binding 2 [Source:MGI Symbol;Acc:MGI:1918077]	1.08459	7.34362	23.1027	1.53576e-06	6.72647e-05	0.799143	7.34362	12.6343	0.000378733	0.00205474
ENSMUSG00000026074	26921	Map4k4	mitogen-activated protein kinase kinase kinase kinase 4 [Source:MGI Symbol;Acc:MGI:1349394]	1.99431	6.28296	39.7629	2.86734e-10	4.18258e-08	0.711261	6.28296	5.35293	0.0206875	0.0520446
ENSMUSG00000026131	13518	Dst	dystonin [Source:MGI Symbol;Acc:MGI:104627]	2.20294	8.10376	22.3987	2.21528e-06	9.2441e-05	1.11698	8.10376	6.13035	0.013288	0.0366372
ENSMUSG00000026811	50935	St6galnac6	ST6 (alpha-N-acetyl-neuraminyl-2,3-beta-galactosyl-1,3)-N-acetylgalactosaminide alpha-2,6-sialyltransferase 6 [Source:MGI Symbol;Acc:MGI:1355316]	1.21587	5.59693	40.3119	2.16485e-10	3.24245e-08	0.814955	5.59693	18.0823	2.11555e-05	0.000193397
ENSMUSG00000026879	227753	Gsn	gelsolin [Source:MGI Symbol;Acc:MGI:95851]	2.0881	8.53199	11.7181	0.00061895	0.00827558	1.99544	8.53199	10.7632	0.00103538	0.00468834
ENSMUSG00000026921	353156	Egfl7	EGF-like domain 7 [Source:MGI Symbol;Acc:MGI:2449923]	0.735982	4.16846	5.64593	0.0174959	0.0910342	1.25238	4.16846	15.7571	7.20166e-05	0.000526626
ENSMUSG00000026932	67991	Nacc2	nucleus accumbens associated 2, BEN and BTB (POZ) domain containing [Source:MGI Symbol;Acc:MGI:1915241]	1.24399	6.24477	10.7462	0.00104495	0.0123444	1.29574	6.24477	11.5935	0.000661812	0.00325283
ENSMUSG00000027457	241727	Snph	syntaphilin [Source:MGI Symbol;Acc:MGI:2139270]	1.54535	8.49696	34.9077	3.45716e-09	3.60211e-07	1.06318	8.49696	16.8827	3.97616e-05	0.000325366
ENSMUSG00000027624	13821	Epb41l1	erythrocyte membrane protein band 4.1 like 1 [Source:MGI Symbol;Acc:MGI:103010]	1.48304	8.44387	41.0646	1.4728e-10	2.35297e-08	0.481764	8.44387	4.49106	0.0340725	0.0770097
ENSMUSG00000028273	56376	Pdlim5	PDZ and LIM domain 5 [Source:MGI Symbol;Acc:MGI:1927489]	0.725613	4.43915	4.54086	0.033095	0.1403	0.898006	4.43915	6.87137	0.00875875	0.0261345
ENSMUSG00000028383	72479	Hsdl2	hydroxysteroid dehydrogenase like 2 [Source:MGI Symbol;Acc:MGI:1919729]	0.752078	4.45466	6.11768	0.0133837	0.0755675	0.656128	4.45466	4.63309	0.0313611	0.0721848
ENSMUSG00000028541	53418	B4galt2	UDP-Gal:betaGlcNAc beta 1,4- galactosyltransferase, polypeptide 2 [Source:MGI Symbol;Acc:MGI:1858493]	1.28166	6.53253	54.3936	1.641e-13	7.43995e-11	0.891195	6.53253	26.3967	2.78017e-07	5.3916e-06
ENSMUSG00000028631	60613	Kcnq4	potassium voltage-gated channel, subfamily Q, member 4 [Source:MGI Symbol;Acc:MGI:1926803]	0.983406	2.22391	11.655	0.000640304	0.00847089	1.10783	2.22391	13.7379	0.000210173	0.00126368
ENSMUSG00000028700	68273	Pomgnt1	protein O-linked mannose beta 1,2-N-acetylglucosaminyltransferase [Source:MGI Symbol;Acc:MGI:1915523]	0.369307	5.75257	3.97031	0.0463093	0.172977	1.01989	5.75257	29.4914	5.61662e-08	1.41258e-06
ENSMUSG00000028756	68943	Pink1	PTEN induced putative kinase 1 [Source:MGI Symbol;Acc:MGI:1916193]	1.26717	7.6831	23.8822	1.02416e-06	4.7856e-05	0.726725	7.6831	7.99999	0.00467777	0.0157791
ENSMUSG00000028931	16498	Kcnab2	potassium voltage-gated channel, shaker-related subfamily, beta member 2 [Source:MGI Symbol;Acc:MGI:109239]	1.60159	7.44049	58.634	1.8991e-14	1.2743e-11	0.486385	7.44049	5.622	0.0177364	0.0461928
ENSMUSG00000028995	84652	Fam126a	family with sequence similarity 126, member A [Source:MGI Symbol;Acc:MGI:2149839]	0.540295	4.64526	7.70619	0.00550317	0.0409019	0.598436	4.64526	9.32255	0.00226351	0.00877586
ENSMUSG00000029455	11669	Aldh2	aldehyde dehydrogenase 2, mitochondrial [Source:MGI Symbol;Acc:MGI:99600]	0.784652	5.20782	6.5299	0.0106076	0.0642856	1.15913	5.20782	13.9544	0.000187302	0.00115311
ENSMUSG00000029577	117146	Ube3b	ubiquitin protein ligase E3B [Source:MGI Symbol;Acc:MGI:1891295]	1.17794	6.80004	37.8381	7.68669e-10	9.48119e-08	0.627859	6.80004	10.8864	0.000968726	0.00443152
ENSMUSG00000029622	11867	Arpc1b	actin related protein 2/3 complex, subunit 1B [Source:MGI Symbol;Acc:MGI:1343142]	1.36363	4.54707	24.524	7.33884e-07	3.6749e-05	0.713942	4.54707	6.7849	0.00919322	0.0272082
ENSMUSG00000029710	13846	Ephb4	Eph receptor B4 [Source:MGI Symbol;Acc:MGI:104757]	0.910332	0.706234	4.31238	0.037836	0.151951	1.29442	0.706234	7.8768	0.00500729	0.016643
ENSMUSG00000029802	26357	Abcg2	ATP-binding cassette, sub-family G (WHITE), member 2 [Source:MGI Symbol;Acc:MGI:1347061]	0.652486	4.61575	5.05119	0.0246091	0.114799	1.0153	4.61575	11.9647	0.000542178	0.00276277
ENSMUSG00000029826	78781	Zc3hav1	zinc finger CCCH type, antiviral 1 [Source:MGI Symbol;Acc:MGI:1926031]	1.18392	4.13135	6.76085	0.00931796	0.05885	0.921237	4.13135	4.10775	0.0426871	0.0917459
ENSMUSG00000030030	71837	1700003E16Rik	RIKEN cDNA 1700003E16 gene [Source:MGI Symbol;Acc:MGI:1919087]	1.6046	2.55323	31.4933	2.00134e-08	1.64688e-06	0.576069	2.55323	3.85721	0.0495328	0.103734
ENSMUSG00000030035	22377	Wbp1	WW domain binding protein 1 [Source:MGI Symbol;Acc:MGI:104710]	0.515144	4.05094	4.27756	0.0386187	0.154135	0.792464	4.05094	9.91148	0.00164251	0.00675739
ENSMUSG00000030401	20167	Rtn2	reticulon 2 (Z-band associated protein) [Source:MGI Symbol;Acc:MGI:107612]	1.27588	5.46035	38.9549	4.33712e-10	5.86736e-08	0.967756	5.46035	22.2545	2.38794e-06	3.15167e-05
ENSMUSG00000030538	23991	Cib1	calcium and integrin binding 1 (calmyrin) [Source:MGI Symbol;Acc:MGI:1344418]	0.615485	3.01435	3.8527	0.0496659	0.181355	1.11214	3.01435	12.0735	0.000511434	0.00263008
ENSMUSG00000030541	269951	Idh2	isocitrate dehydrogenase 2 (NADP+), mitochondrial [Source:MGI Symbol;Acc:MGI:96414]	0.947413	5.3621	4.68676	0.0303959	0.132537	1.05303	5.3621	5.74898	0.0164982	0.0435838
ENSMUSG00000030678	17188	Maz	MYC-associated zinc finger protein (purine-binding transcription factor) [Source:MGI Symbol;Acc:MGI:1338823]	1.66788	5.62539	55.5595	9.06713e-14	4.57363e-11	0.692361	5.62539	9.82482	0.00172173	0.0070102
ENSMUSG00000030701	27276	Plekhb1	pleckstrin homology domain containing, family B (evectins) member 1 [Source:MGI Symbol;Acc:MGI:1351469]	1.57391	8.37375	19.7748	8.71223e-06	0.000283232	1.47702	8.37375	17.4881	2.89107e-05	0.000250376
ENSMUSG00000031065	18555	Cdk16	cyclin-dependent kinase 16 [Source:MGI Symbol;Acc:MGI:97516]	1.27043	7.86855	43.246	4.82715e-11	8.99727e-09	0.593607	7.86855	9.6398	0.00190406	0.00760673
ENSMUSG00000031667	14339	Aktip	thymoma viral proto-oncogene 1 interacting protein [Source:MGI Symbol;Acc:MGI:3693832]	0.558603	6.82124	7.78997	0.00525372	0.0394838	0.443376	6.82124	4.90638	0.0267577	0.0637715
ENSMUSG00000031749	20444	St3gal2	ST3 beta-galactoside alpha-2,3-sialyltransferase 2 [Source:MGI Symbol;Acc:MGI:99427]	0.5153	6.37938	8.81816	0.00298248	0.0266122	0.872331	6.37938	24.8691	6.13568e-07	1.02926e-05
ENSMUSG00000031871	12562	Cdh5	cadherin 5 [Source:MGI Symbol;Acc:MGI:105057]	1.48068	0.742973	6.66055	0.00985706	0.0611599	1.26199	0.742973	4.54957	0.0329271	0.0749382
ENSMUSG00000031983	69551	2310022B05Rik	RIKEN cDNA 2310022B05 gene [Source:MGI Symbol;Acc:MGI:1916801]	0.711924	5.21834	4.1218	0.042334	0.163705	1.2753	5.21834	12.8836	0.000331475	0.00184919
ENSMUSG00000032050	19684	Rdx	radixin [Source:MGI Symbol;Acc:MGI:97887]	1.49494	6.77292	37.2504	1.03895e-09	1.22735e-07	0.632005	6.77292	6.85849	0.0088221	0.0262954
ENSMUSG00000032194	235041	Kank2	KN motif and ankyrin repeat domains 2 [Source:MGI Symbol;Acc:MGI:2384568]	1.87894	2.51865	25.1564	5.28628e-07	2.82412e-05	1.11415	2.51865	8.64435	0.00328078	0.0118076
ENSMUSG00000032399	67891	Rpl4	ribosomal protein L4 [Source:MGI Symbol;Acc:MGI:1915141]	0.477951	9.35373	4.39019	0.0361463	0.147893	0.485784	9.35373	4.53321	0.0332432	0.0755237
ENSMUSG00000032517	17433	Mobp	myelin-associated oligodendrocytic basic protein [Source:MGI Symbol;Acc:MGI:108511]	2.35663	10.8633	22.0772	2.61899e-06	0.000105609	1.00995	10.8633	4.38962	0.0361583	0.0805305
ENSMUSG00000032518	16785	Rpsa	ribosomal protein SA [Source:MGI Symbol;Acc:MGI:105381]	0.901259	2.53028	9.40712	0.00216144	0.0210314	0.780415	2.53028	6.7646	0.00929838	0.0274156
ENSMUSG00000032812	69710	Arap1	ArfGAP with RhoGAP domain, ankyrin repeat and PH domain 1 [Source:MGI Symbol;Acc:MGI:1916960]	1.10765	2.34592	8.69646	0.00318829	0.0277962	0.810772	2.34592	4.55374	0.0328469	0.0748017
ENSMUSG00000033174	23945	Mgll	monoglyceride lipase [Source:MGI Symbol;Acc:MGI:1346042]	1.24098	8.01765	23.9822	9.72327e-07	4.58797e-05	0.906115	8.01765	12.9372	0.000322119	0.00180454
ENSMUSG00000033365	230673	Ipo13	importin 13 [Source:MGI Symbol;Acc:MGI:2385205]	0.350195	6.68682	4.01757	0.0450286	0.170202	0.34662	6.68682	3.92861	0.0474713	0.100395
ENSMUSG00000033467	57914	Crlf2	cytokine receptor-like factor 2 [Source:MGI Symbol;Acc:MGI:1889506]	0.892697	1.61125	10.6894	0.0010775	0.0126547	0.817979	1.61125	8.04703	0.00455783	0.0154867
ENSMUSG00000033577	17920	Myo6	myosin VI [Source:MGI Symbol;Acc:MGI:104785]	2.51811	8.04529	15.8699	6.78492e-05	0.00149764	1.46411	8.04529	5.75454	0.0164461	0.0434804
ENSMUSG00000033707	223665	Lrrc24	leucine rich repeat containing 24 [Source:MGI Symbol;Acc:MGI:3605040]	0.693689	2.22826	6.29922	0.0120791	0.0704791	0.938998	2.22826	10.8146	0.00100701	0.00457793
ENSMUSG00000033763	244654	Mtss1l	metastasis suppressor 1-like [Source:MGI Symbol;Acc:MGI:3039591]	1.0872	6.11868	10.0423	0.00152987	0.0163171	1.59005	6.11868	20.8574	4.94789e-06	5.78591e-05
ENSMUSG00000033819	73062	Ppp1r16a	protein phosphatase 1, regulatory (inhibitor) subunit 16A [Source:MGI Symbol;Acc:MGI:1920312]	1.70889	3.82612	45.4164	1.59291e-11	3.49687e-09	0.647337	3.82612	6.50118	0.0107803	0.0309128
ENSMUSG00000033862	234854	Cdk10	cyclin-dependent kinase 10 [Source:MGI Symbol;Acc:MGI:2448549]	0.538414	4.96506	10.3848	0.00127057	0.0143142	0.401048	4.96506	5.69873	0.0169772	0.0446103
ENSMUSG00000034164	140703	Emid1	EMI domain containing 1 [Source:MGI Symbol;Acc:MGI:2155091]	0.653764	2.19587	4.34975	0.0370144	0.149907	0.940378	2.19587	8.54435	0.00346596	0.0123416
ENSMUSG00000034413	240055	Neurl1b	neuralized E3 ubiquitin protein ligase 1B [Source:MGI Symbol;Acc:MGI:3643092]	1.41631	6.76341	44.0418	3.21438e-11	6.3413e-09	0.849788	6.76341	16.1255	5.92797e-05	0.000451202
ENSMUSG00000034471	140721	Caskin2	CASK-interacting protein 2 [Source:MGI Symbol;Acc:MGI:2157062]	1.25694	2.16021	8.16336	0.00427452	0.0339995	0.987341	2.16021	4.92492	0.0264721	0.0633027
ENSMUSG00000034485	72565	Uaca	uveal autoantigen with coiled-coil domains and ankyrin repeats [Source:MGI Symbol;Acc:MGI:1919815]	1.80786	1.57146	21.1957	4.14697e-06	0.000156327	0.796485	1.57146	3.90184	0.0482333	0.101656
ENSMUSG00000034595	76448	Ppp1r18	protein phosphatase 1, regulatory subunit 18 [Source:MGI Symbol;Acc:MGI:1923698]	1.1546	1.827	8.76377	0.00307274	0.0271005	0.867198	1.827	4.76475	0.0290484	0.0678199
ENSMUSG00000034994	13629	Eef2	eukaryotic translation elongation factor 2 [Source:MGI Symbol;Acc:MGI:95288]	0.956962	9.4289	11.6209	0.000652145	0.00861396	0.886168	9.4289	9.98562	0.00157768	0.00653793
ENSMUSG00000035226	241770	Rims4	regulating synaptic membrane exocytosis 4 [Source:MGI Symbol;Acc:MGI:2674366]	1.76598	6.82325	62.1918	3.11584e-15	2.48896e-12	0.637892	6.82325	8.46583	0.00361881	0.0128017
ENSMUSG00000035390	381979	Brsk1	BR serine/threonine kinase 1 [Source:MGI Symbol;Acc:MGI:2685946]	1.2023	2.91038	21.3503	3.82552e-06	0.000145517	0.520864	2.91038	3.9017	0.0482372	0.101656
ENSMUSG00000035615	666060	Frmpd1	FERM and PDZ domain containing 1 [Source:MGI Symbol;Acc:MGI:2446274]	1.11667	2.94791	8.20538	0.00417663	0.0335069	1.01641	2.94791	6.67183	0.00979487	0.0286103
ENSMUSG00000035773	114229	Kiss1r	KISS1 receptor [Source:MGI Symbol;Acc:MGI:2148793]	0.830672	-0.145474	4.06996	0.0436524	0.166791	1.443	-0.145474	9.79842	0.00174662	0.00708918
ENSMUSG00000035847	15931	Ids	iduronate 2-sulfatase [Source:MGI Symbol;Acc:MGI:96417]	0.774997	7.93186	10.1392	0.00145147	0.0157595	0.706233	7.93186	8.42657	0.00369777	0.0130211
ENSMUSG00000035863	18483	Palm	paralemmin [Source:MGI Symbol;Acc:MGI:1261814]	1.89889	6.30031	57.1663	4.00472e-14	2.39925e-11	1.07118	6.30031	18.7872	1.46142e-05	0.000141871
ENSMUSG00000035901	19347	Dennd5a	DENN/MADD domain containing 5A [Source:MGI Symbol;Acc:MGI:1201681]	0.785906	7.27776	12.1031	0.000503372	0.00714897	0.48403	7.27776	4.61703	0.031656	0.0727139
ENSMUSG00000036046	223739	5031439G07Rik	RIKEN cDNA 5031439G07 gene [Source:MGI Symbol;Acc:MGI:2444899]	1.31471	5.98921	23.0459	1.58182e-06	6.89758e-05	0.549529	5.98921	4.11481	0.0425092	0.0915277
ENSMUSG00000036053	71409	Fmnl2	formin-like 2 [Source:MGI Symbol;Acc:MGI:1918659]	1.70254	6.38658	30.2567	3.78481e-08	2.88592e-06	0.709311	6.38658	5.46479	0.0194034	0.0495194
ENSMUSG00000036644	76795	Tbc1d9b	TBC1 domain family, member 9B [Source:MGI Symbol;Acc:MGI:1924045]	1.14487	6.97918	21.1899	4.15947e-06	0.000156446	1.18675	6.97918	22.6304	1.96358e-06	2.66713e-05
ENSMUSG00000036882	233071	Arhgap33	Rho GTPase activating protein 33 [Source:MGI Symbol;Acc:MGI:2673998]	1.54026	6.2838	65.6428	5.40522e-16	7.55605e-13	0.478538	6.2838	6.51438	0.0107006	0.0307208
ENSMUSG00000036907	226359	C1ql2	complement component 1, q subcomponent-like 2 [Source:MGI Symbol;Acc:MGI:3032521]	1.10365	2.18067	7.90545	0.00492861	0.0377695	1.6343	2.18067	15.4919	8.28578e-05	0.000591153
ENSMUSG00000037126	73728	Psd	pleckstrin and Sec7 domain containing [Source:MGI Symbol;Acc:MGI:1920978]	1.71523	7.31362	52.4268	4.46595e-13	1.62861e-10	0.80795	7.31362	12.0756	0.000510851	0.00262788
ENSMUSG00000037235	17122	Mxd4	Max dimerization protein 4 [Source:MGI Symbol;Acc:MGI:104991]	0.976344	6.61575	21.7704	3.07303e-06	0.000120444	0.866476	6.61575	17.116	3.51651e-05	0.000294947
ENSMUSG00000037428	381677	Vgf	VGF nerve growth factor inducible [Source:MGI Symbol;Acc:MGI:1343180]	0.692157	5.76255	5.42486	0.019852	0.0990532	2.1321	5.76255	47.4179	5.7357e-12	1.14543e-09
ENSMUSG00000037579	16512	Kcnh3	potassium voltage-gated channel, subfamily H (eag-related), member 3 [Source:MGI Symbol;Acc:MGI:1341723]	0.87303	4.44792	15.9381	6.54474e-05	0.00146189	1.11185	4.44792	24.9573	5.86155e-07	9.90207e-06
ENSMUSG00000037622	230796	Wdtc1	WD and tetratricopeptide repeats 1 [Source:MGI Symbol;Acc:MGI:2685541]	1.52942	4.93585	53.0441	3.26145e-13	1.27234e-10	0.628781	4.93585	9.05369	0.00262165	0.00984734
ENSMUSG00000038143	71069	Stox2	storkhead box 2 [Source:MGI Symbol;Acc:MGI:1918319]	1.43305	7.16424	48.7293	2.93837e-12	8.64758e-10	0.436603	7.16424	4.66496	0.0307842	0.0711204
ENSMUSG00000038351	97761	Sgsm2	small G protein signaling modulator 2 [Source:MGI Symbol;Acc:MGI:2144695]	1.75607	6.13854	62.8975	2.17754e-15	2.14871e-12	0.486801	6.13854	5.03702	0.0248111	0.0602587
ENSMUSG00000038375	68728	Trp53inp2	transformation related protein 53 inducible nuclear protein 2 [Source:MGI Symbol;Acc:MGI:1915978]	1.31927	7.80758	21.1611	4.22255e-06	0.00015811	0.823422	7.80758	8.39702	0.00375837	0.0131814
ENSMUSG00000038437	246198	Mllt6	myeloid/lymphoid or mixed-lineage leukemia; translocated to, 6 [Source:MGI Symbol;Acc:MGI:1935145]	2.09442	6.06837	54.7077	1.39857e-13	6.70315e-11	1.09827	6.06837	15.7271	7.31695e-05	0.000532965
ENSMUSG00000038668	14745	Lpar1	lysophosphatidic acid receptor 1 [Source:MGI Symbol;Acc:MGI:108429]	1.30501	7.33914	11.1102	0.000858544	0.0106445	1.71311	7.33914	18.6892	1.53855e-05	0.000148073
ENSMUSG00000038738	243961	Shank1	SH3/ankyrin domain gene 1 [Source:MGI Symbol;Acc:MGI:3613677]	0.696625	9.03178	5.251	0.0219341	0.106312	1.12398	9.03178	13.4604	0.000243653	0.00143104
ENSMUSG00000038740	72543	Mvb12b	multivesicular body subunit 12B [Source:MGI Symbol;Acc:MGI:1919793]	1.21702	5.4354	26.2343	3.02403e-07	1.71379e-05	0.481384	5.4354	4.16081	0.0413695	0.0894527
ENSMUSG00000038976	217124	Ppp1r9b	protein phosphatase 1, regulatory subunit 9B [Source:MGI Symbol;Acc:MGI:2387581]	2.2764	7.48648	46.7507	8.06173e-12	1.95993e-09	1.04314	7.48648	10.5115	0.00118633	0.00524116
ENSMUSG00000039194	19771	Rlbp1	retinaldehyde binding protein 1 [Source:MGI Symbol;Acc:MGI:97930]	0.942055	4.19044	5.52698	0.0187254	0.0951418	0.967792	4.19044	5.78429	0.0161701	0.0428858
ENSMUSG00000039835	215819	Nhsl1	NHS-like 1 [Source:MGI Symbol;Acc:MGI:106390]	0.806489	4.91847	8.77619	0.00305187	0.0270159	0.597671	4.91847	4.81107	0.0282775	0.0664113
ENSMUSG00000039976	207592	Tbc1d16	TBC1 domain family, member 16 [Source:MGI Symbol;Acc:MGI:2652878]	1.78214	5.21069	48.4079	3.46164e-12	9.67816e-10	0.679988	5.21069	7.27809	0.00698008	0.0217681
ENSMUSG00000040043	56516	Rbms2	RNA binding motif, single stranded interacting protein 2 [Source:MGI Symbol;Acc:MGI:1861776]	0.646826	3.54947	7.15013	0.00749586	0.0508053	0.527811	3.54947	4.69255	0.0302937	0.0701707
ENSMUSG00000040260	76441	Daam2	dishevelled associated activator of morphogenesis 2 [Source:MGI Symbol;Acc:MGI:1923691]	1.19081	5.78695	7.32766	0.00679015	0.0474999	1.69358	5.78695	14.3813	0.000149281	0.000957624
ENSMUSG00000040390	269881	Map3k10	mitogen-activated protein kinase kinase kinase 10 [Source:MGI Symbol;Acc:MGI:1346879]	1.36777	4.96439	31.2232	2.30003e-08	1.86391e-06	0.547539	4.96439	5.07263	0.0243065	0.0592045
ENSMUSG00000040462	216440	Os9	amplified in osteosarcoma [Source:MGI Symbol;Acc:MGI:1924301]	0.711294	6.77663	9.22043	0.0023933	0.0226439	1.77206	6.77663	54.1954	1.81508e-13	8.45776e-11
ENSMUSG00000040502	216438	2018-03-09	membrane-associated ring finger (C3HC4) 9 [Source:MGI Symbol;Acc:MGI:2446144]	0.681357	3.62065	8.43482	0.00368104	0.0306601	0.645258	3.62065	7.38286	0.00658483	0.0207906
ENSMUSG00000040584	18671	Abcb1a	ATP-binding cassette, sub-family B (MDR/TAP), member 1A [Source:MGI Symbol;Acc:MGI:97570]	1.43618	1.87985	5.41503	0.0199642	0.0994946	1.3466	1.87985	4.65151	0.0310262	0.071512
ENSMUSG00000040797	243621	Iqsec3	IQ motif and Sec7 domain 3 [Source:MGI Symbol;Acc:MGI:2677208]	1.73605	7.46705	58.8729	1.68196e-14	1.17562e-11	0.699419	7.46705	9.96825	0.00159262	0.00658523
ENSMUSG00000040867	380785	Begain	brain-enriched guanylate kinase-associated [Source:MGI Symbol;Acc:MGI:3044626]	1.63232	5.16785	46.1648	1.08713e-11	2.49816e-09	0.539836	5.16785	5.18548	0.0227764	0.0561625
ENSMUSG00000041120	17965	Nbl1	neuroblastoma, suppression of tumorigenicity 1 [Source:MGI Symbol;Acc:MGI:104591]	0.397508	4.07981	4.4005	0.0359285	0.147395	1.11996	4.07981	33.2429	8.13345e-09	2.94684e-07
ENSMUSG00000041164	52915	Zmiz2	zinc finger, MIZ-type containing 2 [Source:MGI Symbol;Acc:MGI:106374]	1.47501	6.71996	50.6103	1.12653e-12	3.63414e-10	0.573038	6.71996	7.84881	0.00508542	0.0168593
ENSMUSG00000041556	230904	Fbxo2	F-box protein 2 [Source:MGI Symbol;Acc:MGI:2446216]	1.0533	4.66777	11.0535	0.000885182	0.0108624	0.661695	4.66777	4.37668	0.0364338	0.0810903
ENSMUSG00000041607	17196	Mbp	myelin basic protein [Source:MGI Symbol;Acc:MGI:96925]	2.84117	12.7107	24.161	8.86078e-07	4.24684e-05	1.76796	12.7107	10.131	0.00145795	0.00612808
ENSMUSG00000041670	NA	Rims1	regulating synaptic membrane exocytosis 1 [Source:MGI Symbol;Acc:MGI:2152971]	1.01177	8.72104	13.1596	0.000286055	0.00465429	0.752062	8.72104	7.33058	0.00677911	0.0212525
ENSMUSG00000041688	27494	Amot	angiomotin [Source:MGI Symbol;Acc:MGI:108440]	2.08368	5.87036	17.4534	2.94434e-05	0.000771738	2.20569	5.87036	19.2627	1.1391e-05	0.000115417
ENSMUSG00000041939	17855	Mvk	mevalonate kinase [Source:MGI Symbol;Acc:MGI:107624]	0.424762	3.4959	4.01606	0.045069	0.170277	0.596775	3.4959	7.71342	0.00548117	0.0179688
ENSMUSG00000042066	68875	Tmcc2	transmembrane and coiled-coil domains 2 [Source:MGI Symbol;Acc:MGI:1916125]	2.21243	6.14803	75.8808	3.01311e-18	9.16812e-15	0.862429	6.14803	12.2327	0.000469583	0.0024578
ENSMUSG00000042116	246228	Vwa1	von Willebrand factor A domain containing 1 [Source:MGI Symbol;Acc:MGI:2179729]	0.913355	2.48322	7.16019	0.00745392	0.0506028	1.34889	2.48322	14.6481	0.000129564	0.00085636
ENSMUSG00000042156	66573	Dzip1	DAZ interacting protein 1 [Source:MGI Symbol;Acc:MGI:1914311]	1.21334	5.75956	18.7138	1.51882e-05	0.000452545	0.598163	5.75956	4.62083	0.031586	0.0725851
ENSMUSG00000042388	242667	Dlgap3	discs, large (Drosophila) homolog-associated protein 3 [Source:MGI Symbol;Acc:MGI:3039563]	2.01414	4.88299	55.9063	7.60087e-14	4.11305e-11	0.93353	4.88299	12.3637	0.000437755	0.00231432
ENSMUSG00000042804	100129	Gpr153	G protein-coupled receptor 153 [Source:MGI Symbol;Acc:MGI:1916157]	0.77912	4.08393	8.37195	0.00381056	0.0314691	1.0591	4.08393	15.0437	0.000105053	0.000716656
ENSMUSG00000042978	104175	Sbk1	SH3-binding kinase 1 [Source:MGI Symbol;Acc:MGI:2135937]	1.49874	6.66574	39.8937	2.68167e-10	3.94605e-08	0.936155	6.66574	15.859	6.82395e-05	0.000505171
ENSMUSG00000043279	384309	Trim56	tripartite motif-containing 56 [Source:MGI Symbol;Acc:MGI:2685298]	1.59471	2.66106	16.8828	3.97608e-05	0.00098813	1.89995	2.66106	22.1303	2.5476e-06	3.32835e-05
ENSMUSG00000043460	207393	Elfn2	leucine rich repeat and fibronectin type III, extracellular 2 [Source:MGI Symbol;Acc:MGI:3608416]	0.654422	5.19747	5.45636	0.0194972	0.0977189	1.4928	5.19747	27.192	1.84224e-07	3.81996e-06
ENSMUSG00000043857	268510	Mgat5b	mannoside acetylglucosaminyltransferase 5, isoenzyme B [Source:MGI Symbol;Acc:MGI:3606200]	0.470431	5.18563	5.92973	0.0148876	0.0813216	1.40016	5.18563	49.9814	1.55209e-12	4.21659e-10
ENSMUSG00000044533	16898	Rps2	ribosomal protein S2 [Source:MGI Symbol;Acc:MGI:105110]	0.942375	5.40689	10.5176	0.0011824	0.0135761	0.57103	5.40689	3.88164	0.0488167	0.102593
ENSMUSG00000045333	94187	Zfp423	zinc finger protein 423 [Source:MGI Symbol;Acc:MGI:1891217]	1.18176	3.07987	14.438	0.000144847	0.00273455	1.39412	3.07987	19.0026	1.30542e-05	0.000129042
ENSMUSG00000046160	50914	Olig1	oligodendrocyte transcription factor 1 [Source:MGI Symbol;Acc:MGI:1355334]	1.18028	5.42286	11.2228	0.000807979	0.0101985	1.10215	5.42286	9.76562	0.00177806	0.00718028
ENSMUSG00000046329	66972	Slc25a23	solute carrier family 25 (mitochondrial carrier; phosphate carrier), member 23 [Source:MGI Symbol;Acc:MGI:1914222]	0.510955	8.35935	4.2144	0.0400822	0.158058	0.548805	8.35935	4.8556	0.0275565	0.065162
ENSMUSG00000047013	330369	Fbxo41	F-box protein 41 [Source:MGI Symbol;Acc:MGI:1261912]	1.13492	6.6115	30.6917	3.02459e-08	2.37838e-06	0.425391	6.6115	4.38154	0.0363302	0.0808812
ENSMUSG00000047181	217125	Samd14	sterile alpha motif domain containing 14 [Source:MGI Symbol;Acc:MGI:2384945]	1.26206	3.39035	24.3822	7.89935e-07	3.88597e-05	0.82723	3.39035	10.1603	0.00143495	0.00605414
ENSMUSG00000048096	93689	Lmod1	leiomodin 1 (smooth muscle) [Source:MGI Symbol;Acc:MGI:2135671]	1.03918	0.825562	8.69564	0.00318973	0.0277962	0.878508	0.825562	5.60284	0.0179314	0.0465923
ENSMUSG00000048200	213573	Cracr2b	calcium release activated channel regulator 2B [Source:MGI Symbol;Acc:MGI:2446129]	1.66276	-0.630532	14.5082	0.000139548	0.0026662	1.17422	-0.630532	4.84939	0.0276558	0.0653379
ENSMUSG00000048240	14708	Gng7	guanine nucleotide binding protein (G protein), gamma 7 [Source:MGI Symbol;Acc:MGI:95787]	1.04643	8.52364	16.8507	4.04376e-05	0.000999029	1.12489	8.52364	19.3839	1.06902e-05	0.000109547
ENSMUSG00000048385	170729	Scrt1	scratch family zinc finger 1 [Source:MGI Symbol;Acc:MGI:2176606]	1.40318	2.60232	22.6014	1.99341e-06	8.4657e-05	0.709997	2.60232	5.59716	0.0179896	0.0467073
ENSMUSG00000048572	226040	Tmem252	transmembrane protein 252 [Source:MGI Symbol;Acc:MGI:3583948]	1.51116	1.10308	13.413	0.000249889	0.00419188	1.14069	1.10308	6.94798	0.00839139	0.0252721
ENSMUSG00000048758	19944	Rpl29	ribosomal protein L29 [Source:MGI Symbol;Acc:MGI:99687]	0.52222	4.26842	6.68705	0.00971155	0.0604944	0.704514	4.26842	11.8471	0.000577518	0.00291102
ENSMUSG00000048978	22360	Nrsn1	neurensin 1 [Source:MGI Symbol;Acc:MGI:894662]	0.484199	9.25594	3.86777	0.0492219	0.180205	0.685065	9.25594	7.70436	0.00550876	0.0180381
ENSMUSG00000050390	97130	C77080	expressed sequence C77080 [Source:MGI Symbol;Acc:MGI:2140651]	2.10035	4.40013	86.613	1.31978e-20	1.10697e-16	0.448336	4.40013	4.04595	0.0442774	0.0945821
ENSMUSG00000050761	14724	Gp1bb	glycoprotein Ib, beta polypeptide [Source:MGI Symbol;Acc:MGI:107852]	1.8702	3.70498	30.0583	4.19256e-08	3.13974e-06	1.32108	3.70498	14.863	0.000115609	0.00077904
ENSMUSG00000051506	545030	Wdfy4	WD repeat and FYVE domain containing 4 [Source:MGI Symbol;Acc:MGI:3584510]	1.01421	1.29652	4.2447	0.039373	0.156327	1.23207	1.29652	5.92007	0.0149693	0.0403197
ENSMUSG00000052397	22350	Ezr	ezrin [Source:MGI Symbol;Acc:MGI:98931]	1.43822	6.29369	10.1962	0.00140731	0.0153996	1.3783	6.29369	9.36961	0.00220613	0.00860446
ENSMUSG00000052934	76454	Fbxo31	F-box protein 31 [Source:MGI Symbol;Acc:MGI:1354708]	1.63319	7.05122	55.9794	7.32343e-14	4.09502e-11	0.580897	7.05122	7.35179	0.00669959	0.0210736
ENSMUSG00000053166	104010	Cdh22	cadherin 22 [Source:MGI Symbol;Acc:MGI:1341843]	0.495692	3.21928	3.92974	0.0474392	0.175633	1.46514	3.21928	31.728	1.77348e-08	5.61322e-07
ENSMUSG00000053617	14218	Sh3pxd2a	SH3 and PX domains 2A [Source:MGI Symbol;Acc:MGI:1298393]	1.29896	4.76577	30.1982	3.90062e-08	2.94743e-06	0.544159	4.76577	5.34879	0.0207367	0.0521525
ENSMUSG00000055013	347722	Agap1	ArfGAP with GTPase domain, ankyrin repeat and PH domain 1 [Source:MGI Symbol;Acc:MGI:2653690]	1.79154	7.05807	51.4048	7.51564e-13	2.63774e-10	0.491248	7.05807	4.06522	0.0437749	0.0936996
ENSMUSG00000055053	18029	Nfic	nuclear factor I/C [Source:MGI Symbol;Acc:MGI:109591]	1.55524	5.73293	46.6279	8.58293e-12	2.02787e-09	0.736668	5.73293	10.69	0.00107717	0.00483661
ENSMUSG00000055322	21961	Tns1	tensin 1 [Source:MGI Symbol;Acc:MGI:104552]	1.64715	4.21915	46.3364	9.95976e-12	2.32049e-09	0.854825	4.21915	12.4563	0.000416586	0.00222342
ENSMUSG00000055945	320111	Prr18	proline rich 18 [Source:MGI Symbol;Acc:MGI:2443403]	2.69916	4.59143	100.793	1.02125e-23	1.71314e-19	0.818566	4.59143	9.84393	0.00170393	0.00695122
ENSMUSG00000056413	231821	Adap1	ArfGAP with dual PH domains 1 [Source:MGI Symbol;Acc:MGI:2442201]	0.971433	6.71033	27.3785	1.67282e-07	1.0279e-05	0.432087	6.71033	5.46136	0.0194415	0.0495943
ENSMUSG00000056492	224792	Adgrf5	adhesion G protein-coupled receptor F5 [Source:MGI Symbol;Acc:MGI:2182928]	1.43191	2.63332	5.76228	0.0163738	0.0869484	1.44271	2.63332	5.74034	0.0165796	0.0437575
ENSMUSG00000056692	224647	D17Wsu92e	DNA segment, Chr 17, Wayne State University 92, expressed [Source:MGI Symbol;Acc:MGI:106281]	0.861515	6.97398	14.99	0.000108081	0.00216098	0.591377	6.97398	7.09659	0.00772305	0.0236283
ENSMUSG00000056737	12332	Capg	capping protein (actin filament), gelsolin-like [Source:MGI Symbol;Acc:MGI:1098259]	1.09941	0.100539	8.21436	0.00415601	0.0334375	1.30285	0.100539	9.36683	0.00220947	0.00861284
ENSMUSG00000057143	319236	Trim12c	tripartite motif-containing 12C [Source:MGI Symbol;Acc:MGI:4821183]	0.911263	0.503177	3.99824	0.0455477	0.171238	1.13204	0.503177	5.65435	0.0174121	0.0455463
ENSMUSG00000058056	72333	Palld	palladin, cytoskeletal associated protein [Source:MGI Symbol;Acc:MGI:1919583]	1.11701	2.28297	10.2145	0.00139341	0.01531	0.72888	2.28297	4.22891	0.0397409	0.0866798
ENSMUSG00000058441	406218	Panx2	pannexin 2 [Source:MGI Symbol;Acc:MGI:1890615]	1.02217	4.08599	15.7858	7.09325e-05	0.00154733	1.28458	4.08599	23.9583	9.8443e-07	1.52906e-05
ENSMUSG00000058966	68952	Fam57b	family with sequence similarity 57, member B [Source:MGI Symbol;Acc:MGI:1916202]	0.551277	4.27732	7.13057	0.00757807	0.051197	0.646995	4.27732	9.61809	0.0019267	0.00767343
ENSMUSG00000059070	19899	Rpl18	ribosomal protein L18 [Source:MGI Symbol;Acc:MGI:98003]	0.557931	3.36078	7.68868	0.00555683	0.0411367	0.730756	3.36078	12.6156	0.00038254	0.0020707
ENSMUSG00000059213	13199	Ddn	dendrin [Source:MGI Symbol;Acc:MGI:108101]	1.80049	7.50459	62.2167	3.07666e-15	2.48896e-12	0.903415	7.50459	16.2907	5.43308e-05	0.000420929
ENSMUSG00000059743	110196	Fdps	farnesyl diphosphate synthetase [Source:MGI Symbol;Acc:MGI:104888]	0.526389	5.38767	4.97277	0.0257493	0.117857	0.591253	5.38767	6.23143	0.0125502	0.0349601
ENSMUSG00000061436	15258	Hipk2	homeodomain interacting protein kinase 2 [Source:MGI Symbol;Acc:MGI:1314872]	0.74261	5.18103	4.3261	0.0375321	0.151237	1.59808	5.18103	19.1847	1.18662e-05	0.000119267
ENSMUSG00000062151	208898	Unc13c	unc-13 homolog C (C. elegans) [Source:MGI Symbol;Acc:MGI:2149021]	0.855627	6.28727	5.77248	0.0162791	0.0866925	1.38189	6.28727	14.6859	0.000126992	0.000843015
ENSMUSG00000062661	14299	Ncs1	neuronal calcium sensor 1 [Source:MGI Symbol;Acc:MGI:109166]	1.15743	9.12222	16.2948	5.42132e-05	0.00125438	0.715446	9.12222	6.3219	0.0119256	0.0335208
ENSMUSG00000062960	16542	Kdr	kinase insert domain protein receptor [Source:MGI Symbol;Acc:MGI:96683]	2.12068	2.27254	10.2153	0.00139278	0.01531	1.48139	2.27254	5.02389	0.025	0.060618
ENSMUSG00000067889	20743	Sptbn2	spectrin beta, non-erythrocytic 2 [Source:MGI Symbol;Acc:MGI:1313261]	2.80193	9.69384	29.6151	5.26934e-08	3.85996e-06	1.27521	9.69384	6.80015	0.00911501	0.0269958
ENSMUSG00000068267	12616	Cenpb	centromere protein B [Source:MGI Symbol;Acc:MGI:88376]	1.52304	5.05638	28.3006	1.03866e-07	6.9974e-06	0.728741	5.05638	6.61212	0.0101287	0.0293655
ENSMUSG00000069833	66395	Ahnak	AHNAK nucleoprotein (desmoyokin) [Source:MGI Symbol;Acc:MGI:1316648]	2.02799	3.95103	14.3639	0.000150665	0.0028234	1.29988	3.95103	6.07563	0.0137059	0.037562
ENSMUSG00000071719	620592	Tmem28	transmembrane protein 28 [Source:MGI Symbol;Acc:MGI:3648377]	0.846476	3.12055	10.4786	0.00120762	0.0137996	0.622857	3.12055	5.51657	0.0188371	0.0483835
ENSMUSG00000072720	74376	Myo18b	myosin XVIIIb [Source:MGI Symbol;Acc:MGI:1921626]	2.45107	0.752539	22.5848	2.01064e-06	8.51729e-05	1.1424	0.752539	4.31015	0.0378856	0.0835564
ENSMUSG00000073600	381148	Prob1	proline rich basic protein 1 [Source:MGI Symbol;Acc:MGI:2686460]	1.77081	2.51992	29.8897	4.57347e-08	3.39469e-06	0.796698	2.51992	5.89079	0.0152203	0.0408186
ENSMUSG00000074129	22121	Rpl13a	ribosomal protein L13A [Source:MGI Symbol;Acc:MGI:1351455]	0.485767	7.7421	5.93319	0.0148583	0.0812228	0.847474	7.7421	17.856	2.38269e-05	0.000213285
ENSMUSG00000074457	67860	S100a16	S100 calcium binding protein A16 [Source:MGI Symbol;Acc:MGI:1915110]	0.689727	6.14647	4.76401	0.0290607	0.12809	1.05899	6.14647	11.0631	0.00088065	0.00412075
ENSMUSG00000074923	214230	Pak6	p21 protein (Cdc42/Rac)-activated kinase 6 [Source:MGI Symbol;Acc:MGI:2679420]	1.63859	5.82872	66.7673	3.05526e-16	4.65928e-13	0.470938	5.82872	5.67741	0.0171847	0.0450287
ENSMUSG00000075014	NA	Gm10800	predicted gene 10800 [Source:MGI Symbol;Acc:MGI:3641657]	2.25237	0.614535	5.15642	0.0231607	0.110312	2.47666	0.614535	5.73866	0.0165954	0.0437854
ENSMUSG00000075284	215280	Wipf1	WAS/WASL interacting protein family, member 1 [Source:MGI Symbol;Acc:MGI:2178801]	1.72614	4.30281	20.3798	6.34952e-06	0.000218731	0.864249	4.30281	5.24927	0.021956	0.0546133
ENSMUSG00000078429	52468	Ctdsp2	CTD (carboxy-terminal domain, RNA polymerase II, polypeptide A) small phosphatase 2 [Source:MGI Symbol;Acc:MGI:1098748]	1.04241	6.01921	23.9741	9.76396e-07	4.58797e-05	0.513871	6.01921	5.8795	0.0153181	0.0410285
ENSMUSG00000078716	242409	Tmem8b	transmembrane protein 8B [Source:MGI Symbol;Acc:MGI:2441680]	0.482305	6.21468	4.6477	0.0310952	0.134856	0.975159	6.21468	18.6552	1.56617e-05	0.000150043
ENSMUSG00000081058	97114	Hist2h3c2	histone cluster 2, H3c2 [Source:MGI Symbol;Acc:MGI:2448357]	1.04456	-0.117192	3.9453	0.0470024	0.174555	1.33348	-0.117192	5.62522	0.0177039	0.046144
ENSMUSG00000083992	NA	Gm11478	predicted gene 11478 [Source:MGI Symbol;Acc:MGI:3650888]	0.967069	2.87055	11.4833	0.000702248	0.00911076	0.824609	2.87055	8.01202	0.00464678	0.0157093
ENSMUSG00000090291	278795	Lrrc10b	leucine rich repeat containing 10B [Source:MGI Symbol;Acc:MGI:2685551]	1.44833	3.46284	28.8915	7.65495e-08	5.37288e-06	0.603323	3.46284	4.98612	0.0255515	0.0615842
ENSMUSG00000094910	268595	D430019H16Rik	RIKEN cDNA D430019H16 gene [Source:MGI Symbol;Acc:MGI:2443127]	1.54217	7.3416	44.3868	2.69505e-11	5.44692e-09	0.620333	7.3416	7.42732	0.0064241	0.0204042
