# Supplementary material for: The Differences in Local Translatome across Distinct Neuron Types Is Mediated by Both Baseline Cellular Differences and Post-transcriptional Mechanisms
Source: eNeuro. 2019 Feb 4;5(6):ENEURO.0320-18.2018. doi: 10.1523/ENEURO.0320-18.2018 (PMC6361723; doi:10.1523/ENEURO.0320-18.2018)
Supplement: Figure 3-4 — Table of VGAT somatic translation candidates. Full table of VGAT somatic translation candidates. Table of transcripts enriched by TRAP but depleted by cellular fractionation in VGAT-TRAP mice. Column names are as in Figure 2-1. Download Figure 3-4, XLS file. [file sup_enu-eN-NWR-0320-18-s08.xls]

## Sheet: Figure3-3_SomaticCandidates_Vga
ensembl_gene_id	entrezgene	external_gene_name	description	logFC_TRAP	logCPM_TRAP	LR_TRAP	PValue_TRAP	FDR_TRAP	logFC_Column	logCPM_Column	LR_Column	PValue_Column	FDR_Column
ENSMUSG00000000134	209446	Tfe3	transcription factor E3 [Source:MGI Symbol;Acc:MGI:98511]	0.444599	4.56093	7.2242	0.00719271	0.0131217	-0.51943	4.56093	9.38765	0.00218452	0.00529081
ENSMUSG00000000168	235339	Dlat	dihydrolipoamide S-acetyltransferase (E2 component of pyruvate dehydrogenase complex) [Source:MGI Symbol;Acc:MGI:2385311]	1.0307	6.62964	44.3502	2.74582e-11	2.67099e-10	-0.817466	6.62964	27.5069	1.56537e-07	1.02959e-06
ENSMUSG00000000214	21823	Th	tyrosine hydroxylase [Source:MGI Symbol;Acc:MGI:98735]	3.06023	3.40251	200.919	1.31592e-45	1.98991e-42	-1.10226	3.40251	20.6474	5.52132e-06	2.5547e-05
ENSMUSG00000000253	66355	Gmpr	guanosine monophosphate reductase [Source:MGI Symbol;Acc:MGI:1913605]	1.25445	5.39491	85.35	2.49958e-20	1.17121e-18	-0.681287	5.39491	24.0657	9.31017e-07	5.18465e-06
ENSMUSG00000000308	12716	Ckmt1	creatine kinase, mitochondrial 1, ubiquitous [Source:MGI Symbol;Acc:MGI:99441]	0.70725	8.14712	12.3278	0.000446255	0.00106913	-0.415034	8.14712	4.26088	0.0389998	0.067284
ENSMUSG00000000339	66368	Rtca	RNA 3'-terminal phosphate cyclase [Source:MGI Symbol;Acc:MGI:1913618]	0.763177	3.4256	21.7006	3.18689e-06	1.18965e-05	-0.439821	3.4256	6.50819	0.0107379	0.0217081
ENSMUSG00000000355	68995	Mcts1	malignant T cell amplified sequence 1 [Source:MGI Symbol;Acc:MGI:1916245]	1.16946	6.97659	52.2955	4.77469e-13	6.57469e-12	-0.46832	6.97659	8.45623	0.00363795	0.00834212
ENSMUSG00000000378	216527	Ccm2	cerebral cavernous malformation 2 [Source:MGI Symbol;Acc:MGI:2384924]	0.92805	4.81873	45.0326	1.93785e-11	1.9302e-10	-0.363602	4.81873	6.50202	0.0107752	0.0217704
ENSMUSG00000000384	21379	Tbrg4	transforming growth factor beta regulated gene 4 [Source:MGI Symbol;Acc:MGI:1100868]	0.66451	3.74974	15.8779	6.75635e-05	0.00019198	-0.49544	3.74974	8.08251	0.00446945	0.00999931
ENSMUSG00000000409	16818	Lck	lymphocyte protein tyrosine kinase [Source:MGI Symbol;Acc:MGI:96756]	0.818707	1.36378	11.3639	0.000748845	0.00169955	-0.656485	1.36378	5.80027	0.0160237	0.0308852
ENSMUSG00000000568	11991	Hnrnpd	heterogeneous nuclear ribonucleoprotein D [Source:MGI Symbol;Acc:MGI:101947]	1.11131	6.32588	54.1129	1.89293e-13	2.80382e-12	-0.749745	6.32588	24.2793	8.33312e-07	4.68921e-06
ENSMUSG00000000581	57316	C1d	C1D nuclear receptor co-repressor [Source:MGI Symbol;Acc:MGI:1927354]	1.15659	7.3001	41.9882	9.18263e-11	8.12467e-10	-0.53657	7.3001	9.13502	0.00250762	0.00599308
ENSMUSG00000000776	67065	Polr3d	polymerase (RNA) III (DNA directed) polypeptide D [Source:MGI Symbol;Acc:MGI:1914315]	1.11643	3.80532	44.4264	2.64105e-11	2.5751e-10	-0.708655	3.80532	16.0864	6.05163e-05	0.0002185
ENSMUSG00000000782	21414	Tcf7	transcription factor 7, T cell specific [Source:MGI Symbol;Acc:MGI:98507]	1.3244	1.63469	24.7325	6.58626e-07	2.81273e-06	-0.795328	1.63469	7.12063	0.00762021	0.0160489
ENSMUSG00000000787	13205	Ddx3x	DEAD/H (Asp-Glu-Ala-Asp/His) box polypeptide 3, X-linked [Source:MGI Symbol;Acc:MGI:103064]	0.396146	7.67056	5.84067	0.0156599	0.0264803	-0.635006	7.67056	14.8539	0.000116169	0.000390376
ENSMUSG00000000884	13972	Gnb1l	guanine nucleotide binding protein (G protein), beta polypeptide 1-like [Source:MGI Symbol;Acc:MGI:1338057]	1.19934	2.06491	35.6345	2.38029e-09	1.61607e-08	-0.485054	2.06491	4.63037	0.0314108	0.0557915
ENSMUSG00000000902	20587	Smarcb1	SWI/SNF related, matrix associated, actin dependent regulator of chromatin, subfamily b, member 1 [Source:MGI Symbol;Acc:MGI:1328366]	0.811257	6.3454	45.3742	1.62765e-11	1.64721e-10	-0.652035	6.3454	28.4346	9.69179e-08	6.63156e-07
ENSMUSG00000000916	100609	Nsun5	NOL1/NOP2/Sun domain family, member 5 [Source:MGI Symbol;Acc:MGI:2140844]	0.713753	2.01917	12.9655	0.000317277	0.000783606	-0.578621	2.01917	6.88936	0.00867102	0.0179686
ENSMUSG00000000948	NA	Gm38393	predicted gene, 38393 [Source:MGI Symbol;Acc:MGI:5613898]	1.30956	10.3511	39.7909	2.82662e-10	2.2594e-09	-0.711366	10.3511	12.0033	0.000531074	0.00150518
ENSMUSG00000001016	67781	Ilf2	interleukin enhancer binding factor 2 [Source:MGI Symbol;Acc:MGI:1915031]	0.664072	6.72578	18.4757	1.72082e-05	5.52268e-05	-0.477378	6.72578	9.46545	0.00209378	0.00510374
ENSMUSG00000001017	66511	Chtop	chromatin target of PRMT1 [Source:MGI Symbol;Acc:MGI:1913761]	0.886462	5.9524	21.6533	3.26645e-06	1.21526e-05	-0.676432	5.9524	12.4247	0.000423698	0.00122827
ENSMUSG00000001053	212706	N4bp3	NEDD4 binding protein 3 [Source:MGI Symbol;Acc:MGI:2442218]	2.28675	1.48983	73.9186	8.14076e-18	2.50765e-16	-0.807327	1.48983	6.2459	0.0124481	0.0247149
ENSMUSG00000001054	66089	Rmnd5b	required for meiotic nuclear division 5 homolog B [Source:MGI Symbol;Acc:MGI:1913339]	0.34695	5.75699	4.73757	0.0295108	0.0469699	-0.776762	5.75699	22.971	1.64463e-06	8.61089e-06
ENSMUSG00000001056	52530	Nhp2	NHP2 ribonucleoprotein [Source:MGI Symbol;Acc:MGI:1098547]	1.08422	5.26452	64.7609	8.45586e-16	1.82906e-14	-0.356771	5.26452	6.74958	0.00937696	0.0192516
ENSMUSG00000001105	55978	Ift20	intraflagellar transport 20 [Source:MGI Symbol;Acc:MGI:1915585]	0.819932	6.93098	27.1446	1.88795e-07	8.95217e-07	-0.548346	6.93098	12.0721	0.000511823	0.00145657
ENSMUSG00000001120	59093	Pcbp3	poly(rC) binding protein 3 [Source:MGI Symbol;Acc:MGI:1890470]	1.0164	5.2967	40.6559	1.81538e-10	1.51363e-09	-0.884306	5.2967	29.4647	5.69434e-08	4.07396e-07
ENSMUSG00000001150	54387	Mcm3ap	minichromosome maintenance complex component 3 associated protein [Source:MGI Symbol;Acc:MGI:1930089]	0.386353	4.59537	6.98606	0.00821469	0.0147929	-0.581456	4.59537	14.8343	0.000117378	0.000393961
ENSMUSG00000001158	66618	Snrnp27	small nuclear ribonucleoprotein 27 (U4/U6.U5) [Source:MGI Symbol;Acc:MGI:1913868]	1.16898	6.21648	63.5231	1.58499e-15	3.29148e-14	-0.409357	6.21648	7.75422	0.00535871	0.0117533
ENSMUSG00000001229	224897	Dpp9	dipeptidylpeptidase 9 [Source:MGI Symbol;Acc:MGI:2443967]	0.408256	5.22588	5.53999	0.0185867	0.030911	-0.75375	5.22588	18.1906	1.99867e-05	8.08313e-05
ENSMUSG00000001285	60315	Myg1	melanocyte proliferating gene 1 [Source:MGI Symbol;Acc:MGI:1929864]	0.742879	5.27518	42.884	5.80833e-11	5.32025e-10	-0.405991	5.27518	12.0645	0.000513904	0.00146149
ENSMUSG00000001305	67223	Rrp15	ribosomal RNA processing 15 homolog (S. cerevisiae) [Source:MGI Symbol;Acc:MGI:1914473]	0.45844	2.03146	5.65516	0.0174041	0.0291276	-0.544898	2.03146	6.7243	0.00951083	0.0194927
ENSMUSG00000001366	71538	Fbxo9	f-box protein 9 [Source:MGI Symbol;Acc:MGI:1918788]	1.02661	6.8081	39.2989	3.6364e-10	2.85185e-09	-0.490673	6.8081	8.9842	0.00272324	0.00645001
ENSMUSG00000001380	15115	Hars	histidyl-tRNA synthetase [Source:MGI Symbol;Acc:MGI:108087]	0.923227	6.83805	42.7459	6.23332e-11	5.66895e-10	-0.603312	6.83805	18.0871	2.11027e-05	8.48701e-05
ENSMUSG00000001383	66492	Zmat2	zinc finger, matrin type 2 [Source:MGI Symbol;Acc:MGI:1913742]	0.325562	8.44102	3.99456	0.0456473	0.0692283	-0.645218	8.44102	15.5431	8.06456e-05	0.000281997
ENSMUSG00000001416	12462	Cct3	chaperonin containing Tcp1, subunit 3 (gamma) [Source:MGI Symbol;Acc:MGI:104708]	0.83061	7.28151	23.1357	1.50961e-06	6.01334e-06	-0.377419	7.28151	4.7898	0.0286287	0.0514822
ENSMUSG00000001445	107732	Mrpl10	mitochondrial ribosomal protein L10 [Source:MGI Symbol;Acc:MGI:1333801]	0.9357	5.32343	56.2543	6.36777e-14	1.0215e-12	-0.502282	5.32343	15.3876	8.75589e-05	0.000303663
ENSMUSG00000001472	66855	Tcf25	transcription factor 25 (basic helix-loop-helix) [Source:MGI Symbol;Acc:MGI:1914105]	0.694306	9.56729	15.8158	6.98187e-05	0.000197881	-0.636501	9.56729	13.2889	0.00026698	0.000815309
ENSMUSG00000001520	60345	Nrip2	nuclear receptor interacting protein 2 [Source:MGI Symbol;Acc:MGI:1891884]	1.49143	4.67575	64.6003	9.174e-16	1.96397e-14	-0.793225	4.67575	17.5183	2.84561e-05	0.000110568
ENSMUSG00000001569	433864	Nom1	nucleolar protein with MIF4G domain 1 [Source:MGI Symbol;Acc:MGI:1861749]	0.714828	4.93493	20.2314	6.86173e-06	2.38832e-05	-0.50694	4.93493	9.7569	0.00178651	0.00442939
ENSMUSG00000001642	11677	Akr1b3	aldo-keto reductase family 1, member B3 (aldose reductase) [Source:MGI Symbol;Acc:MGI:1353494]	0.411488	3.6626	8.52049	0.00351169	0.00685685	-0.629894	3.6626	17.5798	2.75501e-05	0.0001076
ENSMUSG00000001674	66942	Ddx18	DEAD (Asp-Glu-Ala-Asp) box polypeptide 18 [Source:MGI Symbol;Acc:MGI:1914192]	0.770921	3.70374	19.5834	9.63039e-06	3.25527e-05	-0.355628	3.70374	3.86894	0.0491877	0.0823293
ENSMUSG00000001707	66143	Eef1e1	eukaryotic translation elongation factor 1 epsilon 1 [Source:MGI Symbol;Acc:MGI:1913393]	1.57841	6.12096	94.9194	1.98301e-22	1.36331e-20	-0.726997	6.12096	20.153	7.14896e-06	3.21916e-05
ENSMUSG00000001774	66917	Chordc1	cysteine and histidine-rich domain (CHORD)-containing, zinc-binding protein 1 [Source:MGI Symbol;Acc:MGI:1914167]	0.593668	6.01647	18.3663	1.82256e-05	5.82561e-05	-0.748404	6.01647	28.2986	1.03974e-07	7.06494e-07
ENSMUSG00000001783	28088	Rtcb	RNA 2',3'-cyclic phosphate and 5'-OH ligase [Source:MGI Symbol;Acc:MGI:106379]	0.4665	7.04528	10.1035	0.00147989	0.00312869	-0.409125	7.04528	7.70045	0.00552072	0.0120831
ENSMUSG00000001785	103136	Pwp1	PWP1 homolog, endonuclein [Source:MGI Symbol;Acc:MGI:1914735]	0.387	4.188	8.49919	0.00355305	0.00692622	-0.724386	4.188	26.8821	2.16252e-07	1.38086e-06
ENSMUSG00000001794	12336	Capns1	calpain, small subunit 1 [Source:MGI Symbol;Acc:MGI:88266]	0.991815	7.42308	41.6491	1.09217e-10	9.47689e-10	-0.621258	7.42308	16.3443	5.28142e-05	0.000193505
ENSMUSG00000001924	22201	Uba1	ubiquitin-like modifier activating enzyme 1 [Source:MGI Symbol;Acc:MGI:98890]	0.779667	8.51532	19.299	1.11766e-05	3.72643e-05	-0.537147	8.51532	9.18754	0.00243668	0.00584284
ENSMUSG00000001962	108160	Fam50a	family with sequence similarity 50, member A [Source:MGI Symbol;Acc:MGI:1351626]	0.938825	4.17517	39.0192	4.19655e-10	3.2513e-09	-0.40329	4.17517	6.64066	0.0099677	0.020327
ENSMUSG00000001964	13726	Emd	emerin [Source:MGI Symbol;Acc:MGI:108117]	0.487673	3.96126	5.16276	0.0230761	0.037599	-0.9385	3.96126	17.9767	2.23627e-05	8.91828e-05
ENSMUSG00000001983	70207	Taco1	translational activator of mitochondrially encoded cytochrome c oxidase I [Source:MGI Symbol;Acc:MGI:1917457]	0.548211	1.79412	4.5372	0.0331659	0.0521142	-0.748771	1.79412	7.25887	0.00705515	0.0149711
ENSMUSG00000001995	244668	Sipa1l2	signal-induced proliferation-associated 1 like 2 [Source:MGI Symbol;Acc:MGI:2676970]	0.516966	4.79466	10.8729	0.000975793	0.00215141	-0.528516	4.79466	10.7702	0.00103147	0.0027247
ENSMUSG00000002012	93843	Pnck	pregnancy upregulated non-ubiquitously expressed CaM kinase [Source:MGI Symbol;Acc:MGI:1347357]	0.852584	6.89969	26.1413	3.17326e-07	1.4414e-06	-0.355442	6.89969	4.5489	0.0329398	0.0581102
ENSMUSG00000002058	22248	Unc119	unc-119 lipid binding chaperone [Source:MGI Symbol;Acc:MGI:1328357]	2.46547	4.23878	172.903	1.71878e-39	1.29956e-36	-0.753362	4.23878	14.938	0.000111102	0.000375624
ENSMUSG00000002280	67563	Narfl	nuclear prelamin A recognition factor-like [Source:MGI Symbol;Acc:MGI:1914813]	0.969516	3.3853	26.2374	3.01911e-07	1.37815e-06	-0.500605	3.3853	6.3635	0.0116492	0.0233069
ENSMUSG00000002307	13163	Daxx	Fas death domain-associated protein [Source:MGI Symbol;Acc:MGI:1197015]	0.94892	3.77871	19.3679	1.07803e-05	3.60223e-05	-0.496511	3.77871	5.02662	0.0249606	0.0454858
ENSMUSG00000002343	76813	Armc6	armadillo repeat containing 6 [Source:MGI Symbol;Acc:MGI:1924063]	0.387038	4.69682	5.43127	0.0197793	0.032734	-0.527987	4.69682	9.69704	0.00184566	0.00455837
ENSMUSG00000002372	71810	Ranbp3	RAN binding protein 3 [Source:MGI Symbol;Acc:MGI:1919060]	0.521682	4.4449	8.66278	0.00324775	0.00638269	-0.663956	4.4449	13.3015	0.000265197	0.000810899
ENSMUSG00000002409	13549	Dyrk1b	dual-specificity tyrosine-(Y)-phosphorylation regulated kinase 1b [Source:MGI Symbol;Acc:MGI:1330302]	0.613405	0.517942	4.05774	0.0439694	0.0669813	-0.814057	0.517942	5.22305	0.0222894	0.0412507
ENSMUSG00000002477	20641	Snrpd1	small nuclear ribonucleoprotein D1 [Source:MGI Symbol;Acc:MGI:98344]	1.31059	5.17679	72.6325	1.56184e-17	4.54984e-16	-0.444419	5.17679	8.11607	0.00438747	0.00984103
ENSMUSG00000002489	21844	Tiam1	T cell lymphoma invasion and metastasis 1 [Source:MGI Symbol;Acc:MGI:103306]	0.622267	5.38577	10.3735	0.00127835	0.00274376	-0.48337	5.38577	6.15365	0.0131141	0.0258889
ENSMUSG00000002504	65962	Slc9a3r2	solute carrier family 9 (sodium/hydrogen exchanger), member 3 regulator 2 [Source:MGI Symbol;Acc:MGI:1890662]	1.24015	4.47976	30.6564	3.08012e-08	1.70215e-07	-0.47705	4.47976	4.4418	0.0350693	0.0614175
ENSMUSG00000002524	67959	Puf60	poly-U binding splicing factor 60 [Source:MGI Symbol;Acc:MGI:1915209]	0.867682	6.515	19.9099	8.11791e-06	2.7819e-05	-0.792291	6.515	16.422	5.06925e-05	0.000186553
ENSMUSG00000002550	22245	Uck1	uridine-cytidine kinase 1 [Source:MGI Symbol;Acc:MGI:98904]	0.398728	3.27594	4.04612	0.0442731	0.0673778	-0.484224	3.27594	5.50442	0.0189684	0.0358302
ENSMUSG00000002635	68079	Pdcd2l	programmed cell death 2-like [Source:MGI Symbol;Acc:MGI:1915329]	0.695764	3.7362	18.1426	2.0497e-05	6.48804e-05	-0.629802	3.7362	13.486	0.000240347	0.00074379
ENSMUSG00000002679	69792	Med6	mediator complex subunit 6 [Source:MGI Symbol;Acc:MGI:1917042]	0.583806	4.65159	19.0585	1.26769e-05	4.17643e-05	-0.528762	4.65159	14.6401	0.00013012	0.000430814
ENSMUSG00000002728	67877	Naa20	N(alpha)-acetyltransferase 20, NatB catalytic subunit [Source:MGI Symbol;Acc:MGI:1915127]	1.57988	5.97513	134.224	4.87961e-31	1.19364e-28	-0.673865	5.97513	24.0402	9.43434e-07	5.24852e-06
ENSMUSG00000002797	110175	Ggct	gamma-glutamyl cyclotransferase [Source:MGI Symbol;Acc:MGI:95700]	0.917573	4.75833	37.3623	9.81e-10	7.13509e-09	-0.609911	4.75833	15.5446	8.0582e-05	0.000281834
ENSMUSG00000002812	14248	Flii	flightless I actin binding protein [Source:MGI Symbol;Acc:MGI:1342286]	1.04727	4.53833	44.1429	3.05253e-11	2.94865e-10	-0.351321	4.53833	4.67821	0.0305476	0.054491
ENSMUSG00000002833	15193	Hdgfrp2	hepatoma-derived growth factor, related protein 2 [Source:MGI Symbol;Acc:MGI:1194492]	1.40251	4.15581	67.4042	2.21175e-16	5.27837e-15	-0.517873	4.15581	8.56829	0.00342069	0.0079071
ENSMUSG00000002949	21856	Timm44	translocase of inner mitochondrial membrane 44 [Source:MGI Symbol;Acc:MGI:1343262]	0.702491	5.29306	19.2802	1.1287e-05	3.75873e-05	-0.375093	5.29306	5.35937	0.0206112	0.0384875
ENSMUSG00000002997	19088	Prkar2b	protein kinase, cAMP dependent regulatory, type II beta [Source:MGI Symbol;Acc:MGI:97760]	0.703744	6.24807	12.581	0.000389693	0.000945058	-1.03617	6.24807	26.5745	2.53574e-07	1.59338e-06
ENSMUSG00000003038	15331	Hmgn2	high mobility group nucleosomal binding domain 2 [Source:MGI Symbol;Acc:MGI:96136]	0.426047	3.04763	3.98028	0.0460359	0.0697098	-0.569022	3.04763	6.53862	0.0105557	0.0213996
ENSMUSG00000003039	67922	Fam32a	family with sequence similarity 32, member A [Source:MGI Symbol;Acc:MGI:1915172]	0.665974	6.49749	26.3979	2.77843e-07	1.27811e-06	-0.446129	6.49749	11.6357	0.000646989	0.00179188
ENSMUSG00000003134	54610	Tbc1d8	TBC1 domain family, member 8 [Source:MGI Symbol;Acc:MGI:1927225]	0.98235	4.21349	21.6342	3.2991e-06	1.22521e-05	-0.585305	4.21349	7.4057	0.00650176	0.0139419
ENSMUSG00000003135	52846	Cnot11	CCR4-NOT transcription complex, subunit 11 [Source:MGI Symbol;Acc:MGI:106580]	0.629027	3.4312	11.9282	0.000552919	0.00129466	-0.613516	3.4312	10.3699	0.00128084	0.0033001
ENSMUSG00000003234	27406	Abcf3	ATP-binding cassette, sub-family F (GCN20), member 3 [Source:MGI Symbol;Acc:MGI:1351656]	0.382495	6.17108	5.75333	0.0164574	0.0276912	-0.417305	6.17108	6.74803	0.00938512	0.0192655
ENSMUSG00000003269	19158	Cyth2	cytohesin 2 [Source:MGI Symbol;Acc:MGI:1334255]	0.657328	5.02133	16.1634	5.81065e-05	0.000167512	-0.526079	5.02133	9.96096	0.00159894	0.00401765
ENSMUSG00000003299	66163	Mrpl4	mitochondrial ribosomal protein L4 [Source:MGI Symbol;Acc:MGI:2137210]	1.0871	5.23195	49.248	2.25558e-12	2.72868e-11	-0.394329	5.23195	6.31699	0.0119586	0.0238628
ENSMUSG00000003410	15571	Elavl3	ELAV (embryonic lethal, abnormal vision, Drosophila)-like 3 (Hu antigen C) [Source:MGI Symbol;Acc:MGI:109157]	0.420407	7.26927	6.59558	0.0102232	0.0180581	-0.432711	7.26927	6.93494	0.00845281	0.0175843
ENSMUSG00000003411	69908	Rab3b	RAB3B, member RAS oncogene family [Source:MGI Symbol;Acc:MGI:1917158]	2.37225	8.20785	85.0806	2.86452e-20	1.3199e-18	-0.796533	8.20785	10.4158	0.00124939	0.00322707
ENSMUSG00000003421	66394	Nosip	nitric oxide synthase interacting protein [Source:MGI Symbol;Acc:MGI:1913644]	0.590469	4.67995	14.1266	0.000170905	0.00044755	-0.578298	4.67995	12.8744	0.000333111	0.000991406
ENSMUSG00000003435	20924	Supt5	suppressor of Ty 5 [Source:MGI Symbol;Acc:MGI:1202400]	0.486422	7.00266	13.0506	0.000303182	0.000752256	-0.562713	7.00266	17.2018	3.3611e-05	0.000128762
ENSMUSG00000003444	67224	Med29	mediator complex subunit 29 [Source:MGI Symbol;Acc:MGI:1914474]	1.28391	2.59811	30.3094	3.68344e-08	2.00295e-07	-0.686049	2.59811	7.51893	0.00610538	0.0131738
ENSMUSG00000003500	23917	Impdh1	inosine 5'-phosphate dehydrogenase 1 [Source:MGI Symbol;Acc:MGI:96567]	0.922648	3.69477	24.8089	6.33051e-07	2.71746e-06	-0.882439	3.69477	20.416	6.23061e-06	2.84725e-05
ENSMUSG00000003527	27886	Dgcr14	DiGeorge syndrome critical region gene 14 [Source:MGI Symbol;Acc:MGI:107854]	0.402487	3.98329	5.30108	0.0213121	0.0349819	-0.616269	3.98329	11.6619	0.000637915	0.00176969
ENSMUSG00000003549	13870	Ercc1	excision repair cross-complementing rodent repair deficiency, complementation group 1 [Source:MGI Symbol;Acc:MGI:95412]	0.959638	4.17558	45.5971	1.45259e-11	1.48967e-10	-0.547104	4.17558	13.4615	0.000243513	0.000752339
ENSMUSG00000003604	74268	Aven	apoptosis, caspase activation inhibitor [Source:MGI Symbol;Acc:MGI:1921518]	0.366942	3.09481	3.85759	0.0495213	0.0744252	-0.583691	3.09481	8.85894	0.00291657	0.00685035
ENSMUSG00000003657	12308	Calb2	calbindin 2 [Source:MGI Symbol;Acc:MGI:101914]	2.33206	5.5351	123.815	9.24649e-29	1.5536e-26	-0.599133	5.5351	8.52012	0.00351241	0.00808768
ENSMUSG00000003662	26371	Ciao1	cytosolic iron-sulfur protein assembly 1 [Source:MGI Symbol;Acc:MGI:1346998]	0.346869	5.88936	5.09261	0.024028	0.0390162	-0.717885	5.88936	21.1737	4.19472e-06	2.001e-05
ENSMUSG00000003752	233011	Itpkc	inositol 1,4,5-trisphosphate 3-kinase C [Source:MGI Symbol;Acc:MGI:2442554]	0.344921	2.81813	4.23548	0.0395875	0.0611306	-0.507431	2.81813	8.03939	0.0045771	0.0102141
ENSMUSG00000003808	66590	Farsa	phenylalanyl-tRNA synthetase, alpha subunit [Source:MGI Symbol;Acc:MGI:1913840]	0.462585	4.91491	8.61069	0.00334196	0.00655467	-0.644481	4.91491	15.973	6.42535e-05	0.000230343
ENSMUSG00000003813	19358	Rad23a	RAD23 homolog A, nucleotide excision repair protein [Source:MGI Symbol;Acc:MGI:105126]	0.757164	4.9276	29.6772	5.10305e-08	2.69302e-07	-0.367521	4.9276	6.67592	0.00977239	0.0199649
ENSMUSG00000003848	67619	Nob1	NIN1/RPN12 binding protein 1 homolog [Source:MGI Symbol;Acc:MGI:1914869]	0.391139	5.06451	8.51764	0.0035172	0.00686599	-0.796626	5.06451	33.1692	8.44767e-09	7.13654e-08
ENSMUSG00000003868	20174	Ruvbl2	RuvB-like protein 2 [Source:MGI Symbol;Acc:MGI:1342299]	0.978447	4.37954	43.0495	5.33722e-11	4.92124e-10	-0.423408	4.37954	7.49941	0.0061719	0.0133018
ENSMUSG00000003872	22342	Lin7b	lin-7 homolog B (C. elegans) [Source:MGI Symbol;Acc:MGI:1330858]	0.661879	5.38868	22.5578	2.03913e-06	7.91944e-06	-0.371221	5.38868	6.87955	0.00871877	0.0180473
ENSMUSG00000003923	21780	Tfam	transcription factor A, mitochondrial [Source:MGI Symbol;Acc:MGI:107810]	0.814838	5.12719	33.7696	6.20415e-09	3.92992e-08	-0.688368	5.12719	22.8302	1.76966e-06	9.18456e-06
ENSMUSG00000003992	66970	Ssbp2	single-stranded DNA binding protein 2 [Source:MGI Symbol;Acc:MGI:1914220]	0.364319	6.75297	4.79646	0.0285183	0.0455997	-0.474824	6.75297	8.06549	0.00451164	0.0100828
ENSMUSG00000004069	83945	Dnaja3	DnaJ heat shock protein family (Hsp40) member A3 [Source:MGI Symbol;Acc:MGI:1933786]	0.400928	6.37068	8.9985	0.00270202	0.00540143	-0.83922	6.37068	38.1119	6.68016e-10	6.82961e-09
ENSMUSG00000004070	15369	Hmox2	heme oxygenase 2 [Source:MGI Symbol;Acc:MGI:109373]	0.440829	6.02286	8.38508	0.00378313	0.00733092	-0.424452	6.02286	7.63721	0.00571762	0.0124567
ENSMUSG00000004071	66626	Cdip1	cell death inducing Trp53 target 1 [Source:MGI Symbol;Acc:MGI:1913876]	1.21483	8.20049	63.6727	1.46907e-15	3.07378e-14	-0.735776	8.20049	23.5824	1.19674e-06	6.46528e-06
ENSMUSG00000004099	13433	Dnmt1	DNA methyltransferase (cytosine-5) 1 [Source:MGI Symbol;Acc:MGI:94912]	0.499083	4.5894	8.11082	0.00440018	0.0084236	-0.578277	4.5894	10.4185	0.00124761	0.00322448
ENSMUSG00000004264	12034	Phb2	prohibitin 2 [Source:MGI Symbol;Acc:MGI:102520]	0.966917	5.21119	41.4672	1.19868e-10	1.0331e-09	-0.426184	5.21119	7.77739	0.00529041	0.0116265
ENSMUSG00000004267	13807	Eno2	enolase 2, gamma neuronal [Source:MGI Symbol;Acc:MGI:95394]	0.862882	9.80827	15.6596	7.58284e-05	0.000212883	-0.839199	9.80827	14.8083	0.000119011	0.000398638
ENSMUSG00000004268	14791	Emg1	EMG1 N1-specific pseudouridine methyltransferase [Source:MGI Symbol;Acc:MGI:1315195]	0.979295	5.42286	49.0517	2.493e-12	2.99412e-11	-0.393346	5.42286	7.66912	0.00561737	0.0122672
ENSMUSG00000004285	66144	Atp6v1f	ATPase, H+ transporting, lysosomal V1 subunit F [Source:MGI Symbol;Acc:MGI:1913394]	1.22944	7.65979	60.3659	7.87638e-15	1.45897e-13	-0.417266	7.65979	7.06861	0.00784462	0.0164798
ENSMUSG00000004364	26554	Cul3	cullin 3 [Source:MGI Symbol;Acc:MGI:1347360]	0.421146	7.04343	8.3529	0.00385073	0.0074515	-0.335428	7.04343	5.25725	0.0218555	0.0405651
ENSMUSG00000004446	12122	Bid	BH3 interacting domain death agonist [Source:MGI Symbol;Acc:MGI:108093]	1.05804	3.84019	34.9627	3.36084e-09	2.22283e-08	-0.655118	3.84019	12.3494	0.000441133	0.00127326
ENSMUSG00000004455	19047	Ppp1cc	protein phosphatase 1, catalytic subunit, gamma isoform [Source:MGI Symbol;Acc:MGI:104872]	1.53248	1.82897	48.5852	3.16245e-12	3.70975e-11	-0.908034	1.82897	12.4305	0.000422388	0.00122511
ENSMUSG00000004530	23790	Coro1c	coronin, actin binding protein 1C [Source:MGI Symbol;Acc:MGI:1345964]	0.523423	4.83769	17.5959	2.7317e-05	8.38825e-05	-0.502901	4.83769	15.1065	0.000101613	0.000346714
ENSMUSG00000004637	80707	Wwox	WW domain-containing oxidoreductase [Source:MGI Symbol;Acc:MGI:1931237]	0.567204	4.52728	19.1424	1.21317e-05	4.01829e-05	-0.39301	4.52728	8.54797	0.00345909	0.00798353
ENSMUSG00000004642	20492	Slbp	stem-loop binding protein [Source:MGI Symbol;Acc:MGI:108402]	1.27261	4.47614	66.6396	3.25968e-16	7.6047e-15	-0.90134	4.47614	30.6506	3.08926e-08	2.32941e-07
ENSMUSG00000004667	66420	Polr2e	polymerase (RNA) II (DNA directed) polypeptide E [Source:MGI Symbol;Acc:MGI:1913670]	0.773088	6.40421	23.9749	9.76012e-07	4.03153e-06	-0.540101	6.40421	11.5692	0.000670516	0.00184964
ENSMUSG00000004771	53869	Rab11a	RAB11A, member RAS oncogene family [Source:MGI Symbol;Acc:MGI:1858202]	0.467603	7.31081	9.76729	0.00177644	0.003702	-0.866757	7.31081	32.8664	9.87146e-09	8.24306e-08
ENSMUSG00000004788	217715	Eif2b2	eukaryotic translation initiation factor 2B, subunit 2 beta [Source:MGI Symbol;Acc:MGI:2145118]	0.426947	4.85803	5.03267	0.0248735	0.0402607	-0.766346	4.85803	15.5913	7.86174e-05	0.000275716
ENSMUSG00000004789	78920	Dlst	dihydrolipoamide S-succinyltransferase (E2 component of 2-oxo-glutarate complex) [Source:MGI Symbol;Acc:MGI:1926170]	0.68366	6.40997	21.6411	3.28734e-06	1.22207e-05	-0.696534	6.40997	21.9795	2.75582e-06	1.36796e-05
ENSMUSG00000004843	68942	Chmp2b	charged multivesicular body protein 2B [Source:MGI Symbol;Acc:MGI:1916192]	1.0237	6.38872	43.6451	3.93659e-11	3.72264e-10	-1.14786	6.38872	53.0388	3.2702e-13	5.5804e-12
ENSMUSG00000004895	94315	Prcc	papillary renal cell carcinoma (translocation-associated) [Source:MGI Symbol;Acc:MGI:2137738]	1.04995	4.04096	33.9544	5.64183e-09	3.59702e-08	-0.896752	4.04096	22.6397	1.95403e-06	1.00514e-05
ENSMUSG00000004980	53379	Hnrnpa2b1	heterogeneous nuclear ribonucleoprotein A2/B1 [Source:MGI Symbol;Acc:MGI:104819]	0.793855	8.88844	28.4353	9.68828e-08	4.85845e-07	-0.31519	8.88844	4.51525	0.033594	0.0591638
ENSMUSG00000005069	19305	Pex5	peroxisomal biogenesis factor 5 [Source:MGI Symbol;Acc:MGI:1098808]	1.10044	5.25892	21.63	3.30642e-06	1.22711e-05	-0.643203	5.25892	7.33183	0.00677441	0.0144395
ENSMUSG00000005148	12224	Klf5	Kruppel-like factor 5 [Source:MGI Symbol;Acc:MGI:1338056]	1.13068	2.75073	25.5154	4.38859e-07	1.94214e-06	-1.03356	2.75073	18.2618	1.92528e-05	7.8148e-05
ENSMUSG00000005150	67836	Wdr83	WD repeat domain containing 83 [Source:MGI Symbol;Acc:MGI:1915086]	0.687449	4.66724	24.2155	8.61361e-07	3.59726e-06	-0.324591	4.66724	5.09976	0.0239292	0.0438658
ENSMUSG00000005204	80886	Senp3	SUMO/sentrin specific peptidase 3 [Source:MGI Symbol;Acc:MGI:2158736]	0.596632	5.29246	17.5954	2.73244e-05	8.38895e-05	-0.555851	5.29246	14.6415	0.000130022	0.000430577
ENSMUSG00000005370	17688	Msh6	mutS homolog 6 [Source:MGI Symbol;Acc:MGI:1343961]	0.313338	4.00821	4.55451	0.0328321	0.0516679	-0.439876	4.00821	8.32314	0.00391431	0.00890584
ENSMUSG00000005469	18747	Prkaca	protein kinase, cAMP dependent, catalytic, alpha [Source:MGI Symbol;Acc:MGI:97592]	0.83355	6.76967	31.2635	2.25281e-08	1.27547e-07	-0.649456	6.76967	18.7787	1.468e-05	6.12765e-05
ENSMUSG00000005483	81489	Dnajb1	DnaJ heat shock protein family (Hsp40) member B1 [Source:MGI Symbol;Acc:MGI:1931874]	0.590715	5.30619	8.42824	0.00369439	0.0071765	-1.15457	5.30619	30.7771	2.89434e-08	2.19437e-07
ENSMUSG00000005510	68349	Ndufs3	NADH dehydrogenase (ubiquinone) Fe-S protein 3 [Source:MGI Symbol;Acc:MGI:1915599]	1.05377	5.60408	58.8973	1.6612e-14	2.94588e-13	-0.348446	5.60408	6.27753	0.0122279	0.0243299
ENSMUSG00000005566	21849	Trim28	tripartite motif-containing 28 [Source:MGI Symbol;Acc:MGI:109274]	0.901457	6.71437	23.825	1.05505e-06	4.33113e-06	-0.744159	6.71437	16.115	5.96112e-05	0.000215841
ENSMUSG00000005575	22192	Ube2m	ubiquitin-conjugating enzyme E2M [Source:MGI Symbol;Acc:MGI:108278]	1.42921	6.39774	64.7694	8.41961e-16	1.82597e-14	-0.397345	6.39774	5.08323	0.0241583	0.0442322
ENSMUSG00000005609	22083	Ctr9	CTR9 homolog, Paf1/RNA polymerase II complex component [Source:MGI Symbol;Acc:MGI:109345]	0.432206	5.72728	8.07149	0.00449672	0.00858468	-0.456331	5.72728	8.7809	0.003044	0.00711751
ENSMUSG00000005625	19185	Psmd4	proteasome (prosome, macropain) 26S subunit, non-ATPase, 4 [Source:MGI Symbol;Acc:MGI:1201670]	1.13687	6.42243	72.383	1.77237e-17	5.11833e-16	-0.538722	6.42243	16.054	6.15628e-05	0.000221749
ENSMUSG00000005667	17768	Mthfd2	methylenetetrahydrofolate dehydrogenase (NAD+ dependent), methenyltetrahydrofolate cyclohydrolase [Source:MGI Symbol;Acc:MGI:1338850]	0.497769	2.8099	8.70168	0.00317917	0.00626702	-0.435185	2.8099	5.85124	0.015566	0.0300866
ENSMUSG00000005687	68183	Bcas2	breast carcinoma amplified sequence 2 [Source:MGI Symbol;Acc:MGI:1915433]	0.908021	5.86711	42.012	9.0713e-11	8.04757e-10	-0.667659	5.86711	22.056	2.64815e-06	1.31963e-05
ENSMUSG00000005716	19293	Pvalb	parvalbumin [Source:MGI Symbol;Acc:MGI:97821]	3.88699	9.07093	140.594	1.97346e-32	6.41572e-30	-0.673303	9.07093	5.24288	0.0220368	0.0408468
ENSMUSG00000005779	19172	Psmb4	proteasome (prosome, macropain) subunit, beta type 4 [Source:MGI Symbol;Acc:MGI:1098257]	1.27446	7.19584	37.5903	8.72773e-10	6.41525e-09	-0.407052	7.19584	3.91076	0.047978	0.0805638
ENSMUSG00000005804	18457	Bloc1s6	biogenesis of lysosomal organelles complex-1, subunit 6, pallidin [Source:MGI Symbol;Acc:MGI:1927580]	0.456845	5.28197	8.75735	0.00308357	0.00609895	-0.892844	5.28197	31.8101	1.70005e-08	1.35759e-07
ENSMUSG00000005846	66409	Rsl1d1	ribosomal L1 domain containing 1 [Source:MGI Symbol;Acc:MGI:1913659]	0.813161	6.26575	40.0397	2.48848e-10	2.00841e-09	-0.311412	6.26575	5.79123	0.0161063	0.0310227
ENSMUSG00000005936	66989	Kctd20	potassium channel tetramerisation domain containing 20 [Source:MGI Symbol;Acc:MGI:1914239]	0.312203	5.6193	3.87296	0.0490699	0.0738134	-0.514658	5.6193	10.2518	0.00136553	0.00349128
ENSMUSG00000005968	22156	Tuft1	tuftelin 1 [Source:MGI Symbol;Acc:MGI:109572]	1.04217	1.19006	14.7631	0.000121901	0.000328957	-1.11932	1.19006	12.7209	0.000361596	0.00106778
ENSMUSG00000005982	74763	Naa60	N(alpha)-acetyltransferase 60, NatF catalytic subunit [Source:MGI Symbol;Acc:MGI:1922013]	0.703835	5.85082	24.1899	8.72872e-07	3.63894e-06	-0.389406	5.85082	7.24938	0.00709256	0.0150405
ENSMUSG00000005986	68423	Ankrd13d	ankyrin repeat domain 13 family, member D [Source:MGI Symbol;Acc:MGI:1915673]	0.509404	4.77772	13.6367	0.000221807	0.000566315	-0.653732	4.77772	21.0079	4.57384e-06	2.16324e-05
ENSMUSG00000006021	70394	Kptn	kaptin [Source:MGI Symbol;Acc:MGI:1890380]	0.600983	4.02752	13.9802	0.000184744	0.00047991	-0.542506	4.02752	10.5484	0.00116291	0.00302815
ENSMUSG00000006024	108124	Napa	N-ethylmaleimide sensitive fusion protein attachment protein alpha [Source:MGI Symbol;Acc:MGI:104563]	0.305354	8.45989	4.36249	0.0367385	0.057161	-0.678866	8.45989	21.324	3.8785e-06	1.86567e-05
ENSMUSG00000006050	24068	Sra1	steroid receptor RNA activator 1 [Source:MGI Symbol;Acc:MGI:1344414]	1.0849	6.7545	62.2415	3.03814e-15	5.99483e-14	-0.574991	6.7545	17.3809	3.05884e-05	0.000118327
ENSMUSG00000006169	216705	Clint1	clathrin interactor 1 [Source:MGI Symbol;Acc:MGI:2144243]	0.313216	5.02922	5.06871	0.0243615	0.0394959	-0.495387	5.02922	12.1472	0.000491611	0.00140265
ENSMUSG00000006273	11966	Atp6v1b2	ATPase, H+ transporting, lysosomal V1 subunit B2 [Source:MGI Symbol;Acc:MGI:109618]	0.469977	9.6268	4.10239	0.0428227	0.065488	-1.07643	9.6268	21.1126	4.33079e-06	2.05824e-05
ENSMUSG00000006299	227290	Aamp	angio-associated migratory protein [Source:MGI Symbol;Acc:MGI:107809]	1.10758	5.96159	38.6967	4.95034e-10	3.77898e-09	-0.43659	5.96159	5.99005	0.0143868	0.0280749
ENSMUSG00000006304	76709	Arpc2	actin related protein 2/3 complex, subunit 2 [Source:MGI Symbol;Acc:MGI:1923959]	0.656416	8.07769	12.0034	0.000531042	0.00124924	-0.422183	8.07769	4.9731	0.0257445	0.0467556
ENSMUSG00000006356	68337	Crip2	cysteine rich protein 2 [Source:MGI Symbol;Acc:MGI:1915587]	0.318039	6.78033	6.09047	0.0135913	0.0233022	-0.494453	6.78033	14.4572	0.000143379	0.000469205
ENSMUSG00000006392	80509	Med8	mediator complex subunit 8 [Source:MGI Symbol;Acc:MGI:1915269]	0.576092	5.59764	16.2216	5.63474e-05	0.000162808	-0.653187	5.59764	20.1215	7.2674e-06	3.26454e-05
ENSMUSG00000006442	20810	Srm	spermidine synthase [Source:MGI Symbol;Acc:MGI:102690]	1.08677	5.48593	50.72	1.06527e-12	1.3641e-11	-0.661201	5.48593	18.1834	2.00618e-05	8.1115e-05
ENSMUSG00000006456	56275	Rbm14	RNA binding motif protein 14 [Source:MGI Symbol;Acc:MGI:1929092]	1.10787	2.9541	30.0904	4.12357e-08	2.21907e-07	-0.423773	2.9541	3.92133	0.0476771	0.0801638
ENSMUSG00000006585	67177	Cdt1	chromatin licensing and DNA replication factor 1 [Source:MGI Symbol;Acc:MGI:1914427]	0.980037	0.522243	10.6109	0.00112425	0.00244199	-1.37941	0.522243	13.479	0.000241246	0.00074603
ENSMUSG00000006589	11821	Aprt	adenine phosphoribosyl transferase [Source:MGI Symbol;Acc:MGI:88061]	0.832291	5.86463	38.3169	6.01392e-10	4.52445e-09	-0.331711	5.86463	5.95692	0.0146596	0.0285503
ENSMUSG00000006676	71472	Usp19	ubiquitin specific peptidase 19 [Source:MGI Symbol;Acc:MGI:1918722]	0.727981	4.51287	17.0101	3.71806e-05	0.000111015	-0.563969	4.51287	9.73684	0.00180611	0.00447067
ENSMUSG00000006699	12540	Cdc42	cell division cycle 42 [Source:MGI Symbol;Acc:MGI:106211]	0.391997	9.26257	5.43452	0.0197425	0.0326828	-0.47835	9.26257	8.06776	0.00450599	0.0100716
ENSMUSG00000006715	57441	Gmnn	geminin [Source:MGI Symbol;Acc:MGI:1927344]	1.28428	2.86126	48.1543	3.93957e-12	4.51003e-11	-0.462799	2.86126	5.37536	0.0204231	0.0381834
ENSMUSG00000006732	17299	Mettl1	methyltransferase like 1 [Source:MGI Symbol;Acc:MGI:1339986]	0.536592	3.92664	12.2021	0.000477351	0.00113725	-0.669197	3.92664	17.2289	3.31358e-05	0.000127088
ENSMUSG00000006818	20656	Sod2	superoxide dismutase 2, mitochondrial [Source:MGI Symbol;Acc:MGI:98352]	0.907992	7.37757	39.6053	3.10841e-10	2.45864e-09	-0.496592	7.37757	11.8429	0.000578823	0.00162582
ENSMUSG00000006906	70527	Stambp	STAM binding protein [Source:MGI Symbol;Acc:MGI:1917777]	0.438955	5.65474	10.7153	0.00106256	0.00232133	-0.657196	5.65474	23.1075	1.53194e-06	8.08707e-06
ENSMUSG00000006941	68969	Eif1b	eukaryotic translation initiation factor 1B [Source:MGI Symbol;Acc:MGI:1916219]	1.20271	7.07312	49.9033	1.61516e-12	2.00796e-11	-0.460447	7.07312	7.40442	0.00650637	0.0139486
ENSMUSG00000006998	21762	Psmd2	proteasome (prosome, macropain) 26S subunit, non-ATPase, 2 [Source:MGI Symbol;Acc:MGI:1096584]	0.58816	7.59792	13.1045	0.000294589	0.000733013	-0.349766	7.59792	4.6252	0.0315056	0.0559301
ENSMUSG00000007050	27756	Lsm2	LSM2 homolog, U6 small nuclear RNA and mRNA degradation associated [Source:MGI Symbol;Acc:MGI:90676]	0.950746	3.11954	19.6845	9.13379e-06	3.10635e-05	-0.8451	3.11954	13.9947	0.000183325	0.000583834
ENSMUSG00000007338	18120	Mrpl49	mitochondrial ribosomal protein L49 [Source:MGI Symbol;Acc:MGI:108180]	0.856392	5.57003	39.1672	3.89015e-10	3.03044e-09	-0.752007	5.57003	28.8972	7.63251e-08	5.33218e-07
ENSMUSG00000007411	17169	Mark3	MAP/microtubule affinity regulating kinase 3 [Source:MGI Symbol;Acc:MGI:1341865]	0.346047	6.4151	6.44808	0.0111072	0.0194359	-0.5613	6.4151	16.5926	4.63316e-05	0.000172334
ENSMUSG00000007564	51792	Ppp2r1a	protein phosphatase 2, regulatory subunit A, alpha [Source:MGI Symbol;Acc:MGI:1926334]	0.686556	9.79183	10.7214	0.00105903	0.00231438	-0.431002	9.79183	4.24545	0.0393557	0.0678246
ENSMUSG00000007570	NA	Fance	Fanconi anemia, complementation group E [Source:MGI Symbol;Acc:MGI:1920025]	0.423555	2.50918	5.25328	0.0219054	0.0358566	-0.455327	2.50918	5.28131	0.0215555	0.0400792
ENSMUSG00000007603	224907	Dus3l	dihydrouridine synthase 3-like (S. cerevisiae) [Source:MGI Symbol;Acc:MGI:2147092]	0.804115	4.71161	17.4725	2.91501e-05	8.90839e-05	-0.518983	4.71161	7.05251	0.00791545	0.0166056
ENSMUSG00000007670	16549	Khsrp	KH-type splicing regulatory protein [Source:MGI Symbol;Acc:MGI:1336214]	0.357059	5.73097	4.04634	0.0442672	0.0673749	-0.358892	5.73097	4.0264	0.0447935	0.0759976
ENSMUSG00000007739	12464	Cct4	chaperonin containing Tcp1, subunit 4 (delta) [Source:MGI Symbol;Acc:MGI:104689]	0.908159	6.78231	41.0163	1.50965e-10	1.2747e-09	-0.327216	6.78231	5.31006	0.0212026	0.0394944
ENSMUSG00000007777	66050	0610009B22Rik	RIKEN cDNA 0610009B22 gene [Source:MGI Symbol;Acc:MGI:1913300]	0.822271	5.84896	27.2189	1.81673e-07	8.66385e-07	-0.566563	5.84896	12.6653	0.000372503	0.00109648
ENSMUSG00000007836	77134	Hnrnpa0	heterogeneous nuclear ribonucleoprotein A0 [Source:MGI Symbol;Acc:MGI:1924384]	0.591426	7.2039	13.2897	0.000266871	0.000669351	-0.640778	7.2039	15.4374	8.52822e-05	0.000296341
ENSMUSG00000007850	59013	Hnrnph1	heterogeneous nuclear ribonucleoprotein H1 [Source:MGI Symbol;Acc:MGI:1891925]	0.507239	6.72988	8.66636	0.00324138	0.00637319	-0.787214	6.72988	20.5061	5.94405e-06	2.73433e-05
ENSMUSG00000007867	76411	Ift43	intraflagellar transport 43 [Source:MGI Symbol;Acc:MGI:1923661]	0.750614	3.44584	28.6392	8.71998e-08	4.41547e-07	-0.457723	3.44584	9.25334	0.00235066	0.00565205
ENSMUSG00000007877	21393	Tcap	titin-cap [Source:MGI Symbol;Acc:MGI:1330233]	1.72118	1.3838	34.9943	3.30679e-09	2.18883e-08	-0.722243	1.3838	4.81054	0.0282861	0.0508991
ENSMUSG00000007987	67286	Ift22	intraflagellar transport 22 [Source:MGI Symbol;Acc:MGI:1914536]	0.570195	6.23067	19.1871	1.18513e-05	3.93013e-05	-0.481832	6.23067	13.391	0.000252834	0.000777383
ENSMUSG00000008036	232910	Ap2s1	adaptor-related protein complex 2, sigma 1 subunit [Source:MGI Symbol;Acc:MGI:2141861]	1.20732	5.37859	55.4695	9.49181e-14	1.47282e-12	-0.372116	5.37859	5.18503	0.0227823	0.0420413
ENSMUSG00000008167	68628	Fbxw9	F-box and WD-40 domain protein 9 [Source:MGI Symbol;Acc:MGI:1915878]	0.590507	3.89161	14.9307	0.000111532	0.00030319	-0.512331	3.89161	10.3021	0.00132878	0.00341042
ENSMUSG00000008226	74616	Scrn3	secernin 3 [Source:MGI Symbol;Acc:MGI:1921866]	0.418473	4.76025	8.17378	0.00425003	0.00815774	-0.408105	4.76025	7.42643	0.00642726	0.0137967
ENSMUSG00000008301	56698	Phax	phosphorylated adaptor for RNA export [Source:MGI Symbol;Acc:MGI:1891839]	0.698996	5.97413	20.7775	5.15866e-06	1.84814e-05	-0.45747	5.97413	8.75262	0.00309158	0.00722064
ENSMUSG00000008305	21885	Tle1	transducin-like enhancer of split 1 [Source:MGI Symbol;Acc:MGI:104636]	0.382635	4.96025	5.31462	0.0211473	0.0347455	-0.441795	4.96025	6.84926	0.00886782	0.0183011
ENSMUSG00000008333	20639	Snrpb2	U2 small nuclear ribonucleoprotein B [Source:MGI Symbol;Acc:MGI:104805]	0.543148	6.01107	15.9527	6.49444e-05	0.000185275	-0.511072	6.01107	13.7554	0.000208226	0.000654876
ENSMUSG00000008373	68988	Prpf31	pre-mRNA processing factor 31 [Source:MGI Symbol;Acc:MGI:1916238]	0.743486	5.61514	26.3895	2.79054e-07	1.28262e-06	-0.556159	5.61514	14.3076	0.000155237	0.000503062
ENSMUSG00000008450	68051	Nutf2	nuclear transport factor 2 [Source:MGI Symbol;Acc:MGI:1915301]	0.508306	4.49718	11.7492	0.000608693	0.00140997	-0.586196	4.49718	14.6013	0.000132826	0.000438812
ENSMUSG00000008489	15569	Elavl2	ELAV (embryonic lethal, abnormal vision, Drosophila)-like 2 (Hu antigen B) [Source:MGI Symbol;Acc:MGI:1100887]	0.755678	6.66634	14.7241	0.000124448	0.000335397	-0.935792	6.66634	22.2197	2.4316e-06	1.22502e-05
ENSMUSG00000008822	66204	Acyp1	acylphosphatase 1, erythrocyte (common) type [Source:MGI Symbol;Acc:MGI:1913454]	1.59541	4.7941	106.262	6.46155e-25	6.24892e-23	-0.412426	4.7941	6.81839	0.00902236	0.0185901
ENSMUSG00000008892	22335	Vdac3	voltage-dependent anion channel 3 [Source:MGI Symbol;Acc:MGI:106922]	0.759616	5.98895	28.1475	1.12415e-07	5.57186e-07	-0.387253	5.98895	7.19238	0.00732137	0.0154823
ENSMUSG00000008958	21427	Vps72	vacuolar protein sorting 72 [Source:MGI Symbol;Acc:MGI:1202305]	1.11344	3.14448	29.1944	6.5468e-08	3.37568e-07	-0.460979	3.14448	4.56637	0.0326055	0.0576304
ENSMUSG00000009079	14030	Ewsr1	Ewing sarcoma breakpoint region 1 [Source:MGI Symbol;Acc:MGI:99960]	1.05174	5.83933	42.9399	5.64463e-11	5.176e-10	-0.602021	5.83933	13.8281	0.000200315	0.000632026
ENSMUSG00000009293	22213	Ube2g2	ubiquitin-conjugating enzyme E2G 2 [Source:MGI Symbol;Acc:MGI:1343188]	0.779139	4.63313	27.3817	1.67008e-07	8.01039e-07	-0.450115	4.63313	8.63291	0.00330144	0.00765169
ENSMUSG00000009549	20813	Srp14	signal recognition particle 14 [Source:MGI Symbol;Acc:MGI:107169]	1.05702	7.65389	39.4829	3.30945e-10	2.60898e-09	-0.438869	7.65389	6.87636	0.00873434	0.0180683
ENSMUSG00000009630	19053	Ppp2cb	protein phosphatase 2 (formerly 2A), catalytic subunit, beta isoform [Source:MGI Symbol;Acc:MGI:1321161]	0.919989	6.78946	30.0453	4.22078e-08	2.26625e-07	-0.685578	6.78946	16.5639	4.70376e-05	0.000174377
ENSMUSG00000009894	67826	Snap47	synaptosomal-associated protein, 47 [Source:MGI Symbol;Acc:MGI:1915076]	0.689117	9.0705	11.7344	0.000613559	0.00142065	-0.727589	9.0705	13.0454	0.00030403	0.000914409
ENSMUSG00000010048	15983	Ifrd2	interferon-related developmental regulator 2 [Source:MGI Symbol;Acc:MGI:1316708]	0.531712	1.31915	5.0756	0.0242648	0.0393547	-0.583338	1.31915	4.88404	0.027106	0.0489823
ENSMUSG00000010054	80385	Tusc2	tumor suppressor candidate 2 [Source:MGI Symbol;Acc:MGI:1931086]	0.845821	6.0013	19.9324	8.02279e-06	2.751e-05	-0.668632	6.0013	12.2739	0.000459326	0.00131959
ENSMUSG00000010154	234857	Spire2	spire homolog 2 (Drosophila) [Source:MGI Symbol;Acc:MGI:2446256]	1.07456	2.9799	33.3647	7.63968e-09	4.76306e-08	-0.822166	2.9799	16.1208	5.94293e-05	0.000215229
ENSMUSG00000010376	18002	Nedd8	neural precursor cell expressed, developmentally down-regulated gene 8 [Source:MGI Symbol;Acc:MGI:97301]	1.12224	8.09326	35.9615	2.01259e-09	1.38451e-08	-0.471558	8.09326	6.44788	0.0111085	0.022354
ENSMUSG00000010461	14051	Eya4	EYA transcriptional coactivator and phosphatase 4 [Source:MGI Symbol;Acc:MGI:1337104]	0.939035	1.92632	12.4206	0.000424626	0.00102158	-0.580218	1.92632	4.17757	0.0409623	0.0702947
ENSMUSG00000010517	14084	Faf1	Fas-associated factor 1 [Source:MGI Symbol;Acc:MGI:109419]	0.599022	5.09631	12.8416	0.00033899	0.000831308	-0.493189	5.09631	8.43823	0.00367413	0.00841696
ENSMUSG00000010554	67493	Mettl16	methyltransferase like 16 [Source:MGI Symbol;Acc:MGI:1914743]	0.608831	4.52108	16.0999	6.00864e-05	0.000172502	-0.37592	4.52108	5.79561	0.0160662	0.0309573
ENSMUSG00000010914	27402	Pdhx	pyruvate dehydrogenase complex, component X [Source:MGI Symbol;Acc:MGI:1351627]	0.455827	6.09592	8.5524	0.00345066	0.00675354	-0.540643	6.09592	11.7986	0.00059275	0.00166046
ENSMUSG00000011114	21376	Tbrg1	transforming growth factor beta regulated gene 1 [Source:MGI Symbol;Acc:MGI:1100877]	0.373376	5.93948	7.71487	0.00547678	0.0102614	-0.606401	5.93948	19.7355	8.89352e-06	3.90639e-05
ENSMUSG00000011179	18263	Odc1	ornithine decarboxylase, structural 1 [Source:MGI Symbol;Acc:MGI:97402]	0.706512	3.5646	13.5904	0.00022735	0.000578956	-0.669596	3.5646	11.1283	0.000850224	0.00229328
ENSMUSG00000011306	70616	Sugp1	SURP and G patch domain containing 1 [Source:MGI Symbol;Acc:MGI:1917866]	0.547657	4.55812	11.8355	0.000581131	0.00135386	-0.682566	4.55812	17.3343	3.13481e-05	0.000121097
ENSMUSG00000011752	18648	Pgam1	phosphoglycerate mutase 1 [Source:MGI Symbol;Acc:MGI:97552]	1.21754	3.43997	31.184	2.34698e-08	1.32518e-07	-1.00712	3.43997	19.2445	1.15001e-05	4.91501e-05
ENSMUSG00000011837	102209	Snapc2	small nuclear RNA activating complex, polypeptide 2 [Source:MGI Symbol;Acc:MGI:1914861]	0.98507	3.90027	28.4354	9.68753e-08	4.85845e-07	-0.593762	3.90027	9.64013	0.00190372	0.004683
ENSMUSG00000012076	52592	Brms1l	breast cancer metastasis-suppressor 1-like [Source:MGI Symbol;Acc:MGI:1196337]	0.286553	5.71357	4.01528	0.0450897	0.0684721	-1.0866	5.71357	54.6933	1.40886e-13	2.58095e-12
ENSMUSG00000012405	66480	Rpl15	ribosomal protein L15 [Source:MGI Symbol;Acc:MGI:1913730]	0.749522	5.76839	27.5048	1.56706e-07	7.54893e-07	-0.31157	5.76839	4.64941	0.0310642	0.0553117
ENSMUSG00000012429	66308	Mplkip	M-phase specific PLK1 intereacting protein [Source:MGI Symbol;Acc:MGI:1913558]	0.46069	2.61684	5.37513	0.0204259	0.0336867	-0.642127	2.61684	9.20065	0.00241929	0.00580783
ENSMUSG00000012483	68240	Rpa3	replication protein A3 [Source:MGI Symbol;Acc:MGI:1915490]	1.03175	3.74515	29.813	4.75782e-08	2.5293e-07	-0.444806	3.74515	5.16832	0.0230024	0.0423865
ENSMUSG00000012705	57264	Retn	resistin [Source:MGI Symbol;Acc:MGI:1888506]	1.79183	0.836809	31.684	1.81407e-08	1.05067e-07	-0.809661	0.836809	4.61391	0.0317137	0.0562634
ENSMUSG00000013150	70575	Gfod2	glucose-fructose oxidoreductase domain containing 2 [Source:MGI Symbol;Acc:MGI:1917825]	0.372188	4.47607	3.84373	0.0499323	0.0749616	-0.641578	4.47607	10.9298	0.000946306	0.00252338
ENSMUSG00000013155	102124	Enkd1	enkurin domain containing 1 [Source:MGI Symbol;Acc:MGI:2142593]	0.779049	1.21744	8.01837	0.00463051	0.00881482	-0.688028	1.21744	5.02896	0.0249269	0.0454293
ENSMUSG00000013160	11972	Atp6v0d1	ATPase, H+ transporting, lysosomal V0 subunit D1 [Source:MGI Symbol;Acc:MGI:1201778]	0.802263	8.70396	18.828	1.43051e-05	4.65932e-05	-0.555268	8.70396	9.05349	0.00262194	0.00623938
ENSMUSG00000013465	58202	Nelfb	negative elongation factor complex member B [Source:MGI Symbol;Acc:MGI:1931035]	0.540846	5.66763	22.5357	2.06269e-06	8.00159e-06	-0.426946	5.66763	13.4031	0.00025121	0.000772962
ENSMUSG00000013646	79566	Sh3bp5l	SH3 binding domain protein 5 like [Source:MGI Symbol;Acc:MGI:1933124]	0.747828	4.96519	21.1459	4.25622e-06	1.54953e-05	-0.644988	4.96519	15.0109	0.000106891	0.000362788
ENSMUSG00000013921	76686	Clip3	CAP-GLY domain containing linker protein 3 [Source:MGI Symbol;Acc:MGI:1923936]	0.486633	8.44746	7.03893	0.00797566	0.0144078	-0.965604	8.44746	27.253	1.785e-07	1.16124e-06
ENSMUSG00000013997	27045	Nit1	nitrilase 1 [Source:MGI Symbol;Acc:MGI:1350916]	0.643221	5.04219	28.0819	1.16287e-07	5.7415e-07	-0.532251	5.04219	18.0293	2.17536e-05	8.70877e-05
ENSMUSG00000014075	66061	Tctex1d2	Tctex1 domain containing 2 [Source:MGI Symbol;Acc:MGI:1913311]	0.933384	4.65269	29.6906	5.06787e-08	2.68041e-07	-0.70177	4.65269	15.9616	6.46411e-05	0.000231533
ENSMUSG00000014195	56354	Dnajc7	DnaJ heat shock protein family (Hsp40) member C7 [Source:MGI Symbol;Acc:MGI:1928373]	0.771684	6.81512	40.9334	1.57506e-10	1.32723e-09	-0.484468	6.81512	15.8941	6.69857e-05	0.000239056
ENSMUSG00000014226	12301	Cacybp	calcyclin binding protein [Source:MGI Symbol;Acc:MGI:1270839]	0.958609	6.57759	46.2712	1.02966e-11	1.09162e-10	-0.747833	6.57759	27.6931	1.42171e-07	9.43683e-07
ENSMUSG00000014232	76779	Cluap1	clusterin associated protein 1 [Source:MGI Symbol;Acc:MGI:1924029]	0.409464	4.47429	9.16149	0.00247161	0.00498336	-0.297397	4.47429	4.559	0.0327461	0.0578176
ENSMUSG00000014243	69747	Zswim7	zinc finger SWIM-type containing 7 [Source:MGI Symbol;Acc:MGI:1916997]	1.41701	4.09433	88.0248	6.46393e-21	3.43518e-19	-0.35302	4.09433	4.99314	0.0254479	0.0462978
ENSMUSG00000014349	268470	Ube2z	ubiquitin-conjugating enzyme E2Z [Source:MGI Symbol;Acc:MGI:1343160]	0.757422	5.97084	16.1471	5.86096e-05	0.00016867	-0.610559	5.97084	10.3492	0.00129528	0.00333472
ENSMUSG00000014402	22088	Tsg101	tumor susceptibility gene 101 [Source:MGI Symbol;Acc:MGI:106581]	0.941625	5.90706	53.7614	2.26378e-13	3.31185e-12	-0.541732	5.90706	17.2569	3.26508e-05	0.000125517
ENSMUSG00000014504	66384	Srp19	signal recognition particle 19 [Source:MGI Symbol;Acc:MGI:1913634]	1.03196	7.04596	34.4713	4.32586e-09	2.81629e-08	-0.513229	7.04596	8.56492	0.00342702	0.00791846
ENSMUSG00000014554	27369	Dguok	deoxyguanosine kinase [Source:MGI Symbol;Acc:MGI:1351602]	0.847847	3.93489	32.509	1.1864e-08	7.10387e-08	-0.576266	3.93489	13.4975	0.000238881	0.00073972
ENSMUSG00000014606	67863	Slc25a11	solute carrier family 25 (mitochondrial carrier oxoglutarate carrier), member 11 [Source:MGI Symbol;Acc:MGI:1915113]	1.08364	7.14498	32.6898	1.08101e-08	6.55304e-08	-0.702958	7.14498	13.8034	0.000202964	0.000639534
ENSMUSG00000014633	66531	Cmc2	COX assembly mitochondrial protein 2 [Source:MGI Symbol;Acc:MGI:1913781]	1.32018	4.38595	75.2219	4.20684e-18	1.3457e-16	-0.743524	4.38595	21.7482	3.10874e-06	1.52855e-05
ENSMUSG00000014837	74356	4931428F04Rik	RIKEN cDNA 4931428F04 gene [Source:MGI Symbol;Acc:MGI:1921606]	0.497634	3.03317	5.98201	0.0144525	0.0246466	-0.513015	3.03317	5.82094	0.0158365	0.0305702
ENSMUSG00000014859	104394	E2f4	E2F transcription factor 4 [Source:MGI Symbol;Acc:MGI:103012]	0.478162	4.39295	12.741	0.000357733	0.000873025	-0.626986	4.39295	20.0823	7.418e-06	3.3259e-05
ENSMUSG00000014873	20931	Surf2	surfeit gene 2 [Source:MGI Symbol;Acc:MGI:98444]	1.04065	5.10943	30.598	3.17428e-08	1.75011e-07	-0.915001	5.10943	22.794	1.80325e-06	9.34432e-06
ENSMUSG00000014959	70231	Gorasp2	golgi reassembly stacking protein 2 [Source:MGI Symbol;Acc:MGI:2135962]	0.384442	6.28559	6.58213	0.0103008	0.0181835	-0.536905	6.28559	12.6062	0.000384477	0.00112793
ENSMUSG00000014980	66637	Tsen15	tRNA splicing endonuclease subunit 15 [Source:MGI Symbol;Acc:MGI:1913887]	0.634031	3.62134	16.6892	4.40312e-05	0.000129815	-0.358358	3.62134	4.87644	0.0272257	0.0491718
ENSMUSG00000015013	59005	Trappc2l	trafficking protein particle complex 2-like [Source:MGI Symbol;Acc:MGI:1916295]	1.2419	7.09753	64.1892	1.13029e-15	2.38781e-14	-0.302838	7.09753	3.86915	0.0491813	0.0823268
ENSMUSG00000015112	50799	Slc25a13	solute carrier family 25 (mitochondrial carrier, adenine nucleotide translocator), member 13 [Source:MGI Symbol;Acc:MGI:1354721]	1.18229	1.47333	22.3636	2.25607e-06	8.69699e-06	-0.566633	1.47333	4.04812	0.0442205	0.0752188
ENSMUSG00000015143	109711	Actn1	actinin, alpha 1 [Source:MGI Symbol;Acc:MGI:2137706]	0.838936	6.92732	11.4254	0.00072447	0.0016517	-0.527809	6.92732	4.53505	0.0332075	0.0585373
ENSMUSG00000015217	15354	Hmgb3	high mobility group box 3 [Source:MGI Symbol;Acc:MGI:1098219]	1.23329	2.73091	37.5162	9.06571e-10	6.62562e-09	-0.693917	2.73091	9.99907	0.0015662	0.00394609
ENSMUSG00000015247	66536	Nipsnap3b	nipsnap homolog 3B (C. elegans) [Source:MGI Symbol;Acc:MGI:1913786]	1.35147	4.55187	68.0372	1.60436e-16	3.93034e-15	-0.385417	4.55187	5.27389	0.0216476	0.0402286
ENSMUSG00000015290	27643	Ubl4a	ubiquitin-like 4A [Source:MGI Symbol;Acc:MGI:95049]	0.578185	7.08585	17.6551	2.64804e-05	8.15996e-05	-0.544982	7.08585	15.4899	8.29478e-05	0.000288914
ENSMUSG00000015291	14567	Gdi1	guanosine diphosphate (GDP) dissociation inhibitor 1 [Source:MGI Symbol;Acc:MGI:99846]	0.47212	9.74375	4.18705	0.0407339	0.0626681	-0.936705	9.74375	16.2597	5.52248e-05	0.000201405
ENSMUSG00000015337	13804	Endog	endonuclease G [Source:MGI Symbol;Acc:MGI:1261433]	1.60574	1.23605	35.8448	2.13675e-09	1.46508e-08	-0.619053	1.23605	3.8931	0.0484847	0.0813327
ENSMUSG00000015357	270166	Clpx	caseinolytic mitochondrial matrix peptidase chaperone subunit [Source:MGI Symbol;Acc:MGI:1346017]	0.598859	5.00318	16.399	5.13121e-05	0.000149479	-0.446855	5.00318	8.76204	0.00307565	0.00718645
ENSMUSG00000015536	17434	Mocs2	molybdenum cofactor synthesis 2 [Source:MGI Symbol;Acc:MGI:1336894]	0.884246	7.29246	35.9716	2.00215e-09	1.37847e-08	-0.314238	7.29246	4.55473	0.0328279	0.0579435
ENSMUSG00000015542	66176	Nat9	N-acetyltransferase 9 (GCN5-related, putative) [Source:MGI Symbol;Acc:MGI:1913426]	0.87933	3.65875	31.9386	1.59125e-08	9.29708e-08	-0.455104	3.65875	7.64661	0.00568792	0.0123985
ENSMUSG00000015672	NA	Mrpl32	mitochondrial ribosomal protein L32 [Source:MGI Symbol;Acc:MGI:2137226]	0.914869	5.22971	37.4952	9.16393e-10	6.69446e-09	-0.434935	5.22971	8.21746	0.00414891	0.00937868
ENSMUSG00000015711	229589	Prune1	prune exopolyphosphatase [Source:MGI Symbol;Acc:MGI:1925152]	0.504134	5.11626	14.8274	0.000117812	0.000318595	-0.809687	5.11626	35.7932	2.1941e-09	2.05153e-08
ENSMUSG00000015745	67220	Plekho1	pleckstrin homology domain containing, family O member 1 [Source:MGI Symbol;Acc:MGI:1914470]	1.00954	3.52117	26.672	2.41085e-07	1.12017e-06	-0.485422	3.52117	5.68168	0.0171429	0.0327802
ENSMUSG00000015747	22365	Vps45	vacuolar protein sorting 45 [Source:MGI Symbol;Acc:MGI:891965]	0.590176	5.32871	21.8802	2.9022e-06	1.09146e-05	-0.533586	5.32871	17.0101	3.71805e-05	0.00014104
ENSMUSG00000015776	20933	Med22	mediator complex subunit 22 [Source:MGI Symbol;Acc:MGI:98446]	0.337096	4.92344	4.62257	0.0315539	0.0498802	-0.359445	4.92344	5.07465	0.0242781	0.044432
ENSMUSG00000015804	66999	Med28	mediator complex subunit 28 [Source:MGI Symbol;Acc:MGI:1914249]	1.22556	6.04349	64.2252	1.10983e-15	2.35171e-14	-0.322513	6.04349	4.43383	0.0352335	0.0616789
ENSMUSG00000015837	18412	Sqstm1	sequestosome 1 [Source:MGI Symbol;Acc:MGI:107931]	1.06396	8.72606	28.8133	7.97001e-08	4.05795e-07	-0.741393	8.72606	14.1079	0.000172613	0.000552906
ENSMUSG00000015869	67763	Prpsap1	phosphoribosyl pyrophosphate synthetase-associated protein 1 [Source:MGI Symbol;Acc:MGI:1915013]	0.693013	5.54784	21.7172	3.1595e-06	1.18099e-05	-0.350012	5.54784	5.41433	0.0199722	0.0374455
ENSMUSG00000015932	56431	Dstn	destrin [Source:MGI Symbol;Acc:MGI:1929270]	0.520485	7.93175	13.8507	0.000197923	0.000510346	-0.374627	7.93175	7.14967	0.00749779	0.0158172
ENSMUSG00000015961	11566	Adss	adenylosuccinate synthetase, non muscle [Source:MGI Symbol;Acc:MGI:87948]	0.356827	6.07795	5.81597	0.0158813	0.0268029	-0.79675	6.07795	28.1204	1.14e-07	7.68971e-07
ENSMUSG00000015971	56249	Actr8	ARP8 actin-related protein 8 [Source:MGI Symbol;Acc:MGI:1860775]	0.70731	5.29219	18.1814	2.00831e-05	6.37036e-05	-0.669726	5.29219	15.7616	7.18446e-05	0.000254594
ENSMUSG00000015981	57740	Stk32c	serine/threonine kinase 32C [Source:MGI Symbol;Acc:MGI:2385336]	0.457277	3.18748	5.17264	0.0229454	0.0374079	-0.859125	3.18748	16.4864	4.9e-05	0.000181005
ENSMUSG00000016018	72198	Skiv2l2	superkiller viralicidic activity 2-like 2 (S. cerevisiae) [Source:MGI Symbol;Acc:MGI:1919448]	0.367562	5.52889	7.33306	0.00676977	0.0124292	-0.647637	5.52889	21.8507	2.94704e-06	1.45506e-05
ENSMUSG00000016179	215303	Camk1g	calcium/calmodulin-dependent protein kinase I gamma [Source:MGI Symbol;Acc:MGI:2388073]	0.505675	5.50667	8.36795	0.00381896	0.00739777	-0.77116	5.50667	18.8776	1.39381e-05	5.84732e-05
ENSMUSG00000016262	214791	Sertad4	SERTA domain containing 4 [Source:MGI Symbol;Acc:MGI:2443496]	0.785795	4.34223	15.5466	8.04973e-05	0.000224814	-1.07699	4.34223	27.3088	1.73423e-07	1.13126e-06
ENSMUSG00000016308	22209	Ube2a	ubiquitin-conjugating enzyme E2A [Source:MGI Symbol;Acc:MGI:102959]	0.896276	5.93043	43.0106	5.44437e-11	5.00894e-10	-0.61725	5.93043	19.8414	8.4142e-06	3.71829e-05
ENSMUSG00000016386	77015	Mpped2	metallophosphoesterase domain containing 2 [Source:MGI Symbol;Acc:MGI:1924265]	1.0754	5.78465	39.1666	3.89144e-10	3.03044e-09	-0.840447	5.78465	23.3899	1.32273e-06	7.08381e-06
ENSMUSG00000016409	67050	Nkap	NFKB activating protein [Source:MGI Symbol;Acc:MGI:1914300]	0.536853	4.44417	10.3161	0.00131878	0.00282179	-0.467935	4.44417	7.45845	0.00631393	0.0135763
ENSMUSG00000016541	54138	Atxn10	ataxin 10 [Source:MGI Symbol;Acc:MGI:1859293]	0.871574	8.84935	25.9374	3.52667e-07	1.5902e-06	-0.455587	8.84935	7.14292	0.00752607	0.0158728
ENSMUSG00000016559	15081	H3f3b	H3 histone, family 3B [Source:MGI Symbol;Acc:MGI:1101768]	1.0781	7.09092	48.8755	2.72742e-12	3.2452e-11	-0.454724	7.09092	8.73648	0.00311906	0.00727459
ENSMUSG00000016664	23970	Pacsin2	protein kinase C and casein kinase substrate in neurons 2 [Source:MGI Symbol;Acc:MGI:1345153]	1.27594	5.53492	82.1363	1.2702e-19	5.22983e-18	-0.461779	5.53492	10.4916	0.00119916	0.00311328
ENSMUSG00000016757	223723	Ttll12	tubulin tyrosine ligase-like family, member 12 [Source:MGI Symbol;Acc:MGI:3039573]	0.39627	4.20802	4.79472	0.0285471	0.0456413	-0.464986	4.20802	6.26299	0.0123286	0.0245098
ENSMUSG00000016940	70382	Kctd2	potassium channel tetramerisation domain containing 2 [Source:MGI Symbol;Acc:MGI:1917632]	0.657585	5.15913	17.9019	2.32584e-05	7.26126e-05	-0.438551	5.15913	7.68748	0.00556052	0.012159
ENSMUSG00000017132	19157	Cyth1	cytohesin 1 [Source:MGI Symbol;Acc:MGI:1334257]	0.329279	3.95549	5.54484	0.0185353	0.0308315	-0.421657	3.95549	8.31128	0.00393995	0.00896051
ENSMUSG00000017188	52469	Coa3	cytochrome C oxidase assembly factor 3 [Source:MGI Symbol;Acc:MGI:1098757]	1.31923	8.09056	74.6139	5.72401e-18	1.80328e-16	-0.611107	8.09056	16.2917	5.43004e-05	0.000198295
ENSMUSG00000017288	68299	Vps53	VPS53 GARP complex subunit [Source:MGI Symbol;Acc:MGI:1915549]	0.476663	5.82538	10.4038	0.00125757	0.00270299	-0.481887	5.82538	10.3911	0.00126624	0.00326399
ENSMUSG00000017299	76233	Dnttip1	deoxynucleotidyltransferase, terminal, interacting protein 1 [Source:MGI Symbol;Acc:MGI:1923483]	0.72575	3.75006	12.3368	0.00044411	0.00106507	-0.792694	3.75006	13.74	0.000209933	0.000659371
ENSMUSG00000017428	69077	Psmd11	proteasome (prosome, macropain) 26S subunit, non-ATPase, 11 [Source:MGI Symbol;Acc:MGI:1916327]	0.31997	6.43092	5.52269	0.0187713	0.0311993	-0.463311	6.43092	11.3687	0.000746916	0.00204245
ENSMUSG00000017485	21974	Top2b	topoisomerase (DNA) II beta [Source:MGI Symbol;Acc:MGI:98791]	0.37542	6.55504	7.34829	0.00671265	0.0123311	-0.356453	6.55504	6.5328	0.0105903	0.0214552
ENSMUSG00000017491	218772	Rarb	retinoic acid receptor, beta [Source:MGI Symbol;Acc:MGI:97857]	2.32683	5.44707	117.689	2.02816e-27	3.01218e-25	-0.868059	5.44707	16.8363	4.07455e-05	0.000153687
ENSMUSG00000017561	54394	Crlf3	cytokine receptor-like factor 3 [Source:MGI Symbol;Acc:MGI:1860086]	0.365557	3.57023	4.83748	0.0278475	0.0446043	-0.626838	3.57023	12.9183	0.00032538	0.000970481
ENSMUSG00000017781	18738	Pitpna	phosphatidylinositol transfer protein, alpha [Source:MGI Symbol;Acc:MGI:99887]	0.813662	8.35116	25.3507	4.77988e-07	2.0984e-06	-0.898489	8.35116	30.6563	3.08019e-08	2.32362e-07
ENSMUSG00000017801	21428	Mlx	MAX-like protein X [Source:MGI Symbol;Acc:MGI:108398]	0.76302	5.27729	25.378	4.71254e-07	2.07431e-06	-0.78795	5.27729	25.8527	3.68486e-07	2.23783e-06
ENSMUSG00000017831	271457	Rab5a	RAB5A, member RAS oncogene family [Source:MGI Symbol;Acc:MGI:105926]	0.424423	5.66283	6.22871	0.0125695	0.0217494	-0.908332	5.66283	27.5189	1.55568e-07	1.02362e-06
ENSMUSG00000017943	228858	Gdap1l1	ganglioside-induced differentiation-associated protein 1-like 1 [Source:MGI Symbol;Acc:MGI:2385163]	0.872201	6.15823	21.9312	2.82601e-06	1.06497e-05	-0.768251	6.15823	16.7595	4.24282e-05	0.000159492
ENSMUSG00000017999	228889	Ddx27	DEAD (Asp-Glu-Ala-Asp) box polypeptide 27 [Source:MGI Symbol;Acc:MGI:2385884]	0.784224	3.84904	28.09	1.15805e-07	5.72453e-07	-0.393845	3.84904	6.43472	0.0111911	0.0224958
ENSMUSG00000018168	22780	Ikzf3	IKAROS family zinc finger 3 [Source:MGI Symbol;Acc:MGI:1342542]	3.22884	0.996174	56.4545	5.75125e-14	9.30606e-13	-2.14389	0.996174	13.8592	0.000197035	0.000622266
ENSMUSG00000018189	56207	Uchl5	ubiquitin carboxyl-terminal esterase L5 [Source:MGI Symbol;Acc:MGI:1914848]	1.06225	5.95671	42.0288	8.99395e-11	7.99174e-10	-0.417754	5.95671	6.45748	0.0110486	0.0222444
ENSMUSG00000018196	69367	Glrx2	glutaredoxin 2 (thioltransferase) [Source:MGI Symbol;Acc:MGI:1916617]	0.474931	5.67215	8.49653	0.00355824	0.00693472	-0.488675	5.67215	8.78849	0.00303137	0.00709096
ENSMUSG00000018239	67966	Zcchc10	zinc finger, CCHC domain containing 10 [Source:MGI Symbol;Acc:MGI:1196228]	0.785245	3.97871	25.3529	4.77426e-07	2.09704e-06	-1.08207	3.97871	42.3162	7.7646e-11	9.14057e-10
ENSMUSG00000018287	216873	Spag7	sperm associated antigen 7 [Source:MGI Symbol;Acc:MGI:107380]	0.911886	6.13569	41.6373	1.09875e-10	9.52405e-10	-0.462724	6.13569	10.566	0.00115189	0.0030037
ENSMUSG00000018293	18643	Pfn1	profilin 1 [Source:MGI Symbol;Acc:MGI:97549]	1.27626	6.73024	48.4866	3.3256e-12	3.87382e-11	-0.72185	6.73024	15.5951	7.84577e-05	0.000275214
ENSMUSG00000018326	54401	Ywhab	tyrosine 3-monooxygenase/tryptophan 5-monooxygenase activation protein, beta polypeptide [Source:MGI Symbol;Acc:MGI:1891917]	0.732697	9.80813	13.9486	0.000187877	0.000487466	-0.544164	9.80813	7.72215	0.00545474	0.0119528
ENSMUSG00000018405	217038	Mrm1	mitochondrial rRNA methyltransferase 1 [Source:MGI Symbol;Acc:MGI:2443470]	0.385921	3.15024	5.10889	0.0238036	0.0386782	-0.649245	3.15024	12.8466	0.000338101	0.00100536
ENSMUSG00000018417	17912	Myo1b	myosin IB [Source:MGI Symbol;Acc:MGI:107752]	0.533659	4.9869	9.66427	0.00187887	0.00389787	-0.681055	4.9869	15.1333	0.000100179	0.000342383
ENSMUSG00000018449	69723	Rpain	RPA interacting protein [Source:MGI Symbol;Acc:MGI:1916973]	0.448947	4.7659	10.8071	0.00101109	0.00222027	-0.67945	4.7659	23.1491	1.49916e-06	7.93412e-06
ENSMUSG00000018451	NA	6330403K07Rik	RIKEN cDNA 6330403K07 gene [Source:MGI Symbol;Acc:MGI:1918001]	0.816056	7.12057	28.7653	8.1704e-08	4.15235e-07	-0.914841	7.12057	35.5059	2.54276e-09	2.3511e-08
ENSMUSG00000018470	16499	Kcnab3	potassium voltage-gated channel, shaker-related subfamily, beta member 3 [Source:MGI Symbol;Acc:MGI:1336208]	1.60594	5.81186	101.276	8.00132e-24	6.7514e-22	-0.644176	5.81186	16.213	5.6603e-05	0.000205845
ENSMUSG00000018509	73139	Cenpv	centromere protein V [Source:MGI Symbol;Acc:MGI:1920389]	1.14517	4.54848	59.7499	1.0771e-14	1.95594e-13	-0.807945	4.54848	27.2339	1.80271e-07	1.17134e-06
ENSMUSG00000018572	78246	Phf23	PHD finger protein 23 [Source:MGI Symbol;Acc:MGI:1925496]	0.822202	4.80305	17.1638	3.42904e-05	0.000103125	-0.498255	4.80305	6.13863	0.013226	0.026082
ENSMUSG00000018659	103711	Pnpo	pyridoxine 5'-phosphate oxidase [Source:MGI Symbol;Acc:MGI:2144151]	1.28687	6.47784	35.8749	2.104e-09	1.44441e-08	-0.960937	6.47784	19.993	7.77247e-06	3.46801e-05
ENSMUSG00000018666	12412	Cbx1	chromobox 1 [Source:MGI Symbol;Acc:MGI:105369]	0.298075	5.16375	4.30322	0.0380403	0.0589768	-0.546897	5.16375	13.9032	0.000192471	0.000609937
ENSMUSG00000018736	83431	Ndel1	nudE neurodevelopment protein 1 like 1 [Source:MGI Symbol;Acc:MGI:1932915]	0.379546	5.16929	6.2187	0.0126408	0.0218573	-0.849473	5.16929	29.5301	5.50547e-08	3.94995e-07
ENSMUSG00000018765	23879	Fxr2	fragile X mental retardation, autosomal homolog 2 [Source:MGI Symbol;Acc:MGI:1346074]	1.02386	5.00983	36.1675	1.81064e-09	1.25754e-08	-0.408334	5.00983	5.5868	0.0180963	0.0343663
ENSMUSG00000018821	69534	Avpi1	arginine vasopressin-induced 1 [Source:MGI Symbol;Acc:MGI:1916784]	1.52658	4.46275	99.8743	1.62386e-23	1.31122e-21	-0.781301	4.46275	23.9339	9.96988e-07	5.51529e-06
ENSMUSG00000018841	19364	Rad51d	RAD51 paralog D [Source:MGI Symbol;Acc:MGI:1261809]	0.448931	3.90347	7.92479	0.0048762	0.00923602	-0.73035	3.90347	19.0525	1.27169e-05	5.37431e-05
ENSMUSG00000018858	68572	Mrpl58	mitochondrial ribosomal protein L58 [Source:MGI Symbol;Acc:MGI:1915822]	0.852149	5.66362	42.9875	5.50917e-11	5.06296e-10	-0.462072	5.66362	12.2287	0.000470597	0.00134941
ENSMUSG00000018865	29859	Sult4a1	sulfotransferase family 4A, member 1 [Source:MGI Symbol;Acc:MGI:1888971]	0.819749	8.08807	19.6575	9.26402e-06	3.14742e-05	-0.603609	8.08807	10.6722	0.00108756	0.00285519
ENSMUSG00000018882	67036	Mrpl45	mitochondrial ribosomal protein L45 [Source:MGI Symbol;Acc:MGI:1914286]	0.784058	6.09165	30.5441	3.2636e-08	1.79579e-07	-0.51509	6.09165	12.911	0.000326658	0.000973594
ENSMUSG00000018923	66172	Med11	mediator complex subunit 11 [Source:MGI Symbol;Acc:MGI:1913422]	0.620279	3.4951	16.5186	4.81752e-05	0.000140983	-0.646571	3.4951	15.8618	6.81396e-05	0.000242601
ENSMUSG00000018974	53890	Sart3	squamous cell carcinoma antigen recognized by T cells 3 [Source:MGI Symbol;Acc:MGI:1858230]	0.36625	3.3901	4.53345	0.0332386	0.0522137	-0.62501	3.3901	11.9019	0.00056077	0.00157992
ENSMUSG00000019039	67789	Dalrd3	DALR anticodon binding domain containing 3 [Source:MGI Symbol;Acc:MGI:1915039]	0.4083	3.92677	4.73828	0.0294986	0.0469549	-0.400458	3.92677	4.3235	0.0375895	0.0651452
ENSMUSG00000019124	69938	Scrn1	secernin 1 [Source:MGI Symbol;Acc:MGI:1917188]	0.770857	7.62914	27.3134	1.7301e-07	8.28398e-07	-0.622487	7.62914	17.7083	2.57499e-05	0.00010133
ENSMUSG00000019139	71780	Isyna1	myo-inositol 1-phosphate synthase A1 [Source:MGI Symbol;Acc:MGI:1919030]	0.984513	3.50975	14.5881	0.000133759	0.000357766	-0.586073	3.50975	4.93315	0.0263463	0.0477286
ENSMUSG00000019210	11973	Atp6v1e1	ATPase, H+ transporting, lysosomal V1 subunit E1 [Source:MGI Symbol;Acc:MGI:894326]	1.12002	9.73202	36.224	1.75893e-09	1.22521e-08	-0.607949	9.73202	10.8397	0.000993452	0.00263558
ENSMUSG00000019235	238323	Rps6kl1	ribosomal protein S6 kinase-like 1 [Source:MGI Symbol;Acc:MGI:2443413]	0.507487	4.36318	9.33457	0.00224871	0.00458002	-0.787763	4.36318	20.9902	4.6164e-06	2.17965e-05
ENSMUSG00000019261	270058	Map1s	microtubule-associated protein 1S [Source:MGI Symbol;Acc:MGI:2443304]	0.970833	3.96404	31.5457	1.94806e-08	1.11931e-07	-0.555066	3.96404	9.4737	0.00208439	0.00508308
ENSMUSG00000019297	67842	Nop9	NOP9 nucleolar protein [Source:MGI Symbol;Acc:MGI:1915092]	0.575303	3.19096	12.6488	0.000375798	0.000913883	-0.688885	3.19096	15.6099	7.78459e-05	0.000273183
ENSMUSG00000019312	14786	Grb7	growth factor receptor bound protein 7 [Source:MGI Symbol;Acc:MGI:102683]	1.61177	0.811712	20.4306	6.18319e-06	2.17077e-05	-0.950087	0.811712	5.44942	0.0195749	0.0368335
ENSMUSG00000019370	12315	Calm3	calmodulin 3 [Source:MGI Symbol;Acc:MGI:103249]	0.920445	9.07183	21.5745	3.40355e-06	1.25903e-05	-0.427257	9.07183	4.69989	0.0301646	0.0538714
ENSMUSG00000019428	14232	Fkbp8	FK506 binding protein 8 [Source:MGI Symbol;Acc:MGI:1341070]	1.45943	6.86759	83.9332	5.1177e-20	2.28225e-18	-0.632788	6.86759	15.9439	6.52486e-05	0.000233438
ENSMUSG00000019471	12539	Cdc37	cell division cycle 37 [Source:MGI Symbol;Acc:MGI:109531]	1.24338	4.9979	48.0128	4.23453e-12	4.82116e-11	-0.513509	4.9979	7.98971	0.00470439	0.0104602
ENSMUSG00000019494	26893	Cops6	COP9 signalosome subunit 6 [Source:MGI Symbol;Acc:MGI:1349439]	1.07299	7.2114	53.4884	2.6012e-13	3.7592e-12	-0.34359	7.2114	5.5213	0.0187863	0.0355387
ENSMUSG00000019578	66530	Ubxn6	UBX domain protein 6 [Source:MGI Symbol;Acc:MGI:1913780]	1.21988	5.58121	45.6772	1.39439e-11	1.43796e-10	-0.422725	5.58121	5.44667	0.0196056	0.036883
ENSMUSG00000019774	108853	Mtrf1l	mitochondrial translational release factor 1-like [Source:MGI Symbol;Acc:MGI:1918830]	0.829318	2.16547	15.7453	7.24671e-05	0.000204447	-0.543349	2.16547	5.64175	0.0175377	0.0334198
ENSMUSG00000019777	15182	Hdac2	histone deacetylase 2 [Source:MGI Symbol;Acc:MGI:1097691]	0.411247	6.22887	8.56223	0.00343208	0.00672033	-0.814887	6.22887	32.5296	1.17392e-08	9.63823e-08
ENSMUSG00000019785	215890	Clvs2	clavesin 2 [Source:MGI Symbol;Acc:MGI:2443223]	0.482991	5.38171	8.78123	0.00304345	0.00602318	-0.964383	5.38171	33.454	7.29685e-09	6.23079e-08
ENSMUSG00000019797	67851	1700021F05Rik	RIKEN cDNA 1700021F05 gene [Source:MGI Symbol;Acc:MGI:1915101]	1.33264	5.4165	78.5441	7.82303e-19	2.79245e-17	-0.314837	5.4165	4.31513	0.0377749	0.0654324
ENSMUSG00000019804	54198	Snx3	sorting nexin 3 [Source:MGI Symbol;Acc:MGI:1860188]	1.1263	7.88703	33.667	6.54015e-09	4.12235e-08	-0.647547	7.88703	11.2484	0.000796903	0.00216349
ENSMUSG00000019814	353258	Ltv1	LTV1 ribosome biogenesis factor [Source:MGI Symbol;Acc:MGI:2447810]	0.40207	3.84818	7.38872	0.00656341	0.012085	-0.691009	3.84818	19.6379	9.35938e-06	4.08619e-05
ENSMUSG00000019845	71924	Tube1	epsilon-tubulin 1 [Source:MGI Symbol;Acc:MGI:1919174]	1.01393	1.22064	15.6697	7.54238e-05	0.000211961	-1.05662	1.22064	12.4821	0.000410878	0.00119548
ENSMUSG00000019849	19072	Prep	prolyl endopeptidase [Source:MGI Symbol;Acc:MGI:1270863]	1.10351	3.86389	48.9148	2.67328e-12	3.1922e-11	-0.792432	3.86389	22.3287	2.29743e-06	1.16192e-05
ENSMUSG00000019854	19707	Reps1	RalBP1 associated Eps domain containing protein [Source:MGI Symbol;Acc:MGI:1196373]	0.339722	5.0394	5.92606	0.0149186	0.0253504	-0.606001	5.0394	17.9631	2.25232e-05	8.98014e-05
ENSMUSG00000019864	170728	Rtn4ip1	reticulon 4 interacting protein 1 [Source:MGI Symbol;Acc:MGI:2178759]	0.319875	4.12166	3.87035	0.0491462	0.0739148	-0.480893	4.12166	8.23726	0.00410391	0.00928894
ENSMUSG00000019897	52713	Ccdc59	coiled-coil domain containing 59 [Source:MGI Symbol;Acc:MGI:1289302]	0.803963	4.95905	39.6746	2.99999e-10	2.38081e-09	-0.871472	4.95905	42.6917	6.40842e-11	7.63047e-10
ENSMUSG00000019923	52696	Zwint	ZW10 interactor [Source:MGI Symbol;Acc:MGI:1289227]	1.1731	10.6762	22.275	2.36263e-06	9.07203e-06	-1.0104	10.6762	16.6276	4.54835e-05	0.000169559
ENSMUSG00000019927	216080	Ube2d1	ubiquitin-conjugating enzyme E2D 1 [Source:MGI Symbol;Acc:MGI:2384911]	0.866443	5.85077	29.4891	5.62312e-08	2.93766e-07	-0.9956	5.85077	37.5688	8.82448e-10	8.84788e-09
ENSMUSG00000019948	67019	Actr6	ARP6 actin-related protein 6 [Source:MGI Symbol;Acc:MGI:1914269]	0.443387	5.34902	9.20175	0.00241784	0.00488718	-0.459008	5.34902	9.53318	0.00201791	0.00493833
ENSMUSG00000019961	21917	Tmpo	thymopoietin [Source:MGI Symbol;Acc:MGI:106920]	0.667281	4.29733	18.7295	1.50633e-05	4.88618e-05	-0.432406	4.29733	7.39322	0.00654702	0.0140177
ENSMUSG00000019998	53331	Stx7	syntaxin 7 [Source:MGI Symbol;Acc:MGI:1858210]	0.465283	7.10666	12.1652	0.000486888	0.00115732	-0.653784	7.10666	23.6065	1.18188e-06	6.39748e-06
ENSMUSG00000020003	18634	Pex7	peroxisomal biogenesis factor 7 [Source:MGI Symbol;Acc:MGI:1321392]	0.582654	4.76801	8.83712	0.00295164	0.00585611	-0.571164	4.76801	8.20104	0.00418663	0.00945303
ENSMUSG00000020061	109272	Mybpc1	myosin binding protein C, slow-type [Source:MGI Symbol;Acc:MGI:1336213]	2.3158	3.51583	114.392	1.06937e-26	1.44617e-24	-0.883417	3.51583	14.8487	0.000116487	0.000391285
ENSMUSG00000020069	432467	Hnrnph3	heterogeneous nuclear ribonucleoprotein H3 [Source:MGI Symbol;Acc:MGI:1926462]	0.381433	4.9258	5.40041	0.0201321	0.0332549	-0.6928	4.9258	17.0266	3.68604e-05	0.000139985
ENSMUSG00000020079	338359	Supv3l1	suppressor of var1, 3-like 1 (S. cerevisiae) [Source:MGI Symbol;Acc:MGI:2441711]	0.354586	3.58686	5.20135	0.0225693	0.0368418	-0.486173	3.58686	8.88103	0.00288148	0.00677751
ENSMUSG00000020083	69894	2010107G23Rik	RIKEN cDNA 2010107G23 gene [Source:MGI Symbol;Acc:MGI:1917144]	1.12121	4.40991	51.7505	6.30216e-13	8.50203e-12	-0.968897	4.40991	35.0762	3.17045e-09	2.87553e-08
ENSMUSG00000020089	67895	Ppa1	pyrophosphatase (inorganic) 1 [Source:MGI Symbol;Acc:MGI:97831]	1.28485	6.89219	86.0112	1.78917e-20	8.57669e-19	-0.744085	6.89219	28.741	8.27322e-08	5.73403e-07
ENSMUSG00000020098	13180	Pcbd1	pterin 4 alpha carbinolamine dehydratase/dimerization cofactor of hepatocyte nuclear factor 1 alpha (TCF1) 1 [Source:MGI Symbol;Acc:MGI:94873]	2.17196	2.95958	87.6496	7.81387e-21	4.06174e-19	-0.518568	2.95958	4.44669	0.034969	0.0612934
ENSMUSG00000020116	66249	Pno1	partner of NOB1 homolog [Source:MGI Symbol;Acc:MGI:1913499]	1.17917	4.82801	62.1159	3.23833e-15	6.32978e-14	-0.572198	4.82801	13.8758	0.000195302	0.000617498
ENSMUSG00000020121	117600	Srgap1	SLIT-ROBO Rho GTPase activating protein 1 [Source:MGI Symbol;Acc:MGI:2152936]	0.895312	4.23928	29.0099	7.20093e-08	3.68895e-07	-0.366286	4.23928	4.5689	0.0325574	0.0575589
ENSMUSG00000020132	216344	Rab21	RAB21, member RAS oncogene family [Source:MGI Symbol;Acc:MGI:894308]	0.557308	5.20077	10.183	0.00141743	0.00301002	-0.494531	5.20077	7.80081	0.00522227	0.0114904
ENSMUSG00000020149	19324	Rab1a	RAB1A, member RAS oncogene family [Source:MGI Symbol;Acc:MGI:97842]	0.487222	8.01996	11.1249	0.000851761	0.00190561	-0.697024	8.01996	22.5186	2.08121e-06	1.06421e-05
ENSMUSG00000020156	68114	Mum1	melanoma associated antigen (mutated) 1 [Source:MGI Symbol;Acc:MGI:1915364]	0.654339	2.94659	11.1764	0.00082846	0.00185973	-0.538703	2.94659	6.81189	0.0090553	0.018651
ENSMUSG00000020180	NA	Snrpd3	small nuclear ribonucleoprotein D3 [Source:MGI Symbol;Acc:MGI:1914582]	0.854712	6.90982	35.6469	2.3653e-09	1.60852e-08	-0.405043	6.90982	7.97545	0.0047416	0.0105345
ENSMUSG00000020198	11776	Ap3d1	adaptor-related protein complex 3, delta 1 subunit [Source:MGI Symbol;Acc:MGI:107734]	0.328851	7.52831	4.5503	0.0329131	0.0517873	-0.701095	7.52831	20.3687	6.38654e-06	2.90971e-05
ENSMUSG00000020205	21664	Phlda1	pleckstrin homology like domain, family A, member 1 [Source:MGI Symbol;Acc:MGI:1096880]	2.20312	4.63509	130.219	3.66892e-30	7.26533e-28	-0.610815	4.63509	9.8645	0.00168498	0.00420525
ENSMUSG00000020216	71912	Jsrp1	junctional sarcoplasmic reticulum protein 1 [Source:MGI Symbol;Acc:MGI:1916700]	1.43931	0.30109	23.9086	1.01022e-06	4.16351e-06	-1.13667	0.30109	8.77492	0.003054	0.00713989
ENSMUSG00000020224	66225	Llph	LLP homolog, long-term synaptic facilitation (Aplysia) [Source:MGI Symbol;Acc:MGI:1913475]	0.852486	3.26966	26.368	2.82184e-07	1.29521e-06	-0.400692	3.26966	5.18173	0.0228256	0.0421165
ENSMUSG00000020230	15468	Prmt2	protein arginine N-methyltransferase 2 [Source:MGI Symbol;Acc:MGI:1316652]	0.923723	6.1718	32.1999	1.39098e-08	8.20189e-08	-0.494093	6.1718	9.1345	0.00250834	0.00599394
ENSMUSG00000020235	56371	Fzr1	fizzy/cell division cycle 20 related 1 (Drosophila) [Source:MGI Symbol;Acc:MGI:1926790]	0.815022	5.0585	25.7107	3.96625e-07	1.76876e-06	-0.681478	5.0585	17.2216	3.32636e-05	0.000127549
ENSMUSG00000020250	50493	Txnrd1	thioredoxin reductase 1 [Source:MGI Symbol;Acc:MGI:1354175]	0.69587	5.07645	13.9595	0.000186795	0.000484961	-0.691956	5.07645	13.3341	0.000260628	0.000798541
ENSMUSG00000020265	20610	Sumo3	small ubiquitin-like modifier 3 [Source:MGI Symbol;Acc:MGI:1336201]	1.10067	7.65709	50.8375	1.0034e-12	1.29284e-11	-0.565604	7.65709	13.5265	0.000235217	0.00072982
ENSMUSG00000020268	75530	Lyrm7	LYR motif containing 7 [Source:MGI Symbol;Acc:MGI:1922780]	0.479369	4.57718	5.78753	0.0161403	0.0272013	-0.9121	4.57718	19.928	8.0416e-06	3.56894e-05
ENSMUSG00000020305	65257	Asb3	ankyrin repeat and SOCS box-containing 3 [Source:MGI Symbol;Acc:MGI:1929749]	0.482067	4.27647	9.38637	0.00218605	0.00446388	-0.362464	4.27647	5.02996	0.0249125	0.0454081
ENSMUSG00000020309	68044	Chac2	ChaC, cation transport regulator 2 [Source:MGI Symbol;Acc:MGI:1915294]	0.846594	4.58954	27.998	1.21443e-07	5.97655e-07	-0.768641	4.58954	21.636	3.29605e-06	1.61302e-05
ENSMUSG00000020335	27274	Zfp354b	zinc finger protein 354B [Source:MGI Symbol;Acc:MGI:1351476]	0.602812	1.71898	5.86101	0.0154799	0.0261999	-0.71713	1.71898	6.96753	0.00830022	0.0173015
ENSMUSG00000020349	19052	Ppp2ca	protein phosphatase 2 (formerly 2A), catalytic subunit, alpha isoform [Source:MGI Symbol;Acc:MGI:1321159]	1.0152	9.19761	28.0943	1.15544e-07	5.71333e-07	-0.879605	9.19761	21.1458	4.25637e-06	2.02576e-05
ENSMUSG00000020358	15384	Hnrnpab	heterogeneous nuclear ribonucleoprotein A/B [Source:MGI Symbol;Acc:MGI:1330294]	0.970617	5.43665	43.27	4.76849e-11	4.43619e-10	-0.699208	5.43665	21.5943	3.36857e-06	1.64582e-05
ENSMUSG00000020363	14584	Gfpt2	glutamine fructose-6-phosphate transaminase 2 [Source:MGI Symbol;Acc:MGI:1338883]	1.36239	3.8359	46.2679	1.03141e-11	1.09277e-10	-0.430574	3.8359	4.39367	0.0360726	0.0629161
ENSMUSG00000020364	21408	Zfp354a	zinc finger protein 354A [Source:MGI Symbol;Acc:MGI:103172]	0.657436	2.8387	12.5854	0.000388779	0.000943255	-0.7758	2.8387	15.1007	0.000101923	0.0003477
ENSMUSG00000020366	26420	Mapk9	mitogen-activated protein kinase 9 [Source:MGI Symbol;Acc:MGI:1346862]	0.369687	7.16479	7.1813	0.00736674	0.0134098	-0.865404	7.16479	38.3883	5.79791e-10	5.96798e-09
ENSMUSG00000020390	22210	Ube2b	ubiquitin-conjugating enzyme E2B [Source:MGI Symbol;Acc:MGI:102944]	0.721306	7.56412	21.5587	3.43157e-06	1.26846e-05	-0.938477	7.56412	35.9029	2.07402e-09	1.94911e-08
ENSMUSG00000020392	52626	Cdkn2aipnl	CDKN2A interacting protein N-terminal like [Source:MGI Symbol;Acc:MGI:1261797]	0.630348	5.01402	21.4793	3.57663e-06	1.31681e-05	-0.765778	5.01402	29.667	5.13018e-08	3.71023e-07
ENSMUSG00000020400	57783	Tnip1	TNFAIP3 interacting protein 1 [Source:MGI Symbol;Acc:MGI:1926194]	0.374992	4.13952	5.04272	0.0247296	0.0400421	-0.630015	4.13952	13.3703	0.000255635	0.00078525
ENSMUSG00000020402	22333	Vdac1	voltage-dependent anion channel 1 [Source:MGI Symbol;Acc:MGI:106919]	0.658265	9.13703	15.0948	0.000102246	0.000280146	-0.629305	9.13703	13.7756	0.000205995	0.000648348
ENSMUSG00000020409	193116	Slu7	SLU7 splicing factor homolog (S. cerevisiae) [Source:MGI Symbol;Acc:MGI:2385598]	0.270182	6.41946	4.12933	0.042146	0.06456	-0.292639	6.41946	4.76973	0.0289644	0.0520071
ENSMUSG00000020441	67862	2310033P09Rik	RIKEN cDNA 2310033P09 gene [Source:MGI Symbol;Acc:MGI:1915112]	0.971545	3.61328	50.5908	1.13777e-12	1.44642e-11	-0.533387	3.61328	13.0567	0.000302194	0.000909974
ENSMUSG00000020448	193670	Rnf185	ring finger protein 185 [Source:MGI Symbol;Acc:MGI:1922078]	0.66027	5.21619	17.9578	2.25851e-05	7.07763e-05	-0.702705	5.21619	19.5465	9.818e-06	4.26738e-05
ENSMUSG00000020453	56218	Patz1	POZ (BTB) and AT hook containing zinc finger 1 [Source:MGI Symbol;Acc:MGI:1891832]	0.637202	4.377	18.7696	1.47498e-05	4.79476e-05	-0.498208	4.377	10.6798	0.00108315	0.00284584
ENSMUSG00000020457	13494	Drg1	developmentally regulated GTP binding protein 1 [Source:MGI Symbol;Acc:MGI:1343297]	0.74667	7.04461	22.9166	1.69184e-06	6.68142e-06	-0.467682	7.04461	8.95464	0.00276766	0.0065431
ENSMUSG00000020462	216618	Cfap36	cilia and flagella associated protein 36 [Source:MGI Symbol;Acc:MGI:1913994]	0.98127	6.75917	33.8056	6.09022e-09	3.86345e-08	-0.516091	6.75917	9.34229	0.00223926	0.00540951
ENSMUSG00000020475	56012	Pgam2	phosphoglycerate mutase 2 [Source:MGI Symbol;Acc:MGI:1933118]	1.39711	3.5209	55.8457	7.83898e-14	1.24303e-12	-0.5377	3.5209	7.49194	0.00619757	0.0133485
ENSMUSG00000020476	13169	Dbnl	drebrin-like [Source:MGI Symbol;Acc:MGI:700006]	0.73083	5.63138	29.732	4.96098e-08	2.63057e-07	-0.688521	5.63138	25.2527	5.02903e-07	2.96958e-06
ENSMUSG00000020485	20922	Supt4a	suppressor of Ty 4A [Source:MGI Symbol;Acc:MGI:107416]	0.901801	5.49629	28.3868	9.93427e-08	4.96983e-07	-0.379077	5.49629	4.94082	0.0262296	0.0475483
ENSMUSG00000020496	108660	Rnf187	ring finger protein 187 [Source:MGI Symbol;Acc:MGI:1914224]	1.28149	8.71428	52.1471	5.14944e-13	7.04985e-12	-0.496213	8.71428	7.99577	0.00468867	0.0104294
ENSMUSG00000020523	67726	Fam114a2	family with sequence similarity 114, member A2 [Source:MGI Symbol;Acc:MGI:1917629]	0.312967	5.47254	5.86298	0.0154626	0.0261733	-0.260587	5.47254	3.9508	0.0468492	0.0790194
ENSMUSG00000020526	448850	Znhit3	zinc finger, HIT type 3 [Source:MGI Symbol;Acc:MGI:3051596]	0.829018	5.69769	26.0377	3.34809e-07	1.51626e-06	-0.82655	5.69769	25.0866	5.48138e-07	3.20595e-06
ENSMUSG00000020528	212627	Prpsap2	phosphoribosyl pyrophosphate synthetase-associated protein 2 [Source:MGI Symbol;Acc:MGI:2384838]	0.750787	3.751	22.2139	2.43905e-06	9.33742e-06	-0.607034	3.751	13.1163	0.000292745	0.000884403
ENSMUSG00000020530	217039	Ggnbp2	gametogenetin binding protein 2 [Source:MGI Symbol;Acc:MGI:2387356]	0.247628	7.19372	4.03235	0.0446357	0.0678737	-0.632217	7.19372	25.7764	3.8334e-07	2.32041e-06
ENSMUSG00000020537	13495	Drg2	developmentally regulated GTP binding protein 2 [Source:MGI Symbol;Acc:MGI:1342307]	0.366929	6.21455	7.58631	0.00588131	0.0109515	-0.437912	6.21455	10.585	0.00114006	0.00297657
ENSMUSG00000020561	28071	Twistnb	twist basic helix-loop-helix transcription factor 1 neighbor [Source:MGI Symbol;Acc:MGI:106292]	0.663812	3.26029	10.5444	0.00116542	0.00252284	-0.565178	3.26029	7.0282	0.0080236	0.0167934
ENSMUSG00000020564	380753	Atxn7l1	ataxin 7-like 1 [Source:MGI Symbol;Acc:MGI:3584458]	0.511418	5.42951	7.3105	0.00685528	0.0125723	-0.654941	5.42951	11.706	0.00062299	0.00173489
ENSMUSG00000020599	19739	Rgs9	regulator of G-protein signaling 9 [Source:MGI Symbol;Acc:MGI:1338824]	2.01849	5.32119	63.4954	1.60742e-15	3.3256e-14	-0.983899	5.32119	15.3762	8.80924e-05	0.000305213
ENSMUSG00000020607	105005	Fam84a	family with sequence similarity 84, member A [Source:MGI Symbol;Acc:MGI:2145011]	0.328765	7.10447	4.11652	0.0424664	0.0650148	-0.952648	7.10447	33.7101	6.39687e-09	5.50753e-08
ENSMUSG00000020610	13929	Amz2	archaelysin family metallopeptidase 2 [Source:MGI Symbol;Acc:MGI:104837]	0.459955	5.37312	10.9253	0.000948591	0.00209758	-0.333523	5.37312	5.56546	0.0183182	0.0347281
ENSMUSG00000020612	19084	Prkar1a	protein kinase, cAMP dependent regulatory, type I, alpha [Source:MGI Symbol;Acc:MGI:104878]	0.457568	9.23957	7.36613	0.00664638	0.0122242	-0.588596	9.23957	12.135	0.000494837	0.00141137
ENSMUSG00000020630	19819	Rnaseh1	ribonuclease H1 [Source:MGI Symbol;Acc:MGI:1335073]	0.552003	2.85644	6.70721	0.00960236	0.0170501	-0.92084	2.85644	16.5279	4.79404e-05	0.000177327
ENSMUSG00000020634	217379	Ubxn2a	UBX domain protein 2A [Source:MGI Symbol;Acc:MGI:2442310]	0.493108	5.23451	5.96492	0.0145933	0.0248561	-0.528411	5.23451	6.70231	0.00962878	0.0197175
ENSMUSG00000020635	14226	Fkbp1b	FK506 binding protein 1b [Source:MGI Symbol;Acc:MGI:1336205]	1.38429	5.29953	54.2535	1.7622e-13	2.62186e-12	-0.742164	5.29953	15.3219	9.06571e-05	0.000313121
ENSMUSG00000020664	13382	Dld	dihydrolipoamide dehydrogenase [Source:MGI Symbol;Acc:MGI:107450]	0.706319	6.97693	25.0013	5.72908e-07	2.47462e-06	-0.330747	6.97693	5.45279	0.0195371	0.0367874
ENSMUSG00000020669	24057	Sh3yl1	Sh3 domain YSC-like 1 [Source:MGI Symbol;Acc:MGI:1346118]	1.27727	2.93593	32.0028	1.53953e-08	9.02342e-08	-0.77902	2.93593	10.6115	0.00112387	0.00294122
ENSMUSG00000020692	217011	Nle1	notchless homolog 1 (Drosophila) [Source:MGI Symbol;Acc:MGI:2429770]	0.425308	2.21777	4.33162	0.0374105	0.0581142	-0.509526	2.21777	5.37359	0.0204438	0.0382136
ENSMUSG00000020694	24086	Tlk2	tousled-like kinase 2 (Arabidopsis) [Source:MGI Symbol;Acc:MGI:1346023]	0.31263	5.29257	4.88831	0.0270391	0.0434265	-0.504854	5.29257	12.2747	0.000459146	0.0013193
ENSMUSG00000020719	13207	Ddx5	DEAD (Asp-Glu-Ala-Asp) box polypeptide 5 [Source:MGI Symbol;Acc:MGI:105037]	0.433196	8.8737	6.96145	0.00832845	0.0149865	-0.944304	8.8737	32.5358	1.17017e-08	9.61215e-08
ENSMUSG00000020720	66997	Psmd12	proteasome (prosome, macropain) 26S subunit, non-ATPase, 12 [Source:MGI Symbol;Acc:MGI:1914247]	1.07451	6.49509	57.3746	3.60238e-14	5.9922e-13	-0.499372	6.49509	12.3155	0.000449202	0.00129318
ENSMUSG00000020736	50773	Nt5c	5',3'-nucleotidase, cytosolic [Source:MGI Symbol;Acc:MGI:1354954]	0.811146	4.8879	21.2722	3.98466e-06	1.45897e-05	-0.418957	4.8879	5.51515	0.0188525	0.0356436
ENSMUSG00000020755	57230	Sap30bp	SAP30 binding protein [Source:MGI Symbol;Acc:MGI:1927479]	0.292841	5.41405	5.21743	0.0223616	0.036535	-0.421264	5.41405	10.3891	0.0012676	0.00326699
ENSMUSG00000020775	60441	Mrpl38	mitochondrial ribosomal protein L38 [Source:MGI Symbol;Acc:MGI:1926269]	0.997566	4.51423	46.1183	1.11323e-11	1.16977e-10	-0.477961	4.51423	9.87445	0.0016759	0.00418383
ENSMUSG00000020778	69535	Ten1	TEN1 telomerase capping complex subunit [Source:MGI Symbol;Acc:MGI:1916785]	1.2169	5.22219	81.2332	2.00593e-19	8.04016e-18	-0.471355	5.22219	11.6539	0.000640679	0.00177647
ENSMUSG00000020780	217337	Srp68	signal recognition particle 68 [Source:MGI Symbol;Acc:MGI:1917447]	0.722334	5.97707	20.2638	6.74666e-06	2.35024e-05	-0.542793	5.97707	11.2385	0.000801194	0.00217372
ENSMUSG00000020792	53413	Exoc7	exocyst complex component 7 [Source:MGI Symbol;Acc:MGI:1859270]	0.800301	5.33592	42.4547	7.23395e-11	6.51487e-10	-0.378443	5.33592	9.03828	0.00264384	0.00628612
ENSMUSG00000020801	67279	Med31	mediator complex subunit 31 [Source:MGI Symbol;Acc:MGI:1914529]	1.06529	4.84543	36.7972	1.31081e-09	9.35392e-09	-0.555344	4.84543	9.68816	0.00185459	0.00457501
ENSMUSG00000020810	114886	Cygb	cytoglobin [Source:MGI Symbol;Acc:MGI:2149481]	2.2994	5.19465	127.393	1.52374e-29	2.84786e-27	-0.969599	5.19465	22.6935	1.90009e-06	9.79428e-06
ENSMUSG00000020827	50932	Mink1	misshapen-like kinase 1 (zebrafish) [Source:MGI Symbol;Acc:MGI:1355329]	0.545538	4.85242	16.0024	6.32637e-05	0.000180906	-0.514593	4.85242	13.3362	0.000260336	0.00079794
ENSMUSG00000020840	104184	Blmh	bleomycin hydrolase [Source:MGI Symbol;Acc:MGI:1345186]	0.703939	6.51346	29.3982	5.89331e-08	3.06629e-07	-0.365	6.51346	7.79726	0.00523256	0.01151
ENSMUSG00000020848	13447	Doc2b	double C2, beta [Source:MGI Symbol;Acc:MGI:1100497]	0.90918	2.60506	20.7013	5.36809e-06	1.91369e-05	-0.524009	2.60506	5.83914	0.0156735	0.0302802
ENSMUSG00000020882	12295	Cacnb1	calcium channel, voltage-dependent, beta 1 subunit [Source:MGI Symbol;Acc:MGI:102522]	0.67513	4.50191	13.653	0.000219893	0.000561897	-0.741123	4.50191	15.6213	7.73765e-05	0.00027188
ENSMUSG00000020891	11688	Alox8	arachidonate 8-lipoxygenase [Source:MGI Symbol;Acc:MGI:1098228]	1.75351	2.06118	33.7894	6.14133e-09	3.8931e-08	-0.729269	2.06118	5.12533	0.0235791	0.0432956
ENSMUSG00000020894	22318	Vamp2	vesicle-associated membrane protein 2 [Source:MGI Symbol;Acc:MGI:1313277]	0.969856	9.92206	24.2246	8.57291e-07	3.58296e-06	-0.635612	9.92206	10.4997	0.00119395	0.00310266
ENSMUSG00000020910	66358	Adprm	ADP-ribose/CDP-alcohol diphosphatase, manganese dependent [Source:MGI Symbol;Acc:MGI:1913608]	0.435112	4.44392	9.77211	0.00177179	0.00369348	-0.840532	4.44392	33.2849	7.9598e-09	6.75872e-08
ENSMUSG00000020917	104112	Acly	ATP citrate lyase [Source:MGI Symbol;Acc:MGI:103251]	0.396819	7.28329	6.57834	0.0103227	0.0182161	-0.590226	7.28329	14.3859	0.000148917	0.000485037
ENSMUSG00000020918	14534	Kat2a	K(lysine) acetyltransferase 2A [Source:MGI Symbol;Acc:MGI:1343101]	0.500043	5.33453	10.5694	0.00114978	0.00249191	-0.738988	5.33453	22.1368	2.53896e-06	1.27515e-05
ENSMUSG00000020922	268490	Lsm12	LSM12 homolog [Source:MGI Symbol;Acc:MGI:1919592]	0.365639	4.79115	4.3501	0.0370068	0.0575515	-0.688181	4.79115	14.7572	0.000122281	0.000408602
ENSMUSG00000020923	21429	Ubtf	upstream binding transcription factor, RNA polymerase I [Source:MGI Symbol;Acc:MGI:98512]	0.984826	5.16248	36.2376	1.74668e-09	1.21719e-08	-0.411072	5.16248	6.12864	0.0133009	0.026211
ENSMUSG00000020935	68087	Dcakd	dephospho-CoA kinase domain containing [Source:MGI Symbol;Acc:MGI:1915337]	0.562513	5.80824	18.4691	1.7268e-05	5.53975e-05	-0.582478	5.80824	19.1284	1.22213e-05	5.19259e-05
ENSMUSG00000020949	30795	Fkbp3	FK506 binding protein 3 [Source:MGI Symbol;Acc:MGI:1353460]	1.20077	7.54725	74.2968	6.7211e-18	2.0897e-16	-0.615773	7.54725	19.6701	9.20295e-06	4.02741e-05
ENSMUSG00000020950	15228	Foxg1	forkhead box G1 [Source:MGI Symbol;Acc:MGI:1347464]	0.539246	6.04609	10.5193	0.00118135	0.00255435	-0.641757	6.04609	14.5975	0.00013309	0.000439453
ENSMUSG00000020956	328092	Dtd2	D-tyrosyl-tRNA deacylase 2 [Source:MGI Symbol;Acc:MGI:1923485]	0.481466	3.48103	7.55513	0.00598394	0.0111155	-0.57327	3.48103	9.74457	0.00179853	0.00445444
ENSMUSG00000020973	109065	Dnaaf2	dynein, axonemal assembly factor 2 [Source:MGI Symbol;Acc:MGI:1923566]	0.778525	2.37511	10.7831	0.00102432	0.00224634	-0.557589	2.37511	4.8984	0.0268816	0.0486189
ENSMUSG00000020978	69554	Klhdc2	kelch domain containing 2 [Source:MGI Symbol;Acc:MGI:1916804]	0.937462	6.9958	37.7075	8.21897e-10	6.06541e-09	-0.778422	6.9958	25.7398	3.90685e-07	2.36166e-06
ENSMUSG00000020993	78232	Trappc6b	trafficking protein particle complex 6B [Source:MGI Symbol;Acc:MGI:1925482]	0.873958	5.79646	24.5715	7.16032e-07	3.03529e-06	-0.964388	5.79646	28.9815	7.30734e-08	5.12438e-07
ENSMUSG00000021018	245841	Polr2h	polymerase (RNA) II (DNA directed) polypeptide H [Source:MGI Symbol;Acc:MGI:2384309]	0.709888	5.15382	21.288	3.95206e-06	1.44768e-05	-0.686288	5.15382	19.0315	1.2858e-05	5.4243e-05
ENSMUSG00000021022	59032	Ppp2r3c	protein phosphatase 2, regulatory subunit B'', gamma [Source:MGI Symbol;Acc:MGI:1930009]	0.821999	4.29703	23.3508	1.34988e-06	5.44072e-06	-0.459415	4.29703	6.903	0.00860513	0.0178632
ENSMUSG00000021037	217737	Ahsa1	AHA1, activator of heat shock protein ATPase 1 [Source:MGI Symbol;Acc:MGI:2387603]	1.04297	6.66236	53.9867	2.01853e-13	2.97926e-12	-0.610335	6.66236	18.3316	1.85603e-05	7.54847e-05
ENSMUSG00000021051	26932	Ppp2r5e	protein phosphatase 2, regulatory subunit B', epsilon [Source:MGI Symbol;Acc:MGI:1349473]	0.56527	6.34364	15.7884	7.08372e-05	0.00020029	-0.634492	6.34364	19.4459	1.03492e-05	4.46907e-05
ENSMUSG00000021079	30056	Timm9	translocase of inner mitochondrial membrane 9 [Source:MGI Symbol;Acc:MGI:1353436]	1.20096	5.34249	73.4343	1.04042e-17	3.1469e-16	-0.896332	5.34249	38.711	4.91421e-10	5.11533e-09
ENSMUSG00000021103	17420	Mnat1	menage a trois 1 [Source:MGI Symbol;Acc:MGI:106207]	0.412342	4.44355	6.28133	0.0122017	0.021175	-0.52854	4.44355	9.81917	0.00172702	0.00429985
ENSMUSG00000021108	18755	Prkch	protein kinase C, eta [Source:MGI Symbol;Acc:MGI:97600]	1.92213	3.04168	30.4559	3.41547e-08	1.86946e-07	-0.827412	3.04168	5.50346	0.0189789	0.0358459
ENSMUSG00000021114	73834	Atp6v1d	ATPase, H+ transporting, lysosomal V1 subunit D [Source:MGI Symbol;Acc:MGI:1921084]	0.754943	8.71819	20.5525	5.80189e-06	2.05294e-05	-0.481874	8.71819	8.40504	0.00374183	0.00855554
ENSMUSG00000021115	22367	Vrk1	vaccinia related kinase 1 [Source:MGI Symbol;Acc:MGI:1261847]	0.959592	4.21147	47.8617	4.5738e-12	5.17203e-11	-0.433764	4.21147	8.92352	0.00281521	0.00663948
ENSMUSG00000021116	13665	Eif2s1	eukaryotic translation initiation factor 2, subunit 1 alpha [Source:MGI Symbol;Acc:MGI:95299]	0.456379	5.43201	8.17647	0.00424372	0.00814752	-0.429461	5.43201	7.06679	0.00785257	0.0164945
ENSMUSG00000021125	11847	Arg2	arginase type II [Source:MGI Symbol;Acc:MGI:1330806]	1.10519	2.52551	21.7718	3.07081e-06	1.15045e-05	-0.822867	2.52551	10.564	0.00115314	0.00300553
ENSMUSG00000021147	207615	Wdr37	WD repeat domain 37 [Source:MGI Symbol;Acc:MGI:1920393]	0.398492	6.31696	10.3802	0.00127372	0.00273486	-0.73358	6.31696	34.0467	5.38061e-09	4.68592e-08
ENSMUSG00000021149	69237	Gtpbp4	GTP binding protein 4 [Source:MGI Symbol;Acc:MGI:1916487]	0.831139	6.2533	43.895	3.46472e-11	3.31023e-10	-0.360422	6.2533	8.095	0.00443876	0.00994134
ENSMUSG00000021178	19179	Psmc1	protease (prosome, macropain) 26S subunit, ATPase 1 [Source:MGI Symbol;Acc:MGI:106054]	0.337703	7.73038	4.63787	0.0312738	0.0494872	-0.330601	7.73038	4.42489	0.0354184	0.0619375
ENSMUSG00000021180	73086	Rps6ka5	ribosomal protein S6 kinase, polypeptide 5 [Source:MGI Symbol;Acc:MGI:1920336]	0.571672	3.73701	9.78404	0.00176033	0.00367349	-0.86067	3.73701	20.2584	6.76571e-06	3.06317e-05
ENSMUSG00000021209	74521	Ppp4r4	protein phosphatase 4, regulatory subunit 4 [Source:MGI Symbol;Acc:MGI:1921771]	0.500393	4.67121	5.95145	0.0147052	0.0250211	-0.790869	4.67121	14.2947	0.000156306	0.000506034
ENSMUSG00000021214	105349	Akr1c18	aldo-keto reductase family 1, member C18 [Source:MGI Symbol;Acc:MGI:2145420]	3.22251	3.40759	116.22	4.25286e-27	5.96249e-25	-0.681202	3.40759	5.04177	0.0247431	0.0451588
ENSMUSG00000021218	14569	Gdi2	guanosine diphosphate (GDP) dissociation inhibitor 2 [Source:MGI Symbol;Acc:MGI:99845]	0.629757	7.94524	17.6563	2.64639e-05	8.15639e-05	-0.391664	7.94524	6.82181	0.0090051	0.0185591
ENSMUSG00000021222	73828	Dcaf4	DDB1 and CUL4 associated factor 4 [Source:MGI Symbol;Acc:MGI:1921078]	0.777924	3.78138	22.1423	2.53168e-06	9.65428e-06	-0.657467	3.78138	14.3324	0.000153205	0.000497056
ENSMUSG00000021262	14026	Evl	Ena-vasodilator stimulated phosphoprotein [Source:MGI Symbol;Acc:MGI:1194884]	1.68112	4.30739	97.3952	5.67827e-23	4.23553e-21	-0.447234	4.30739	6.46177	0.011022	0.022196
ENSMUSG00000021276	67236	Cinp	cyclin-dependent kinase 2 interacting protein [Source:MGI Symbol;Acc:MGI:1914486]	0.351026	6.70966	6.23542	0.012522	0.0216857	-0.604523	6.70966	18.135	2.05779e-05	8.29397e-05
ENSMUSG00000021287	74335	Xrcc3	X-ray repair complementing defective repair in Chinese hamster cells 3 [Source:MGI Symbol;Acc:MGI:1921585]	0.804555	2.92114	17.2429	3.28932e-05	9.94087e-05	-0.7494	2.92114	13.0081	0.000310152	0.000931072
ENSMUSG00000021288	16593	Klc1	kinesin light chain 1 [Source:MGI Symbol;Acc:MGI:107978]	0.342523	7.13223	3.9261	0.0475421	0.0716968	-0.556991	7.13223	10.271	0.0013514	0.00346099
ENSMUSG00000021303	14706	Gng4	guanine nucleotide binding protein (G protein), gamma 4 [Source:MGI Symbol;Acc:MGI:102703]	1.00854	5.94435	28.743	8.26478e-08	4.19647e-07	-0.536381	5.94435	8.06457	0.00451391	0.0100866
ENSMUSG00000021326	19720	Trim27	tripartite motif-containing 27 [Source:MGI Symbol;Acc:MGI:97904]	0.665573	4.60454	15.1534	9.91184e-05	0.000272203	-0.719413	4.60454	16.7208	4.33032e-05	0.000162414
ENSMUSG00000021337	214189	Scgn	secretagogin, EF-hand calcium binding protein [Source:MGI Symbol;Acc:MGI:2384873]	2.07688	1.05588	41.7545	1.03486e-10	9.02193e-10	-0.998193	1.05588	6.83559	0.00893591	0.0184325
ENSMUSG00000021368	67046	Tbc1d7	TBC1 domain family, member 7 [Source:MGI Symbol;Acc:MGI:1914296]	1.00708	5.5286	43.0955	5.21307e-11	4.81478e-10	-0.489623	5.5286	9.94538	0.00161253	0.00404996
ENSMUSG00000021377	110052	Dek	DEK oncogene (DNA binding) [Source:MGI Symbol;Acc:MGI:1926209]	0.775045	5.85862	23.3982	1.31702e-06	5.31989e-06	-0.475757	5.85862	8.65643	0.0032591	0.00756303
ENSMUSG00000021392	70930	Nol8	nucleolar protein 8 [Source:MGI Symbol;Acc:MGI:1918180]	1.38702	5.69704	93.5287	4.00343e-22	2.66373e-20	-0.336353	5.69704	5.42912	0.0198036	0.0371714
ENSMUSG00000021400	78903	Wrnip1	Werner helicase interacting protein 1 [Source:MGI Symbol;Acc:MGI:1926153]	0.813216	5.42489	26.8304	2.22113e-07	1.04074e-06	-0.715608	5.42489	20.0193	7.66625e-06	3.4252e-05
ENSMUSG00000021431	67797	Snrnp48	small nuclear ribonucleoprotein 48 (U11/U12) [Source:MGI Symbol;Acc:MGI:1915047]	0.588399	3.65982	12.5889	0.000388038	0.000941732	-0.717702	3.65982	16.8469	4.05196e-05	0.000152905
ENSMUSG00000021460	11992	Auh	AU RNA binding protein/enoyl-coenzyme A hydratase [Source:MGI Symbol;Acc:MGI:1338011]	1.32481	5.79302	79.9164	3.90599e-19	1.48338e-17	-0.711859	5.79302	22.5624	2.03425e-06	1.04309e-05
ENSMUSG00000021476	56541	Habp4	hyaluronic acid binding protein 4 [Source:MGI Symbol;Acc:MGI:1891713]	1.26985	6.76866	55.744	8.25519e-14	1.30282e-12	-0.442954	6.76866	6.8493	0.00886759	0.0183011
ENSMUSG00000021481	26919	Zfp346	zinc finger protein 346 [Source:MGI Symbol;Acc:MGI:1349417]	0.457245	4.96684	14.0722	0.000175928	0.000459473	-0.661597	4.96684	27.3368	1.70924e-07	1.11677e-06
ENSMUSG00000021483	105278	Cdk20	cyclin-dependent kinase 20 [Source:MGI Symbol;Acc:MGI:2145349]	0.479858	2.77462	8.10699	0.0044095	0.00843755	-0.733404	2.77462	16.0434	6.19054e-05	0.000222838
ENSMUSG00000021493	67399	Pdlim7	PDZ and LIM domain 7 [Source:MGI Symbol;Acc:MGI:1914649]	0.443511	4.45483	4.04719	0.0442448	0.0673471	-0.729647	4.45483	10.5643	0.0011529	0.00300538
ENSMUSG00000021494	72935	Ddx41	DEAD (Asp-Glu-Ala-Asp) box polypeptide 41 [Source:MGI Symbol;Acc:MGI:1920185]	0.399841	4.86624	5.55996	0.0183759	0.0305787	-0.423559	4.86624	6.03996	0.0139856	0.0274076
ENSMUSG00000021519	66410	Mterf3	mitochondrial transcription termination factor 3 [Source:MGI Symbol;Acc:MGI:1913660]	0.327478	4.09924	5.65912	0.0173649	0.0290679	-0.894259	4.09924	37.8834	7.51003e-10	7.63114e-09
ENSMUSG00000021532	69577	Fastkd3	FAST kinase domains 3 [Source:MGI Symbol;Acc:MGI:1916827]	0.565018	4.2462	10.1378	0.00145258	0.00307604	-0.658628	4.2462	13.0528	0.000302827	0.000911384
ENSMUSG00000021537	12626	Cetn3	centrin 3 [Source:MGI Symbol;Acc:MGI:1097706]	0.489857	6.77203	7.15203	0.0074879	0.0136184	-0.439594	6.77203	5.71951	0.0167774	0.0321627
ENSMUSG00000021546	15387	Hnrnpk	heterogeneous nuclear ribonucleoprotein K [Source:MGI Symbol;Acc:MGI:99894]	0.821942	7.62528	34.4245	4.43113e-09	2.87695e-08	-0.724256	7.62528	26.5183	2.61057e-07	1.6345e-06
ENSMUSG00000021576	18570	Pdcd6	programmed cell death 6 [Source:MGI Symbol;Acc:MGI:109283]	1.22417	6.7523	63.6692	1.47165e-15	3.07531e-14	-0.508337	6.7523	11.0226	0.000900058	0.00241215
ENSMUSG00000021591	93692	Glrx	glutaredoxin [Source:MGI Symbol;Acc:MGI:2135625]	1.15346	6.01758	37.4015	9.61463e-10	7.01446e-09	-0.836311	6.01758	19.4599	1.02735e-05	4.43985e-05
ENSMUSG00000021595	28114	Nsun2	NOL1/NOP2/Sun domain family member 2 [Source:MGI Symbol;Acc:MGI:107252]	0.333462	5.73067	6.80072	0.00911209	0.0162664	-0.820116	5.73067	39.1133	3.99907e-10	4.22353e-09
ENSMUSG00000021607	94066	Mrpl36	mitochondrial ribosomal protein L36 [Source:MGI Symbol;Acc:MGI:2137228]	1.21145	6.13905	76.6645	2.02609e-18	6.75429e-17	-0.533481	6.13905	14.6817	0.000127275	0.000422912
ENSMUSG00000021619	66795	Atg10	autophagy related 10 [Source:MGI Symbol;Acc:MGI:1914045]	0.800184	4.27191	19.9862	7.80039e-06	2.68248e-05	-0.635027	4.27191	11.8976	0.000562058	0.00158301
ENSMUSG00000021639	23894	Gtf2h2	general transcription factor II H, polypeptide 2 [Source:MGI Symbol;Acc:MGI:1345669]	0.47961	4.5692	11.809	0.000589466	0.00137059	-0.514166	4.5692	12.7104	0.000363633	0.00107322
ENSMUSG00000021645	20595	Smn1	survival motor neuron 1 [Source:MGI Symbol;Acc:MGI:109257]	0.866044	4.0429	38.8206	4.64592e-10	3.56458e-09	-0.86643	4.0429	34.0672	5.32412e-09	4.63916e-08
ENSMUSG00000021671	67463	Poc5	POC5 centriolar protein [Source:MGI Symbol;Acc:MGI:1914713]	0.338011	4.18277	4.53041	0.0332976	0.0522966	-0.911231	4.18277	30.2977	3.70565e-08	2.74442e-07
ENSMUSG00000021681	66549	Aggf1	angiogenic factor with G patch and FHA domains 1 [Source:MGI Symbol;Acc:MGI:1913799]	0.513009	5.74432	11.5271	0.000685907	0.00157197	-0.334628	5.74432	4.8	0.0284597	0.0511948
ENSMUSG00000021711	66975	Trappc13	trafficking protein particle complex 13 [Source:MGI Symbol;Acc:MGI:1914225]	0.326624	6.81107	6.02956	0.0140682	0.0240455	-0.823371	6.81107	37.2786	1.02404e-09	1.01513e-08
ENSMUSG00000021716	67288	Srek1ip1	splicing regulatory glutamine/lysine-rich protein 1interacting protein 1 [Source:MGI Symbol;Acc:MGI:1914538]	0.928436	5.34559	42.323	7.73782e-11	6.94608e-10	-0.459925	5.34559	10.05	0.00152346	0.00384832
ENSMUSG00000021719	52882	Rgs7bp	regulator of G-protein signalling 7 binding protein [Source:MGI Symbol;Acc:MGI:106334]	0.553898	8.59166	9.28586	0.0023093	0.00469194	-0.867705	8.59166	22.5232	2.07622e-06	1.06199e-05
ENSMUSG00000021731	59054	Mrps30	mitochondrial ribosomal protein S30 [Source:MGI Symbol;Acc:MGI:1926237]	0.938353	4.22432	29.6123	5.27685e-08	2.77681e-07	-0.39372	4.22432	4.9112	0.0266831	0.0482861
ENSMUSG00000021747	74430	4930452B06Rik	RIKEN cDNA 4930452B06 gene [Source:MGI Symbol;Acc:MGI:1926154]	1.67289	3.76344	82.9978	8.21427e-20	3.53065e-18	-0.751412	3.76344	15.055	0.000104424	0.000355213
ENSMUSG00000021748	68263	Pdhb	pyruvate dehydrogenase (lipoamide) beta [Source:MGI Symbol;Acc:MGI:1915513]	1.13097	7.68224	47.0905	6.77822e-12	7.41281e-11	-0.549959	7.68224	11.251	0.000795821	0.0021609
ENSMUSG00000021752	71393	Kctd6	potassium channel tetramerisation domain containing 6 [Source:MGI Symbol;Acc:MGI:1918643]	0.662372	5.03415	17.8113	2.43925e-05	7.58162e-05	-0.944113	5.03415	34.1776	5.03037e-09	4.40396e-08
ENSMUSG00000021771	22334	Vdac2	voltage-dependent anion channel 2 [Source:MGI Symbol;Acc:MGI:106915]	1.09423	7.99786	50.5903	1.13808e-12	1.44642e-11	-0.557904	7.99786	13.2742	0.000269088	0.000820833
ENSMUSG00000021772	69721	Nkiras1	NFKB inhibitor interacting Ras-like protein 1 [Source:MGI Symbol;Acc:MGI:1916971]	0.655606	7.39154	19.1229	1.22567e-05	4.05809e-05	-0.656049	7.39154	18.9696	1.32817e-05	5.59029e-05
ENSMUSG00000021774	22194	Ube2e1	ubiquitin-conjugating enzyme E2E 1 [Source:MGI Symbol;Acc:MGI:107411]	0.587587	3.97159	12.0173	0.000527078	0.00124096	-0.676921	3.97159	14.73	0.000124059	0.000413463
ENSMUSG00000021785	59007	Ngly1	N-glycanase 1 [Source:MGI Symbol;Acc:MGI:1913276]	0.465804	4.61514	10.1489	0.00144389	0.00306114	-0.355	4.61514	5.62785	0.0176773	0.0336666
ENSMUSG00000021807	68045	2700060E02Rik	RIKEN cDNA 2700060E02 gene [Source:MGI Symbol;Acc:MGI:1915295]	1.26053	5.37591	74.9449	4.84036e-18	1.53654e-16	-0.439921	5.37591	8.86047	0.00291413	0.00684598
ENSMUSG00000021810	70601	Ecd	ecdysoneless homolog (Drosophila) [Source:MGI Symbol;Acc:MGI:1917851]	0.381924	5.50338	6.42611	0.0112455	0.0196613	-0.691797	5.50338	20.3327	6.50782e-06	2.95768e-05
ENSMUSG00000021811	108671	Dnajc9	DnaJ heat shock protein family (Hsp40) member C9 [Source:MGI Symbol;Acc:MGI:1915326]	1.3366	4.17901	55.8021	8.01444e-14	1.26843e-12	-0.444716	4.17901	5.83562	0.0157049	0.0303373
ENSMUSG00000021814	11750	Anxa7	annexin A7 [Source:MGI Symbol;Acc:MGI:88031]	0.424935	5.88736	9.08746	0.00257368	0.00517035	-0.908481	5.88736	39.7733	2.85218e-10	3.09278e-09
ENSMUSG00000021832	67089	Psmc6	proteasome (prosome, macropain) 26S subunit, ATPase, 6 [Source:MGI Symbol;Acc:MGI:1914339]	0.614807	6.86764	21.9759	2.76091e-06	1.0428e-05	-0.437032	6.86764	10.9764	0.000922818	0.00246708
ENSMUSG00000021868	105675	Ppif	peptidylprolyl isomerase F (cyclophilin F) [Source:MGI Symbol;Acc:MGI:2145814]	1.89032	5.33854	107.63	3.23898e-25	3.26528e-23	-1.04584	5.33854	32.2457	1.35857e-08	1.10398e-07
ENSMUSG00000021870	83997	Slmap	sarcolemma associated protein [Source:MGI Symbol;Acc:MGI:1933549]	0.38924	6.40766	9.8061	0.00173934	0.00363423	-0.491198	6.40766	15.2569	9.38336e-05	0.000322952
ENSMUSG00000021877	11843	Arf4	ADP-ribosylation factor 4 [Source:MGI Symbol;Acc:MGI:99433]	0.425399	7.32476	8.4888	0.0035734	0.00696262	-0.505729	7.32476	11.8783	0.000567906	0.00159732
ENSMUSG00000021895	71704	Arhgef3	Rho guanine nucleotide exchange factor (GEF) 3 [Source:MGI Symbol;Acc:MGI:1918954]	0.479517	5.84295	8.24664	0.00408275	0.00786479	-0.834042	5.84295	24.2064	8.6546e-07	4.85206e-06
ENSMUSG00000021930	66674	Spryd7	SPRY domain containing 7 [Source:MGI Symbol;Acc:MGI:1913924]	0.810813	5.93566	32.5735	1.14772e-08	6.90956e-08	-0.951107	5.93566	42.9833	5.52091e-11	6.65952e-10
ENSMUSG00000021938	66645	Pspc1	paraspeckle protein 1 [Source:MGI Symbol;Acc:MGI:1913895]	0.563109	5.1408	11.0367	0.000893276	0.00198992	-0.946683	5.1408	29.7326	4.95941e-08	3.60082e-07
ENSMUSG00000021951	68043	Eef1akmt1	eukaryotic translation elongation factor 1 alpha lysine methyltransferase 1 [Source:MGI Symbol;Acc:MGI:1915293]	0.988604	6.3611	57.7587	2.96328e-14	5.03484e-13	-0.42232	6.3611	10.3979	0.00126162	0.00325462
ENSMUSG00000021967	67840	Mrpl57	mitochondrial ribosomal protein L57 [Source:MGI Symbol;Acc:MGI:1915090]	0.736145	5.08946	21.3142	3.89843e-06	1.4296e-05	-0.541592	5.08946	11.1259	0.000851317	0.0022956
ENSMUSG00000021981	69008	Cab39l	calcium binding protein 39-like [Source:MGI Symbol;Acc:MGI:1914081]	0.522653	5.3016	11.1057	0.000860638	0.00192262	-0.406743	5.3016	6.53043	0.0106045	0.0214732
ENSMUSG00000022000	67302	Zc3h13	zinc finger CCCH type containing 13 [Source:MGI Symbol;Acc:MGI:1914552]	0.592769	6.40662	20.1544	7.14339e-06	2.47548e-05	-0.317006	6.40662	5.67466	0.0172117	0.0328853
ENSMUSG00000022009	27275	Nufip1	nuclear fragile X mental retardation protein interacting protein 1 [Source:MGI Symbol;Acc:MGI:1351474]	0.571159	3.56608	16.2691	5.49541e-05	0.000159058	-1.06634	3.56608	47.3992	5.79066e-12	8.04022e-11
ENSMUSG00000022012	239188	Enox1	ecto-NOX disulfide-thiol exchanger 1 [Source:MGI Symbol;Acc:MGI:2444896]	0.913779	3.8654	22.3123	2.31716e-06	8.91183e-06	-0.845261	3.8654	17.7045	2.5802e-05	0.000101511
ENSMUSG00000022023	22380	Wbp4	WW domain binding protein 4 [Source:MGI Symbol;Acc:MGI:109568]	0.946224	6.31666	33.2202	8.22901e-09	5.08664e-08	-0.602911	6.31666	13.3537	0.000257916	0.000791399
ENSMUSG00000022024	67955	Sugt1	SGT1, suppressor of G2 allele of SKP1 (S. cerevisiae) [Source:MGI Symbol;Acc:MGI:1915205]	0.558554	6.18277	16.2	5.69939e-05	0.000164504	-0.386355	6.18277	7.61307	0.00579467	0.0125932
ENSMUSG00000022031	74195	Elp3	elongator acetyltransferase complex subunit 3 [Source:MGI Symbol;Acc:MGI:1921445]	0.316235	6.56095	4.51948	0.0335111	0.0525821	-0.542811	6.56095	13.0943	0.000296191	0.00089303
ENSMUSG00000022043	66854	Trim35	tripartite motif-containing 35 [Source:MGI Symbol;Acc:MGI:1914104]	0.344494	6.78174	4.4518	0.0348645	0.0545002	-0.995554	6.78174	36.1073	1.86748e-09	1.76297e-08
ENSMUSG00000022052	71978	Ppp2r2a	protein phosphatase 2, regulatory subunit B, alpha [Source:MGI Symbol;Acc:MGI:1919228]	0.435637	7.37139	7.78029	0.00528195	0.00992821	-0.966958	7.37139	37.4306	9.47221e-10	9.45176e-09
ENSMUSG00000022076	93688	Klhl1	kelch-like 1 [Source:MGI Symbol;Acc:MGI:2136335]	1.13608	2.66842	22.1898	2.46977e-06	9.43802e-06	-0.648738	2.66842	6.53387	0.010584	0.0214464
ENSMUSG00000022092	19057	Ppp3cc	protein phosphatase 3, catalytic subunit, gamma isoform [Source:MGI Symbol;Acc:MGI:107162]	0.380215	3.50032	6.59325	0.0102366	0.0180779	-0.76323	3.50032	23.2957	1.38914e-06	7.41557e-06
ENSMUSG00000022099	13829	Dmtn	dematin actin binding protein [Source:MGI Symbol;Acc:MGI:99670]	0.316493	6.88549	4.22343	0.0398694	0.0615145	-0.810193	6.88549	27.0472	1.98552e-07	1.28012e-06
ENSMUSG00000022109	67381	Med4	mediator complex subunit 4 [Source:MGI Symbol;Acc:MGI:1914631]	0.782719	4.77113	21.9901	2.7406e-06	1.03631e-05	-0.842001	4.77113	24.0232	9.51809e-07	5.28981e-06
ENSMUSG00000022110	20916	Sucla2	succinate-Coenzyme A ligase, ADP-forming, beta subunit [Source:MGI Symbol;Acc:MGI:1306775]	0.788266	7.67856	30.6576	3.07817e-08	1.70164e-07	-0.335446	7.67856	5.56191	0.0183554	0.0347907
ENSMUSG00000022111	50933	Uchl3	ubiquitin carboxyl-terminal esterase L3 (ubiquitin thiolesterase) [Source:MGI Symbol;Acc:MGI:1355274]	1.21247	4.81399	69.1553	9.10054e-17	2.32176e-15	-0.396213	4.81399	7.03453	0.00799527	0.0167582
ENSMUSG00000022151	67515	Ttc33	tetratricopeptide repeat domain 33 [Source:MGI Symbol;Acc:MGI:1914765]	0.73772	6.22101	23.0156	1.60691e-06	6.37173e-06	-0.694001	6.22101	19.9587	7.91341e-06	3.51956e-05
ENSMUSG00000022176	140743	Rem2	rad and gem related GTP binding protein 2 [Source:MGI Symbol;Acc:MGI:2155260]	1.7788	1.96643	47.2058	6.39119e-12	7.04047e-11	-0.909963	1.96643	9.7785	0.00176564	0.0043842
ENSMUSG00000022191	14000	Drosha	drosha, ribonuclease type III [Source:MGI Symbol;Acc:MGI:1261425]	0.474248	6.53066	10.8194	0.00100443	0.00220796	-0.670138	6.53066	21.1285	4.29495e-06	2.04354e-05
ENSMUSG00000022205	20024	Sub1	SUB1 homolog (S. cerevisiae) [Source:MGI Symbol;Acc:MGI:104811]	0.835901	9.1253	20.1776	7.05735e-06	2.44873e-05	-0.674063	9.1253	13.1559	0.00028662	0.000867946
ENSMUSG00000022217	85308	Emc9	ER membrane protein complex subunit 9 [Source:MGI Symbol;Acc:MGI:1934682]	1.40371	3.88776	89.6375	2.86053e-21	1.61844e-19	-0.332065	3.88776	4.49637	0.0339668	0.0597571
ENSMUSG00000022223	654795	Sdr39u1	short chain dehydrogenase/reductase family 39U, member 1 [Source:MGI Symbol;Acc:MGI:1916876]	1.29657	6.62588	81.4658	1.78323e-19	7.19959e-18	-0.636467	6.62588	19.5941	9.57659e-06	4.17445e-05
ENSMUSG00000022241	110960	Tars	threonyl-tRNA synthetase [Source:MGI Symbol;Acc:MGI:106314]	0.301338	3.80671	3.87676	0.048959	0.0736732	-0.362894	3.80671	5.24438	0.0220178	0.0408207
ENSMUSG00000022244	17117	Amacr	alpha-methylacyl-CoA racemase [Source:MGI Symbol;Acc:MGI:1098273]	0.347752	3.28335	4.38707	0.0362126	0.056406	-0.621534	3.28335	12.594	0.000386988	0.0011343
ENSMUSG00000022247	67832	Brix1	BRX1, biogenesis of ribosomes [Source:MGI Symbol;Acc:MGI:1915082]	0.453016	4.99841	10.8966	0.000963393	0.00212619	-0.467136	4.99841	11.0449	0.000889331	0.00238715
ENSMUSG00000022248	19355	Rad1	RAD1 checkpoint DNA exonuclease [Source:MGI Symbol;Acc:MGI:1316678]	0.64285	3.64956	16.4293	5.04991e-05	0.000147343	-0.681432	3.64956	16.5642	4.7031e-05	0.000174377
ENSMUSG00000022295	66335	Atp6v1c1	ATPase, H+ transporting, lysosomal V1 subunit C1 [Source:MGI Symbol;Acc:MGI:1913585]	0.600436	8.14865	12.713	0.000363124	0.000885012	-0.800456	8.14865	22.3688	2.24998e-06	1.14104e-05
ENSMUSG00000022307	170719	Oxr1	oxidation resistance 1 [Source:MGI Symbol;Acc:MGI:2179326]	0.600591	7.97465	14.4302	0.00014545	0.00038655	-0.94575	7.97465	35.1901	2.9904e-09	2.72411e-08
ENSMUSG00000022313	78581	Utp23	UTP23 small subunit processome component [Source:MGI Symbol;Acc:MGI:1925831]	0.503559	3.06225	7.93592	0.00484629	0.00918878	-0.509958	3.06225	7.33112	0.00677708	0.0144433
ENSMUSG00000022332	13992	Khdrbs3	KH domain containing, RNA binding, signal transduction associated 3 [Source:MGI Symbol;Acc:MGI:1313312]	0.463622	6.39678	9.07376	0.00259304	0.0052061	-0.747656	6.39678	23.0398	1.58685e-06	8.3536e-06
ENSMUSG00000022338	223527	Eny2	enhancer of yellow 2 homolog (Drosophila) [Source:MGI Symbol;Acc:MGI:1919286]	0.688868	6.1113	17.4027	3.02397e-05	9.21428e-05	-0.692473	6.1113	17.2343	3.30412e-05	0.000126813
ENSMUSG00000022340	319613	Sybu	syntabulin (syntaxin-interacting) [Source:MGI Symbol;Acc:MGI:2442392]	0.587781	6.91505	12.7429	0.000357361	0.000872245	-0.725372	6.91505	19.1339	1.21858e-05	5.17881e-05
ENSMUSG00000022346	17869	Myc	myelocytomatosis oncogene [Source:MGI Symbol;Acc:MGI:97250]	1.10769	1.87088	16.8779	3.98629e-05	0.00011828	-0.717018	1.87088	6.07791	0.0136883	0.0268884
ENSMUSG00000022353	211401	Mtss1	metastasis suppressor 1 [Source:MGI Symbol;Acc:MGI:2384818]	0.955015	4.7172	41.8581	9.81429e-11	8.63984e-10	-0.411473	4.7172	7.35041	0.00670476	0.0143296
ENSMUSG00000022359	76773	Wdyhv1	WDYHV motif containing 1 [Source:MGI Symbol;Acc:MGI:1924023]	0.987892	4.26873	27.5719	1.51358e-07	7.32338e-07	-0.484002	4.26873	6.32591	0.0118986	0.0237573
ENSMUSG00000022378	223601	Fam49b	family with sequence similarity 49, member B [Source:MGI Symbol;Acc:MGI:1923520]	0.346183	7.16284	4.64353	0.0311708	0.0493523	-0.716651	7.16284	19.5904	9.59509e-06	4.17923e-05
ENSMUSG00000022391	19387	Rangap1	RAN GTPase activating protein 1 [Source:MGI Symbol;Acc:MGI:103071]	0.47984	7.34821	6.69892	0.00964711	0.0171132	-0.893512	7.34821	22.8148	1.78385e-06	9.24956e-06
ENSMUSG00000022400	56438	Rbx1	ring-box 1 [Source:MGI Symbol;Acc:MGI:1891829]	0.854625	8.09815	24.4338	7.69082e-07	3.24117e-06	-0.453	8.09815	6.90323	0.00860403	0.0178631
ENSMUSG00000022414	66513	Tab1	TGF-beta activated kinase 1/MAP3K7 binding protein 1 [Source:MGI Symbol;Acc:MGI:1913763]	0.577565	3.98818	12.0689	0.000512697	0.00121114	-0.435762	3.98818	6.40373	0.0113881	0.0228433
ENSMUSG00000022420	54152	Dnal4	dynein, axonemal, light chain 4 [Source:MGI Symbol;Acc:MGI:1859217]	0.968024	4.12821	38.9907	4.25833e-10	3.29456e-09	-0.415583	4.12821	6.66945	0.00980795	0.0200252
ENSMUSG00000022436	20401	Sh3bp1	SH3-domain binding protein 1 [Source:MGI Symbol;Acc:MGI:104603]	1.05176	6.92702	42.8595	5.88161e-11	5.37849e-10	-0.679361	6.92702	17.8011	2.45237e-05	9.6941e-05
ENSMUSG00000022442	319953	Ttll1	tubulin tyrosine ligase-like 1 [Source:MGI Symbol;Acc:MGI:2443047]	0.559465	5.26564	10.7288	0.00105483	0.00230687	-0.818583	5.26564	22.1033	2.58365e-06	1.29369e-05
ENSMUSG00000022466	71919	Rpap3	RNA polymerase II associated protein 3 [Source:MGI Symbol;Acc:MGI:1277218]	1.11111	4.44654	50.4837	1.20161e-12	1.51997e-11	-0.499052	4.44654	9.53505	0.00201585	0.00493403
ENSMUSG00000022489	18574	Pde1b	phosphodiesterase 1B, Ca2+-calmodulin dependent [Source:MGI Symbol;Acc:MGI:97523]	1.8114	5.98856	85.9323	1.86205e-20	8.87487e-19	-0.709546	5.98856	13.4241	0.000248416	0.000765212
ENSMUSG00000022490	58200	Ppp1r1a	protein phosphatase 1, regulatory (inhibitor) subunit 1A [Source:MGI Symbol;Acc:MGI:1889595]	0.590228	5.02996	11.2845	0.000781575	0.00176616	-0.354561	5.02996	3.9601	0.046591	0.0786717
ENSMUSG00000022516	66911	Nudt16l1	nudix (nucleoside diphosphate linked moiety X)-type motif 16-like 1 [Source:MGI Symbol;Acc:MGI:1914161]	0.557864	5.55956	14.6092	0.000132265	0.000354567	-0.727061	5.55956	23.8447	1.04431e-06	5.75078e-06
ENSMUSG00000022523	14167	Fgf12	fibroblast growth factor 12 [Source:MGI Symbol;Acc:MGI:109183]	1.0109	7.58985	30.4799	3.37347e-08	1.85012e-07	-0.890237	7.58985	23.5607	1.21035e-06	6.5303e-06
ENSMUSG00000022540	66049	Rogdi	rogdi homolog [Source:MGI Symbol;Acc:MGI:1913299]	0.450147	7.26836	6.28328	0.0121883	0.0211562	-0.634515	7.26836	12.3579	0.000439134	0.00126771
ENSMUSG00000022552	106025	Sharpin	SHANK-associated RH domain interacting protein [Source:MGI Symbol;Acc:MGI:1913331]	1.18272	4.85892	58.3624	2.18017e-14	3.7934e-13	-0.531194	4.85892	11.2301	0.000804819	0.00218239
ENSMUSG00000022553	68877	Maf1	MAF1 homolog, negative regulator of RNA polymerase III [Source:MGI Symbol;Acc:MGI:1916127]	0.702855	5.28992	17.2992	3.19326e-05	9.68223e-05	-0.36781	5.28992	4.62597	0.0314914	0.0559167
ENSMUSG00000022556	15499	Hsf1	heat shock factor 1 [Source:MGI Symbol;Acc:MGI:96238]	0.7669	4.02647	27.6396	1.46158e-07	7.09628e-07	-0.441928	4.02647	8.3704	0.00381382	0.00870258
ENSMUSG00000022557	12181	Bop1	block of proliferation 1 [Source:MGI Symbol;Acc:MGI:1334460]	0.579798	4.34446	12.9676	0.000316923	0.000782848	-0.773374	4.34446	21.3107	3.90547e-06	1.87702e-05
ENSMUSG00000022570	22122	Tsta3	tissue specific transplantation antigen P35B [Source:MGI Symbol;Acc:MGI:98857]	0.603188	5.42765	20.4522	6.11381e-06	2.1505e-05	-0.329244	5.42765	5.89946	0.0151455	0.0293728
ENSMUSG00000022629	16564	Kif21a	kinesin family member 21A [Source:MGI Symbol;Acc:MGI:109188]	0.378272	7.49709	5.43712	0.0197131	0.0326374	-0.620865	7.49709	14.4878	0.000141067	0.000463186
ENSMUSG00000022635	67197	Zcrb1	zinc finger CCHC-type and RNA binding motif 1 [Source:MGI Symbol;Acc:MGI:1914447]	0.848741	4.99276	25.2922	4.92687e-07	2.15703e-06	-0.574419	4.99276	11.1714	0.00083066	0.00224451
ENSMUSG00000022658	56370	Tagln3	transgelin 3 [Source:MGI Symbol;Acc:MGI:1926784]	0.425671	8.60028	6.71865	0.009541	0.0169484	-0.468748	8.60028	8.11836	0.00438192	0.00983522
ENSMUSG00000022677	66086	Fopnl	Fgfr1op N-terminal like [Source:MGI Symbol;Acc:MGI:1913336]	0.523014	6.70146	9.65375	0.00188966	0.00391781	-0.524706	6.70146	9.60719	0.00193817	0.00476071
ENSMUSG00000022681	18203	Ntan1	N-terminal Asn amidase [Source:MGI Symbol;Acc:MGI:108471]	1.04657	5.31161	48.7129	2.96315e-12	3.50313e-11	-0.404303	5.31161	7.06375	0.00786592	0.0165204
ENSMUSG00000022722	56297	Arl6	ADP-ribosylation factor-like 6 [Source:MGI Symbol;Acc:MGI:1927136]	0.940704	5.30776	35.1086	3.11825e-09	2.07809e-08	-0.574234	5.30776	12.7012	0.000365413	0.00107809
ENSMUSG00000022752	28185	Tomm70a	translocase of outer mitochondrial membrane 70 homolog A (yeast) [Source:MGI Symbol;Acc:MGI:106295]	0.56902	7.61947	12.685	0.000368596	0.000897317	-0.69729	7.61947	18.8594	1.40713e-05	5.89875e-05
ENSMUSG00000022757	21787	Tfg	Trk-fused gene [Source:MGI Symbol;Acc:MGI:1338041]	0.950871	6.12369	42.1742	8.34932e-11	7.4668e-10	-0.747286	6.12369	25.4842	4.46032e-07	2.66594e-06
ENSMUSG00000022760	69009	Thap7	THAP domain containing 7 [Source:MGI Symbol;Acc:MGI:1916259]	0.842956	3.32308	16.8642	4.01524e-05	0.000119097	-0.48691	3.32308	5.22146	0.0223098	0.0412717
ENSMUSG00000022774	68092	Ncbp2	nuclear cap binding protein subunit 2 [Source:MGI Symbol;Acc:MGI:1915342]	0.261229	5.90011	4.16161	0.0413501	0.0634929	-0.633979	5.90011	23.6875	1.13317e-06	6.15583e-06
ENSMUSG00000022787	68980	Wdr53	WD repeat domain 53 [Source:MGI Symbol;Acc:MGI:1916230]	0.619833	2.52954	12.5155	0.000403597	0.000975507	-0.676873	2.52954	12.3401	0.000443323	0.0012787
ENSMUSG00000022808	69150	Snx4	sorting nexin 4 [Source:MGI Symbol;Acc:MGI:1916400]	0.284834	5.41069	4.29557	0.0382119	0.0592042	-0.731277	5.41069	27.0253	2.00813e-07	1.2937e-06
ENSMUSG00000022814	22247	Umps	uridine monophosphate synthetase [Source:MGI Symbol;Acc:MGI:1298388]	0.345762	4.02697	5.59717	0.0179895	0.0300107	-0.619301	4.02697	16.4428	5.01409e-05	0.000184686
ENSMUSG00000022861	110197	Dgkg	diacylglycerol kinase, gamma [Source:MGI Symbol;Acc:MGI:105060]	0.840085	6.49999	17.8711	2.36378e-05	7.36728e-05	-0.844021	6.49999	17.8195	2.42879e-05	9.61688e-05
ENSMUSG00000022884	13682	Eif4a2	eukaryotic translation initiation factor 4A2 [Source:MGI Symbol;Acc:MGI:106906]	0.43746	8.83792	5.61476	0.0178098	0.0297438	-0.848904	8.83792	20.8794	4.89115e-06	2.29375e-05
ENSMUSG00000022889	27393	Mrpl39	mitochondrial ribosomal protein L39 [Source:MGI Symbol;Acc:MGI:1351620]	1.09562	4.81082	45.3503	1.64766e-11	1.66406e-10	-0.326438	4.81082	3.88505	0.0487178	0.0816743
ENSMUSG00000022972	68001	1110004E09Rik	RIKEN cDNA 1110004E09 gene [Source:MGI Symbol;Acc:MGI:1915251]	1.14078	4.18205	43.6306	3.96598e-11	3.74405e-10	-0.669945	4.18205	13.9588	0.000186865	0.000593641
ENSMUSG00000023015	26934	Racgap1	Rac GTPase-activating protein 1 [Source:MGI Symbol;Acc:MGI:1349423]	0.397609	3.26669	6.54931	0.0104925	0.0184846	-0.48814	3.26669	8.79702	0.00301723	0.00706384
ENSMUSG00000023018	83797	Smarcd1	SWI/SNF related, matrix associated, actin dependent regulator of chromatin, subfamily d, member 1 [Source:MGI Symbol;Acc:MGI:1933623]	0.341561	7.22745	6.57818	0.0103236	0.0182161	-0.522895	7.22745	15.1984	9.67829e-05	0.000332209
ENSMUSG00000023055	67488	Calcoco1	calcium binding and coiled coil domain 1 [Source:MGI Symbol;Acc:MGI:1914738]	0.845627	5.15035	25.2602	5.00952e-07	2.1848e-06	-0.693436	5.15035	16.3866	5.1649e-05	0.000189737
ENSMUSG00000023064	20618	Sncg	synuclein, gamma [Source:MGI Symbol;Acc:MGI:1298397]	3.14213	2.8951	117.867	1.85421e-27	2.80391e-25	-0.705269	2.8951	5.33162	0.0209419	0.0390568
ENSMUSG00000023074	70380	Mospd1	motile sperm domain containing 1 [Source:MGI Symbol;Acc:MGI:1917630]	0.702427	4.72862	21.683	3.21634e-06	1.19849e-05	-0.527923	4.72862	11.6272	0.000649934	0.00179794
ENSMUSG00000023087	12457	Noct	nocturnin [Source:MGI Symbol;Acc:MGI:109382]	0.395648	5.77415	5.79093	0.0161091	0.0271543	-0.788434	5.77415	22.3011	2.33078e-06	1.17735e-05
ENSMUSG00000023092	14199	Fhl1	four and a half LIM domains 1 [Source:MGI Symbol;Acc:MGI:1298387]	0.729703	6.61328	30.6194	3.13937e-08	1.73202e-07	-0.351493	6.61328	7.029	0.00802003	0.0167911
ENSMUSG00000023094	76467	Msrb2	methionine sulfoxide reductase B2 [Source:MGI Symbol;Acc:MGI:1923717]	0.339333	4.52278	4.90812	0.0267307	0.0429894	-0.476973	4.52278	9.24049	0.00236721	0.00568856
ENSMUSG00000023104	19718	Rfc2	replication factor C (activator 1) 2 [Source:MGI Symbol;Acc:MGI:1341868]	0.474383	5.23218	13.5367	0.000233942	0.000593834	-0.550082	5.23218	17.2868	3.21405e-05	0.000123756
ENSMUSG00000023106	68184	Denr	density-regulated protein [Source:MGI Symbol;Acc:MGI:1915434]	1.00309	6.0689	41.9575	9.32803e-11	8.2358e-10	-0.512804	6.0689	10.8329	0.000997109	0.00264164
ENSMUSG00000023110	27374	Prmt5	protein arginine N-methyltransferase 5 [Source:MGI Symbol;Acc:MGI:1351645]	0.459912	6.3388	11.3852	0.000740308	0.00168228	-0.309699	6.3388	5.07965	0.0242083	0.0443188
ENSMUSG00000023150	117198	Ivns1abp	influenza virus NS1A binding protein [Source:MGI Symbol;Acc:MGI:2152389]	0.569075	7.33994	16.6315	4.53914e-05	0.000133352	-0.616096	7.33994	19.2566	1.14276e-05	4.88781e-05
ENSMUSG00000023170	56310	Gps2	G protein pathway suppressor 2 [Source:MGI Symbol;Acc:MGI:1891751]	0.338508	3.60519	4.78628	0.0286873	0.0458171	-0.381067	3.60519	5.60764	0.0178823	0.0339987
ENSMUSG00000023274	12504	Cd4	CD4 antigen [Source:MGI Symbol;Acc:MGI:88335]	2.47047	4.60537	41.8306	9.95336e-11	8.73229e-10	-0.797494	4.60537	4.64284	0.0311833	0.0554882
ENSMUSG00000023277	23999	Twf2	twinfilin actin binding protein 2 [Source:MGI Symbol;Acc:MGI:1346078]	0.379052	4.0307	4.04793	0.0442255	0.0673238	-0.698945	4.0307	12.9592	0.000318351	0.00095274
ENSMUSG00000023286	140499	Ube2j2	ubiquitin-conjugating enzyme E2J 2 [Source:MGI Symbol;Acc:MGI:2153608]	1.07358	3.28117	31.3175	2.19099e-08	1.24498e-07	-0.669536	3.28117	10.8904	0.000966662	0.00257207
ENSMUSG00000023307	69104	2018-03-05	membrane-associated ring finger (C3HC4) 5 [Source:MGI Symbol;Acc:MGI:1915207]	0.763678	5.43047	17.3403	3.12484e-05	9.49379e-05	-0.777577	5.43047	17.4887	2.89027e-05	0.000112145
ENSMUSG00000023456	21991	Tpi1	triosephosphate isomerase 1 [Source:MGI Symbol;Acc:MGI:98797]	0.930896	9.15596	30.5982	3.17382e-08	1.75011e-07	-0.654023	9.15596	15.1922	9.71044e-05	0.000333038
ENSMUSG00000023460	19328	Rab12	RAB12, member RAS oncogene family [Source:MGI Symbol;Acc:MGI:894284]	0.525273	6.62345	13.1995	0.000280017	0.000699999	-0.807952	6.62345	30.4443	3.43598e-08	2.56642e-07
ENSMUSG00000023572	17151	Ccndbp1	cyclin D-type binding-protein 1 [Source:MGI Symbol;Acc:MGI:109595]	0.825497	6.51085	39.7463	2.89182e-10	2.30266e-09	-0.435874	6.51085	10.9226	0.000949961	0.00253232
ENSMUSG00000023707	66627	Ogfod2	2-oxoglutarate and iron-dependent oxygenase domain containing 2 [Source:MGI Symbol;Acc:MGI:1913877]	0.903018	3.85417	32.4031	1.25289e-08	7.45904e-08	-0.336594	3.85417	4.15084	0.0416139	0.0713247
ENSMUSG00000023755	69159	Rhebl1	Ras homolog enriched in brain like 1 [Source:MGI Symbol;Acc:MGI:1916409]	0.506765	2.90777	5.79009	0.0161168	0.0271645	-0.775437	2.90777	12.2226	0.000472143	0.00135267
ENSMUSG00000023800	24001	Tiam2	T cell lymphoma invasion and metastasis 2 [Source:MGI Symbol;Acc:MGI:1344338]	0.400831	5.31697	4.46015	0.0346945	0.0542599	-1.01518	5.31697	27.4492	1.61276e-07	1.05973e-06
ENSMUSG00000023868	23984	Pde10a	phosphodiesterase 10A [Source:MGI Symbol;Acc:MGI:1345143]	1.05869	7.05865	19.8305	8.46212e-06	2.8933e-05	-0.706929	7.05865	8.89506	0.00285943	0.00673422
ENSMUSG00000023932	71702	Cdc5l	cell division cycle 5-like (S. pombe) [Source:MGI Symbol;Acc:MGI:1918952]	0.818572	5.83996	26.7164	2.35619e-07	1.09784e-06	-0.529684	5.83996	10.9782	0.0009219	0.00246542
ENSMUSG00000023965	50758	Fbxl17	F-box and leucine-rich repeat protein 17 [Source:MGI Symbol;Acc:MGI:1354704]	0.408193	5.75654	7.55201	0.00599431	0.0111308	-0.459803	5.75654	9.3325	0.00225125	0.00543107
ENSMUSG00000023971	224823	Rrp36	ribosomal RNA processing 36 homolog (S. cerevisiae) [Source:MGI Symbol;Acc:MGI:2385053]	1.1022	3.36405	47.1576	6.5501e-12	7.20122e-11	-0.399376	3.36405	5.42125	0.0198931	0.0373225
ENSMUSG00000023984	NA	Gm20517	predicted gene 20517 [Source:MGI Symbol;Acc:MGI:5141982]	1.05285	0.780762	9.78153	0.00176274	0.00367712	-1.13356	0.780762	8.55785	0.00344035	0.00794706
ENSMUSG00000023988	53414	Bysl	bystin-like [Source:MGI Symbol;Acc:MGI:1858419]	0.862739	3.94001	25.9946	3.42374e-07	1.54799e-06	-0.627966	3.94001	12.6406	0.000377452	0.00110948
ENSMUSG00000024007	68816	Ppil1	peptidylprolyl isomerase (cyclophilin)-like 1 [Source:MGI Symbol;Acc:MGI:1916066]	0.97309	5.52082	45.2128	1.76742e-11	1.77639e-10	-0.516535	5.52082	12.3704	0.000436192	0.00126075
ENSMUSG00000024008	240058	Cpne5	copine V [Source:MGI Symbol;Acc:MGI:2385908]	1.39591	6.58789	85.3085	2.55264e-20	1.19271e-18	-0.521241	6.58789	11.9647	0.00054218	0.00153482
ENSMUSG00000024059	78785	Clip4	CAP-GLY domain containing linker protein family, member 4 [Source:MGI Symbol;Acc:MGI:1919100]	1.17852	5.86243	62.9522	2.11784e-15	4.27007e-14	-0.786563	5.86243	27.3101	1.73308e-07	1.13095e-06
ENSMUSG00000024067	66310	Dpy30	dpy-30, histone methyltransferase complex regulatory subunit [Source:MGI Symbol;Acc:MGI:1913560]	1.23095	6.35757	51.424	7.44233e-13	9.84067e-12	-0.587535	6.35757	11.732	0.000614357	0.00171463
ENSMUSG00000024081	12607	Cebpz	CCAAT/enhancer binding protein zeta [Source:MGI Symbol;Acc:MGI:109386]	0.358618	5.52182	8.53763	0.00347879	0.00679979	-0.443624	5.52182	12.5272	0.000401064	0.00117102
ENSMUSG00000024082	73694	Ndufaf7	NADH dehydrogenase (ubiquinone) 1 alpha subcomplex assembly factor 7 [Source:MGI Symbol;Acc:MGI:1920944]	0.411136	6.02305	8.50375	0.00354415	0.00691049	-0.345858	6.02305	5.90638	0.0150861	0.0292712
ENSMUSG00000024091	30960	Vapa	vesicle-associated membrane protein, associated protein A [Source:MGI Symbol;Acc:MGI:1353561]	0.777053	8.73518	24.5552	7.22124e-07	3.05878e-06	-0.813963	8.73518	26.8036	2.2522e-07	1.43044e-06
ENSMUSG00000024118	72016	1600002H07Rik	RIKEN cDNA 1600002H07 gene [Source:MGI Symbol;Acc:MGI:1919266]	0.445881	2.71974	6.45463	0.0110663	0.0193827	-0.497074	2.71974	7.02953	0.00801763	0.0167882
ENSMUSG00000024137	13560	E4f1	E4F transcription factor 1 [Source:MGI Symbol;Acc:MGI:109530]	0.615851	3.52576	11.5847	0.000664966	0.00152671	-0.464842	3.52576	6.07112	0.013741	0.0269887
ENSMUSG00000024146	56724	Cript	cysteine-rich PDZ-binding protein [Source:MGI Symbol;Acc:MGI:1929655]	0.750741	7.14729	18.7114	1.52071e-05	4.92705e-05	-0.504949	7.14729	8.44414	0.00366222	0.00839083
ENSMUSG00000024151	17685	Msh2	mutS homolog 2 [Source:MGI Symbol;Acc:MGI:101816]	0.753165	4.21947	22.0354	2.67665e-06	1.0142e-05	-0.483123	4.21947	8.49984	0.00355178	0.00817043
ENSMUSG00000024158	14651	Hagh	hydroxyacyl glutathione hydrolase [Source:MGI Symbol;Acc:MGI:95745]	0.962307	6.3091	36.739	1.35049e-09	9.61233e-09	-0.470321	6.3091	8.71782	0.00315115	0.00734018
ENSMUSG00000024201	193796	Kdm4b	lysine (K)-specific demethylase 4B [Source:MGI Symbol;Acc:MGI:2442355]	0.48481	3.94513	4.03163	0.0446548	0.0678965	-0.643314	3.94513	6.81584	0.00903528	0.0186144
ENSMUSG00000024217	20630	Snrpc	U1 small nuclear ribonucleoprotein C [Source:MGI Symbol;Acc:MGI:109489]	0.615142	2.52495	10.2019	0.00140296	0.00298311	-0.556654	2.52495	7.27553	0.00699003	0.0148532
ENSMUSG00000024218	68776	Taf11	TATA-box binding protein associated factor 11 [Source:MGI Symbol;Acc:MGI:1916026]	1.06951	4.96401	64.8762	7.97565e-16	1.73421e-14	-0.759545	4.96401	30.3141	3.67444e-08	2.72373e-07
ENSMUSG00000024228	67993	Nudt12	nudix (nucleoside diphosphate linked moiety X)-type motif 12 [Source:MGI Symbol;Acc:MGI:1915243]	0.388841	2.26042	4.38375	0.0362831	0.0565001	-0.555317	2.26042	7.63227	0.00573332	0.0124844
ENSMUSG00000024253	213575	Dync2li1	dynein cytoplasmic 2 light intermediate chain 1 [Source:MGI Symbol;Acc:MGI:1913996]	0.371316	4.2667	5.77281	0.016276	0.0274134	-0.329203	4.2667	4.31725	0.0377278	0.0653645
ENSMUSG00000024258	69241	Polr2d	polymerase (RNA) II (DNA directed) polypeptide D [Source:MGI Symbol;Acc:MGI:1916491]	0.798671	5.9319	22.138	2.53743e-06	9.66955e-06	-0.666187	5.9319	15.1135	0.000101234	0.000345634
ENSMUSG00000024269	66648	Tpgs2	tubulin polyglutamylase complex subunit 2 [Source:MGI Symbol;Acc:MGI:1913898]	0.547068	6.54653	12.5509	0.000396012	0.000958706	-0.672116	6.54653	18.597	1.61474e-05	6.67102e-05
ENSMUSG00000024273	68046	2700062C07Rik	RIKEN cDNA 2700062C07 gene [Source:MGI Symbol;Acc:MGI:1915296]	0.909733	3.6797	23.1708	1.48233e-06	5.91724e-06	-0.881021	3.6797	19.7867	8.65825e-06	3.81311e-05
ENSMUSG00000024312	57315	Wdr46	WD repeat domain 46 [Source:MGI Symbol;Acc:MGI:1931871]	0.547691	2.36579	5.54573	0.0185258	0.0308189	-0.890865	2.36579	12.5331	0.000399796	0.00116773
ENSMUSG00000024319	224705	Vps52	VPS52 GARP complex subunit [Source:MGI Symbol;Acc:MGI:1330304]	0.352782	5.84823	5.63849	0.0175703	0.0293793	-0.492376	5.84823	10.6884	0.00107808	0.00283389
ENSMUSG00000024325	19763	Ring1	ring finger protein 1 [Source:MGI Symbol;Acc:MGI:1101770]	1.21828	2.80381	42.5156	7.01193e-11	6.33549e-10	-0.417651	2.80381	4.29576	0.0382075	0.066106
ENSMUSG00000024359	15526	Hspa9	heat shock protein 9 [Source:MGI Symbol;Acc:MGI:96245]	0.981147	7.97442	28.3066	1.0354e-07	5.16117e-07	-0.416361	7.97442	5.15069	0.0232372	0.0427575
ENSMUSG00000024360	225363	Etf1	eukaryotic translation termination factor 1 [Source:MGI Symbol;Acc:MGI:2385071]	0.617248	5.96314	14.2759	0.000157876	0.000416578	-0.491303	5.96314	8.87503	0.00289098	0.00679697
ENSMUSG00000024382	13872	Ercc3	excision repair cross-complementing rodent repair deficiency, complementation group 3 [Source:MGI Symbol;Acc:MGI:95414]	0.292654	4.42162	4.01052	0.0452172	0.0686512	-0.4678	4.42162	9.6632	0.00187996	0.00463141
ENSMUSG00000024387	13001	Csnk2b	casein kinase 2, beta polypeptide [Source:MGI Symbol;Acc:MGI:88548]	0.715487	7.3179	19.6983	9.06817e-06	3.08529e-05	-0.383289	7.3179	5.64592	0.0174961	0.033352
ENSMUSG00000024403	66237	Atp6v1g2	ATPase, H+ transporting, lysosomal V1 subunit G2 [Source:MGI Symbol;Acc:MGI:1913487]	1.44691	9.42067	42.952	5.60996e-11	5.14705e-10	-0.89809	9.42067	16.92	3.89891e-05	0.000147631
ENSMUSG00000024410	76482	3110002H16Rik	RIKEN cDNA 3110002H16 gene [Source:MGI Symbol;Acc:MGI:1916528]	0.431923	4.44507	6.15461	0.013107	0.0225648	-0.368623	4.44507	4.3198	0.0376713	0.0652801
ENSMUSG00000024422	69192	Dhx16	DEAH (Asp-Glu-Ala-His) box polypeptide 16 [Source:MGI Symbol;Acc:MGI:1916442]	0.44423	3.78954	6.89757	0.00863132	0.0154779	-0.389778	3.78954	4.94673	0.0261401	0.0474222
ENSMUSG00000024423	16210	Impact	impact, RWD domain protein [Source:MGI Symbol;Acc:MGI:1098233]	0.622253	9.05072	8.49107	0.00356894	0.00695474	-1.03115	9.05072	22.9751	1.64113e-06	8.59799e-06
ENSMUSG00000024426	73242	Atat1	alpha tubulin acetyltransferase 1 [Source:MGI Symbol;Acc:MGI:1913869]	1.1834	5.89699	52.5637	4.16515e-13	5.79775e-12	-0.549819	5.89699	11.2338	0.000803204	0.00217882
ENSMUSG00000024427	24066	Spry4	sprouty homolog 4 (Drosophila) [Source:MGI Symbol;Acc:MGI:1345144]	0.445148	4.1866	4.62744	0.0314644	0.0497604	-0.639905	4.1866	9.16127	0.00247191	0.00591742
ENSMUSG00000024454	15183	Hdac3	histone deacetylase 3 [Source:MGI Symbol;Acc:MGI:1343091]	0.333611	6.40455	4.18402	0.0408068	0.0627513	-0.659448	6.40455	16.0331	6.22437e-05	0.000223934
ENSMUSG00000024500	72930	Ppp2r2b	protein phosphatase 2, regulatory subunit B, beta [Source:MGI Symbol;Acc:MGI:1920180]	0.763116	7.39426	25.2751	4.97085e-07	2.17135e-06	-0.628519	7.39426	17.0366	3.66656e-05	0.000139309
ENSMUSG00000024511	80718	Rab27b	RAB27B, member RAS oncogene family [Source:MGI Symbol;Acc:MGI:1931295]	0.699247	5.92146	19.4216	1.04815e-05	3.51156e-05	-0.707167	5.92146	19.3877	1.06691e-05	4.59172e-05
ENSMUSG00000024528	67222	Srfbp1	serum response factor binding protein 1 [Source:MGI Symbol;Acc:MGI:1914472]	0.517889	2.39552	8.30108	0.00396215	0.00765019	-0.594881	2.39552	9.2969	0.00229542	0.00552721
ENSMUSG00000024530	225655	Prelid3a	PRELI domain containing 3A [Source:MGI Symbol;Acc:MGI:2442865]	0.391281	5.7712	6.80737	0.00907826	0.0162078	-0.363818	5.7712	5.76738	0.0163263	0.0313884
ENSMUSG00000024556	107029	Me2	malic enzyme 2, NAD(+)-dependent, mitochondrial [Source:MGI Symbol;Acc:MGI:2147351]	1.04162	4.59713	42.2294	8.11699e-11	7.28253e-10	-0.573213	4.59713	12.0429	0.000519887	0.00147725
ENSMUSG00000024560	74322	Cxxc1	CXXC finger 1 (PHD domain) [Source:MGI Symbol;Acc:MGI:1921572]	0.858261	4.70661	33.3558	7.6747e-09	4.77952e-08	-0.568761	4.70661	13.7954	0.000203838	0.000642045
ENSMUSG00000024571	NA	Gm16286	predicted gene 16286 [Source:MGI Symbol;Acc:MGI:3833940]	0.697815	6.83641	22.8714	1.73209e-06	6.82417e-06	-0.751661	6.83641	26.0712	3.29062e-07	2.01755e-06
ENSMUSG00000024581	108123	Napg	N-ethylmaleimide sensitive fusion protein attachment protein gamma [Source:MGI Symbol;Acc:MGI:104561]	0.314928	7.44238	5.02747	0.0249483	0.0403608	-0.743934	7.44238	27.5633	1.52032e-07	1.00194e-06
ENSMUSG00000024583	53382	Txnl1	thioredoxin-like 1 [Source:MGI Symbol;Acc:MGI:1860078]	1.00613	6.18515	40.7701	1.71231e-10	1.43128e-09	-0.580738	6.18515	13.4299	0.000247644	0.000763259
ENSMUSG00000024587	70223	Nars	asparaginyl-tRNA synthetase [Source:MGI Symbol;Acc:MGI:1917473]	0.670596	8.39983	15.4945	8.27451e-05	0.000230627	-0.549746	8.39983	10.4075	0.00125507	0.00323973
ENSMUSG00000024644	66054	Cndp2	CNDP dipeptidase 2 (metallopeptidase M20 family) [Source:MGI Symbol;Acc:MGI:1913304]	0.866508	6.02203	34.1299	5.15518e-09	3.30703e-08	-0.494859	6.02203	10.9165	0.000953134	0.00253996
ENSMUSG00000024660	16319	Incenp	inner centromere protein [Source:MGI Symbol;Acc:MGI:1313288]	0.751271	2.94747	17.2033	3.35861e-05	0.000101264	-0.524748	2.94747	7.33488	0.00676293	0.0144202
ENSMUSG00000024683	94063	Mrpl16	mitochondrial ribosomal protein L16 [Source:MGI Symbol;Acc:MGI:2137219]	0.717585	5.3051	24.8912	6.06596e-07	2.61131e-06	-0.500766	5.3051	11.666	0.000636537	0.00176685
ENSMUSG00000024735	28000	Prpf19	pre-mRNA processing factor 19 [Source:MGI Symbol;Acc:MGI:106247]	0.891512	5.1112	25.7335	3.9197e-07	1.75034e-06	-0.390443	5.1112	4.82896	0.0279855	0.0503964
ENSMUSG00000024740	13194	Ddb1	damage specific DNA binding protein 1 [Source:MGI Symbol;Acc:MGI:1202384]	0.375041	7.82436	4.21819	0.0399928	0.0616682	-0.674088	7.82436	13.4858	0.000240379	0.00074379
ENSMUSG00000024750	22682	Zfand5	zinc finger, AN1-type domain 5 [Source:MGI Symbol;Acc:MGI:1278334]	0.431295	6.94447	6.7297	0.00948206	0.0168581	-0.928755	6.94447	30.4893	3.35708e-08	2.51426e-07
ENSMUSG00000024767	107260	Otub1	OTU domain, ubiquitin aldehyde binding 1 [Source:MGI Symbol;Acc:MGI:2147616]	0.633971	9.07957	10.914	0.000954423	0.00210835	-0.594808	9.07957	9.59868	0.00194717	0.00478141
ENSMUSG00000024776	76630	Stambpl1	STAM binding protein like 1 [Source:MGI Symbol;Acc:MGI:1923880]	1.48244	4.5579	90.0322	2.34316e-21	1.35334e-19	-0.648021	4.5579	16.0628	6.12765e-05	0.000220909
ENSMUSG00000024780	67072	Cdc37l1	cell division cycle 37-like 1 [Source:MGI Symbol;Acc:MGI:1914322]	0.719253	5.01745	28.8742	7.72344e-08	3.94112e-07	-0.555712	5.01745	16.2617	5.51688e-05	0.000201245
ENSMUSG00000024785	59028	Rcl1	RNA terminal phosphate cyclase-like 1 [Source:MGI Symbol;Acc:MGI:1913275]	0.846659	3.34881	17.0994	3.54727e-05	0.000106373	-0.799932	3.34881	13.8417	0.00019887	0.000627703
ENSMUSG00000024787	69024	Snx15	sorting nexin 15 [Source:MGI Symbol;Acc:MGI:1916274]	0.859186	4.38856	30.6338	3.11612e-08	1.7209e-07	-0.575112	4.38856	12.8181	0.000343278	0.00101839
ENSMUSG00000024790	66406	Sac3d1	SAC3 domain containing 1 [Source:MGI Symbol;Acc:MGI:1913656]	0.757916	3.58058	18.9653	1.33118e-05	4.36399e-05	-0.501596	3.58058	7.6259	0.00575359	0.0125187
ENSMUSG00000024792	81909	Zfpl1	zinc finger like protein 1 [Source:MGI Symbol;Acc:MGI:1891017]	0.677813	3.03894	13.7862	0.000204841	0.000526796	-0.894259	3.03894	20.7586	5.20958e-06	2.42666e-05
ENSMUSG00000024797	68505	Vps51	VPS51 GARP complex subunit [Source:MGI Symbol;Acc:MGI:1915755]	0.63636	4.06983	16.617	4.57391e-05	0.00013435	-0.362977	4.06983	5.03124	0.0248941	0.0453796
ENSMUSG00000024800	54364	Rpp30	ribonuclease P/MRP 30 subunit [Source:MGI Symbol;Acc:MGI:1859683]	0.707094	4.84116	25.5551	4.29929e-07	1.90603e-06	-0.361001	4.84116	6.34569	0.0117667	0.0235192
ENSMUSG00000024817	109113	Uhrf2	ubiquitin-like, containing PHD and RING finger domains 2 [Source:MGI Symbol;Acc:MGI:1923718]	0.376642	5.54146	5.26283	0.0217855	0.0356779	-0.816859	5.54146	23.8889	1.02056e-06	5.62865e-06
ENSMUSG00000024853	319322	Sf3b2	splicing factor 3b, subunit 2 [Source:MGI Symbol;Acc:MGI:2441856]	0.6375	7.70695	17.3404	3.12474e-05	9.49379e-05	-0.607986	7.70695	15.6656	7.55854e-05	0.000266262
ENSMUSG00000024862	16594	Klc2	kinesin light chain 2 [Source:MGI Symbol;Acc:MGI:107953]	0.632037	4.72448	19.0159	1.29631e-05	4.26228e-05	-0.751314	4.72448	25.0488	5.58985e-07	3.26023e-06
ENSMUSG00000024867	18719	Pip5k1b	phosphatidylinositol-4-phosphate 5-kinase, type 1 beta [Source:MGI Symbol;Acc:MGI:107930]	0.475089	3.97041	5.80574	0.0159739	0.0269428	-0.943368	3.97041	21.3275	3.87141e-06	1.8628e-05
ENSMUSG00000024878	226043	Cbwd1	COBW domain containing 1 [Source:MGI Symbol;Acc:MGI:2385089]	0.617676	3.51975	15.3686	8.84441e-05	0.000244829	-0.721461	3.51975	18.4706	1.72541e-05	7.07607e-05
ENSMUSG00000024901	240518	Peli3	pellino 3 [Source:MGI Symbol;Acc:MGI:1924963]	0.590182	2.4937	8.7974	0.00301661	0.00597431	-0.90214	2.4937	17.3129	3.17028e-05	0.000122354
ENSMUSG00000024902	66419	Mrpl11	mitochondrial ribosomal protein L11 [Source:MGI Symbol;Acc:MGI:2137215]	1.17169	5.95611	75.4069	3.83047e-18	1.23242e-16	-0.317974	5.95611	5.47877	0.0192488	0.0363103
ENSMUSG00000024921	67155	Smarca2	SWI/SNF related, matrix associated, actin dependent regulator of chromatin, subfamily a, member 2 [Source:MGI Symbol;Acc:MGI:99603]	0.286329	7.85485	4.07332	0.0435655	0.0664223	-0.366445	7.85485	6.62781	0.0100399	0.0204661
ENSMUSG00000024926	81601	Kat5	K(lysine) acetyltransferase 5 [Source:MGI Symbol;Acc:MGI:1932051]	0.907364	4.40869	33.1128	8.69661e-09	5.34588e-08	-0.378534	4.40869	5.45751	0.0194843	0.0367047
ENSMUSG00000024949	22668	Sf1	splicing factor 1 [Source:MGI Symbol;Acc:MGI:1095403]	0.954319	5.64458	33.1724	8.43404e-09	5.20563e-08	-0.398883	5.64458	5.71487	0.0168218	0.0322329
ENSMUSG00000024955	26379	Esrra	estrogen related receptor, alpha [Source:MGI Symbol;Acc:MGI:1346831]	1.55185	1.68898	47.7717	4.78851e-12	5.39648e-11	-0.613626	1.68898	5.43446	0.0197432	0.0370832
ENSMUSG00000024966	20867	Stip1	stress-induced phosphoprotein 1 [Source:MGI Symbol;Acc:MGI:109130]	1.16194	6.85878	80.1072	3.54645e-19	1.35613e-17	-0.581774	6.85878	19.9907	7.7819e-06	3.47128e-05
ENSMUSG00000024970	68229	AI846148	expressed sequence AI846148 [Source:MGI Symbol;Acc:MGI:2147611]	0.517678	3.46921	9.21699	0.0023978	0.00485396	-0.934813	3.46921	26.4292	2.73375e-07	1.70823e-06
ENSMUSG00000024999	57753	Noc3l	NOC3 like DNA replication regulator [Source:MGI Symbol;Acc:MGI:1932610]	0.399514	2.55236	5.08266	0.0241663	0.0392139	-0.375615	2.55236	3.9407	0.0471311	0.0793903
ENSMUSG00000025007	56454	Aldh18a1	aldehyde dehydrogenase 18 family, member A1 [Source:MGI Symbol;Acc:MGI:1888908]	0.31795	4.98288	3.8757	0.0489899	0.0737064	-0.591266	4.98288	12.8852	0.000331189	0.00098604
ENSMUSG00000025024	76479	Smndc1	survival motor neuron domain containing 1 [Source:MGI Symbol;Acc:MGI:1923729]	0.751634	4.73138	20.0609	7.50153e-06	2.58773e-05	-0.748286	4.73138	18.8415	1.42042e-05	5.94845e-05
ENSMUSG00000025066	67788	Sfr1	SWI5 dependent recombination repair 1 [Source:MGI Symbol;Acc:MGI:1915038]	0.619188	7.18515	16.639	4.5212e-05	0.000132919	-0.334435	7.18515	4.83813	0.0278371	0.0501726
ENSMUSG00000025068	14873	Gsto1	glutathione S-transferase omega 1 [Source:MGI Symbol;Acc:MGI:1342273]	1.26207	5.72727	40.1829	2.31259e-10	1.8829e-09	-0.706528	5.72727	12.5121	0.000404334	0.00117933
ENSMUSG00000025086	72133	Trub1	TruB pseudouridine (psi) synthase family member 1 [Source:MGI Symbol;Acc:MGI:1919383]	0.333836	4.30123	5.5766	0.018202	0.030341	-0.821976	4.30123	31.0284	2.54274e-08	1.95362e-07
ENSMUSG00000025102	67290	3110040N11Rik	RIKEN cDNA 3110040N11 gene [Source:MGI Symbol;Acc:MGI:1914540]	0.850553	3.53663	21.8833	2.89749e-06	1.08993e-05	-0.533776	3.53663	7.89857	0.00494739	0.0109406
ENSMUSG00000025104	29877	Hdgfrp3	hepatoma-derived growth factor, related protein 3 [Source:MGI Symbol;Acc:MGI:1352760]	0.413233	6.49606	6.21664	0.0126555	0.0218782	-0.680288	6.49606	16.5314	4.78515e-05	0.000177077
ENSMUSG00000025134	21681	Alyref	Aly/REF export factor [Source:MGI Symbol;Acc:MGI:1341044]	1.06907	3.93205	27.0009	2.03364e-07	9.58559e-07	-0.590871	3.93205	7.80055	0.00522303	0.0114905
ENSMUSG00000025135	66156	Anapc11	anaphase promoting complex subunit 11 [Source:MGI Symbol;Acc:MGI:1913406]	1.34474	7.10625	70.9896	3.5912e-17	9.8412e-16	-0.316831	7.10625	4.01355	0.045136	0.0764944
ENSMUSG00000025155	68730	Dus1l	dihydrouridine synthase 1-like (S. cerevisiae) [Source:MGI Symbol;Acc:MGI:1915980]	0.66079	4.06375	15.4782	8.34632e-05	0.000232395	-0.553835	4.06375	10.1469	0.00144545	0.00367071
ENSMUSG00000025175	63828	Fn3k	fructosamine 3 kinase [Source:MGI Symbol;Acc:MGI:1926834]	0.960786	4.97192	40.3285	2.14652e-10	1.76148e-09	-0.643727	4.97192	17.2191	3.33076e-05	0.000127688
ENSMUSG00000025178	84095	Pi4k2a	phosphatidylinositol 4-kinase type 2 alpha [Source:MGI Symbol;Acc:MGI:1934031]	0.438488	5.28724	6.60395	0.0101753	0.0179792	-0.711706	5.28724	16.7876	4.1805e-05	0.000157362
ENSMUSG00000025190	14718	Got1	glutamic-oxaloacetic transaminase 1, soluble [Source:MGI Symbol;Acc:MGI:95791]	0.940111	9.0806	16.3249	5.33593e-05	0.000154996	-0.934207	9.0806	16.0978	6.01539e-05	0.000217522
ENSMUSG00000025193	66388	Cutc	cutC copper transporter [Source:MGI Symbol;Acc:MGI:1913638]	0.449693	3.12251	8.09858	0.00442999	0.00847091	-0.551832	3.12251	10.6351	0.00110961	0.0029094
ENSMUSG00000025208	94067	Mrpl43	mitochondrial ribosomal protein L43 [Source:MGI Symbol;Acc:MGI:2137229]	1.32158	5.59322	76.7616	1.92893e-18	6.482e-17	-0.500917	5.59322	10.8237	0.00100209	0.0026534
ENSMUSG00000025221	80906	Kcnip2	Kv channel-interacting protein 2 [Source:MGI Symbol;Acc:MGI:2135916]	1.42404	6.98281	109.314	1.38496e-25	1.51562e-23	-0.629669	6.98281	21.4849	3.56623e-06	1.73105e-05
ENSMUSG00000025223	16825	Ldb1	LIM domain binding 1 [Source:MGI Symbol;Acc:MGI:894762]	0.933341	3.50824	23.9701	9.78417e-07	4.04046e-06	-0.464274	3.50824	5.43418	0.0197464	0.037085
ENSMUSG00000025235	102774	Bbs4	Bardet-Biedl syndrome 4 (human) [Source:MGI Symbol;Acc:MGI:2143311]	0.403038	6.31314	5.62792	0.0176766	0.0295481	-0.671083	6.31314	15.3185	9.08242e-05	0.000313568
ENSMUSG00000025264	69499	Tsr2	TSR2 20S rRNA accumulation [Source:MGI Symbol;Acc:MGI:1916749]	0.674402	6.20693	17.7941	2.46144e-05	7.64157e-05	-0.550797	6.20693	11.6678	0.000635926	0.00176565
ENSMUSG00000025266	237107	Gnl3l	guanine nucleotide binding protein-like 3 (nucleolar)-like [Source:MGI Symbol;Acc:MGI:2448557]	0.351749	8.2848	3.96828	0.046365	0.0701634	-1.07268	8.2848	36.037	1.93602e-09	1.82458e-08
ENSMUSG00000025287	56360	Acot9	acyl-CoA thioesterase 9 [Source:MGI Symbol;Acc:MGI:1928939]	0.379493	4.1611	6.5982	0.0102082	0.0180335	-0.560544	4.1611	13.3808	0.000254217	0.000781202
ENSMUSG00000025364	18813	Pa2g4	proliferation-associated 2G4 [Source:MGI Symbol;Acc:MGI:894684]	0.445564	6.43517	13.197	0.000280396	0.000700736	-0.291635	6.43517	5.55527	0.0184252	0.0349071
ENSMUSG00000025373	67588	Rnf41	ring finger protein 41 [Source:MGI Symbol;Acc:MGI:1914838]	0.570555	5.7714	14.1006	0.000173292	0.000453159	-0.570254	5.7714	13.7214	0.000212028	0.000665323
ENSMUSG00000025374	69917	Nabp2	nucleic acid binding protein 2 [Source:MGI Symbol;Acc:MGI:1917167]	0.904348	5.99025	39.5809	3.14749e-10	2.48837e-09	-0.355912	5.99025	6.04649	0.0139339	0.0273161
ENSMUSG00000025402	17937	Nab2	Ngfi-A binding protein 2 [Source:MGI Symbol;Acc:MGI:107563]	0.688676	2.79106	8.08161	0.00447167	0.00854178	-0.745074	2.79106	8.64706	0.00327589	0.00759776
ENSMUSG00000025410	69654	Dctn2	dynactin 2 [Source:MGI Symbol;Acc:MGI:107733]	0.553039	7.70959	11.3185	0.000767392	0.00173647	-0.696964	7.70959	17.8036	2.44917e-05	9.68835e-05
ENSMUSG00000025436	68876	Atp23	ATP23 metallopeptidase and ATP synthase assembly factor homolog [Source:MGI Symbol;Acc:MGI:1916984]	1.40722	2.72006	42.597	6.72621e-11	6.09057e-10	-0.836473	2.72006	12.7628	0.000353574	0.00104539
ENSMUSG00000025439	12729	Clns1a	chloride channel, nucleotide-sensitive, 1A [Source:MGI Symbol;Acc:MGI:109638]	0.935488	6.16554	30.9316	2.67287e-08	1.49297e-07	-0.806244	6.16554	22.5495	2.04803e-06	1.04886e-05
ENSMUSG00000025466	69064	Fuom	fucose mutarotase [Source:MGI Symbol;Acc:MGI:1916314]	1.78364	5.53569	124.176	7.70951e-29	1.32206e-26	-0.314855	5.53569	3.88438	0.0487372	0.0816985
ENSMUSG00000025470	69752	Zfp511	zinc finger protein 511 [Source:MGI Symbol;Acc:MGI:1917002]	0.897934	3.45003	20.9132	4.80572e-06	1.72914e-05	-0.660665	3.45003	10.2951	0.00133385	0.00342184
ENSMUSG00000025477	212111	Inpp5a	inositol polyphosphate-5-phosphatase A [Source:MGI Symbol;Acc:MGI:2686961]	0.741474	3.71571	19.6076	9.50912e-06	3.21886e-05	-0.493163	3.71571	7.90641	0.00492598	0.010899
ENSMUSG00000025478	26757	Dpysl4	dihydropyrimidinase-like 4 [Source:MGI Symbol;Acc:MGI:1349764]	1.12871	5.00137	35.2006	2.97436e-09	1.98537e-08	-0.509253	5.00137	7.03281	0.00800295	0.016768
ENSMUSG00000025484	54399	Bet1l	Bet1 golgi vesicular membrane trafficking protein like [Source:MGI Symbol;Acc:MGI:1913128]	0.273116	5.76974	5.03262	0.0248743	0.0402607	-0.688281	5.76974	30.6222	3.13484e-08	2.36164e-07
ENSMUSG00000025487	23997	Psmd13	proteasome (prosome, macropain) 26S subunit, non-ATPase, 13 [Source:MGI Symbol;Acc:MGI:1345192]	0.716415	6.3365	27.9804	1.22549e-07	6.02671e-07	-0.28819	6.3365	4.47103	0.0344741	0.0605472
ENSMUSG00000025499	15461	Hras	Harvey rat sarcoma virus oncogene [Source:MGI Symbol;Acc:MGI:96224]	1.57736	6.2453	114.373	1.07987e-26	1.44859e-24	-0.439667	6.2453	8.92383	0.00281473	0.00663929
ENSMUSG00000025576	52897	Rbfox3	RNA binding protein, fox-1 homolog (C. elegans) 3 [Source:MGI Symbol;Acc:MGI:106368]	0.281963	6.7946	4.11659	0.0424646	0.0650148	-0.622149	6.7946	19.6523	9.28918e-06	4.05981e-05
ENSMUSG00000025580	192170	Eif4a3	eukaryotic translation initiation factor 4A3 [Source:MGI Symbol;Acc:MGI:1923731]	0.681874	5.36328	21.233	4.06705e-06	1.48521e-05	-0.438218	5.36328	8.47968	0.00359135	0.00824547
ENSMUSG00000025613	12469	Cct8	chaperonin containing Tcp1, subunit 8 (theta) [Source:MGI Symbol;Acc:MGI:107183]	0.981545	7.81935	43.3412	4.59794e-11	4.28711e-10	-0.518822	7.81935	12.1732	0.000484821	0.00138494
ENSMUSG00000025630	15452	Hprt	hypoxanthine guanine phosphoribosyl transferase [Source:MGI Symbol;Acc:MGI:96217]	0.918023	8.04009	27.5766	1.50996e-07	7.31016e-07	-0.864904	8.04009	24.3824	7.89878e-07	4.46803e-06
ENSMUSG00000025645	66658	Ccdc51	coiled-coil domain containing 51 [Source:MGI Symbol;Acc:MGI:1913908]	1.13499	2.02944	26.6489	2.43992e-07	1.13209e-06	-0.648737	2.02944	7.05457	0.00790633	0.0165906
ENSMUSG00000025785	66446	Exosc7	exosome component 7 [Source:MGI Symbol;Acc:MGI:1913696]	0.656797	5.49459	19.9727	7.85565e-06	2.69966e-05	-0.54456	5.49459	13.3052	0.000264672	0.000809739
ENSMUSG00000025793	15239	Hgs	HGF-regulated tyrosine kinase substrate [Source:MGI Symbol;Acc:MGI:104681]	0.71641	4.50528	18.5236	1.67813e-05	5.39819e-05	-0.587491	4.50528	11.7815	0.000598208	0.00167434
ENSMUSG00000025825	66383	Iscu	iron-sulfur cluster assembly enzyme [Source:MGI Symbol;Acc:MGI:1913633]	1.80875	5.12119	112.367	2.96956e-26	3.63203e-24	-0.577961	5.12119	11.2806	0.00078323	0.00213019
ENSMUSG00000025869	28126	Nop16	NOP16 nucleolar protein [Source:MGI Symbol;Acc:MGI:107862]	0.828507	5.42601	41.0493	1.4844e-10	1.25657e-09	-0.771325	5.42601	33.651	6.59402e-09	5.66262e-08
ENSMUSG00000025872	73666	Thoc3	THO complex 3 [Source:MGI Symbol;Acc:MGI:1920916]	0.988846	4.13541	24.7928	6.38344e-07	2.73595e-06	-0.671242	4.13541	10.8064	0.00101152	0.00267583
ENSMUSG00000025885	17919	Myo5b	myosin VB [Source:MGI Symbol;Acc:MGI:106598]	0.650567	4.94533	13.0113	0.000309611	0.00076695	-0.626683	4.94533	11.6423	0.000644687	0.00178639
ENSMUSG00000025893	69149	Kbtbd3	kelch repeat and BTB (POZ) domain containing 3 [Source:MGI Symbol;Acc:MGI:1916399]	0.727171	4.35399	17.8698	2.36545e-05	7.3711e-05	-0.685284	4.35399	14.8999	0.00011337	0.000381819
ENSMUSG00000025898	244672	Cwf19l2	CWF19-like 2, cell cycle control (S. pombe) [Source:MGI Symbol;Acc:MGI:1918023]	0.471275	4.24693	11.6112	0.000655544	0.00150695	-0.303884	4.24693	4.50556	0.0337848	0.0594558
ENSMUSG00000025903	18777	Lypla1	lysophospholipase 1 [Source:MGI Symbol;Acc:MGI:1344588]	0.601612	4.81398	15.0899	0.000102511	0.000280778	-0.623568	4.81398	15.4202	8.60642e-05	0.000298809
ENSMUSG00000025909	71096	Sntg1	syntrophin, gamma 1 [Source:MGI Symbol;Acc:MGI:1918346]	0.529503	4.28042	8.62255	0.00332027	0.00651444	-0.870915	4.28042	21.8716	2.91509e-06	1.44057e-05
ENSMUSG00000025917	26754	Cops5	COP9 signalosome subunit 5 [Source:MGI Symbol;Acc:MGI:1349415]	0.68559	7.02326	20.7959	5.10926e-06	1.83123e-05	-0.355831	7.02326	5.57708	0.018197	0.0345339
ENSMUSG00000025939	66799	Ube2w	ubiquitin-conjugating enzyme E2W (putative) [Source:MGI Symbol;Acc:MGI:1914049]	0.413562	7.47239	5.08122	0.0241863	0.0392426	-0.991689	7.47239	28.5779	9.00018e-08	6.18632e-07
ENSMUSG00000025979	19070	Mob4	MOB family member 4, phocein [Source:MGI Symbol;Acc:MGI:104899]	0.369285	6.7168	7.09886	0.0077133	0.0139825	-1.01975	6.7168	52.2418	4.9071e-13	8.16247e-12
ENSMUSG00000025981	67876	Coq10b	coenzyme Q10B [Source:MGI Symbol;Acc:MGI:1915126]	0.636315	4.76938	11.5117	0.00069159	0.00158434	-0.978005	4.76938	25.7862	3.81398e-07	2.30949e-06
ENSMUSG00000026000	14768	Lancl1	LanC (bacterial lantibiotic synthetase component C)-like 1 [Source:MGI Symbol;Acc:MGI:1336997]	1.12974	7.47278	59.8507	1.02332e-14	1.86032e-13	-0.409386	7.47278	7.93797	0.00484082	0.0107349
ENSMUSG00000026005	66646	Rpe	ribulose-5-phosphate-3-epimerase [Source:MGI Symbol;Acc:MGI:1913896]	0.38269	3.90768	6.00332	0.014279	0.0243656	-0.499629	3.90768	9.45523	0.00210547	0.00512849
ENSMUSG00000026020	55989	Nop58	NOP58 ribonucleoprotein [Source:MGI Symbol;Acc:MGI:1933184]	0.729313	5.32834	28.3751	9.99411e-08	4.99825e-07	-0.409208	5.32834	8.60613	0.00335034	0.00775745
ENSMUSG00000026021	22218	Sumo1	small ubiquitin-like modifier 1 [Source:MGI Symbol;Acc:MGI:1197010]	0.772753	6.22378	26.7565	2.3077e-07	1.07676e-06	-0.581868	6.22378	14.9107	0.000112721	0.000379939
ENSMUSG00000026035	70225	Ppil3	peptidylprolyl isomerase (cyclophilin)-like 3 [Source:MGI Symbol;Acc:MGI:1917475]	0.9188	4.71719	37.6114	8.63394e-10	6.35474e-09	-0.337808	4.71719	4.85155	0.0276213	0.0498052
ENSMUSG00000026036	65102	Nif3l1	Ngg1 interacting factor 3-like 1 (S. pombe) [Source:MGI Symbol;Acc:MGI:1929485]	0.556884	4.87768	15.0719	0.000103492	0.000283093	-0.603848	4.87768	16.7909	4.17336e-05	0.000157165
ENSMUSG00000026049	75623	Tex30	testis expressed 30 [Source:MGI Symbol;Acc:MGI:1922873]	0.637916	2.93872	11.6471	0.000643029	0.00148002	-0.696872	2.93872	12.3314	0.000445397	0.00128328
ENSMUSG00000026088	69028	Mitd1	MIT, microtubule interacting and transport, domain containing 1 [Source:MGI Symbol;Acc:MGI:1916278]	0.649363	3.69022	17.2355	3.30204e-05	9.97388e-05	-0.509007	3.69022	9.63158	0.0019126	0.00470138
ENSMUSG00000026096	72085	Osgepl1	O-sialoglycoprotein endopeptidase-like 1 [Source:MGI Symbol;Acc:MGI:1919335]	0.565903	4.4393	15.9073	6.65205e-05	0.000189469	-0.433966	4.4393	8.79922	0.00301359	0.00705731
ENSMUSG00000026150	75734	Mff	mitochondrial fission factor [Source:MGI Symbol;Acc:MGI:1922984]	0.804044	7.71133	23.1121	1.52827e-06	6.07872e-06	-0.773684	7.71133	21.2607	4.0087e-06	1.9233e-05
ENSMUSG00000026154	68002	Sdhaf4	succinate dehydrogenase complex assembly factor 4 [Source:MGI Symbol;Acc:MGI:1915252]	1.07957	6.89012	35.2023	2.97178e-09	1.98513e-08	-0.684189	6.89012	14.1492	0.000168869	0.000542376
ENSMUSG00000026155	98366	Smap1	small ArfGAP 1 [Source:MGI Symbol;Acc:MGI:2138261]	0.626926	4.59513	9.63769	0.00190624	0.00394924	-0.485249	4.59513	5.59441	0.0180179	0.0342291
ENSMUSG00000026171	57751	Rnf25	ring finger protein 25 [Source:MGI Symbol;Acc:MGI:1890215]	0.69048	3.9431	15.696	7.43807e-05	0.000209419	-0.607987	3.9431	11.311	0.000770478	0.00209722
ENSMUSG00000026197	68818	Zfand2b	zinc finger, AN1 type domain 2B [Source:MGI Symbol;Acc:MGI:1916068]	0.944606	3.74726	27.8302	1.32441e-07	6.47758e-07	-0.535219	3.74726	8.25326	0.0040679	0.0092162
ENSMUSG00000026239	18582	Pde6d	phosphodiesterase 6D, cGMP-specific, rod, delta [Source:MGI Symbol;Acc:MGI:1270843]	0.983218	4.99012	26.3232	2.88805e-07	1.32232e-06	-0.728391	4.99012	14.0032	0.000182498	0.000581547
ENSMUSG00000026245	23874	Farsb	phenylalanyl-tRNA synthetase, beta subunit [Source:MGI Symbol;Acc:MGI:1346035]	0.836763	6.57282	38.1207	6.65017e-10	4.95604e-09	-0.38929	6.57282	8.17109	0.00425632	0.00959085
ENSMUSG00000026248	69163	Mrpl44	mitochondrial ribosomal protein L44 [Source:MGI Symbol;Acc:MGI:1916413]	1.08267	5.15996	50.6664	1.09475e-12	1.39648e-11	-0.575997	5.15996	13.8039	0.000202918	0.000639509
ENSMUSG00000026259	53972	Ngef	neuronal guanine nucleotide exchange factor [Source:MGI Symbol;Acc:MGI:1858414]	0.543778	6.93119	11.0246	0.000899119	0.00200133	-0.46499	6.93119	7.99662	0.00468648	0.0104281
ENSMUSG00000026270	23830	Capn10	calpain 10 [Source:MGI Symbol;Acc:MGI:1344392]	1.17204	4.3386	52.5205	4.25784e-13	5.91192e-12	-0.50108	4.3386	8.94116	0.00278815	0.00658594
ENSMUSG00000026273	69821	Mterf4	mitochondrial transcription termination factor 4 [Source:MGI Symbol;Acc:MGI:1918355]	0.610609	4.13941	12.1823	0.000482442	0.00114855	-0.470041	4.13941	6.85409	0.00884386	0.0182653
ENSMUSG00000026275	66385	Ppp1r7	protein phosphatase 1, regulatory (inhibitor) subunit 7 [Source:MGI Symbol;Acc:MGI:1913635]	0.413261	7.11611	9.92207	0.00163309	0.00342643	-0.611763	7.11611	21.363	3.80026e-06	1.83387e-05
ENSMUSG00000026277	59041	Stk25	serine/threonine kinase 25 (yeast) [Source:MGI Symbol;Acc:MGI:1891699]	0.470239	7.65008	12.3837	0.000433107	0.00104003	-0.743203	7.65008	30.4239	3.47216e-08	2.58995e-07
ENSMUSG00000026279	67026	Thap4	THAP domain containing 4 [Source:MGI Symbol;Acc:MGI:1914276]	1.29251	4.04357	65.7329	5.16374e-16	1.1623e-14	-0.577131	4.04357	11.8997	0.00056142	0.00158148
ENSMUSG00000026281	21915	Dtymk	deoxythymidylate kinase [Source:MGI Symbol;Acc:MGI:108396]	0.430983	4.52439	9.15987	0.0024738	0.00498718	-0.790007	4.52439	28.495	9.39418e-08	6.44117e-07
ENSMUSG00000026309	67444	Ilkap	integrin-linked kinase-associated serine/threonine phosphatase 2C [Source:MGI Symbol;Acc:MGI:1914694]	0.66054	4.89916	19.6544	9.27874e-06	3.15178e-05	-0.588699	4.89916	14.8189	0.000118344	0.000396803
ENSMUSG00000026333	252876	Gin1	gypsy retrotransposon integrase 1 [Source:MGI Symbol;Acc:MGI:2182036]	0.450527	3.69346	4.84729	0.0276897	0.044375	-0.542839	3.69346	6.67846	0.00975852	0.0199439
ENSMUSG00000026356	226414	Dars	aspartyl-tRNA synthetase [Source:MGI Symbol;Acc:MGI:2442544]	0.4126	5.71306	11.8226	0.000585175	0.00136251	-0.410963	5.71306	11.3236	0.000765295	0.0020849
ENSMUSG00000026360	19735	Rgs2	regulator of G-protein signaling 2 [Source:MGI Symbol;Acc:MGI:1098271]	1.43736	6.89743	50.4499	1.22249e-12	1.54521e-11	-0.798708	6.89743	15.8038	7.02613e-05	0.000249568
ENSMUSG00000026377	67949	Nifk	nucleolar protein interacting with the FHA domain of MKI67 [Source:MGI Symbol;Acc:MGI:1915199]	0.878465	5.46001	41.2446	1.34323e-10	1.14405e-09	-0.758546	5.46001	29.3286	6.1087e-08	4.34984e-07
ENSMUSG00000026404	67997	Ddx59	DEAD (Asp-Glu-Ala-Asp) box polypeptide 59 [Source:MGI Symbol;Acc:MGI:1915247]	1.01702	2.51083	31.7797	1.7269e-08	1.00262e-07	-0.673369	2.51083	11.1896	0.000822563	0.00222489
ENSMUSG00000026475	19734	Rgs16	regulator of G-protein signaling 16 [Source:MGI Symbol;Acc:MGI:108407]	1.09781	1.26025	17.0824	3.57928e-05	0.000107275	-0.932938	1.26025	9.32798	0.00225681	0.00544291
ENSMUSG00000026492	15278	Tfb2m	transcription factor B2, mitochondrial [Source:MGI Symbol;Acc:MGI:107937]	0.589419	2.11746	8.45109	0.00364824	0.00709598	-0.518229	2.11746	5.54551	0.0185281	0.0350901
ENSMUSG00000026496	11545	Parp1	poly (ADP-ribose) polymerase family, member 1 [Source:MGI Symbol;Acc:MGI:1340806]	0.798383	5.51429	22.9059	1.70131e-06	6.71563e-06	-0.743233	5.51429	19.256	1.14309e-05	4.88797e-05
ENSMUSG00000026511	27058	Srp9	signal recognition particle 9 [Source:MGI Symbol;Acc:MGI:1350930]	1.01612	5.81148	38.4926	5.49627e-10	4.15379e-09	-0.633387	5.81148	14.6773	0.000127573	0.000423816
ENSMUSG00000026520	69051	Pycr2	pyrroline-5-carboxylate reductase family, member 2 [Source:MGI Symbol;Acc:MGI:1277956]	0.793441	3.83162	13.98	0.000184763	0.00047991	-0.634869	3.83162	8.4558	0.00363881	0.00834293
ENSMUSG00000026544	68440	Dusp23	dual specificity phosphatase 23 [Source:MGI Symbol;Acc:MGI:1915690]	0.716505	2.35253	15.0814	0.000102973	0.000281904	-0.647224	2.35253	10.1812	0.0014188	0.00361358
ENSMUSG00000026553	12847	Copa	coatomer protein complex subunit alpha [Source:MGI Symbol;Acc:MGI:1334462]	0.340086	8.03298	4.57247	0.0324896	0.0512064	-0.384201	8.03298	5.81006	0.0159347	0.0307314
ENSMUSG00000026558	80914	Uck2	uridine-cytidine kinase 2 [Source:MGI Symbol;Acc:MGI:1931744]	0.608626	1.79434	8.42368	0.00370366	0.00719116	-0.873451	1.79434	13.6442	0.000220924	0.000690122
ENSMUSG00000026585	16579	Kifap3	kinesin-associated protein 3 [Source:MGI Symbol;Acc:MGI:107566]	0.462554	8.36458	5.46011	0.0194554	0.0322493	-0.546336	8.36458	7.58668	0.00588013	0.0127539
ENSMUSG00000026603	226830	Smyd2	SET and MYND domain containing 2 [Source:MGI Symbol;Acc:MGI:1915889]	0.99641	5.82486	40.5594	1.90729e-10	1.58155e-09	-0.543828	5.82486	11.864	0.000572291	0.00160911
ENSMUSG00000026610	26381	Esrrg	estrogen-related receptor gamma [Source:MGI Symbol;Acc:MGI:1347056]	0.74649	4.48174	12.9191	0.000325245	0.000800313	-0.930409	4.48174	19.1271	1.22293e-05	5.19465e-05
ENSMUSG00000026617	23827	Bpnt1	bisphosphate 3'-nucleotidase 1 [Source:MGI Symbol;Acc:MGI:1338800]	0.387493	6.44243	8.44248	0.00366555	0.00712548	-0.372034	6.44243	7.65641	0.0056571	0.012341
ENSMUSG00000026641	22278	Usf1	upstream transcription factor 1 [Source:MGI Symbol;Acc:MGI:99542]	0.439097	4.42797	5.19258	0.0226835	0.0370172	-0.556794	4.42797	8.03019	0.00460039	0.0102619
ENSMUSG00000026644	78245	Acbd7	acyl-Coenzyme A binding domain containing 7 [Source:MGI Symbol;Acc:MGI:1925495]	1.82491	0.832865	39.681	2.99023e-10	2.37474e-09	-0.800746	0.832865	5.06582	0.0244021	0.0446295
ENSMUSG00000026659	80915	Dusp12	dual specificity phosphatase 12 [Source:MGI Symbol;Acc:MGI:1890614]	0.506818	3.07077	7.1142	0.00764758	0.0138784	-0.706152	3.07077	12.3876	0.000432201	0.00125074
ENSMUSG00000026672	71648	Optn	optineurin [Source:MGI Symbol;Acc:MGI:1918898]	1.33409	3.675	65.8424	4.88469e-16	1.10848e-14	-0.454565	3.675	6.87882	0.00872233	0.0180502
ENSMUSG00000026696	53330	Vamp4	vesicle-associated membrane protein 4 [Source:MGI Symbol;Acc:MGI:1858730]	0.479176	6.68276	11.6546	0.000640444	0.0014753	-0.48013	6.68276	11.5254	0.000686534	0.00189101
ENSMUSG00000026708	70454	Cenpl	centromere protein L [Source:MGI Symbol;Acc:MGI:1917704]	0.731103	1.36026	8.86782	0.00290242	0.00576863	-0.645638	1.36026	5.56091	0.0183658	0.0348066
ENSMUSG00000026709	226539	Dars2	aspartyl-tRNA synthetase 2 (mitochondrial) [Source:MGI Symbol;Acc:MGI:2442510]	0.446973	4.39156	8.89757	0.0028555	0.0056857	-0.441349	4.39156	8.19616	0.00419792	0.00947265
ENSMUSG00000026755	74192	Arpc5l	actin related protein 2/3 complex, subunit 5-like [Source:MGI Symbol;Acc:MGI:1921442]	0.82228	6.52532	37.3488	9.878e-10	7.172e-09	-0.901433	6.52532	43.548	4.1369e-11	5.13915e-10
ENSMUSG00000026766	109129	Mmadhc	methylmalonic aciduria (cobalamin deficiency) cblD type, with homocystinuria [Source:MGI Symbol;Acc:MGI:1923786]	0.722523	6.07204	25.302	4.90196e-07	2.14734e-06	-0.414108	6.07204	8.16608	0.0042681	0.00961479
ENSMUSG00000026787	14417	Gad2	glutamic acid decarboxylase 2 [Source:MGI Symbol;Acc:MGI:95634]	2.07538	8.75764	63.3582	1.72338e-15	3.55667e-14	-0.8234	8.75764	10.6166	0.00112076	0.00293587
ENSMUSG00000026792	227738	Lrsam1	leucine rich repeat and sterile alpha motif containing 1 [Source:MGI Symbol;Acc:MGI:2684789]	0.542612	3.10402	8.20347	0.00418103	0.00803549	-0.587135	3.10402	8.57766	0.00340313	0.00786985
ENSMUSG00000026799	68975	Med27	mediator complex subunit 27 [Source:MGI Symbol;Acc:MGI:1916225]	0.528226	4.74637	13.4571	0.000244076	0.000617421	-0.628075	4.74637	17.9272	2.29521e-05	9.138e-05
ENSMUSG00000026819	227731	Slc25a25	solute carrier family 25 (mitochondrial carrier, phosphate carrier), member 25 [Source:MGI Symbol;Acc:MGI:1915913]	0.695522	4.45427	18.4675	1.72824e-05	5.54329e-05	-0.363663	4.45427	4.81455	0.0282204	0.0507919
ENSMUSG00000026825	13429	Dnm1	dynamin 1 [Source:MGI Symbol;Acc:MGI:107384]	0.459268	8.00242	6.04649	0.0139339	0.0238454	-0.636954	8.00242	11.5443	0.000679575	0.00187308
ENSMUSG00000026851	227707	BC005624	cDNA sequence BC005624 [Source:MGI Symbol;Acc:MGI:2385132]	0.446636	6.2553	9.92778	0.00162803	0.00341754	-0.486423	6.2553	11.5411	0.000680745	0.001876
ENSMUSG00000026857	66617	Ntmt1	N-terminal Xaa-Pro-Lys N-methyltransferase 1 [Source:MGI Symbol;Acc:MGI:1913867]	1.03593	4.15401	40.5892	1.87846e-10	1.5592e-09	-0.467762	4.15401	7.72373	0.00544998	0.011944
ENSMUSG00000026860	227700	Sh3glb2	SH3-domain GRB2-like endophilin B2 [Source:MGI Symbol;Acc:MGI:2385131]	0.598029	6.17801	15.809	7.00671e-05	0.000198484	-0.594408	6.17801	15.2801	9.2689e-05	0.000319343
ENSMUSG00000026869	66998	Psmd5	proteasome (prosome, macropain) 26S subunit, non-ATPase, 5 [Source:MGI Symbol;Acc:MGI:1914248]	0.623263	5.22169	12.1796	0.000483155	0.00114976	-0.815108	5.22169	20.0515	7.53845e-06	3.37445e-05
ENSMUSG00000026885	74410	Ttll11	tubulin tyrosine ligase-like family, member 11 [Source:MGI Symbol;Acc:MGI:1921660]	0.800924	4.34273	25.2883	4.93682e-07	2.16046e-06	-0.470435	4.34273	8.19551	0.00419943	0.0094742
ENSMUSG00000026887	67871	Mrrf	mitochondrial ribosome recycling factor [Source:MGI Symbol;Acc:MGI:1915121]	1.04871	4.34382	38.1599	6.51778e-10	4.87048e-09	-0.60256	4.34382	11.8324	0.000582103	0.00163394
ENSMUSG00000026889	67889	Rbm18	RNA binding motif protein 18 [Source:MGI Symbol;Acc:MGI:1915139]	0.551742	6.53292	15.316	9.09438e-05	0.000251372	-0.983829	6.53292	47.0625	6.87591e-12	9.4239e-11
ENSMUSG00000026890	16874	Lhx6	LIM homeobox protein 6 [Source:MGI Symbol;Acc:MGI:1306803]	2.77837	5.31999	203.096	4.40712e-46	8.14533e-43	-0.716888	5.31999	13.9337	0.000189376	0.00060116
ENSMUSG00000026914	59029	Psmd14	proteasome (prosome, macropain) 26S subunit, non-ATPase, 14 [Source:MGI Symbol;Acc:MGI:1913284]	0.517012	7.30577	13.2037	0.000279393	0.000698757	-0.576485	7.30577	16.2332	5.60048e-05	0.000204071
ENSMUSG00000026930	67839	Gpsm1	G-protein signalling modulator 1 (AGS3-like, C. elegans) [Source:MGI Symbol;Acc:MGI:1915089]	0.734225	3.87733	15.2862	9.23885e-05	0.000255154	-0.684363	3.87733	12.2969	0.000453717	0.00130438
ENSMUSG00000026966	68475	Ssna1	SS nuclear autoantigen 1 [Source:MGI Symbol;Acc:MGI:1915725]	0.973931	5.85944	55.8389	7.86595e-14	1.24612e-12	-0.582081	5.85944	19.3222	1.10414e-05	4.73519e-05
ENSMUSG00000026974	67187	Zmynd19	zinc finger, MYND domain containing 19 [Source:MGI Symbol;Acc:MGI:1914437]	0.386111	4.06433	3.99589	0.0456112	0.06918	-1.00612	4.06433	25.084	5.48866e-07	3.20855e-06
ENSMUSG00000026999	69482	Nup35	nucleoporin 35 [Source:MGI Symbol;Acc:MGI:1916732]	0.680005	2.31727	13.7039	0.000214006	0.000548164	-0.737266	2.31727	13.1048	0.000294548	0.000888891
ENSMUSG00000027010	78830	Slc25a12	solute carrier family 25 (mitochondrial carrier, Aralar), member 12 [Source:MGI Symbol;Acc:MGI:1926080]	0.606443	7.44218	15.6222	7.73403e-05	0.000216871	-0.795785	7.44218	26.5181	2.61083e-07	1.6345e-06
ENSMUSG00000027011	22193	Ube2e3	ubiquitin-conjugating enzyme E2E 3 [Source:MGI Symbol;Acc:MGI:107412]	0.522544	6.55693	15.083	0.000102887	0.000281716	-0.841425	6.55693	37.9312	7.32852e-10	7.45581e-09
ENSMUSG00000027016	241494	Zfp385b	zinc finger protein 385B [Source:MGI Symbol;Acc:MGI:2444734]	0.842631	6.54639	28.5955	8.91871e-08	4.50274e-07	-0.801554	6.54639	25.4337	4.57848e-07	2.72774e-06
ENSMUSG00000027067	20833	Ssrp1	structure specific recognition protein 1 [Source:MGI Symbol;Acc:MGI:107912]	0.364592	6.51741	5.66485	0.0173082	0.0289818	-0.330538	6.51741	4.59999	0.0319721	0.0566554
ENSMUSG00000027076	30059	Timm10	translocase of inner mitochondrial membrane 10 [Source:MGI Symbol;Acc:MGI:1353429]	1.26468	6.00514	52.6824	3.92081e-13	5.49443e-12	-0.748095	6.00514	18.2842	1.90277e-05	7.73098e-05
ENSMUSG00000027080	381379	Med19	mediator complex subunit 19 [Source:MGI Symbol;Acc:MGI:1914234]	0.9846	5.07199	66.5505	3.41051e-16	7.92324e-15	-0.710685	5.07199	31.94	1.5901e-08	1.27591e-07
ENSMUSG00000027088	73373	Phospho2	phosphatase, orphan 2 [Source:MGI Symbol;Acc:MGI:1920623]	0.404524	4.66313	6.74524	0.00939982	0.016728	-0.941514	4.66313	34.0959	5.24623e-09	4.57368e-08
ENSMUSG00000027091	69082	Zc3h15	zinc finger CCCH-type containing 15 [Source:MGI Symbol;Acc:MGI:1919747]	0.925341	6.96013	41.2309	1.35267e-10	1.1515e-09	-0.846825	6.96013	34.0166	5.46432e-09	4.75299e-08
ENSMUSG00000027099	53375	Mtx2	metaxin 2 [Source:MGI Symbol;Acc:MGI:1859652]	1.30896	5.49404	41.3884	1.24795e-10	1.07389e-09	-0.896318	5.49404	19.1396	1.21496e-05	5.16869e-05
ENSMUSG00000027108	67059	Ola1	Obg-like ATPase 1 [Source:MGI Symbol;Acc:MGI:1914309]	0.757828	7.16739	28.2562	1.06274e-07	5.28954e-07	-0.637037	7.16739	19.7764	8.70526e-06	3.8328e-05
ENSMUSG00000027184	53872	Caprin1	cell cycle associated protein 1 [Source:MGI Symbol;Acc:MGI:1858234]	0.561012	7.0825	16.1026	6.00026e-05	0.000172291	-0.443564	7.0825	9.98094	0.00158169	0.00397911
ENSMUSG00000027203	110074	Dut	deoxyuridine triphosphatase [Source:MGI Symbol;Acc:MGI:1346051]	1.26701	4.62791	59.1587	1.45457e-14	2.59606e-13	-1.0324	4.62791	36.3304	1.66546e-09	1.58636e-08
ENSMUSG00000027206	12848	Cops2	COP9 signalosome subunit 2 [Source:MGI Symbol;Acc:MGI:1330276]	0.34903	6.83086	5.82029	0.0158423	0.026748	-0.735071	6.83086	25.2791	4.96053e-07	2.93538e-06
ENSMUSG00000027210	17536	Meis2	Meis homeobox 2 [Source:MGI Symbol;Acc:MGI:108564]	0.798647	6.97857	21.8201	2.9945e-06	1.12363e-05	-0.45086	6.97857	6.94205	0.00841924	0.017521
ENSMUSG00000027245	67693	Hypk	huntingtin interacting protein K [Source:MGI Symbol;Acc:MGI:1914943]	1.15502	2.30367	20.1328	7.22469e-06	2.49845e-05	-0.546264	2.30367	4.00446	0.0453801	0.0768611
ENSMUSG00000027274	59030	Mkks	McKusick-Kaufman syndrome [Source:MGI Symbol;Acc:MGI:1891836]	1.15858	6.92175	53.395	2.72791e-13	3.93548e-12	-0.542191	6.92175	11.7473	0.000609326	0.00170202
ENSMUSG00000027313	69065	Chac1	ChaC, cation transport regulator 1 [Source:MGI Symbol;Acc:MGI:1916315]	1.57444	2.74697	65.8224	4.93433e-16	1.1167e-14	-1.05781	2.74697	23.4036	1.31333e-06	7.04029e-06
ENSMUSG00000027316	14588	Gfra4	glial cell line derived neurotrophic factor family receptor alpha 4 [Source:MGI Symbol;Acc:MGI:1341873]	0.867666	5.56822	41.9418	9.4032e-11	8.29777e-10	-0.377795	5.56822	7.68522	0.0055675	0.0121711
ENSMUSG00000027327	67326	1700037H04Rik	RIKEN cDNA 1700037H04 gene [Source:MGI Symbol;Acc:MGI:1914576]	1.65877	6.5017	71.1879	3.24766e-17	9.0036e-16	-0.85038	6.5017	19.0263	1.28927e-05	5.43619e-05
ENSMUSG00000027353	66634	Mcm8	minichromosome maintenance 8 homologous recombination repair factor [Source:MGI Symbol;Acc:MGI:1913884]	0.487948	2.32853	5.10319	0.0238818	0.0388016	-0.668545	2.32853	8.39832	0.00375568	0.00858248
ENSMUSG00000027363	84092	Usp8	ubiquitin specific peptidase 8 [Source:MGI Symbol;Acc:MGI:1934029]	0.530371	5.59595	10.9614	0.000930298	0.00206204	-0.324943	5.59595	4.03772	0.044494	0.075568
ENSMUSG00000027368	13537	Dusp2	dual specificity phosphatase 2 [Source:MGI Symbol;Acc:MGI:101911]	1.30563	0.715301	19.869	8.29326e-06	2.83848e-05	-1.41209	0.715301	14.9348	0.000111294	0.000376119
ENSMUSG00000027374	77721	Mrps5	mitochondrial ribosomal protein S5 [Source:MGI Symbol;Acc:MGI:1924971]	0.73796	4.81631	26.7038	2.3716e-07	1.10409e-06	-0.418884	4.81631	8.18031	0.00423476	0.00954744
ENSMUSG00000027384	69487	Ndufaf5	NADH dehydrogenase (ubiquinone) complex I, assembly factor 5 [Source:MGI Symbol;Acc:MGI:1916737]	1.57369	5.82299	132.411	1.21609e-30	2.69712e-28	-0.536663	5.82299	15.1542	9.90759e-05	0.000338891
ENSMUSG00000027387	57432	Zc3h8	zinc finger CCCH type containing 8 [Source:MGI Symbol;Acc:MGI:1930128]	0.439132	3.30546	5.33996	0.020842	0.0342879	-0.991911	3.30546	24.3725	7.93935e-07	4.48737e-06
ENSMUSG00000027404	20638	Snrpb	small nuclear ribonucleoprotein B [Source:MGI Symbol;Acc:MGI:98342]	1.1793	5.44851	32.8827	9.78911e-09	5.96454e-08	-0.697794	5.44851	11.3887	0.000738925	0.00202349
ENSMUSG00000027406	170718	Idh3b	isocitrate dehydrogenase 3 (NAD+) beta [Source:MGI Symbol;Acc:MGI:2158650]	1.15376	8.16962	50.8772	9.83295e-13	1.2689e-11	-0.495157	8.16962	9.50953	0.00204407	0.00499355
ENSMUSG00000027430	66044	Dtd1	D-tyrosyl-tRNA deacylase 1 [Source:MGI Symbol;Acc:MGI:1913294]	0.761086	6.62987	34.2959	4.7339e-09	3.05682e-08	-0.535375	6.62987	16.7098	4.35545e-05	0.000163246
ENSMUSG00000027439	74533	Gzf1	GDNF-inducible zinc finger protein 1 [Source:MGI Symbol;Acc:MGI:1921783]	0.284879	5.26025	3.90377	0.0481778	0.0725923	-0.568217	5.26025	14.9247	0.000111891	0.000377753
ENSMUSG00000027455	386649	Nsfl1c	NSFL1 (p97) cofactor (p47) [Source:MGI Symbol;Acc:MGI:3042273]	0.792717	5.82074	38.5156	5.4319e-10	4.10976e-09	-0.533187	5.82074	16.8734	3.99578e-05	0.000151059
ENSMUSG00000027459	73847	Fam110a	family with sequence similarity 110, member A [Source:MGI Symbol;Acc:MGI:1921097]	0.689394	2.13915	5.26039	0.0218161	0.0357209	-0.665764	2.13915	4.4723	0.0344486	0.0605087
ENSMUSG00000027498	67337	Cstf1	cleavage stimulation factor, 3' pre-RNA, subunit 1 [Source:MGI Symbol;Acc:MGI:1914587]	0.365992	4.70854	7.14257	0.00752752	0.013683	-0.337107	4.70854	5.78515	0.0161621	0.0311194
ENSMUSG00000027502	66404	Rtfdc1	replication termination factor 2 domain containing 1 [Source:MGI Symbol;Acc:MGI:1913654]	0.567917	6.822	22.8731	1.7306e-06	6.81992e-06	-0.56856	6.822	22.4564	2.14969e-06	1.0972e-05
ENSMUSG00000027509	66679	Rae1	ribonucleic acid export 1 [Source:MGI Symbol;Acc:MGI:1913929]	0.361001	5.09275	4.9874	0.0255326	0.0412259	-0.958512	5.09275	33.2939	7.92295e-09	6.73431e-08
ENSMUSG00000027531	55980	Impa1	inositol (myo)-1(or 4)-monophosphatase 1 [Source:MGI Symbol;Acc:MGI:1933158]	0.359844	6.98239	6.51251	0.0107118	0.0188291	-0.685679	6.98239	23.2077	1.45417e-06	7.72059e-06
ENSMUSG00000027534	74718	Snx16	sorting nexin 16 [Source:MGI Symbol;Acc:MGI:1921968]	0.855382	5.67419	27.1518	1.88094e-07	8.92908e-07	-0.829026	5.67419	24.753	6.51685e-07	3.73798e-06
ENSMUSG00000027569	73247	Mrgbp	MRG/MORF4L binding protein [Source:MGI Symbol;Acc:MGI:1920497]	0.452727	2.83239	6.1446	0.0131814	0.0226766	-1.11043	2.83239	30.8411	2.8004e-08	2.13092e-07
ENSMUSG00000027573	76425	Gid8	GID complex subunit 8 [Source:MGI Symbol;Acc:MGI:1923675]	1.00192	5.3144	33.2438	8.12978e-09	5.02717e-08	-0.882912	5.3144	24.8748	6.11766e-07	3.53706e-06
ENSMUSG00000027575	228998	Arfgap1	ADP-ribosylation factor GTPase activating protein 1 [Source:MGI Symbol;Acc:MGI:2183559]	0.445288	5.56326	6.1743	0.0129619	0.0223452	-0.366863	5.56326	4.12796	0.0421803	0.0721096
ENSMUSG00000027582	229007	Zgpat	zinc finger, CCCH-type with G patch domain [Source:MGI Symbol;Acc:MGI:2449939]	0.5274	2.45104	7.30746	0.00686689	0.0125908	-0.968181	2.45104	20.3487	6.45361e-06	2.93625e-05
ENSMUSG00000027593	19383	Raly	hnRNP-associated with lethal yellow [Source:MGI Symbol;Acc:MGI:97850]	0.514651	3.98458	7.35465	0.00668895	0.012293	-0.694273	3.98458	12.5562	0.000394903	0.00115546
ENSMUSG00000027599	74252	Armc1	armadillo repeat containing 1 [Source:MGI Symbol;Acc:MGI:1921502]	0.39263	6.84714	7.05095	0.00792234	0.0143208	-0.764454	6.84714	26.1437	3.16933e-07	1.9511e-06
ENSMUSG00000027602	66734	Map1lc3a	microtubule-associated protein 1 light chain 3 alpha [Source:MGI Symbol;Acc:MGI:1915661]	1.40864	6.99432	82.2784	1.18206e-19	4.91561e-18	-0.309708	6.99432	4.05323	0.0440869	0.0750068
ENSMUSG00000027613	16418	Eif6	eukaryotic translation initiation factor 6 [Source:MGI Symbol;Acc:MGI:1196288]	0.552744	5.36991	10.0701	0.00150699	0.00318165	-0.540994	5.36991	9.40059	0.00216916	0.00525944
ENSMUSG00000027618	18041	Nfs1	nitrogen fixation gene 1 (S. cerevisiae) [Source:MGI Symbol;Acc:MGI:1316706]	0.89969	5.09142	24.1908	8.72493e-07	3.63827e-06	-0.534516	5.09142	8.316	0.00392974	0.00893851
ENSMUSG00000027651	70470	Rprd1b	regulation of nuclear pre-mRNA domain containing 1B [Source:MGI Symbol;Acc:MGI:1917720]	0.488264	4.96508	12.1761	0.000484062	0.00115159	-0.56949	4.96508	15.7348	7.28697e-05	0.000257897
ENSMUSG00000027667	67778	Zfp639	zinc finger protein 639 [Source:MGI Symbol;Acc:MGI:1915028]	0.281686	4.78378	5.11135	0.0237698	0.0386309	-0.921838	4.78378	50.1344	1.43568e-12	2.19495e-11
ENSMUSG00000027722	57815	Spata5	spermatogenesis associated 5 [Source:MGI Symbol;Acc:MGI:1927170]	0.330538	3.16008	4.02577	0.0448103	0.0681018	-0.71572	3.16008	16.5884	4.6435e-05	0.000172619
ENSMUSG00000027770	72162	Dhx36	DEAH (Asp-Glu-Ala-His) box polypeptide 36 [Source:MGI Symbol;Acc:MGI:1919412]	0.482578	6.41231	13.2713	0.000269499	0.000675636	-0.431766	6.41231	10.4335	0.00123748	0.00320079
ENSMUSG00000027793	12427	Ccna1	cyclin A1 [Source:MGI Symbol;Acc:MGI:108042]	1.60465	0.828855	21.0346	4.51073e-06	1.63296e-05	-0.811205	0.828855	4.13598	0.0419809	0.0718425
ENSMUSG00000027804	67738	Ppid	peptidylprolyl isomerase D (cyclophilin D) [Source:MGI Symbol;Acc:MGI:1914988]	0.607981	5.93463	22.8912	1.71436e-06	6.76112e-06	-0.611623	5.93463	22.4072	2.20547e-06	1.12052e-05
ENSMUSG00000027805	18645	Pfn2	profilin 2 [Source:MGI Symbol;Acc:MGI:97550]	0.659499	9.82809	10.4799	0.00120679	0.00260291	-0.583999	9.82809	8.22507	0.00413157	0.00934647
ENSMUSG00000027810	229317	Eif2a	eukaryotic translation initiation factor 2A [Source:MGI Symbol;Acc:MGI:1098684]	0.359426	5.78984	7.83679	0.00511935	0.00964932	-0.494847	5.78984	14.3844	0.000149033	0.000485321
ENSMUSG00000027827	16497	Kcnab1	potassium voltage-gated channel, shaker-related subfamily, beta member 1 [Source:MGI Symbol;Acc:MGI:109155]	1.48772	7.65136	33.8857	5.84469e-09	3.71497e-08	-1.1021	7.65136	18.8433	1.41906e-05	5.94426e-05
ENSMUSG00000027835	56426	Pdcd10	programmed cell death 10 [Source:MGI Symbol;Acc:MGI:1928396]	0.547702	5.01636	14.1273	0.000170849	0.000447473	-0.593084	5.01636	15.8058	7.01876e-05	0.00024936
ENSMUSG00000027865	14547	Gdap2	ganglioside-induced differentiation-associated-protein 2 [Source:MGI Symbol;Acc:MGI:1338001]	0.48123	5.38406	11.1269	0.000850826	0.00190454	-0.950572	5.38406	41.1051	1.4426e-10	1.63796e-09
ENSMUSG00000027879	20333	Sec22b	SEC22 homolog B, vesicle trafficking protein [Source:MGI Symbol;Acc:MGI:1338759]	0.466016	7.0571	9.50269	0.00205171	0.00422065	-0.886671	7.0571	33.6096	6.73601e-09	5.78157e-08
ENSMUSG00000027889	109674	Ampd2	adenosine monophosphate deaminase 2 [Source:MGI Symbol;Acc:MGI:88016]	0.741975	4.48353	17.7207	2.55833e-05	7.91432e-05	-0.372921	4.48353	4.29935	0.0381269	0.0659872
ENSMUSG00000027905	53975	Ddx20	DEAD (Asp-Glu-Ala-Asp) box polypeptide 20 [Source:MGI Symbol;Acc:MGI:1858415]	0.386751	3.41732	5.6149	0.0178084	0.0297438	-0.722892	3.41732	17.5682	2.7719e-05	0.000108158
ENSMUSG00000027944	23897	Hax1	HCLS1 associated X-1 [Source:MGI Symbol;Acc:MGI:1346319]	0.884053	3.57294	23.1958	1.46315e-06	5.8491e-06	-0.450276	3.57294	5.56851	0.0182863	0.0346875
ENSMUSG00000027951	56417	Adar	adenosine deaminase, RNA-specific [Source:MGI Symbol;Acc:MGI:1889575]	0.447905	6.99362	7.48789	0.00621152	0.0114982	-0.805813	6.99362	23.7915	1.07355e-06	5.88768e-06
ENSMUSG00000027968	28036	Larp7	La ribonucleoprotein domain family, member 7 [Source:MGI Symbol;Acc:MGI:107634]	0.95026	4.52632	39.4909	3.29586e-10	2.60073e-09	-0.455746	4.52632	8.53294	0.00348775	0.00804316
ENSMUSG00000027998	53317	Plrg1	pleiotropic regulator 1 [Source:MGI Symbol;Acc:MGI:1858197]	0.577397	5.39292	12.8359	0.000340025	0.0008336	-0.471113	5.39292	8.32814	0.00390357	0.00888384
ENSMUSG00000028007	76561	Snx7	sorting nexin 7 [Source:MGI Symbol;Acc:MGI:1923811]	0.651845	3.47913	10.873	0.000975758	0.00215141	-1.08198	3.47913	26.8365	2.21419e-07	1.40845e-06
ENSMUSG00000028010	68147	Gar1	GAR1 ribonucleoprotein [Source:MGI Symbol;Acc:MGI:1930948]	0.967127	2.06543	21.0748	4.41709e-06	1.60179e-05	-0.820503	2.06543	12.1832	0.000482211	0.00137843
ENSMUSG00000028013	74776	Ppa2	pyrophosphatase (inorganic) 2 [Source:MGI Symbol;Acc:MGI:1922026]	1.24751	5.61619	86.165	1.65534e-20	8.02768e-19	-0.357666	5.61619	6.91058	0.00856872	0.0178032
ENSMUSG00000028035	67035	Dnajb4	DnaJ heat shock protein family (Hsp40) member B4 [Source:MGI Symbol;Acc:MGI:1914285]	0.90754	6.43527	30.0783	4.14944e-08	2.23109e-07	-0.912155	6.43527	29.8031	4.78215e-08	3.48337e-07
ENSMUSG00000028057	19769	Rit1	Ras-like without CAAX 1 [Source:MGI Symbol;Acc:MGI:108053]	0.549602	5.50187	15.3015	9.16458e-05	0.000253198	-0.428255	5.50187	9.00526	0.00269204	0.00638337
ENSMUSG00000028069	66614	Gpatch4	G patch domain containing 4 [Source:MGI Symbol;Acc:MGI:1913864]	0.612165	5.06074	23.3976	1.31741e-06	5.32018e-06	-0.526993	5.06074	16.33	5.32142e-05	0.000194783
ENSMUSG00000028099	74414	Polr3c	polymerase (RNA) III (DNA directed) polypeptide C [Source:MGI Symbol;Acc:MGI:1921664]	0.426741	4.54516	9.99396	0.00157054	0.00330564	-0.44027	4.54516	9.98613	0.00157724	0.0039691
ENSMUSG00000028102	18632	Pex11b	peroxisomal biogenesis factor 11 beta [Source:MGI Symbol;Acc:MGI:1338882]	0.653473	5.92951	21.0065	4.57727e-06	1.6541e-05	-0.565112	5.92951	15.3393	8.98299e-05	0.000310522
ENSMUSG00000028133	66568	Rwdd3	RWD domain containing 3 [Source:MGI Symbol;Acc:MGI:1920420]	1.1131	2.98128	33.3527	7.68705e-09	4.78542e-08	-0.5141	2.98128	6.3	0.0120738	0.0240637
ENSMUSG00000028134	56195	Ptbp2	polypyrimidine tract binding protein 2 [Source:MGI Symbol;Acc:MGI:1860489]	0.272408	6.53986	3.84726	0.0498274	0.0748175	-0.689563	6.53986	24.0884	9.20113e-07	5.13252e-06
ENSMUSG00000028140	78523	Mrpl9	mitochondrial ribosomal protein L9 [Source:MGI Symbol;Acc:MGI:2137211]	0.646579	5.11319	15.6183	7.75011e-05	0.000217212	-0.4994	5.11319	9.00867	0.00268702	0.00637237
ENSMUSG00000028149	229877	Rap1gds1	RAP1, GTP-GDP dissociation stimulator 1 [Source:MGI Symbol;Acc:MGI:2385189]	0.473881	8.18177	10.4897	0.00120039	0.00259081	-0.784349	8.18177	28.3544	1.01017e-07	6.88093e-07
ENSMUSG00000028156	13684	Eif4e	eukaryotic translation initiation factor 4E [Source:MGI Symbol;Acc:MGI:95305]	0.363549	6.78793	5.05849	0.0245056	0.0397064	-0.664743	6.78793	16.6409	4.51668e-05	0.000168605
ENSMUSG00000028187	70285	Rpf1	ribosome production factor 1 homolog [Source:MGI Symbol;Acc:MGI:1917535]	1.35343	3.56084	50.2961	1.32213e-12	1.66104e-11	-0.517364	3.56084	6.69568	0.00966467	0.0197715
ENSMUSG00000028212	12448	Ccne2	cyclin E2 [Source:MGI Symbol;Acc:MGI:1329034]	0.645205	4.20153	15.8237	6.95247e-05	0.000197182	-0.347458	4.20153	4.33253	0.0373906	0.0648478
ENSMUSG00000028218	68099	Fam92a	family with sequence similarity 92, member A [Source:MGI Symbol;Acc:MGI:1915349]	0.92017	5.71016	39.1793	3.86626e-10	3.01506e-09	-0.691499	5.71016	21.4387	3.65317e-06	1.77111e-05
ENSMUSG00000028221	72519	Tmem55a	transmembrane protein 55A [Source:MGI Symbol;Acc:MGI:1919769]	0.678604	6.96151	24.621	6.97877e-07	2.96816e-06	-0.548133	6.96151	15.8828	6.739e-05	0.000240344
ENSMUSG00000028222	12307	Calb1	calbindin 1 [Source:MGI Symbol;Acc:MGI:88248]	1.26235	7.86688	41.3111	1.29828e-10	1.1112e-09	-1.0816	7.86688	30.361	3.58663e-08	2.66577e-07
ENSMUSG00000028224	27354	Nbn	nibrin [Source:MGI Symbol;Acc:MGI:1351625]	0.810318	4.55979	26.3946	2.78323e-07	1.27961e-06	-0.424979	4.55979	6.89688	0.00863465	0.0179168
ENSMUSG00000028251	77032	Tstd3	thiosulfate sulfurtransferase (rhodanese)-like domain containing 3 [Source:MGI Symbol;Acc:MGI:1924282]	1.31088	4.51035	48.3977	3.47985e-12	4.03934e-11	-0.830006	4.51035	18.4036	1.78718e-05	7.30416e-05
ENSMUSG00000028261	68493	Ndufaf4	NADH dehydrogenase (ubiquinone) 1 alpha subcomplex, assembly factor 4 [Source:MGI Symbol;Acc:MGI:1915743]	0.745791	5.56235	35.0026	3.29272e-09	2.18125e-08	-0.773724	5.56235	35.7115	2.28815e-09	2.13466e-08
ENSMUSG00000028271	229906	Gtf2b	general transcription factor IIB [Source:MGI Symbol;Acc:MGI:2385191]	0.924525	5.41718	46.5282	9.03102e-12	9.6668e-11	-0.615224	5.41718	19.7627	8.76751e-06	3.85613e-05
ENSMUSG00000028277	56228	Ube2j1	ubiquitin-conjugating enzyme E2J 1 [Source:MGI Symbol;Acc:MGI:1926245]	0.620482	6.01882	17.2115	3.3441e-05	0.000100918	-0.754102	6.01882	24.7228	6.61973e-07	3.79045e-06
ENSMUSG00000028291	433693	Akirin2	akirin 2 [Source:MGI Symbol;Acc:MGI:1889364]	0.514991	5.96197	9.33623	0.00224667	0.00457643	-0.912648	5.96197	28.3701	1.00201e-07	6.83655e-07
ENSMUSG00000028322	66362	Exosc3	exosome component 3 [Source:MGI Symbol;Acc:MGI:1913612]	1.19761	2.57243	20.1528	7.14945e-06	2.47616e-05	-0.622954	2.57243	4.96543	0.0258589	0.0469479
ENSMUSG00000028329	22590	Xpa	xeroderma pigmentosum, complementation group A [Source:MGI Symbol;Acc:MGI:99135]	1.34647	2.99804	47.5498	5.36236e-12	5.98239e-11	-0.626487	2.99804	8.90042	0.00285105	0.00671638
ENSMUSG00000028331	74753	Trmo	tRNA methyltransferase O [Source:MGI Symbol;Acc:MGI:1922003]	0.57126	2.04528	5.41864	0.0199229	0.0329388	-0.524062	2.04528	4.07266	0.0435825	0.0742094
ENSMUSG00000028367	22166	Txn1	thioredoxin 1 [Source:MGI Symbol;Acc:MGI:98874]	1.19947	7.00201	49.4081	2.07883e-12	2.52957e-11	-0.338821	7.00201	3.99832	0.0455456	0.0771022
ENSMUSG00000028398	66928	Tmem261	transmembrane protein 261 [Source:MGI Symbol;Acc:MGI:1914178]	1.0875	4.90176	48.9578	2.61525e-12	3.12964e-11	-0.500168	4.90176	9.93855	0.00161853	0.00406133
ENSMUSG00000028410	15502	Dnaja1	DnaJ heat shock protein family (Hsp40) member A1 [Source:MGI Symbol;Acc:MGI:1270129]	0.650485	7.55539	24.5292	7.31925e-07	3.09556e-06	-0.709641	7.55539	28.8251	7.92164e-08	5.51103e-07
ENSMUSG00000028411	66408	Aptx	aprataxin [Source:MGI Symbol;Acc:MGI:1913658]	0.484112	5.18976	12.0273	0.000524257	0.00123502	-0.396324	5.18976	7.76195	0.00533582	0.011712
ENSMUSG00000028430	230082	Nol6	nucleolar protein family 6 (RNA-associated) [Source:MGI Symbol;Acc:MGI:2140151]	0.390873	5.23915	5.12109	0.0236368	0.0384485	-0.728622	5.23915	17.1545	3.44596e-05	0.000131559
ENSMUSG00000028436	68970	Dcaf12	DDB1 and CUL4 associated factor 12 [Source:MGI Symbol;Acc:MGI:1916220]	0.470997	5.00079	6.27435	0.0122498	0.0212475	-0.539826	5.00079	8.01067	0.00465024	0.0103647
ENSMUSG00000028437	67123	Ubap1	ubiquitin-associated protein 1 [Source:MGI Symbol;Acc:MGI:2149543]	0.406868	5.15256	6.3574	0.0116893	0.0203559	-0.567383	5.15256	11.9448	0.000548012	0.00154843
ENSMUSG00000028439	71901	Fam219a	family with sequence similarity 219, member A [Source:MGI Symbol;Acc:MGI:1919151]	0.501182	3.43776	9.55881	0.00198992	0.0041042	-0.637087	3.43776	13.7694	0.000206675	0.000650366
ENSMUSG00000028452	269523	Vcp	valosin containing protein [Source:MGI Symbol;Acc:MGI:99919]	1.097	5.36416	56.0441	7.08636e-14	1.13123e-12	-0.392834	5.36416	6.9921	0.00818701	0.0170933
ENSMUSG00000028478	12757	Clta	clathrin, light polypeptide (Lca) [Source:MGI Symbol;Acc:MGI:894297]	1.07278	7.21149	41.5659	1.13962e-10	9.86285e-10	-0.763546	7.21149	21.0215	4.54163e-06	2.14984e-05
ENSMUSG00000028479	50798	Gne	glucosamine (UDP-N-acetyl)-2-epimerase/N-acetylmannosamine kinase [Source:MGI Symbol;Acc:MGI:1354951]	0.476194	4.03736	7.68054	0.00558196	0.0104397	-0.713877	4.03736	16.053	6.15942e-05	0.000221814
ENSMUSG00000028484	101739	Psip1	PC4 and SFRS1 interacting protein 1 [Source:MGI Symbol;Acc:MGI:2142116]	1.05503	7.6471	57.2338	3.86967e-14	6.39841e-13	-0.739405	7.6471	28.0691	1.17061e-07	7.88021e-07
ENSMUSG00000028530	16451	Jak1	Janus kinase 1 [Source:MGI Symbol;Acc:MGI:96628]	0.319683	7.85492	4.31383	0.0378038	0.0586594	-0.654577	7.85492	17.8683	2.36732e-05	9.40034e-05
ENSMUSG00000028540	67728	Dph2	DPH2 homolog [Source:MGI Symbol;Acc:MGI:1914978]	0.530249	3.76118	11.5015	0.000695392	0.00159218	-0.6647	3.76118	16.3911	5.15263e-05	0.00018937
ENSMUSG00000028557	29864	Rnf11	ring finger protein 11 [Source:MGI Symbol;Acc:MGI:1352759]	0.513902	8.03956	7.84661	0.00509161	0.00960247	-0.371849	8.03956	4.10406	0.0427804	0.0730006
ENSMUSG00000028568	70533	Btf3l4	basic transcription factor 3-like 4 [Source:MGI Symbol;Acc:MGI:1915312]	0.435443	4.2734	7.22816	0.00717689	0.0130971	-0.670035	4.2734	16.0329	6.22502e-05	0.000223934
ENSMUSG00000028608	74098	0610037L13Rik	RIKEN cDNA 0610037L13 gene [Source:MGI Symbol;Acc:MGI:1921348]	0.411047	6.06308	6.40365	0.0113886	0.0198781	-0.562524	6.06308	11.756	0.000606468	0.00169473
ENSMUSG00000028609	17149	Magoh	mago homolog, exon junction complex core component [Source:MGI Symbol;Acc:MGI:1330312]	1.08037	5.34953	45.7056	1.37426e-11	1.41896e-10	-0.538533	5.34953	11.0651	0.000879667	0.00236464
ENSMUSG00000028622	56280	Mrpl37	mitochondrial ribosomal protein L37 [Source:MGI Symbol;Acc:MGI:1926268]	0.962998	4.93042	43.1554	5.05599e-11	4.68531e-10	-0.546077	4.93042	13.1549	0.000286766	0.000868231
ENSMUSG00000028629	73172	Exo5	exonuclease 5 [Source:MGI Symbol;Acc:MGI:1920422]	0.678778	2.63959	14.4346	0.000145113	0.000385778	-0.75176	2.63959	14.8138	0.000118663	0.00039771
ENSMUSG00000028636	106564	Ppcs	phosphopantothenoylcysteine synthetase [Source:MGI Symbol;Acc:MGI:1915237]	1.39813	2.11661	28.7005	8.44816e-08	4.28566e-07	-0.857505	2.11661	9.02503	0.00266308	0.00632552
ENSMUSG00000028637	73332	Ccdc30	coiled-coil domain containing 30 [Source:MGI Symbol;Acc:MGI:1920582]	0.737937	2.93761	9.16527	0.00246651	0.0049755	-0.569565	2.93761	5.08791	0.0240932	0.0441242
ENSMUSG00000028639	22608	Ybx1	Y box protein 1 [Source:MGI Symbol;Acc:MGI:99146]	0.424625	6.24314	5.67072	0.0172503	0.0289081	-0.377473	6.24314	4.43172	0.035277	0.0617486
ENSMUSG00000028646	54170	Rragc	Ras-related GTP binding C [Source:MGI Symbol;Acc:MGI:1858751]	0.431896	6.04006	7.79708	0.00523307	0.00984804	-0.649018	6.04006	17.1796	3.40073e-05	0.000130038
ENSMUSG00000028647	56309	Mycbp	MYC binding protein [Source:MGI Symbol;Acc:MGI:1891750]	0.509153	3.42703	10.8978	0.000962792	0.00212514	-0.397034	3.42703	5.96901	0.0145594	0.0283718
ENSMUSG00000028669	66193	Pithd1	PITH (C-terminal proteasome-interacting domain of thioredoxin-like) domain containing 1 [Source:MGI Symbol;Acc:MGI:1913443]	0.934817	5.99832	30.1053	4.09201e-08	2.20494e-07	-0.620456	5.99832	13.0782	0.000298751	0.000900149
ENSMUSG00000028677	66743	Rnf220	ring finger protein 220 [Source:MGI Symbol;Acc:MGI:1913993]	1.05025	6.05613	40.8486	1.64494e-10	1.38122e-09	-0.377794	6.05613	5.25279	0.0219116	0.0406465
ENSMUSG00000028690	67096	Mmachc	methylmalonic aciduria cblC type, with homocystinuria [Source:MGI Symbol;Acc:MGI:1914346]	0.789172	4.17331	22.5655	2.03102e-06	7.89345e-06	-0.365427	4.17331	4.58684	0.0322183	0.0570491
ENSMUSG00000028692	58810	Akr1a1	aldo-keto reductase family 1, member A1 (aldehyde reductase) [Source:MGI Symbol;Acc:MGI:1929955]	0.864091	8.76398	27.6332	1.46639e-07	7.11135e-07	-0.597076	8.76398	13.2456	0.000273214	0.000831894
ENSMUSG00000028710	230649	Atpaf1	ATP synthase mitochondrial F1 complex assembly factor 1 [Source:MGI Symbol;Acc:MGI:2180560]	0.685837	4.09695	15.1272	0.000100504	0.000275689	-0.636875	4.09695	12.2188	0.000473104	0.00135472
ENSMUSG00000028719	66588	Cmpk1	cytidine monophosphate (UMP-CMP) kinase 1 [Source:MGI Symbol;Acc:MGI:1913838]	0.732861	6.85101	21.9092	2.85862e-06	1.07629e-05	-0.780271	6.85101	24.437	7.67796e-07	4.35591e-06
ENSMUSG00000028729	69072	Ebna1bp2	EBNA1 binding protein 2 [Source:MGI Symbol;Acc:MGI:1916322]	0.886754	5.06476	40.4037	2.06551e-10	1.70088e-09	-0.550176	5.06476	14.7652	0.00012176	0.000407106
ENSMUSG00000028741	69902	Mrto4	mRNA turnover 4, ribosome maturation factor [Source:MGI Symbol;Acc:MGI:1917152]	0.887728	4.55811	44.373	2.714e-11	2.64313e-10	-0.287774	4.55811	4.36301	0.0367273	0.0638773
ENSMUSG00000028755	72269	Cda	cytidine deaminase [Source:MGI Symbol;Acc:MGI:1919519]	1.04601	-0.00710235	11.3887	0.000738928	0.0016796	-1.1346	-0.00710235	8.23804	0.00410214	0.00928619
ENSMUSG00000028759	15441	Hp1bp3	heterochromatin protein 1, binding protein 3 [Source:MGI Symbol;Acc:MGI:109369]	0.426408	7.14073	9.0512	0.00262522	0.00526262	-0.775048	7.14073	29.2993	6.20185e-08	4.40862e-07
ENSMUSG00000028773	14077	Fabp3	fatty acid binding protein 3, muscle and heart [Source:MGI Symbol;Acc:MGI:95476]	1.05842	5.94238	34.8081	3.6386e-09	2.39796e-08	-0.735798	5.94238	16.6057	4.60117e-05	0.000171259
ENSMUSG00000028779	67898	Pef1	penta-EF hand domain containing 1 [Source:MGI Symbol;Acc:MGI:1915148]	1.05874	6.07319	52.7266	3.83368e-13	5.38593e-12	-0.861311	6.07319	33.8783	5.86693e-09	5.08549e-08
ENSMUSG00000028785	15444	Hpca	hippocalcin [Source:MGI Symbol;Acc:MGI:1336200]	1.33199	8.95307	39.1112	4.00348e-10	3.11332e-09	-0.867246	8.95307	16.8581	4.0282e-05	0.000152077
ENSMUSG00000028789	242669	Azin2	antizyme inhibitor 2 [Source:MGI Symbol;Acc:MGI:2442093]	1.21061	4.23652	53.6078	2.44784e-13	3.5561e-12	-0.574121	4.23652	11.1661	0.000833065	0.00225064
ENSMUSG00000028790	20218	Khdrbs1	KH domain containing, RNA binding, signal transduction associated 1 [Source:MGI Symbol;Acc:MGI:893579]	1.10576	5.84487	67.4468	2.16446e-16	5.18784e-15	-0.777414	5.84487	32.1754	1.40865e-08	1.14022e-07
ENSMUSG00000028793	75234	Rnf19b	ring finger protein 19B [Source:MGI Symbol;Acc:MGI:1922484]	0.555827	4.74711	12.012	0.0005286	0.0012442	-0.734192	4.74711	19.8442	8.40161e-06	3.71484e-05
ENSMUSG00000028795	66264	Ccdc28b	coiled coil domain containing 28B [Source:MGI Symbol;Acc:MGI:1913514]	0.829877	4.14033	32.9251	9.57803e-09	5.85093e-08	-0.376771	4.14033	6.25917	0.0123552	0.024554
ENSMUSG00000028807	73680	Zbtb8a	zinc finger and BTB domain containing 8a [Source:MGI Symbol;Acc:MGI:1920930]	0.739043	2.87538	11.7775	0.000599513	0.00139161	-0.544961	2.87538	5.86292	0.0154631	0.029919
ENSMUSG00000028811	107271	Yars	tyrosyl-tRNA synthetase [Source:MGI Symbol;Acc:MGI:2147627]	0.827822	6.7072	25.776	3.83431e-07	1.7159e-06	-0.772133	6.7072	22.1184	2.56346e-06	1.28513e-05
ENSMUSG00000028820	71514	Sfpq	splicing factor proline/glutamine rich (polypyrimidine tract binding protein associated) [Source:MGI Symbol;Acc:MGI:1918764]	0.791905	7.00147	32.9043	9.68083e-09	5.90807e-08	-0.790324	7.00147	32.2114	1.38275e-08	1.12144e-07
ENSMUSG00000028833	26562	Ncdn	neurochondrin [Source:MGI Symbol;Acc:MGI:1347351]	0.771463	8.16442	19.1944	1.18059e-05	3.91662e-05	-0.383067	8.16442	4.75519	0.02921	0.0523747
ENSMUSG00000028843	73723	Sh3bgrl3	SH3 domain binding glutamic acid-rich protein-like 3 [Source:MGI Symbol;Acc:MGI:1920973]	0.662662	7.62998	17.8369	2.4067e-05	7.49261e-05	-0.65503	7.62998	17.3036	3.18577e-05	0.000122809
ENSMUSG00000028849	245877	Map7d1	MAP7 domain containing 1 [Source:MGI Symbol;Acc:MGI:2384297]	0.500853	6.37238	9.62151	0.00192311	0.00398122	-0.873399	6.37238	28.4265	9.73225e-08	6.65651e-07
ENSMUSG00000028850	242691	Gpatch3	G patch domain containing 3 [Source:MGI Symbol;Acc:MGI:2442492]	0.724517	0.521157	6.88736	0.00868072	0.0155615	-0.84185	0.521157	6.5968	0.0102162	0.0207874
ENSMUSG00000028863	70088	Meaf6	MYST/Esa1-associated factor 6 [Source:MGI Symbol;Acc:MGI:1917338]	0.619988	6.00159	21.4663	3.60096e-06	1.32548e-05	-0.805843	6.00159	34.8955	3.47881e-09	3.12962e-08
ENSMUSG00000028879	100226	Stx12	syntaxin 12 [Source:MGI Symbol;Acc:MGI:1931027]	0.370928	7.28446	8.49834	0.00355471	0.00692864	-0.550926	7.28446	18.4804	1.71665e-05	7.04444e-05
ENSMUSG00000028882	100336	Ppp1r8	protein phosphatase 1, regulatory (inhibitor) subunit 8 [Source:MGI Symbol;Acc:MGI:2140494]	0.421059	4.51354	6.03836	0.0139982	0.0239333	-0.709017	4.51354	16.1918	5.72407e-05	0.000208027
ENSMUSG00000028889	230734	Yrdc	yrdC domain containing (E.coli) [Source:MGI Symbol;Acc:MGI:2387201]	0.885904	4.27675	15.0801	0.000103045	0.000282055	-0.94034	4.27675	16.2277	5.61654e-05	0.000204432
ENSMUSG00000028893	230784	Sesn2	sestrin 2 [Source:MGI Symbol;Acc:MGI:2651874]	0.451118	2.79183	5.82872	0.0157666	0.0266445	-0.498406	2.79183	6.3465	0.0117613	0.0235113
ENSMUSG00000028896	100088	Rcc1	regulator of chromosome condensation 1 [Source:MGI Symbol;Acc:MGI:1913989]	0.916883	2.54038	19.012	1.29897e-05	4.27018e-05	-0.708434	2.54038	9.58602	0.00196065	0.00481024
ENSMUSG00000028898	71787	Trnau1ap	tRNA selenocysteine 1 associated protein 1 [Source:MGI Symbol;Acc:MGI:1919037]	0.897698	3.57687	31.7987	1.71011e-08	9.93223e-08	-0.403407	3.57687	5.77644	0.0162424	0.0312523
ENSMUSG00000028899	66464	Taf12	TATA-box binding protein associated factor 12 [Source:MGI Symbol;Acc:MGI:1913714]	0.709298	4.91846	22.4129	2.19892e-06	8.49438e-06	-0.499106	4.91846	10.6013	0.00113009	0.00295286
ENSMUSG00000028902	75062	Sf3a3	splicing factor 3a, subunit 3 [Source:MGI Symbol;Acc:MGI:1922312]	0.918674	4.80443	35.8881	2.08981e-09	1.43526e-08	-0.470568	4.80443	8.98686	0.00271928	0.00644337
ENSMUSG00000028907	67205	Utp11	UTP11 small subunit processome component [Source:MGI Symbol;Acc:MGI:1914455]	0.522257	4.85455	10.7771	0.00102765	0.00225214	-0.490198	4.85455	9.11487	0.00253541	0.00604905
ENSMUSG00000028932	19181	Psmc2	proteasome (prosome, macropain) 26S subunit, ATPase 2 [Source:MGI Symbol;Acc:MGI:109555]	0.439511	7.19204	8.97613	0.00273529	0.00546074	-0.519855	7.19204	12.425	0.000423627	0.00122827
ENSMUSG00000028937	70025	Acot7	acyl-CoA thioesterase 7 [Source:MGI Symbol;Acc:MGI:1917275]	1.12036	8.63338	36.1743	1.80434e-09	1.25369e-08	-0.63022	8.63338	11.5979	0.000660253	0.00182285
ENSMUSG00000028945	19744	Rheb	Ras homolog enriched in brain [Source:MGI Symbol;Acc:MGI:97912]	1.02866	6.92503	32.5527	1.16004e-08	6.97116e-08	-0.832851	6.92503	21.22	4.09471e-06	1.96117e-05
ENSMUSG00000028953	27407	Abcf2	ATP-binding cassette, sub-family F (GCN20), member 2 [Source:MGI Symbol;Acc:MGI:1351657]	0.352916	6.02992	5.2125	0.0224251	0.0366208	-0.510494	6.02992	10.6904	0.00107695	0.00283136
ENSMUSG00000028954	53312	Nub1	negative regulator of ubiquitin-like proteins 1 [Source:MGI Symbol;Acc:MGI:1889001]	0.647544	5.57221	21.1888	4.16188e-06	1.51817e-05	-0.626087	5.57221	19.0578	1.26819e-05	5.36361e-05
ENSMUSG00000028969	12568	Cdk5	cyclin-dependent kinase 5 [Source:MGI Symbol;Acc:MGI:101765]	0.586007	6.61796	23.7073	1.12154e-06	4.58482e-06	-0.482043	6.61796	15.7083	7.39001e-05	0.000261099
ENSMUSG00000028974	13347	Dffa	DNA fragmentation factor, alpha subunit [Source:MGI Symbol;Acc:MGI:1196227]	0.587305	5.71243	17.9446	2.27428e-05	7.12279e-05	-0.708977	5.71243	25.1366	5.34093e-07	3.13262e-06
ENSMUSG00000028977	69743	Casz1	castor zinc finger 1 [Source:MGI Symbol;Acc:MGI:1196251]	1.2468	2.29408	43.3422	4.59564e-11	4.28711e-10	-0.584246	2.29408	7.53421	0.00605382	0.0130693
ENSMUSG00000028982	70556	Slc25a33	solute carrier family 25, member 33 [Source:MGI Symbol;Acc:MGI:1917806]	1.57942	4.83628	63.2668	1.80518e-15	3.71166e-14	-0.3931	4.83628	3.88087	0.0488392	0.0818531
ENSMUSG00000029014	22791	Dnajc2	DnaJ heat shock protein family (Hsp40) member C2 [Source:MGI Symbol;Acc:MGI:99470]	1.01072	4.92719	38.7697	4.76869e-10	3.64869e-09	-0.63178	4.92719	14.51	0.000139417	0.000458133
ENSMUSG00000029038	68991	Ssu72	Ssu72 RNA polymerase II CTD phosphatase homolog (yeast) [Source:MGI Symbol;Acc:MGI:1916241]	0.809204	5.77649	36.0128	1.96021e-09	1.35071e-08	-0.471549	5.77649	11.89	0.000564364	0.00158897
ENSMUSG00000029095	231148	Ablim2	actin-binding LIM protein 2 [Source:MGI Symbol;Acc:MGI:2385758]	0.410061	6.03585	4.70188	0.0301296	0.0478586	-0.687841	6.03585	12.9732	0.000315976	0.000945825
ENSMUSG00000029123	64293	Stk32b	serine/threonine kinase 32B [Source:MGI Symbol;Acc:MGI:1927552]	1.57315	1.96003	21.7725	3.06966e-06	1.15027e-05	-0.894753	1.96003	6.23665	0.0125133	0.0248295
ENSMUSG00000029125	71116	Stx18	syntaxin 18 [Source:MGI Symbol;Acc:MGI:1918366]	0.416897	4.31656	11.7524	0.000607641	0.00140793	-0.371986	4.31656	8.60218	0.00335761	0.00776996
ENSMUSG00000029128	100972	Rab28	RAB28, member RAS oncogene family [Source:MGI Symbol;Acc:MGI:1917285]	0.677473	5.6077	14.173	0.000166749	0.000437769	-0.446606	5.6077	6.0575	0.0138473	0.0271559
ENSMUSG00000029131	23950	Dnajb6	DnaJ heat shock protein family (Hsp40) member B6 [Source:MGI Symbol;Acc:MGI:1344381]	0.519466	4.30987	10.8546	0.00098551	0.0021701	-0.768839	4.30987	22.1164	2.56611e-06	1.28607e-05
ENSMUSG00000029141	20534	Slc4a1ap	solute carrier family 4 (anion exchanger), member 1, adaptor protein [Source:MGI Symbol;Acc:MGI:1196608]	0.812862	4.42477	24.1979	8.69283e-07	3.62689e-06	-0.706934	4.42477	17.1313	3.48825e-05	0.000133081
ENSMUSG00000029145	13667	Eif2b4	eukaryotic translation initiation factor 2B, subunit 4 delta [Source:MGI Symbol;Acc:MGI:95300]	1.18535	4.76957	72.7249	1.49038e-17	4.37232e-16	-0.374549	4.76957	6.83723	0.00892771	0.0184179
ENSMUSG00000029148	192292	Nrbp1	nuclear receptor binding protein 1 [Source:MGI Symbol;Acc:MGI:2183436]	0.737608	5.19022	26.2654	2.97576e-07	1.35948e-06	-0.639643	5.19022	18.8153	1.44009e-05	6.02174e-05
ENSMUSG00000029165	231093	Agbl5	ATP/GTP binding protein-like 5 [Source:MGI Symbol;Acc:MGI:2441745]	0.529643	1.09325	4.69731	0.0302099	0.04797	-0.539194	1.09325	3.86023	0.0494436	0.0826993
ENSMUSG00000029166	100732	Mapre3	microtubule-associated protein, RP/EB family, member 3 [Source:MGI Symbol;Acc:MGI:2140967]	1.17665	5.99233	62.5133	2.64647e-15	5.25942e-14	-0.644357	5.99233	18.4372	1.75597e-05	7.18719e-05
ENSMUSG00000029168	65254	Dpysl5	dihydropyrimidinase-like 5 [Source:MGI Symbol;Acc:MGI:1929772]	0.9072	3.65518	20.9191	4.79102e-06	1.72535e-05	-0.617606	3.65518	8.98653	0.00271977	0.00644362
ENSMUSG00000029169	13204	Dhx15	DEAH (Asp-Glu-Ala-His) box polypeptide 15 [Source:MGI Symbol;Acc:MGI:1099786]	0.446164	6.14612	10.4166	0.00124888	0.00268604	-0.724178	6.14612	26.6005	2.50184e-07	1.57396e-06
ENSMUSG00000029177	12615	Cenpa	centromere protein A [Source:MGI Symbol;Acc:MGI:88375]	2.93611	3.49871	138.814	4.83717e-32	1.38727e-29	-0.730439	3.49871	7.97256	0.00474917	0.010549
ENSMUSG00000029178	16599	Klf3	Kruppel-like factor 3 (basic) [Source:MGI Symbol;Acc:MGI:1342773]	0.425727	4.31545	6.05622	0.0138574	0.0237266	-0.400234	4.31545	5.10583	0.0238456	0.0437462
ENSMUSG00000029198	17713	Grpel1	GrpE-like 1, mitochondrial [Source:MGI Symbol;Acc:MGI:1334417]	0.831083	6.65104	36.5961	1.45319e-09	1.02949e-08	-0.436696	6.65104	10.0125	0.0015548	0.00392094
ENSMUSG00000029199	79464	Lias	lipoic acid synthetase [Source:MGI Symbol;Acc:MGI:1934604]	0.503149	6.00883	11.8219	0.000585373	0.00136278	-0.425981	6.00883	8.29962	0.00396533	0.0090096
ENSMUSG00000029201	22235	Ugdh	UDP-glucose dehydrogenase [Source:MGI Symbol;Acc:MGI:1306785]	0.616026	4.59516	17.598	2.72878e-05	8.38391e-05	-0.362273	4.59516	5.77216	0.016282	0.0313176
ENSMUSG00000029223	22223	Uchl1	ubiquitin carboxy-terminal hydrolase L1 [Source:MGI Symbol;Acc:MGI:103149]	0.912027	8.34715	19.1904	1.18307e-05	3.92405e-05	-0.821236	8.34715	15.5573	8.00412e-05	0.000280178
ENSMUSG00000029250	231329	Polr2b	polymerase (RNA) II (DNA directed) polypeptide B [Source:MGI Symbol;Acc:MGI:2388280]	0.387852	6.0001	6.38372	0.0115172	0.0200772	-0.358037	6.0001	5.34965	0.0207264	0.0386853
ENSMUSG00000029265	13486	Dr1	down-regulator of transcription 1 [Source:MGI Symbol;Acc:MGI:1100515]	0.390957	4.78994	5.21315	0.0224167	0.0366106	-0.957304	4.78994	29.5675	5.40018e-08	3.88355e-07
ENSMUSG00000029291	52822	Rufy3	RUN and FYVE domain containing 3 [Source:MGI Symbol;Acc:MGI:106484]	0.463182	7.91273	7.3791	0.00659862	0.0121444	-0.789842	7.91273	21.1861	4.16768e-06	1.99038e-05
ENSMUSG00000029312	246293	Klhl8	kelch-like 8 [Source:MGI Symbol;Acc:MGI:2179430]	0.637088	5.22033	10.3515	0.00129373	0.00277317	-0.985895	5.22033	23.8444	1.04443e-06	5.75078e-06
ENSMUSG00000029345	54723	Tfip11	tuftelin interacting protein 11 [Source:MGI Symbol;Acc:MGI:1930075]	0.804538	4.03205	11.0288	0.000897066	0.0019973	-0.615199	4.03205	6.20831	0.0127152	0.025191
ENSMUSG00000029359	57816	Tesc	tescalcin [Source:MGI Symbol;Acc:MGI:1930803]	2.11319	4.31352	152.965	3.89912e-35	1.85309e-32	-0.365854	4.31352	4.33937	0.0372406	0.0646226
ENSMUSG00000029361	18125	Nos1	nitric oxide synthase 1, neuronal [Source:MGI Symbol;Acc:MGI:97360]	1.12846	5.68368	34.7744	3.70203e-09	2.43783e-08	-0.76804	5.68368	15.8868	6.72476e-05	0.000239888
ENSMUSG00000029376	665563	Mthfd2l	methylenetetrahydrofolate dehydrogenase (NADP+ dependent) 2-like [Source:MGI Symbol;Acc:MGI:1915871]	0.893211	1.20795	11.7912	0.000595116	0.0013822	-0.59622	1.20795	4.19585	0.0405229	0.0696485
ENSMUSG00000029388	209354	Eif2b1	eukaryotic translation initiation factor 2B, subunit 1 (alpha) [Source:MGI Symbol;Acc:MGI:2384802]	0.40849	5.9252	6.2351	0.0125243	0.0216873	-0.526556	5.9252	10.1676	0.00142929	0.00363808
ENSMUSG00000029397	68098	Rchy1	ring finger and CHY zinc finger domain containing 1 [Source:MGI Symbol;Acc:MGI:1915348]	1.07632	5.58834	51.22	8.25718e-13	1.08491e-11	-0.579411	5.58834	14.4702	0.000142397	0.000466634
ENSMUSG00000029404	65105	Arl6ip4	ADP-ribosylation factor-like 6 interacting protein 4 [Source:MGI Symbol;Acc:MGI:1929500]	1.63371	4.80988	81.1186	2.12574e-19	8.47953e-18	-0.609639	4.80988	10.9723	0.000924824	0.00247165
ENSMUSG00000029405	23881	G3bp2	GTPase activating protein (SH3 domain) binding protein 2 [Source:MGI Symbol;Acc:MGI:2442040]	0.535665	7.2448	14.6487	0.000129523	0.000347834	-0.308618	7.2448	4.83978	0.0278104	0.0501298
ENSMUSG00000029422	208606	Rsrc2	arginine/serine-rich coiled-coil 2 [Source:MGI Symbol;Acc:MGI:1913489]	0.373383	6.94922	9.14279	0.002497	0.00502846	-0.835821	6.94922	44.5317	2.50266e-11	3.19978e-10
ENSMUSG00000029430	19384	Ran	RAN, member RAS oncogene family [Source:MGI Symbol;Acc:MGI:1333112]	0.776959	5.91717	29.2247	6.44525e-08	3.32848e-07	-0.632052	5.91717	18.8192	1.43711e-05	6.01079e-05
ENSMUSG00000029432	14467	Gbas	glioblastoma amplified sequence [Source:MGI Symbol;Acc:MGI:1278343]	0.583744	7.01021	9.40771	0.00216074	0.00442034	-0.44602	7.01021	5.4704	0.0193411	0.0364556
ENSMUSG00000029440	67151	Psmd9	proteasome (prosome, macropain) 26S subunit, non-ATPase, 9 [Source:MGI Symbol;Acc:MGI:1914401]	0.840502	4.70521	38.9874	4.26553e-10	3.2986e-09	-0.679115	4.70521	23.4789	1.26293e-06	6.79196e-06
ENSMUSG00000029447	NA	Cct6a	chaperonin containing Tcp1, subunit 6a (zeta) [Source:MGI Symbol;Acc:MGI:107943]	0.490985	6.50703	10.5247	0.00117792	0.00254822	-0.611839	6.50703	16.0548	6.15348e-05	0.000221696
ENSMUSG00000029462	56433	Vps29	VPS29 retromer complex component [Source:MGI Symbol;Acc:MGI:1928344]	0.987585	8.2369	39.335	3.56978e-10	2.80358e-09	-0.503448	8.2369	10.3098	0.00132327	0.00339837
ENSMUSG00000029463	68948	Fam216a	family with sequence similarity 216, member A [Source:MGI Symbol;Acc:MGI:1916198]	1.35481	3.99259	45.5928	1.45579e-11	1.49203e-10	-0.793218	3.99259	14.6757	0.000127682	0.000424093
ENSMUSG00000029464	68080	Gpn3	GPN-loop GTPase 3 [Source:MGI Symbol;Acc:MGI:1289326]	0.40957	3.86561	7.24888	0.00709452	0.0129667	-0.654852	3.86561	16.9809	3.77568e-05	0.000143193
ENSMUSG00000029465	56378	Arpc3	actin related protein 2/3 complex, subunit 3 [Source:MGI Symbol;Acc:MGI:1928375]	0.371595	7.9048	5.41512	0.0199631	0.0329955	-0.469976	7.9048	8.61014	0.00334296	0.00774252
ENSMUSG00000029474	80751	Rnf34	ring finger protein 34 [Source:MGI Symbol;Acc:MGI:2153340]	0.863989	6.29548	28.0211	1.19998e-07	5.91422e-07	-0.685179	6.29548	17.3704	3.07583e-05	0.000118957
ENSMUSG00000029486	94061	Mrpl1	mitochondrial ribosomal protein L1 [Source:MGI Symbol;Acc:MGI:2137202]	0.393609	4.7707	6.56793	0.0103833	0.0183116	-0.558566	4.7707	12.5969	0.00038638	0.00113286
ENSMUSG00000029507	56361	Pus1	pseudouridine synthase 1 [Source:MGI Symbol;Acc:MGI:1929237]	1.42581	3.57835	66.2462	3.97983e-16	9.16904e-15	-1.05207	3.57835	30.7294	2.96636e-08	2.24284e-07
ENSMUSG00000029535	69076	Triap1	TP53 regulated inhibitor of apoptosis 1 [Source:MGI Symbol;Acc:MGI:1916326]	0.598287	5.34968	11.9476	0.00054717	0.00128246	-0.661946	5.34968	14.2087	0.000163613	0.000526816
ENSMUSG00000029536	384281	Gatc	glutamyl-tRNA(Gln) amidotransferase, subunit C [Source:MGI Symbol;Acc:MGI:1923776]	0.604205	4.95923	13.3408	0.000259692	0.000653018	-0.793313	4.95923	21.916	2.84842e-06	1.41098e-05
ENSMUSG00000029551	66506	Psmg3	proteasome (prosome, macropain) assembly chaperone 3 [Source:MGI Symbol;Acc:MGI:1913756]	1.07898	4.18319	42.8235	5.99092e-11	5.46643e-10	-0.537322	4.18319	9.90512	0.00164819	0.00412519
ENSMUSG00000029557	68017	Mrm2	mitochondrial rRNA methyltransferase 2 [Source:MGI Symbol;Acc:MGI:1915267]	1.16859	2.66423	31.8742	1.64486e-08	9.58337e-08	-0.681649	2.66423	9.22579	0.0023863	0.00573277
ENSMUSG00000029559	72357	2210016L21Rik	RIKEN cDNA 2210016L21 gene [Source:MGI Symbol;Acc:MGI:1919607]	1.02294	6.75558	40.4377	2.02986e-10	1.67567e-09	-0.779519	6.75558	23.2806	1.40002e-06	7.46167e-06
ENSMUSG00000029591	22256	Ung	uracil DNA glycosylase [Source:MGI Symbol;Acc:MGI:109352]	1.04527	2.07348	20.1697	7.0868e-06	2.45792e-05	-1.02567	2.07348	15.715	7.36396e-05	0.000260305
ENSMUSG00000029600	100764	Rita1	RBPJ interacting and tubulin associated 1 [Source:MGI Symbol;Acc:MGI:1922021]	1.55785	3.76854	91.1478	1.33329e-21	8.12379e-20	-0.446582	3.76854	6.66414	0.00983724	0.0200776
ENSMUSG00000029617	231874	Ccz1	CCZ1 vacuolar protein trafficking and biogenesis associated [Source:MGI Symbol;Acc:MGI:2141070]	0.644621	5.01935	17.9695	2.24475e-05	7.03848e-05	-0.525899	5.01935	11.4761	0.000704986	0.00193798
ENSMUSG00000029621	56443	Arpc1a	actin related protein 2/3 complex, subunit 1A [Source:MGI Symbol;Acc:MGI:1928896]	0.536506	8.37281	12.5106	0.00040464	0.00097746	-0.502785	8.37281	10.946	0.000938081	0.00250346
ENSMUSG00000029623	231887	Pdap1	PDGFA associated protein 1 [Source:MGI Symbol;Acc:MGI:2448536]	1.17045	6.02633	40.8508	1.64308e-10	1.38035e-09	-0.437881	6.02633	5.72773	0.016699	0.0320197
ENSMUSG00000029627	67235	Zkscan14	zinc finger with KRAB and SCAN domains 14 [Source:MGI Symbol;Acc:MGI:1914485]	0.645967	3.27203	8.32383	0.00391284	0.00756201	-0.57675	3.27203	6.23104	0.012553	0.0249024
ENSMUSG00000029634	74132	Rnf6	ring finger protein (C3H2C3 type) 6 [Source:MGI Symbol;Acc:MGI:1921382]	0.522816	5.953	13.3465	0.000258908	0.000651243	-1.01001	5.953	47.6414	5.11753e-12	7.20177e-11
ENSMUSG00000029641	68895	Rasl11a	RAS-like, family 11, member A [Source:MGI Symbol;Acc:MGI:1916145]	0.966988	2.42084	12.6189	0.000381875	0.000927451	-0.812891	2.42084	8.03646	0.0045845	0.0102292
ENSMUSG00000029681	12054	Bcl7b	B cell CLL/lymphoma 7B [Source:MGI Symbol;Acc:MGI:1332238]	1.10785	4.05977	40.3374	2.13676e-10	1.75434e-09	-0.584703	4.05977	10.4672	0.00121514	0.00314936
ENSMUSG00000029712	83766	Actl6b	actin-like 6B [Source:MGI Symbol;Acc:MGI:1933548]	1.07124	5.50123	58.5838	1.94815e-14	3.4183e-13	-0.650274	5.50123	20.7246	5.30296e-06	2.46809e-05
ENSMUSG00000029713	14693	Gnb2	guanine nucleotide binding protein (G protein), beta 2 [Source:MGI Symbol;Acc:MGI:95784]	1.06494	5.94199	62.1712	3.14862e-15	6.17056e-14	-0.638566	5.94199	21.6691	3.2396e-06	1.58773e-05
ENSMUSG00000029715	74097	Pop7	processing of precursor 7, ribonuclease P family, (S. cerevisiae) [Source:MGI Symbol;Acc:MGI:1921347]	1.11425	4.86716	61.5786	4.25407e-15	8.15233e-14	-0.583465	4.86716	15.9329	6.56288e-05	0.000234616
ENSMUSG00000029722	231801	Agfg2	ArfGAP with FG repeats 2 [Source:MGI Symbol;Acc:MGI:2443267]	0.925996	4.81513	40.8088	1.67872e-10	1.40603e-09	-0.83362	4.81513	30.6939	3.02108e-08	2.28214e-07
ENSMUSG00000029726	231803	Mepce	methylphosphate capping enzyme [Source:MGI Symbol;Acc:MGI:106477]	0.946195	4.96906	32.0915	1.47079e-08	8.65105e-08	-0.766737	4.96906	20.1058	7.32726e-06	3.28788e-05
ENSMUSG00000029752	27053	Asns	asparagine synthetase [Source:MGI Symbol;Acc:MGI:1350929]	0.618437	7.02196	12.8264	0.000341757	0.000837228	-0.510107	7.02196	8.67525	0.0032256	0.0074968
ENSMUSG00000029754	13396	Dlx6	distal-less homeobox 6 [Source:MGI Symbol;Acc:MGI:101927]	3.22454	3.09704	166.492	4.31926e-38	2.47747e-35	-1.20598	3.09704	18.3137	1.87358e-05	7.61424e-05
ENSMUSG00000029755	13395	Dlx5	distal-less homeobox 5 [Source:MGI Symbol;Acc:MGI:101926]	3.37262	3.4166	166.577	4.13818e-38	2.45837e-35	-0.818897	3.4166	8.87564	0.00289001	0.00679564
ENSMUSG00000029769	232664	Ccdc136	coiled-coil domain containing 136 [Source:MGI Symbol;Acc:MGI:1918128]	1.53012	6.21936	98.6359	3.03468e-23	2.38108e-21	-0.6209	6.21936	16.2526	5.54348e-05	0.000202082
ENSMUSG00000029777	353172	Gars	glycyl-tRNA synthetase [Source:MGI Symbol;Acc:MGI:2449057]	1.08545	7.19833	41.4482	1.21033e-10	1.04207e-09	-0.712769	7.19833	17.8936	2.3361e-05	9.28524e-05
ENSMUSG00000029817	101214	Tra2a	transformer 2 alpha homolog (Drosophila) [Source:MGI Symbol;Acc:MGI:1933972]	0.745797	4.65469	19.8442	8.40191e-06	2.8733e-05	-0.570848	4.65469	11.0968	0.000864774	0.00232799
ENSMUSG00000029836	12417	Cbx3	chromobox 3 [Source:MGI Symbol;Acc:MGI:108515]	0.555337	3.02024	13.2951	0.000266097	0.00066761	-0.531653	3.02024	10.4573	0.00122164	0.00316475
ENSMUSG00000029860	22793	Zyx	zyxin [Source:MGI Symbol;Acc:MGI:103072]	0.650539	5.60246	17.6025	2.72235e-05	8.3657e-05	-0.463244	5.60246	8.69051	0.00319871	0.00743951
ENSMUSG00000029875	239650	Ccdc184	coiled-coil domain containing 184 [Source:MGI Symbol;Acc:MGI:2146066]	1.63871	4.59972	84.2396	4.38297e-20	1.96513e-18	-0.850845	4.59972	21.5711	3.40948e-06	1.66266e-05
ENSMUSG00000029911	381760	Ssbp1	single-stranded DNA binding protein 1 [Source:MGI Symbol;Acc:MGI:1920040]	0.670593	4.43418	16.2157	5.6523e-05	0.000163258	-0.517604	4.43418	9.15433	0.0024813	0.00593699
ENSMUSG00000029922	54484	Mkrn1	makorin, ring finger protein, 1 [Source:MGI Symbol;Acc:MGI:1859353]	0.691881	7.27599	22.2069	2.44795e-06	9.36718e-06	-0.679522	7.27599	21.1822	4.1762e-06	1.99388e-05
ENSMUSG00000029993	56748	Nfu1	NFU1 iron-sulfur cluster scaffold [Source:MGI Symbol;Acc:MGI:1913290]	0.689828	5.85742	28.1539	1.12043e-07	5.55504e-07	-0.318618	5.85742	5.86078	0.0154819	0.0299491
ENSMUSG00000030007	12468	Cct7	chaperonin containing Tcp1, subunit 7 (eta) [Source:MGI Symbol;Acc:MGI:107184]	0.584627	7.82761	14.3062	0.000155352	0.000410571	-0.322674	7.82761	4.35498	0.036901	0.064119
ENSMUSG00000030045	56284	Mrpl19	mitochondrial ribosomal protein L19 [Source:MGI Symbol;Acc:MGI:1926274]	0.796063	5.55358	34.5224	4.21375e-09	2.74653e-08	-0.693902	5.55358	25.0994	5.44502e-07	3.18693e-06
ENSMUSG00000030056	57905	Isy1	ISY1 splicing factor homolog [Source:MGI Symbol;Acc:MGI:1923310]	0.70802	4.01358	21.5735	3.40531e-06	1.25903e-05	-0.805608	4.01358	25.1946	5.18284e-07	3.04776e-06
ENSMUSG00000030057	12785	Cnbp	cellular nucleic acid binding protein [Source:MGI Symbol;Acc:MGI:88431]	0.892569	8.87516	31.9592	1.57443e-08	9.20531e-08	-0.735609	8.87516	21.7337	3.1324e-06	1.53927e-05
ENSMUSG00000030058	54161	Copg1	coatomer protein complex, subunit gamma 1 [Source:MGI Symbol;Acc:MGI:1858696]	0.519382	8.14638	9.19758	0.00242335	0.00489615	-0.683878	8.14638	15.8199	6.9667e-05	0.000247827
ENSMUSG00000030060	232210	Hmces	5-hydroxymethylcytosine (hmC) binding, ES cell specific [Source:MGI Symbol;Acc:MGI:1914053]	0.391851	3.99076	5.28901	0.0214604	0.0352113	-0.99747	3.99076	31.2401	2.28012e-08	1.77232e-07
ENSMUSG00000030061	22200	Uba3	ubiquitin-like modifier activating enzyme 3 [Source:MGI Symbol;Acc:MGI:1341217]	0.501185	6.1788	17.4836	2.89793e-05	8.8627e-05	-0.421251	6.1788	12.0417	0.000520225	0.00147795
ENSMUSG00000030079	56505	Ruvbl1	RuvB-like protein 1 [Source:MGI Symbol;Acc:MGI:1928760]	0.591758	3.57797	17.5698	2.7695e-05	8.49021e-05	-0.601704	3.57797	15.9312	6.56857e-05	0.000234719
ENSMUSG00000030120	30853	Mlf2	myeloid leukemia factor 2 [Source:MGI Symbol;Acc:MGI:1353554]	0.853218	7.33843	19.0863	1.24936e-05	4.12093e-05	-0.765798	7.33843	15.3031	9.15662e-05	0.000315933
ENSMUSG00000030122	69202	Ptms	parathymosin [Source:MGI Symbol;Acc:MGI:1916452]	1.00047	6.41993	37.3548	9.84762e-10	7.1562e-09	-0.736311	6.41993	19.9964	7.75881e-06	3.46377e-05
ENSMUSG00000030127	26894	Cops7a	COP9 signalosome subunit 7A [Source:MGI Symbol;Acc:MGI:1349400]	0.908793	7.05258	45.3178	1.67519e-11	1.68879e-10	-0.646552	7.05258	22.7156	1.87839e-06	9.68541e-06
ENSMUSG00000030137	53857	Tuba8	tubulin, alpha 8 [Source:MGI Symbol;Acc:MGI:1858225]	1.66749	3.94665	67.5919	2.01089e-16	4.85473e-15	-0.818869	3.94665	15.2212	9.56238e-05	0.00032856
ENSMUSG00000030161	57436	Gabarapl1	gamma-aminobutyric acid (GABA) A receptor-associated protein-like 1 [Source:MGI Symbol;Acc:MGI:1914980]	1.35275	8.9914	51.1485	8.56371e-13	1.12164e-11	-0.729205	8.9914	15.1841	9.75219e-05	0.000334126
ENSMUSG00000030188	66441	Magohb	mago homolog B, exon junction complex core component [Source:MGI Symbol;Acc:MGI:1913691]	1.16715	3.44584	30.9559	2.63961e-08	1.47637e-07	-0.995687	3.44584	20.2217	6.89674e-06	3.1191e-05
ENSMUSG00000030204	67755	Ddx47	DEAD (Asp-Glu-Ala-Asp) box polypeptide 47 [Source:MGI Symbol;Acc:MGI:1915005]	0.453292	6.10576	7.48718	0.00621398	0.0115014	-0.591338	6.10576	12.5079	0.000405231	0.00118138
ENSMUSG00000030216	60321	Wbp11	WW domain binding protein 11 [Source:MGI Symbol;Acc:MGI:1891823]	0.911262	5.88172	28.5346	9.20385e-08	4.63508e-07	-0.681361	5.88172	15.6649	7.56129e-05	0.000266302
ENSMUSG00000030222	232441	Rerg	RAS-like, estrogen-regulated, growth-inhibitor [Source:MGI Symbol;Acc:MGI:2665139]	2.12016	3.85576	79.6675	4.43037e-19	1.65235e-17	-0.906252	3.85576	13.8621	0.000196727	0.00062165
ENSMUSG00000030224	20901	Strap	serine/threonine kinase receptor associated protein [Source:MGI Symbol;Acc:MGI:1329037]	0.714137	7.07295	14.9056	0.000113029	0.000306609	-0.803774	7.07295	18.6643	1.55875e-05	6.46107e-05
ENSMUSG00000030264	14911	Thumpd3	THUMP domain containing 3 [Source:MGI Symbol;Acc:MGI:1277973]	0.499677	4.90404	16.1498	5.85263e-05	0.000168488	-0.354243	4.90404	7.68411	0.00557093	0.012177
ENSMUSG00000030268	12035	Bcat1	branched chain aminotransferase 1, cytosolic [Source:MGI Symbol;Acc:MGI:104861]	1.24297	7.10159	64.9931	7.51603e-16	1.6407e-14	-0.784331	7.10159	25.9011	3.59356e-07	2.18717e-06
ENSMUSG00000030291	108098	Med21	mediator complex subunit 21 [Source:MGI Symbol;Acc:MGI:1347064]	1.13945	6.1703	38.6087	5.17876e-10	3.9335e-09	-0.646315	6.1703	12.3721	0.000435794	0.00125982
ENSMUSG00000030298	110379	Sec13	SEC13 homolog, nuclear pore and COPII coat complex component [Source:MGI Symbol;Acc:MGI:99832]	0.494644	6.20515	13.9098	0.000191798	0.000496091	-0.26579	6.20515	3.94601	0.0469826	0.0792042
ENSMUSG00000030301	67015	Ccdc91	coiled-coil domain containing 91 [Source:MGI Symbol;Acc:MGI:1914265]	0.851614	5.09495	25.4841	4.46052e-07	1.97121e-06	-0.416338	5.09495	5.91226	0.0150358	0.0291839
ENSMUSG00000030314	74244	Atg7	autophagy related 7 [Source:MGI Symbol;Acc:MGI:1921494]	0.427804	4.59376	7.63143	0.00573599	0.0107049	-0.347871	4.59376	4.83107	0.0279513	0.0503457
ENSMUSG00000030316	68971	Tamm41	TAM41 mitochondrial translocator assembly and maintenance homolog [Source:MGI Symbol;Acc:MGI:1916221]	0.919468	2.72353	19.6658	9.22381e-06	3.13504e-05	-0.891466	2.72353	15.7059	7.39944e-05	0.000261266
ENSMUSG00000030327	67602	Necap1	NECAP endocytosis associated 1 [Source:MGI Symbol;Acc:MGI:1914852]	0.911197	7.94752	28.6157	8.82629e-08	4.46522e-07	-1.08097	7.94752	39.7267	2.92099e-10	3.1612e-09
ENSMUSG00000030330	28019	Ing4	inhibitor of growth family, member 4 [Source:MGI Symbol;Acc:MGI:107307]	0.693004	4.71352	20.2597	6.76094e-06	2.35472e-05	-0.357375	4.71352	5.15407	0.0231919	0.0426884
ENSMUSG00000030337	22317	Vamp1	vesicle-associated membrane protein 1 [Source:MGI Symbol;Acc:MGI:1313276]	2.10526	6.76543	172.704	1.89973e-39	1.37392e-36	-0.712209	6.76543	20.5117	5.92663e-06	2.72783e-05
ENSMUSG00000030347	28040	D6Wsu163e	DNA segment, Chr 6, Wayne State University 163, expressed [Source:MGI Symbol;Acc:MGI:107893]	0.514653	4.8653	9.77198	0.00177191	0.00369348	-0.60537	4.8653	12.9457	0.000320649	0.000958432
ENSMUSG00000030357	14228	Fkbp4	FK506 binding protein 4 [Source:MGI Symbol;Acc:MGI:95543]	1.49467	7.05031	118.642	1.25473e-27	1.9314e-25	-0.666614	7.05031	23.8041	1.06654e-06	5.85698e-06
ENSMUSG00000030410	13401	Dmwd	dystrophia myotonica-containing WD repeat motif [Source:MGI Symbol;Acc:MGI:94907]	0.672755	5.57301	12.0585	0.000515571	0.00121749	-0.560486	5.57301	8.19849	0.00419253	0.00946507
ENSMUSG00000030417	56330	Pdcd5	programmed cell death 5 [Source:MGI Symbol;Acc:MGI:1913538]	0.544947	4.02754	4.44081	0.0350897	0.0548058	-0.565715	4.02754	4.64853	0.0310801	0.0553341
ENSMUSG00000030423	66161	Pop4	processing of precursor 4, ribonuclease P/MRP family, (S. cerevisiae) [Source:MGI Symbol;Acc:MGI:1913411]	0.960368	5.52405	39.8651	2.72125e-10	2.18356e-09	-0.341692	5.52405	4.94384	0.0261838	0.0474808
ENSMUSG00000030505	71974	Prmt3	protein arginine N-methyltransferase 3 [Source:MGI Symbol;Acc:MGI:1919224]	0.513668	3.98136	10.3907	0.00126652	0.00272151	-0.679666	3.98136	16.7175	4.33801e-05	0.000162629
ENSMUSG00000030512	68981	Snrpa1	small nuclear ribonucleoprotein polypeptide A' [Source:MGI Symbol;Acc:MGI:1916231]	0.610989	5.07775	18.8305	1.42866e-05	4.65421e-05	-0.40194	5.07775	7.80376	0.00521375	0.0114732
ENSMUSG00000030551	11819	Nr2f2	nuclear receptor subfamily 2, group F, member 2 [Source:MGI Symbol;Acc:MGI:1352452]	1.04841	5.26347	30.2555	3.78712e-08	2.05254e-07	-0.479132	5.26347	6.23989	0.0124904	0.024793
ENSMUSG00000030591	57296	Psmd8	proteasome (prosome, macropain) 26S subunit, non-ATPase, 8 [Source:MGI Symbol;Acc:MGI:1888669]	0.773602	6.76484	27.9827	1.22403e-07	6.02203e-07	-0.38808	6.76484	6.997	0.00816465	0.0170552
ENSMUSG00000030603	23996	Psmc4	proteasome (prosome, macropain) 26S subunit, ATPase, 4 [Source:MGI Symbol;Acc:MGI:1346093]	0.454036	7.13117	11.1873	0.000823575	0.00185026	-0.466517	7.13117	11.6739	0.000633814	0.00176067
ENSMUSG00000030610	76375	Det1	de-etiolated homolog 1 (Arabidopsis) [Source:MGI Symbol;Acc:MGI:1923625]	0.403294	1.98383	4.10204	0.0428315	0.0654954	-0.87481	1.98383	15.5416	8.07088e-05	0.000282099
ENSMUSG00000030612	67308	Mrpl46	mitochondrial ribosomal protein L46 [Source:MGI Symbol;Acc:MGI:1914558]	1.12506	5.80279	67.7149	1.88928e-16	4.60122e-15	-0.445923	5.80279	10.3959	0.00126297	0.00325731
ENSMUSG00000030615	66271	Tmem126a	transmembrane protein 126A [Source:MGI Symbol;Acc:MGI:1913521]	0.718611	5.52593	18.0119	2.19531e-05	6.90167e-05	-0.406618	5.52593	5.66964	0.017261	0.0329681
ENSMUSG00000030619	13626	Eed	embryonic ectoderm development [Source:MGI Symbol;Acc:MGI:95286]	0.41907	4.04696	5.97955	0.0144727	0.0246709	-0.473629	4.04696	7.2135	0.00723575	0.0153119
ENSMUSG00000030643	75985	Rab30	RAB30, member RAS oncogene family [Source:MGI Symbol;Acc:MGI:1923235]	0.811499	3.73832	29.5752	5.379e-08	2.82699e-07	-0.349366	3.73832	4.98235	0.0256072	0.0465468
ENSMUSG00000030652	12850	Coq7	demethyl-Q 7 [Source:MGI Symbol;Acc:MGI:107207]	1.40352	5.95754	87.1066	1.02826e-20	5.23903e-19	-0.304624	5.95754	4.10304	0.0428061	0.0730294
ENSMUSG00000030663	56372	1110004F10Rik	RIKEN cDNA 1110004F10 gene [Source:MGI Symbol;Acc:MGI:1929274]	0.704772	7.14991	26.6612	2.42442e-07	1.12585e-06	-0.710521	7.14991	26.7047	2.37046e-07	1.49925e-06
ENSMUSG00000030685	233877	Kctd13	potassium channel tetramerisation domain containing 13 [Source:MGI Symbol;Acc:MGI:1923739]	0.398427	6.06058	4.82785	0.0280035	0.0448455	-0.759439	6.06058	17.1367	3.47831e-05	0.000132733
ENSMUSG00000030689	233875	Ino80e	INO80 complex subunit E [Source:MGI Symbol;Acc:MGI:2141881]	1.18402	2.58379	34.2513	4.84363e-09	3.12404e-08	-0.558913	2.58379	6.50287	0.01077	0.0217666
ENSMUSG00000030695	11674	Aldoa	aldolase A, fructose-bisphosphate [Source:MGI Symbol;Acc:MGI:87994]	0.911158	10.8097	18.5528	1.65263e-05	5.32335e-05	-0.57349	10.8097	7.41821	0.0064567	0.0138556
ENSMUSG00000030697	56420	Ppp4c	protein phosphatase 4, catalytic subunit [Source:MGI Symbol;Acc:MGI:1891763]	1.31654	4.17406	61.3029	4.89366e-15	9.30299e-14	-0.429532	4.17406	6.10935	0.0134469	0.0264673
ENSMUSG00000030714	75565	Sgf29	SAGA complex associated factor 29 [Source:MGI Symbol;Acc:MGI:1922815]	0.47913	4.03502	11.5015	0.000695401	0.00159218	-0.579128	4.03502	15.3992	8.70237e-05	0.000301888
ENSMUSG00000030718	72590	Ppme1	protein phosphatase methylesterase 1 [Source:MGI Symbol;Acc:MGI:1919840]	0.472312	6.11831	9.60978	0.00193544	0.00400274	-0.390302	6.11831	6.4687	0.0109791	0.0221231
ENSMUSG00000030725	67164	Lipt2	lipoyl(octanoyl) transferase 2 (putative) [Source:MGI Symbol;Acc:MGI:1914414]	0.623964	2.14446	8.31966	0.00392182	0.00757847	-0.621716	2.14446	7.0615	0.00787582	0.016537
ENSMUSG00000030733	20399	Sh2b1	SH2B adaptor protein 1 [Source:MGI Symbol;Acc:MGI:1201407]	0.824635	4.11696	25.3016	4.90297e-07	2.14734e-06	-0.392191	4.11696	5.33826	0.0208623	0.0389215
ENSMUSG00000030751	26440	Psma1	proteasome (prosome, macropain) subunit, alpha type 1 [Source:MGI Symbol;Acc:MGI:1347005]	0.693603	7.40788	25.8313	3.72601e-07	1.67238e-06	-0.575084	7.40788	17.601	2.72446e-05	0.000106607
ENSMUSG00000030763	30949	Lcmt1	leucine carboxyl methyltransferase 1 [Source:MGI Symbol;Acc:MGI:1353593]	0.765904	6.51699	29.2312	6.4235e-08	3.32034e-07	-0.665539	6.51699	21.661	3.25346e-06	1.59311e-05
ENSMUSG00000030779	19647	Rbbp6	retinoblastoma binding protein 6, ubiquitin ligase [Source:MGI Symbol;Acc:MGI:894835]	0.790169	6.32071	35.3329	2.77892e-09	1.86766e-08	-0.600334	6.32071	19.9647	7.88867e-06	3.51044e-05
ENSMUSG00000030795	233908	Fus	fused in sarcoma [Source:MGI Symbol;Acc:MGI:1353633]	0.6108	5.60044	9.40904	0.00215919	0.00441824	-0.648357	5.60044	10.41	0.00125336	0.00323582
ENSMUSG00000030801	67773	Kat8	K(lysine) acetyltransferase 8 [Source:MGI Symbol;Acc:MGI:1915023]	0.523975	4.19438	12.0561	0.000516245	0.00121839	-0.672876	4.19438	18.2739	1.91311e-05	7.7711e-05
ENSMUSG00000030816	233900	Rnf40	ring finger protein 40 [Source:MGI Symbol;Acc:MGI:2142048]	0.457874	4.67633	7.03487	0.00799377	0.0144374	-0.453717	4.67633	6.64094	0.00996614	0.020327
ENSMUSG00000030850	11907	Ate1	arginyltransferase 1 [Source:MGI Symbol;Acc:MGI:1333870]	0.320177	6.0073	6.06005	0.0138274	0.0236776	-0.771136	6.0073	33.8338	6.00284e-09	5.19788e-08
ENSMUSG00000030868	59288	Dctn5	dynactin 5 [Source:MGI Symbol;Acc:MGI:1891689]	0.397594	7.30744	6.87564	0.00873784	0.0156504	-0.680812	7.30744	19.8709	8.28537e-06	3.6693e-05
ENSMUSG00000030869	70316	Ndufab1	NADH dehydrogenase (ubiquinone) 1, alpha/beta subcomplex, 1 [Source:MGI Symbol;Acc:MGI:1917566]	1.38508	4.74284	63.222	1.84675e-15	3.78777e-14	-0.470408	4.74284	7.05732	0.00789421	0.0165673
ENSMUSG00000030870	28018	Ubfd1	ubiquitin family domain containing 1 [Source:MGI Symbol;Acc:MGI:107301]	0.756019	6.64921	30.6425	3.10215e-08	1.71376e-07	-0.486982	6.64921	12.5519	0.000395808	0.0011577
ENSMUSG00000030881	76932	Arfip2	ADP-ribosylation factor interacting protein 2 [Source:MGI Symbol;Acc:MGI:1924182]	0.477547	6.24725	9.47074	0.00208775	0.00428736	-0.728386	6.24725	21.4912	3.55447e-06	1.72779e-05
ENSMUSG00000030922	73919	Lyrm1	LYR motif containing 1 [Source:MGI Symbol;Acc:MGI:1921169]	1.03244	4.19437	33.7638	6.22265e-09	3.94015e-08	-0.739459	4.19437	16.1926	5.72168e-05	0.000207986
ENSMUSG00000030942	233802	Thumpd1	THUMP domain containing 1 [Source:MGI Symbol;Acc:MGI:2444479]	0.760139	5.15424	16.5655	4.69976e-05	0.000137779	-0.925394	5.15424	23.5965	1.18806e-06	6.42675e-06
ENSMUSG00000030960	72096	Mettl10	methyltransferase like 10 [Source:MGI Symbol;Acc:MGI:1919346]	0.932814	4.74645	31.6745	1.82303e-08	1.05512e-07	-0.4472	4.74645	6.99962	0.00815271	0.0170367
ENSMUSG00000030979	22276	Uros	uroporphyrinogen III synthase [Source:MGI Symbol;Acc:MGI:98917]	0.424306	5.15908	6.78739	0.00918041	0.0163796	-0.688806	5.15908	17.2022	3.36039e-05	0.000128762
ENSMUSG00000030980	66356	Knop1	lysine rich nucleolar protein 1 [Source:MGI Symbol;Acc:MGI:1913606]	0.505879	5.43972	13.9137	0.000191396	0.000495129	-0.373713	5.43972	7.34093	0.00674021	0.0143905
ENSMUSG00000030983	66165	Bccip	BRCA2 and CDKN1A interacting protein [Source:MGI Symbol;Acc:MGI:1913415]	0.968943	5.85657	53.2857	2.88401e-13	4.13915e-12	-0.607288	5.85657	20.3028	6.61032e-06	3.00017e-05
ENSMUSG00000030986	101437	Dhx32	DEAH (Asp-Glu-Ala-His) box polypeptide 32 [Source:MGI Symbol;Acc:MGI:2141813]	0.961764	5.20084	28.1432	1.1266e-07	5.58234e-07	-0.784914	5.20084	18.1327	2.06028e-05	8.30202e-05
ENSMUSG00000031060	236732	Rbm10	RNA binding motif protein 10 [Source:MGI Symbol;Acc:MGI:2384310]	0.695251	3.72185	19.4616	1.02645e-05	3.4465e-05	-0.574834	3.72185	11.9636	0.000542498	0.00153546
ENSMUSG00000031066	236733	Usp11	ubiquitin specific peptidase 11 [Source:MGI Symbol;Acc:MGI:2384312]	0.66046	6.96527	11.2833	0.000782085	0.00176707	-1.0293	6.96527	26.8436	2.20605e-07	1.40488e-06
ENSMUSG00000031068	30926	Glrx3	glutaredoxin 3 [Source:MGI Symbol;Acc:MGI:1353653]	1.05151	5.89117	45.5187	1.51192e-11	1.54574e-10	-0.472129	5.89117	9.05028	0.00262654	0.00624855
ENSMUSG00000031078	13043	Cttn	cortactin [Source:MGI Symbol;Acc:MGI:99695]	0.465964	6.09879	14.0991	0.000173431	0.000453308	-0.804768	6.09879	40.2633	2.21943e-10	2.44977e-09
ENSMUSG00000031109	209224	Enox2	ecto-NOX disulfide-thiol exchanger 2 [Source:MGI Symbol;Acc:MGI:2384799]	0.335749	3.90476	5.24972	0.0219503	0.0359159	-0.548667	3.90476	12.8524	0.000337039	0.00100256
ENSMUSG00000031112	70415	Stk26	serine/threonine kinase 26 [Source:MGI Symbol;Acc:MGI:1917665]	0.837602	1.08247	10.2319	0.00138032	0.00293834	-0.658932	1.08247	4.96714	0.0258333	0.0469066
ENSMUSG00000031134	19655	Rbmx	RNA binding motif protein, X chromosome [Source:MGI Symbol;Acc:MGI:1343044]	0.650471	5.01793	9.46874	0.00209003	0.00429152	-1.19408	5.01793	30.3418	3.62243e-08	2.68877e-07
ENSMUSG00000031153	54645	Gripap1	GRIP1 associated protein 1 [Source:MGI Symbol;Acc:MGI:1859616]	0.586356	6.0867	14.1914	0.000165126	0.000433783	-0.503065	6.0867	10.2684	0.00135326	0.00346362
ENSMUSG00000031154	54644	Otud5	OTU domain containing 5 [Source:MGI Symbol;Acc:MGI:1859615]	0.648321	5.48294	19.3767	1.07311e-05	3.58723e-05	-0.578092	5.48294	14.8617	0.00011569	0.000389001
ENSMUSG00000031155	NA	Pim2	proviral integration site 2 [Source:MGI Symbol;Acc:MGI:97587]	0.472265	4.88448	9.00615	0.00269073	0.00538016	-0.90769	4.88448	31.3399	2.16586e-08	1.68982e-07
ENSMUSG00000031157	54633	Pqbp1	polyglutamine binding protein 1 [Source:MGI Symbol;Acc:MGI:1859638]	0.881611	5.83841	40.0346	2.49503e-10	2.01175e-09	-0.294271	5.83841	4.38421	0.0362733	0.0632
ENSMUSG00000031161	15185	Hdac6	histone deacetylase 6 [Source:MGI Symbol;Acc:MGI:1333752]	0.278912	5.69844	4.54423	0.0330299	0.0519349	-0.419369	5.69844	9.94209	0.00161542	0.00405536
ENSMUSG00000031171	54632	Ftsj1	FtsJ RNA methyltransferase homolog 1 (E. coli) [Source:MGI Symbol;Acc:MGI:1859648]	0.603505	4.81734	14.5992	0.000132969	0.000356169	-0.347948	4.81734	4.69039	0.0303318	0.0541235
ENSMUSG00000031176	67117	Dynlt3	dynein light chain Tctex-type 3 [Source:MGI Symbol;Acc:MGI:1914367]	0.615092	8.10659	12.4813	0.000411053	0.000991511	-0.554414	8.10659	10.1128	0.00147246	0.00373425
ENSMUSG00000031197	22327	Vbp1	von Hippel-Lindau binding protein 1 [Source:MGI Symbol;Acc:MGI:1333804]	0.780345	6.57049	22.2884	2.34619e-06	9.01515e-06	-0.641912	6.57049	14.9129	0.000112588	0.000379646
ENSMUSG00000031242	67028	2610002M06Rik	RIKEN cDNA 2610002M06 gene [Source:MGI Symbol;Acc:MGI:1914278]	0.456191	5.67355	9.2072	0.00241065	0.00487459	-0.917846	5.67355	35.6919	2.31118e-09	2.15253e-08
ENSMUSG00000031311	53610	Nono	non-POU-domain-containing, octamer binding protein [Source:MGI Symbol;Acc:MGI:1855692]	0.53903	6.1063	12.4053	0.000428108	0.00102892	-0.323554	6.1063	4.41207	0.0356854	0.062314
ENSMUSG00000031323	70887	Dmrtc1a	DMRT-like family C1a [Source:MGI Symbol;Acc:MGI:1918137]	0.488187	1.66262	4.89411	0.0269484	0.0432976	-1.18518	1.66262	22.0652	2.63538e-06	1.31445e-05
ENSMUSG00000031352	15159	Hccs	holocytochrome c synthetase [Source:MGI Symbol;Acc:MGI:106911]	0.839896	5.36737	32.0675	1.48909e-08	8.74939e-08	-0.407147	5.36737	7.33705	0.00675478	0.0144124
ENSMUSG00000031353	245688	Rbbp7	retinoblastoma binding protein 7, chromatin remodeling factor [Source:MGI Symbol;Acc:MGI:1194910]	0.490078	6.64764	10.6541	0.00109829	0.00239278	-0.685741	6.64764	20.4589	6.09244e-06	2.79178e-05
ENSMUSG00000031355	11856	Arhgap6	Rho GTPase activating protein 6 [Source:MGI Symbol;Acc:MGI:1196332]	0.948385	1.87441	9.78755	0.00175698	0.00366877	-0.846833	1.87441	6.89653	0.00863633	0.0179168
ENSMUSG00000031358	17692	Msl3	male-specific lethal 3 homolog (Drosophila) [Source:MGI Symbol;Acc:MGI:1341851]	0.390466	4.20747	6.98837	0.00820411	0.0147772	-0.371289	4.20747	5.93779	0.0148196	0.0288213
ENSMUSG00000031367	108012	Ap1s2	adaptor-related protein complex 1, sigma 2 subunit [Source:MGI Symbol;Acc:MGI:1889383]	2.51632	6.41394	163.07	2.41531e-37	1.25551e-34	-0.710833	6.41394	13.8919	0.000193632	0.000613148
ENSMUSG00000031370	22184	Zrsr2	zinc finger (CCCH type), RNA binding motif and serine/arginine rich 2 [Source:MGI Symbol;Acc:MGI:103287]	1.09158	5.65349	53.5674	2.49872e-13	3.62053e-12	-0.870053	5.65349	32.7581	1.0437e-08	8.66587e-08
ENSMUSG00000031388	56292	Naa10	N(alpha)-acetyltransferase 10, NatA catalytic subunit [Source:MGI Symbol;Acc:MGI:1915255]	0.819884	4.29864	36.939	1.21885e-09	8.73141e-09	-0.444913	4.29864	9.92545	0.00163009	0.00408727
ENSMUSG00000031402	17524	Mpp1	membrane protein, palmitoylated [Source:MGI Symbol;Acc:MGI:105941]	0.603349	5.4549	12.8173	0.000343424	0.000841066	-0.762357	5.4549	19.8139	8.53596e-06	3.76424e-05
ENSMUSG00000031409	66104	Tceal6	transcription elongation factor A (SII)-like 6 [Source:MGI Symbol;Acc:MGI:1923939]	1.73174	4.26456	101.922	5.77497e-24	4.9262e-22	-0.765256	4.26456	18.4816	1.71551e-05	7.04239e-05
ENSMUSG00000031422	56397	Morf4l2	mortality factor 4 like 2 [Source:MGI Symbol;Acc:MGI:1927167]	1.14814	7.31535	51.6573	6.60853e-13	8.87934e-12	-0.97202	7.31535	36.7732	1.327e-09	1.28707e-08
ENSMUSG00000031428	66995	Zcchc18	zinc finger, CCHC domain containing 18 [Source:MGI Symbol;Acc:MGI:1914245]	0.748508	8.89359	14.659	0.000128815	0.000346045	-0.699407	8.89359	12.7902	0.000348437	0.00103222
ENSMUSG00000031432	19139	Prps1	phosphoribosyl pyrophosphate synthetase 1 [Source:MGI Symbol;Acc:MGI:97775]	0.710041	6.8534	19.4993	1.00638e-05	3.38662e-05	-0.826463	6.8534	25.9865	3.43819e-07	2.10029e-06
ENSMUSG00000031458	66423	Coprs	coordinator of PRMT5, differentiation stimulator [Source:MGI Symbol;Acc:MGI:1913673]	1.94173	4.78335	135.669	2.35681e-31	6.22274e-29	-0.663925	4.78335	15.2351	9.49251e-05	0.000326304
ENSMUSG00000031485	114863	Prosc	proline synthetase co-transcribed [Source:MGI Symbol;Acc:MGI:1891207]	0.355662	5.65648	7.94628	0.00481863	0.00914258	-0.730956	5.65648	32.0419	1.50883e-08	1.21422e-07
ENSMUSG00000031516	22428	Dctn6	dynactin 6 [Source:MGI Symbol;Acc:MGI:1343154]	0.922537	6.71237	40.0643	2.45743e-10	1.98624e-09	-0.555039	6.71237	14.3943	0.000148249	0.00048324
ENSMUSG00000031533	57312	Mrps31	mitochondrial ribosomal protein S31 [Source:MGI Symbol;Acc:MGI:1913153]	1.05479	4.8076	52.7837	3.72375e-13	5.25368e-12	-0.461173	4.8076	9.53905	0.00201146	0.00492401
ENSMUSG00000031536	18970	Polb	polymerase (DNA directed), beta [Source:MGI Symbol;Acc:MGI:97740]	0.710651	6.10758	31.8712	1.64743e-08	9.59217e-08	-0.630734	6.10758	24.3217	8.15142e-07	4.5963e-06
ENSMUSG00000031546	109145	Gins4	GINS complex subunit 4 (Sld5 homolog) [Source:MGI Symbol;Acc:MGI:1923847]	0.518386	3.64145	7.73166	0.00542608	0.0101721	-0.491563	3.64145	6.49396	0.0108242	0.0218586
ENSMUSG00000031551	15930	Ido1	indoleamine 2,3-dioxygenase 1 [Source:MGI Symbol;Acc:MGI:96416]	3.49545	3.52074	181.348	2.46129e-41	2.4083e-38	-0.632811	3.52074	5.45039	0.019564	0.0368214
ENSMUSG00000031568	192174	Rwdd4a	RWD domain containing 4A [Source:MGI Symbol;Acc:MGI:2681000]	0.922176	4.72711	37.2816	1.02244e-09	7.40411e-09	-0.356885	4.72711	5.32816	0.0209835	0.0391256
ENSMUSG00000031575	23808	Ash2l	ash2 (absent, small, or homeotic)-like (Drosophila) [Source:MGI Symbol;Acc:MGI:1344416]	0.474599	4.79057	12.2843	0.000456781	0.00109184	-0.738308	4.79057	27.6154	1.47993e-07	9.7726e-07
ENSMUSG00000031576	16532	Kcnu1	potassium channel, subfamily U, member 1 [Source:MGI Symbol;Acc:MGI:1202300]	0.570392	2.48027	5.44055	0.0196745	0.0325864	-0.842184	2.48027	10.5957	0.00113351	0.00296132
ENSMUSG00000031577	234138	Tti2	TELO2 interacting protein 2 [Source:MGI Symbol;Acc:MGI:2384576]	0.428084	3.57919	5.16175	0.0230896	0.0376173	-0.74834	3.57919	14.5535	0.000136234	0.000448646
ENSMUSG00000031578	67920	Mak16	MAK16 homolog [Source:MGI Symbol;Acc:MGI:1915170]	0.314136	5.12928	5.01183	0.0251747	0.0407073	-0.505272	5.12928	12.4328	0.000421861	0.00122422
ENSMUSG00000031585	68153	Gtf2e2	general transcription factor II E, polypeptide 2 (beta subunit) [Source:MGI Symbol;Acc:MGI:1915403]	0.899147	4.69622	36.0369	1.93618e-09	1.33581e-08	-0.616715	4.69622	15.9918	6.36173e-05	0.000228309
ENSMUSG00000031590	14300	Frg1	FSHD region gene 1 [Source:MGI Symbol;Acc:MGI:893597]	0.489642	5.57432	10.339	0.00130249	0.00279052	-0.302083	5.57432	3.85589	0.0495716	0.0829051
ENSMUSG00000031601	18983	Cnot7	CCR4-NOT transcription complex, subunit 7 [Source:MGI Symbol;Acc:MGI:1298230]	0.489309	6.12551	10.1493	0.00144353	0.00306075	-0.803243	6.12551	26.5684	2.54371e-07	1.59677e-06
ENSMUSG00000031631	66756	Cfap97	cilia and flagella associated protein 97 [Source:MGI Symbol;Acc:MGI:1914006]	0.547582	4.95389	16.5497	4.73907e-05	0.000138785	-0.942374	4.95389	45.3135	1.67884e-11	2.19027e-10
ENSMUSG00000031634	192169	Ufsp2	UFM1-specific peptidase 2 [Source:MGI Symbol;Acc:MGI:1913679]	0.952605	6.67471	52.3493	4.64566e-13	6.41827e-12	-0.339162	6.67471	6.59787	0.0102101	0.0207817
ENSMUSG00000031636	53318	Pdlim3	PDZ and LIM domain 3 [Source:MGI Symbol;Acc:MGI:1859274]	3.05163	1.92862	99.1393	2.35355e-23	1.87315e-21	-0.756201	1.92862	4.67603	0.0305863	0.0545366
ENSMUSG00000031641	234309	Cbr4	carbonyl reductase 4 [Source:MGI Symbol;Acc:MGI:2384567]	0.531652	3.85471	11.7506	0.000608224	0.00140908	-0.503958	3.85471	9.6973	0.00184539	0.00455837
ENSMUSG00000031672	14719	Got2	glutamatic-oxaloacetic transaminase 2, mitochondrial [Source:MGI Symbol;Acc:MGI:95792]	0.78026	7.46791	25.8133	3.76093e-07	1.6876e-06	-0.470314	7.46791	9.37127	0.00220413	0.00533442
ENSMUSG00000031697	56452	Orc6	origin recognition complex, subunit 6 [Source:MGI Symbol;Acc:MGI:1929285]	0.563157	5.4501	16.3097	5.37893e-05	0.00015604	-0.590602	5.4501	17.2635	3.25382e-05	0.00012514
ENSMUSG00000031701	56445	Dnaja2	DnaJ heat shock protein family (Hsp40) member A2 [Source:MGI Symbol;Acc:MGI:1931882]	0.845132	7.88213	26.3074	2.91166e-07	1.33175e-06	-0.66606	7.88213	16.3234	5.34004e-05	0.000195351
ENSMUSG00000031711	30932	Zfp330	zinc finger protein 330 [Source:MGI Symbol;Acc:MGI:1353574]	0.536842	4.89953	18.0772	2.12123e-05	6.68902e-05	-0.558652	4.89953	18.367	1.82184e-05	7.42941e-05
ENSMUSG00000031728	75871	Zfp821	zinc finger protein 821 [Source:MGI Symbol;Acc:MGI:1923121]	0.434724	3.43078	7.5756	0.00591637	0.0110045	-0.652483	3.43078	15.2626	9.35517e-05	0.000322115
ENSMUSG00000031753	102339	Cog4	component of oligomeric golgi complex 4 [Source:MGI Symbol;Acc:MGI:2142808]	0.405326	6.04398	4.75135	0.0292753	0.0466442	-0.684889	6.04398	13.2972	0.000265807	0.000812616
ENSMUSG00000031774	102122	Fam192a	family with sequence similarity 192, member A [Source:MGI Symbol;Acc:MGI:1919637]	0.847368	5.69977	31.9095	1.61522e-08	9.4206e-08	-0.487939	5.69977	10.3476	0.00129644	0.00333719
ENSMUSG00000031781	109006	Ciapin1	cytokine induced apoptosis inhibitor 1 [Source:MGI Symbol;Acc:MGI:1922083]	0.961511	6.02566	62.5481	2.60012e-15	5.18589e-14	-0.593103	6.02566	23.0233	1.60049e-06	8.40625e-06
ENSMUSG00000031782	67914	Coq9	coenzyme Q9 [Source:MGI Symbol;Acc:MGI:1915164]	0.759381	6.1865	23.9428	9.92394e-07	4.09513e-06	-0.569104	6.1865	13.2186	0.000277182	0.000842435
ENSMUSG00000031783	20021	Polr2c	polymerase (RNA) II (DNA directed) polypeptide C [Source:MGI Symbol;Acc:MGI:109299]	0.878014	4.60739	35.6521	2.35893e-09	1.6055e-08	-0.708363	4.60739	21.5332	3.47749e-06	1.69384e-05
ENSMUSG00000031787	74187	Katnb1	katanin p80 (WD40-containing) subunit B 1 [Source:MGI Symbol;Acc:MGI:1921437]	0.574663	5.0639	11.6448	0.000643839	0.00148169	-0.719952	5.0639	17.5129	2.85358e-05	0.000110851
ENSMUSG00000031796	14894	Cfap20	cilia and flagella associated protein 20 [Source:MGI Symbol;Acc:MGI:107428]	0.541998	5.47428	13.5008	0.000238467	0.000604397	-1.01451	5.47428	44.7972	2.18533e-11	2.81353e-10
ENSMUSG00000031816	234814	Mthfsd	methenyltetrahydrofolate synthetase domain containing [Source:MGI Symbol;Acc:MGI:2679252]	0.993832	4.00442	42.8148	6.01765e-11	5.4848e-10	-0.418284	4.00442	6.91283	0.00855796	0.0177853
ENSMUSG00000031820	68251	Babam1	BRISC and BRCA1 A complex member 1 [Source:MGI Symbol;Acc:MGI:1915501]	1.30245	5.21452	56.8221	4.77065e-14	7.75709e-13	-0.778981	5.21452	19.6838	9.13708e-06	4.00069e-05
ENSMUSG00000031826	22224	Usp10	ubiquitin specific peptidase 10 [Source:MGI Symbol;Acc:MGI:894652]	0.639123	4.36041	13.2048	0.000279226	0.000698548	-0.417918	4.36041	5.41916	0.019917	0.0373589
ENSMUSG00000031837	117148	Necab2	N-terminal EF-hand calcium binding protein 2 [Source:MGI Symbol;Acc:MGI:2152211]	2.51791	5.92886	222.798	2.2188e-50	4.84162e-47	-0.593761	5.92886	12.8299	0.00034112	0.00101361
ENSMUSG00000031840	19339	Rab3a	RAB3A, member RAS oncogene family [Source:MGI Symbol;Acc:MGI:97843]	1.14534	8.91209	30.0128	4.29202e-08	2.30079e-07	-0.738135	8.91209	12.6208	0.000381472	0.00112009
ENSMUSG00000031843	68533	Mphosph6	M phase phosphoprotein 6 [Source:MGI Symbol;Acc:MGI:1915783]	0.336774	4.33026	4.39079	0.0361335	0.0563039	-0.616319	4.33026	13.844	0.00019863	0.000627066
ENSMUSG00000031879	68523	Fam96b	family with sequence similarity 96, member B [Source:MGI Symbol;Acc:MGI:1915773]	1.36086	5.10572	57.7013	3.05099e-14	5.16804e-13	-0.399103	5.10572	4.89512	0.0269327	0.0487061
ENSMUSG00000031913	116733	Vps4a	vacuolar protein sorting 4A [Source:MGI Symbol;Acc:MGI:1890520]	0.790107	6.72968	18.5366	1.66675e-05	5.36364e-05	-0.586514	6.72968	10.1593	0.00143578	0.0036512
ENSMUSG00000031916	97484	Cog8	component of oligomeric golgi complex 8 [Source:MGI Symbol;Acc:MGI:2142885]	0.789876	2.82925	16.0863	6.05188e-05	0.000173654	-0.452838	2.82925	4.70412	0.0300904	0.0537619
ENSMUSG00000031917	66164	Nip7	NIP7, nucleolar pre-rRNA processing protein [Source:MGI Symbol;Acc:MGI:1913414]	0.367603	5.65825	7.3283	0.00678774	0.012458	-0.83058	5.65825	35.7039	2.29709e-09	2.1418e-08
ENSMUSG00000031921	21750	Terf2	telomeric repeat binding factor 2 [Source:MGI Symbol;Acc:MGI:1195972]	0.668887	5.48322	22.2468	2.39761e-06	9.18724e-06	-0.533045	5.48322	13.6688	0.000218049	0.000682671
ENSMUSG00000031922	74360	Cep57	centrosomal protein 57 [Source:MGI Symbol;Acc:MGI:1915551]	0.381361	4.44932	8.36455	0.00382612	0.00740991	-0.713359	4.44932	26.8718	2.17403e-07	1.38715e-06
ENSMUSG00000031935	234959	Med17	mediator complex subunit 17 [Source:MGI Symbol;Acc:MGI:2182585]	0.410466	4.68104	5.93218	0.0148669	0.0252781	-0.902861	4.68104	27.0004	2.03409e-07	1.30992e-06
ENSMUSG00000031937	69137	Vstm5	V-set and transmembrane domain containing 5 [Source:MGI Symbol;Acc:MGI:1916387]	1.22002	3.75917	38.7924	4.71361e-10	3.61152e-09	-0.48318	3.75917	5.74022	0.0165808	0.0318187
ENSMUSG00000031939	75316	Taf1d	TATA-box binding protein associated factor, RNA polymerase I, D [Source:MGI Symbol;Acc:MGI:1922566]	0.417632	3.72617	5.81818	0.0158614	0.0267774	-0.537297	3.72617	8.96555	0.00275118	0.00651063
ENSMUSG00000031950	93739	Gabarapl2	gamma-aminobutyric acid (GABA) A receptor-associated protein-like 2 [Source:MGI Symbol;Acc:MGI:1890602]	0.978463	5.26652	57.0542	4.23972e-14	6.97562e-13	-0.427546	5.26652	10.3936	0.00126452	0.00326058
ENSMUSG00000031954	23837	Cfdp1	craniofacial development protein 1 [Source:MGI Symbol;Acc:MGI:1344403]	1.03125	7.56682	41.3361	1.28178e-10	1.09847e-09	-0.326381	7.56682	4.18411	0.0408046	0.0700602
ENSMUSG00000031955	12927	Bcar1	breast cancer anti-estrogen resistance 1 [Source:MGI Symbol;Acc:MGI:108091]	0.594199	3.55027	7.24147	0.00712387	0.0130175	-0.86528	3.55027	14.2383	0.000161055	0.000519485
ENSMUSG00000031960	234734	Aars	alanyl-tRNA synthetase [Source:MGI Symbol;Acc:MGI:2384560]	1.09877	7.41041	46.5189	9.07395e-12	9.70027e-11	-0.565636	7.41041	12.4114	0.000426732	0.00123598
ENSMUSG00000031962	12555	Cdh15	cadherin 15 [Source:MGI Symbol;Acc:MGI:106672]	1.58787	1.12988	36.9228	1.22898e-09	8.80019e-09	-0.995561	1.12988	9.81668	0.00172936	0.00430502
ENSMUSG00000031970	72185	Dbndd1	dysbindin (dystrobrevin binding protein 1) domain containing 1 [Source:MGI Symbol;Acc:MGI:1919435]	1.21019	4.16421	49.4137	2.07296e-12	2.52428e-11	-0.562086	4.16421	9.94495	0.00161291	0.00405029
ENSMUSG00000032002	76863	Dcun1d5	DCN1, defective in cullin neddylation 1, domain containing 5 (S. cerevisiae) [Source:MGI Symbol;Acc:MGI:1924113]	1.17177	6.04723	49.896	1.62116e-12	2.01379e-11	-0.650235	6.04723	15.2168	9.58467e-05	0.0003292
ENSMUSG00000032020	72828	Ubash3b	ubiquitin associated and SH3 domain containing, B [Source:MGI Symbol;Acc:MGI:1920078]	1.73274	7.06422	132.883	9.59181e-31	2.21598e-28	-0.821144	7.06422	30.3661	3.57734e-08	2.66006e-07
ENSMUSG00000032026	104444	Rexo2	RNA exonuclease 2 [Source:MGI Symbol;Acc:MGI:1888981]	0.743474	5.55842	21.5336	3.47687e-06	1.28406e-05	-0.367304	5.55842	5.14103	0.0233668	0.0429484
ENSMUSG00000032033	12023	Barx2	BarH-like homeobox 2 [Source:MGI Symbol;Acc:MGI:109617]	1.26042	1.68752	21.974	2.76372e-06	1.04339e-05	-1.00164	1.68752	10.9206	0.000950999	0.00253468
ENSMUSG00000032040	69305	Dcps	decapping enzyme, scavenger [Source:MGI Symbol;Acc:MGI:1916555]	0.311163	3.64235	4.24865	0.0392815	0.0606903	-0.334841	3.64235	4.53187	0.0332692	0.0586354
ENSMUSG00000032051	14148	Fdx1	ferredoxin 1 [Source:MGI Symbol;Acc:MGI:103224]	1.29575	2.67245	47.6076	5.20671e-12	5.84008e-11	-0.546307	2.67245	6.99779	0.00816103	0.0170498
ENSMUSG00000032058	73699	Ppp2r1b	protein phosphatase 2, regulatory subunit A, beta [Source:MGI Symbol;Acc:MGI:1920949]	0.468385	4.1936	8.37448	0.00380526	0.00737207	-0.487245	4.1936	8.49877	0.00355386	0.00817296
ENSMUSG00000032062	66952	2310030G06Rik	RIKEN cDNA 2310030G06 gene [Source:MGI Symbol;Acc:MGI:1914202]	0.82871	1.50144	8.06765	0.00450625	0.00859901	-0.867928	1.50144	7.57115	0.00593099	0.0128516
ENSMUSG00000032077	215051	Bud13	BUD13 homolog [Source:MGI Symbol;Acc:MGI:2443443]	0.493452	3.03862	7.11301	0.00765266	0.0138861	-0.617405	3.03862	9.99977	0.00156559	0.00394517
ENSMUSG00000032078	22687	Zpr1	ZPR1 zinc finger [Source:MGI Symbol;Acc:MGI:1330262]	0.673747	4.82727	25.343	4.799e-07	2.10569e-06	-0.67092	4.82727	23.3978	1.3173e-06	7.05925e-06
ENSMUSG00000032083	11806	Apoa1	apolipoprotein A-I [Source:MGI Symbol;Acc:MGI:88049]	0.961977	1.04257	8.26908	0.0040326	0.00777718	-1.14876	1.04257	9.409	0.00215923	0.00523872
ENSMUSG00000032101	30959	Ddx25	DEAD (Asp-Glu-Ala-Asp) box polypeptide 25 [Source:MGI Symbol;Acc:MGI:1353582]	0.986	5.70982	36.8449	1.27911e-09	9.14338e-09	-0.841945	5.70982	26.0292	3.36298e-07	2.05906e-06
ENSMUSG00000032178	16201	Ilf3	interleukin enhancer binding factor 3 [Source:MGI Symbol;Acc:MGI:1339973]	0.540879	6.04205	14.0343	0.000179511	0.000467363	-0.671218	6.04205	20.9728	4.65857e-06	2.19532e-05
ENSMUSG00000032184	70082	Lysmd2	LysM, putative peptidoglycan-binding, domain containing 2 [Source:MGI Symbol;Acc:MGI:1917332]	0.881069	5.54145	32.3238	1.30503e-08	7.73621e-08	-0.805577	5.54145	26.029	3.36327e-07	2.05906e-06
ENSMUSG00000032192	14697	Gnb5	guanine nucleotide binding protein (G protein), beta 5 [Source:MGI Symbol;Acc:MGI:101848]	1.05671	6.04214	34.707	3.83257e-09	2.51781e-08	-1.01795	6.04214	31.4601	2.03582e-08	1.5966e-07
ENSMUSG00000032212	66660	Sltm	SAFB-like, transcription modulator [Source:MGI Symbol;Acc:MGI:1913910]	0.336993	6.10907	3.93782	0.047212	0.0712765	-0.659299	6.10907	14.7538	0.000122499	0.000409001
ENSMUSG00000032215	225215	Rsl24d1	ribosomal L24 domain containing 1 [Source:MGI Symbol;Acc:MGI:2681840]	0.777008	5.5265	29.4021	5.88128e-08	3.06099e-07	-0.621812	5.5265	18.146	2.04597e-05	8.25636e-05
ENSMUSG00000032251	65099	Irak1bp1	interleukin-1 receptor-associated kinase 1 binding protein 1 [Source:MGI Symbol;Acc:MGI:1929475]	0.715596	4.63431	18.2657	1.92138e-05	6.11679e-05	-0.773848	4.63431	20.1564	7.13628e-06	3.21519e-05
ENSMUSG00000032265	212943	Fam46a	family with sequence similarity 46, member A [Source:MGI Symbol;Acc:MGI:2670964]	1.27774	3.75383	36.476	1.54554e-09	1.08842e-08	-0.547416	3.75383	6.32436	0.0119091	0.0237724
ENSMUSG00000032279	67834	Idh3a	isocitrate dehydrogenase 3 (NAD+) alpha [Source:MGI Symbol;Acc:MGI:1915084]	0.634948	8.61017	13.2042	0.00027932	0.000698679	-0.642453	8.61017	13.4767	0.000241538	0.000746792
ENSMUSG00000032285	58233	Dnaja4	DnaJ heat shock protein family (Hsp40) member A4 [Source:MGI Symbol;Acc:MGI:1927638]	0.890097	2.10387	16.3639	5.227e-05	0.000151969	-0.922609	2.10387	14.3658	0.000150509	0.000489553
ENSMUSG00000032288	102462	Imp3	IMP3, U3 small nucleolar ribonucleoprotein [Source:MGI Symbol;Acc:MGI:1916119]	0.977346	4.74601	22.2155	2.43704e-06	9.33187e-06	-0.755314	4.74601	12.8491	0.000337648	0.00100419
ENSMUSG00000032291	12903	Crabp1	cellular retinoic acid binding protein I [Source:MGI Symbol;Acc:MGI:88490]	3.42803	3.13434	130.59	3.0446e-30	6.25233e-28	-0.639985	3.13434	4.26237	0.0389654	0.0672495
ENSMUSG00000032294	18746	Pkm	pyruvate kinase, muscle [Source:MGI Symbol;Acc:MGI:97591]	1.11796	9.78756	35.0392	3.23128e-09	2.14396e-08	-0.373901	9.78756	3.99944	0.0455154	0.0770746
ENSMUSG00000032306	110119	Mpi	mannose phosphate isomerase [Source:MGI Symbol;Acc:MGI:97075]	0.505934	6.6334	10.9602	0.000930875	0.00206291	-0.66162	6.6334	18.4092	1.78193e-05	7.28511e-05
ENSMUSG00000032307	109161	Ube2q2	ubiquitin-conjugating enzyme E2Q family member 2 [Source:MGI Symbol;Acc:MGI:2388672]	0.395706	5.19271	7.13902	0.00754243	0.0137086	-0.584114	5.19271	14.9255	0.000111843	0.00037767
ENSMUSG00000032309	71999	Fbxo22	F-box protein 22 [Source:MGI Symbol;Acc:MGI:1926014]	0.565485	4.52874	13.1062	0.000294324	0.000732573	-0.690913	4.52874	18.3965	1.79392e-05	7.32809e-05
ENSMUSG00000032366	22003	Tpm1	tropomyosin 1, alpha [Source:MGI Symbol;Acc:MGI:98809]	1.02782	7.83468	52.2724	4.83124e-13	6.64189e-12	-0.915744	7.83468	41.1931	1.37912e-10	1.57017e-09
ENSMUSG00000032382	56440	Snx1	sorting nexin 1 [Source:MGI Symbol;Acc:MGI:1928395]	0.936369	5.95735	33.4391	7.35322e-09	4.59825e-08	-0.589014	5.95735	13.0247	0.000307406	0.000923618
ENSMUSG00000032388	27965	Spg21	SPG21, maspardin [Source:MGI Symbol;Acc:MGI:106403]	0.825894	4.53337	22.9113	1.6965e-06	6.69821e-06	-0.476021	4.53337	7.2883	0.00694052	0.0147557
ENSMUSG00000032396	213550	Dis3l	DIS3 like exosome 3'-5' exoribonuclease [Source:MGI Symbol;Acc:MGI:2143272]	0.499722	4.41041	11.7049	0.000623356	0.00144173	-0.368729	4.41041	5.9829	0.0144452	0.0281798
ENSMUSG00000032417	69519	Rwdd2a	RWD domain containing 2A [Source:MGI Symbol;Acc:MGI:1916769]	0.939658	5.14005	26.0717	3.28968e-07	1.49143e-06	-0.38774	5.14005	4.37192	0.0365357	0.0635706
ENSMUSG00000032459	64655	Mrps22	mitochondrial ribosomal protein S22 [Source:MGI Symbol;Acc:MGI:1928137]	1.11043	3.92958	40.3024	2.17542e-10	1.78081e-09	-0.604448	3.92958	11.0226	0.000900097	0.00241215
ENSMUSG00000032463	23873	Faim	Fas apoptotic inhibitory molecule [Source:MGI Symbol;Acc:MGI:1344387]	1.21413	4.37474	49.8577	1.65311e-12	2.04597e-11	-0.55245	4.37474	9.75293	0.00179037	0.00443764
ENSMUSG00000032468	74125	Armc8	armadillo repeat containing 8 [Source:MGI Symbol;Acc:MGI:1921375]	0.249232	6.1036	4.16263	0.0413252	0.0634654	-0.716135	6.1036	33.1424	8.56523e-09	7.23218e-08
ENSMUSG00000032469	83703	Dbr1	debranching RNA lariats 1 [Source:MGI Symbol;Acc:MGI:1931520]	0.53878	3.0433	8.12993	0.00435404	0.00834486	-0.863926	3.0433	18.3418	1.8461e-05	7.51175e-05
ENSMUSG00000032475	17973	Nck1	non-catalytic region of tyrosine kinase adaptor protein 1 [Source:MGI Symbol;Acc:MGI:109601]	0.732329	4.63826	29.9591	4.41246e-08	2.36079e-07	-0.499013	4.63826	12.9893	0.00031328	0.000938936
ENSMUSG00000032480	72831	Dhx30	DEAH (Asp-Glu-Ala-His) box polypeptide 30 [Source:MGI Symbol;Acc:MGI:1920081]	0.536702	6.65483	17.6309	2.68196e-05	8.25379e-05	-0.42992	6.65483	11.1286	0.000850054	0.00229319
ENSMUSG00000032500	245038	Dclk3	doublecortin-like kinase 3 [Source:MGI Symbol;Acc:MGI:3039580]	0.676111	5.15985	9.00755	0.00268867	0.00537669	-1.19478	5.15985	26.9262	2.11369e-07	1.35488e-06
ENSMUSG00000032503	74100	Arpp21	cyclic AMP-regulated phosphoprotein, 21 [Source:MGI Symbol;Acc:MGI:107562]	0.760218	9.93474	12.7601	0.000354094	0.000864906	-0.828054	9.93474	15.0928	0.000102351	0.000349017
ENSMUSG00000032519	208638	Slc25a38	solute carrier family 25, member 38 [Source:MGI Symbol;Acc:MGI:2384782]	0.788037	4.71076	27.5627	1.5208e-07	7.35163e-07	-0.335231	4.71076	4.74773	0.029337	0.0525853
ENSMUSG00000032526	26901	Ss18l2	SS18, nBAF chromatin remodeling complex subunit like 2 [Source:MGI Symbol;Acc:MGI:1349474]	0.999557	7.08099	38.8895	4.48477e-10	3.45849e-09	-0.339887	7.08099	4.52166	0.0334684	0.0589552
ENSMUSG00000032534	28135	Cep63	centrosomal protein 63 [Source:MGI Symbol;Acc:MGI:2158560]	0.542935	4.12854	9.01908	0.00267176	0.00534867	-0.414579	4.12854	4.99921	0.0253589	0.0461612
ENSMUSG00000032551	66202	1110059G10Rik	RIKEN cDNA 1110059G10 gene [Source:MGI Symbol;Acc:MGI:1913452]	0.730418	4.76479	23.1482	1.49982e-06	5.97986e-06	-0.720337	4.76479	21.1995	4.13873e-06	1.97953e-05
ENSMUSG00000032557	66663	Uba5	ubiquitin-like modifier activating enzyme 5 [Source:MGI Symbol;Acc:MGI:1913913]	0.455585	5.61469	12.0579	0.000515731	0.0012177	-0.544541	5.61469	16.5869	4.64718e-05	0.000172663
ENSMUSG00000032563	94062	Mrpl3	mitochondrial ribosomal protein L3 [Source:MGI Symbol;Acc:MGI:2137204]	0.719156	5.85135	22.8952	1.71082e-06	6.75156e-06	-0.655257	5.85135	18.486	1.71161e-05	7.02813e-05
ENSMUSG00000032565	75686	Nudt16	nudix (nucleoside diphosphate linked moiety X)-type motif 16 [Source:MGI Symbol;Acc:MGI:1922936]	0.586076	3.87517	17.2892	3.21007e-05	9.72432e-05	-0.844489	3.87517	31.431	2.0665e-08	1.61989e-07
ENSMUSG00000032578	12700	Cish	cytokine inducible SH2-containing protein [Source:MGI Symbol;Acc:MGI:103159]	0.8671	2.32824	15.6598	7.58199e-05	0.000212883	-0.745706	2.32824	9.86816	0.00168163	0.00419752
ENSMUSG00000032598	80987	Nckipsd	NCK interacting protein with SH3 domain [Source:MGI Symbol;Acc:MGI:1931834]	0.552387	6.14095	17.2797	3.22619e-05	9.76784e-05	-0.598973	6.14095	19.7487	8.83218e-06	3.88149e-05
ENSMUSG00000032599	76500	Ip6k2	inositol hexaphosphate kinase 2 [Source:MGI Symbol;Acc:MGI:1923750]	0.881074	2.76883	19.3307	1.09924e-05	3.66721e-05	-0.654808	2.76883	9.32006	0.00226659	0.00546333
ENSMUSG00000032615	103850	Nt5m	5',3'-nucleotidase, mitochondrial [Source:MGI Symbol;Acc:MGI:1917127]	1.20107	5.66579	54.1027	1.90275e-13	2.81587e-12	-0.786942	5.66579	22.6396	1.9542e-06	1.00514e-05
ENSMUSG00000032637	233871	Atxn2l	ataxin 2-like [Source:MGI Symbol;Acc:MGI:2446242]	0.414347	3.42482	5.31908	0.0210932	0.0346635	-0.550461	3.42482	8.60374	0.00335473	0.00776545
ENSMUSG00000032698	16909	Lmo2	LIM domain only 2 [Source:MGI Symbol;Acc:MGI:102811]	2.46141	4.79166	168.703	1.42077e-38	9.08964e-36	-0.376836	4.79166	3.97235	0.0462532	0.0781806
ENSMUSG00000032745	73274	Gpbp1	GC-rich promoter binding protein 1 [Source:MGI Symbol;Acc:MGI:1920524]	0.352441	6.50756	5.96461	0.0145958	0.0248579	-0.470867	6.50756	10.4759	0.00120942	0.00313649
ENSMUSG00000032802	76650	Srxn1	sulfiredoxin 1 homolog (S. cerevisiae) [Source:MGI Symbol;Acc:MGI:104971]	1.21312	6.43371	58.3572	2.18596e-14	3.7995e-13	-0.419191	6.43371	6.99318	0.00818209	0.0170852
ENSMUSG00000032870	69780	Smap2	small ArfGAP 2 [Source:MGI Symbol;Acc:MGI:1917030]	0.821157	7.5838	19.7143	8.99264e-06	3.06147e-05	-1.04237	7.5838	31.2828	2.23043e-08	1.73531e-07
ENSMUSG00000032872	266690	Cyb5r4	cytochrome b5 reductase 4 [Source:MGI Symbol;Acc:MGI:2386848]	0.834734	4.25191	32.5023	1.19053e-08	7.12347e-08	-0.65141	4.25191	18.074	2.12486e-05	8.53536e-05
ENSMUSG00000032890	242662	Rims3	regulating synaptic membrane exocytosis 3 [Source:MGI Symbol;Acc:MGI:2443331]	0.42589	5.97845	8.38526	0.00378276	0.00733092	-0.315839	5.97845	4.5147	0.0336048	0.0591766
ENSMUSG00000032897	18046	Nfyc	nuclear transcription factor-Y gamma [Source:MGI Symbol;Acc:MGI:107901]	0.578492	3.75922	11.4531	0.000713763	0.00162975	-0.743915	3.75922	17.3279	3.14534e-05	0.000121476
ENSMUSG00000032905	67526	Atg12	autophagy related 12 [Source:MGI Symbol;Acc:MGI:1914776]	0.457842	6.33253	9.03262	0.00265205	0.00531112	-0.333265	6.33253	4.72448	0.0297361	0.0532376
ENSMUSG00000032936	235604	Camkv	CaM kinase-like vesicle-associated [Source:MGI Symbol;Acc:MGI:2384296]	0.597408	7.49788	17.6191	2.69862e-05	8.29891e-05	-0.396626	7.49788	7.72038	0.00546009	0.0119598
ENSMUSG00000032952	67489	Ap4b1	adaptor-related protein complex AP-4, beta 1 [Source:MGI Symbol;Acc:MGI:1337130]	0.360334	3.74319	4.44151	0.0350753	0.0547885	-0.704477	3.74319	15.5192	8.16723e-05	0.000284969
ENSMUSG00000032959	23980	Pebp1	phosphatidylethanolamine binding protein 1 [Source:MGI Symbol;Acc:MGI:1344408]	1.48088	6.35045	93.5993	3.8633e-22	2.58081e-20	-0.523732	6.35045	11.7601	0.000605128	0.00169171
ENSMUSG00000032965	73916	Ift57	intraflagellar transport 57 [Source:MGI Symbol;Acc:MGI:1921166]	0.30135	5.17403	4.88438	0.0271007	0.0435129	-0.461817	5.17403	11.0509	0.000886451	0.0023798
ENSMUSG00000032966	14225	Fkbp1a	FK506 binding protein 1a [Source:MGI Symbol;Acc:MGI:95541]	0.861723	9.11719	19.6023	9.53561e-06	3.2252e-05	-0.992499	9.11719	25.8203	3.74735e-07	2.27328e-06
ENSMUSG00000032977	108707	Fam207a	family with sequence similarity 207, member A [Source:MGI Symbol;Acc:MGI:1916334]	0.613921	2.94775	13.5408	0.000233437	0.000592642	-0.843127	2.94775	21.3301	3.86606e-06	1.86076e-05
ENSMUSG00000033021	69080	Gmppa	GDP-mannose pyrophosphorylase A [Source:MGI Symbol;Acc:MGI:1916330]	0.612787	3.86834	15.7821	7.10719e-05	0.000200919	-0.431268	3.86834	7.1787	0.0073774	0.0155909
ENSMUSG00000033106	66432	Slc7a6os	solute carrier family 7, member 6 opposite strand [Source:MGI Symbol;Acc:MGI:1916951]	0.594233	2.78634	13.1897	0.000281497	0.000703172	-0.568279	2.78634	10.2498	0.00136698	0.00349338
ENSMUSG00000033157	213012	Abhd10	abhydrolase domain containing 10 [Source:MGI Symbol;Acc:MGI:2442422]	0.461067	4.17026	9.60357	0.00194199	0.00401519	-0.716843	4.17026	21.3345	3.85718e-06	1.85703e-05
ENSMUSG00000033186	76789	Mzt1	mitotic spindle organizing protein 1 [Source:MGI Symbol;Acc:MGI:1924039]	1.01175	5.61363	33.9855	5.55253e-09	3.54552e-08	-0.631472	5.61363	12.9923	0.000312769	0.000937623
ENSMUSG00000033233	229644	Trim45	tripartite motif-containing 45 [Source:MGI Symbol;Acc:MGI:1918187]	0.886835	2.36427	22.926	1.68362e-06	6.65526e-06	-0.59574	2.36427	8.36689	0.0038212	0.00871665
ENSMUSG00000033256	435684	Shf	Src homology 2 domain containing F [Source:MGI Symbol;Acc:MGI:3613669]	0.592949	2.55018	9.5513	0.00199808	0.00411949	-0.580279	2.55018	7.71983	0.00546176	0.0119619
ENSMUSG00000033294	100608	Noc4l	NOC4 like [Source:MGI Symbol;Acc:MGI:2140843]	0.511775	4.35775	9.65319	0.00189023	0.00391851	-0.566251	4.35775	11.195	0.000820159	0.00222046
ENSMUSG00000033319	240263	Fem1c	fem-1 homolog c (C.elegans) [Source:MGI Symbol;Acc:MGI:2444737]	0.455251	4.09797	9.11649	0.00253315	0.00509509	-0.553311	4.09797	12.5078	0.000405252	0.00118138
ENSMUSG00000033423	140546	Eri3	exoribonuclease 3 [Source:MGI Symbol;Acc:MGI:2153887]	0.637187	7.15467	22.859	1.74334e-06	6.86685e-06	-0.686782	7.15467	26.1307	3.19076e-07	1.96284e-06
ENSMUSG00000033430	57321	Terf2ip	telomeric repeat binding factor 2, interacting protein [Source:MGI Symbol;Acc:MGI:1929871]	0.863769	5.43367	29.5169	5.54325e-08	2.90322e-07	-0.911963	5.43367	31.5025	1.99181e-08	1.568e-07
ENSMUSG00000033460	78248	Armcx1	armadillo repeat containing, X-linked 1 [Source:MGI Symbol;Acc:MGI:1925498]	0.927174	6.02877	34.9974	3.30141e-09	2.18614e-08	-0.353722	6.02877	5.05363	0.0245744	0.0448952
ENSMUSG00000033543	235459	Gtf2a2	general transcription factor II A, 2 [Source:MGI Symbol;Acc:MGI:1933289]	1.37866	5.92206	57.0296	4.29301e-14	7.05155e-13	-0.484583	5.92206	7.08537	0.00777156	0.0163387
ENSMUSG00000033615	12889	Cplx1	complexin 1 [Source:MGI Symbol;Acc:MGI:104727]	2.13519	9.28321	102.543	4.22007e-24	3.67522e-22	-0.453203	9.28321	4.98406	0.0255818	0.0465159
ENSMUSG00000033628	225326	Pik3c3	phosphoinositide-3-kinase, class 3 [Source:MGI Symbol;Acc:MGI:2445019]	0.451806	5.5869	7.55174	0.00599522	0.0111312	-0.765605	5.5869	20.9695	4.66663e-06	2.19713e-05
ENSMUSG00000033701	72482	Acbd6	acyl-Coenzyme A binding domain containing 6 [Source:MGI Symbol;Acc:MGI:1919732]	1.45968	4.93754	76.1966	2.56782e-18	8.39159e-17	-0.548082	4.93754	10.4139	0.00125068	0.0032299
ENSMUSG00000033712	219158	Ccar2	cell cycle activator and apoptosis regulator 2 [Source:MGI Symbol;Acc:MGI:2444228]	0.699267	4.6522	15.2194	9.5713e-05	0.000263635	-0.544122	4.6522	8.86036	0.00291429	0.00684598
ENSMUSG00000033739	56299	Fkbpl	FK506 binding protein-like [Source:MGI Symbol;Acc:MGI:1932127]	0.930639	2.84084	16.7949	4.16444e-05	0.000123171	-0.890834	2.84084	13.6558	0.00021956	0.000686496
ENSMUSG00000033751	102060	Gadd45gip1	growth arrest and DNA-damage-inducible, gamma interacting protein 1 [Source:MGI Symbol;Acc:MGI:1914947]	1.51137	2.91995	57.3362	3.6733e-14	6.09798e-13	-0.628446	2.91995	8.42555	0.00369985	0.00847003
ENSMUSG00000033781	142688	Asb13	ankyrin repeat and SOCS box-containing 13 [Source:MGI Symbol;Acc:MGI:2145525]	0.529802	5.496	13.9955	0.000183253	0.000476436	-0.881759	5.496	36.8115	1.3012e-09	1.26426e-08
ENSMUSG00000033813	21399	Tcea1	transcription elongation factor A (SII) 1 [Source:MGI Symbol;Acc:MGI:1196624]	0.515319	3.23339	10.6391	0.00110723	0.00241006	-0.627886	3.23339	13.8825	0.000194603	0.000615639
ENSMUSG00000033845	27395	Mrpl15	mitochondrial ribosomal protein L15 [Source:MGI Symbol;Acc:MGI:1351639]	1.24039	5.58544	86.748	1.23271e-20	6.15765e-19	-0.548611	5.58544	16.3712	5.20717e-05	0.000191079
ENSMUSG00000033885	218699	Pxk	PX domain containing serine/threonine kinase [Source:MGI Symbol;Acc:MGI:1289230]	0.858994	4.92944	31.8549	1.66134e-08	9.66927e-08	-0.681816	4.92944	19.0809	1.25296e-05	5.30458e-05
ENSMUSG00000033931	52202	Rbm34	RNA binding motif protein 34 [Source:MGI Symbol;Acc:MGI:1098653]	0.909393	4.40994	36.4732	1.54781e-09	1.08956e-08	-0.700549	4.40994	19.9445	7.97209e-06	3.54282e-05
ENSMUSG00000033940	101314	Brk1	BRICK1, SCAR/WAVE actin-nucleating complex subunit [Source:MGI Symbol;Acc:MGI:1915406]	0.606507	8.62308	13.5444	0.000232981	0.000591575	-0.461388	8.62308	7.83851	0.00511447	0.0112682
ENSMUSG00000033983	12812	Coil	coilin [Source:MGI Symbol;Acc:MGI:104842]	1.2393	2.79112	49.5836	1.90098e-12	2.32336e-11	-0.625885	2.79112	10.4181	0.00124783	0.00322455
ENSMUSG00000034024	12461	Cct2	chaperonin containing Tcp1, subunit 2 (beta) [Source:MGI Symbol;Acc:MGI:107186]	0.497022	7.73672	8.27852	0.00401168	0.00773775	-0.418477	7.73672	5.84991	0.0155778	0.0301059
ENSMUSG00000034059	241525	Ypel4	yippee-like 4 (Drosophila) [Source:MGI Symbol;Acc:MGI:3605071]	0.802115	4.95439	13.0891	0.000297025	0.000738461	-0.903048	4.95439	16.0916	6.03517e-05	0.000218
ENSMUSG00000034083	232236	Ccdc174	coiled-coil domain containing 174 [Source:MGI Symbol;Acc:MGI:2444652]	0.807565	4.90915	35.4951	2.55699e-09	1.72899e-08	-0.612638	4.90915	19.1831	1.18759e-05	5.05872e-05
ENSMUSG00000034088	110611	Hdlbp	high density lipoprotein (HDL) binding protein [Source:MGI Symbol;Acc:MGI:99256]	0.316159	7.02344	5.11609	0.0237049	0.0385443	-0.404557	7.02344	8.28803	0.00399073	0.0090599
ENSMUSG00000034168	238330	Irf2bpl	interferon regulatory factor 2 binding protein-like [Source:MGI Symbol;Acc:MGI:2442463]	0.634507	4.9537	15.0177	0.000106509	0.000290743	-0.525429	4.9537	9.92906	0.0016269	0.00407988
ENSMUSG00000034190	105513	Chmp7	charged multivesicular body protein 7 [Source:MGI Symbol;Acc:MGI:1913922]	0.478803	5.93811	6.68743	0.00970951	0.0172131	-0.686864	5.93811	13.4875	0.000240152	0.000743474
ENSMUSG00000034192	67678	Lsm3	LSM3 homolog, U6 small nuclear RNA and mRNA degradation associated [Source:MGI Symbol;Acc:MGI:1914928]	1.29495	5.63649	46.4352	9.4699e-12	1.00911e-10	-0.580032	5.63649	9.27206	0.00232675	0.00559861
ENSMUSG00000034203	72170	Chchd4	coiled-coil-helix-coiled-coil-helix domain containing 4 [Source:MGI Symbol;Acc:MGI:1919420]	1.12647	5.43907	45.7869	1.31844e-11	1.36983e-10	-0.944202	5.43907	30.9269	2.67926e-08	2.04717e-07
ENSMUSG00000034211	66258	Mrps17	mitochondrial ribosomal protein S17 [Source:MGI Symbol;Acc:MGI:1913508]	0.709446	6.19717	28.009	1.20753e-07	5.94613e-07	-0.802948	6.19717	34.6987	3.84891e-09	3.43654e-08
ENSMUSG00000034216	228545	Vps18	VPS18 CORVET/HOPS core subunit [Source:MGI Symbol;Acc:MGI:2443626]	0.400803	4.4041	4.87389	0.027266	0.0437614	-0.792787	4.4041	18.0059	2.20224e-05	8.79943e-05
ENSMUSG00000034226	228543	Rhov	ras homolog family member V [Source:MGI Symbol;Acc:MGI:2444227]	1.47681	1.07015	23.2673	1.40979e-06	5.65616e-06	-1.37682	1.07015	14.3356	0.000152949	0.00049642
ENSMUSG00000034245	232232	Hdac11	histone deacetylase 11 [Source:MGI Symbol;Acc:MGI:2385252]	0.674898	6.15129	18.2035	1.98515e-05	6.30171e-05	-0.554103	6.15129	12.0401	0.000520695	0.00147904
ENSMUSG00000034259	109075	Exosc4	exosome component 4 [Source:MGI Symbol;Acc:MGI:1923576]	0.506979	3.65609	11.2823	0.000782503	0.00176778	-0.662248	3.65609	17.1077	3.53186e-05	0.000134622
ENSMUSG00000034285	18082	Nipsnap1	nipsnap homolog 1 (C. elegans) [Source:MGI Symbol;Acc:MGI:1278344]	0.649866	6.69235	17.1731	3.41228e-05	0.000102714	-1.0404	6.69235	42.7355	6.26647e-11	7.48825e-10
ENSMUSG00000034321	66583	Exosc1	exosome component 1 [Source:MGI Symbol;Acc:MGI:1913833]	0.474189	4.712	11.1625	0.000834682	0.00187092	-0.621548	4.712	18.0301	2.1744e-05	8.70877e-05
ENSMUSG00000034327	105440	Kctd9	potassium channel tetramerisation domain containing 9 [Source:MGI Symbol;Acc:MGI:2145579]	0.638491	3.55934	10.1458	0.00144632	0.0030655	-0.919063	3.55934	19.2225	1.16335e-05	4.96691e-05
ENSMUSG00000034336	226180	Ina	internexin neuronal intermediate filament protein, alpha [Source:MGI Symbol;Acc:MGI:96568]	0.547474	8.36077	7.27132	0.00700642	0.0128226	-0.722362	8.36077	12.5721	0.000391542	0.00114704
ENSMUSG00000034341	22378	Wbp2	WW domain binding protein 2 [Source:MGI Symbol;Acc:MGI:104709]	0.776644	7.75807	19.0994	1.24085e-05	4.09694e-05	-0.59125	7.75807	11.0597	0.000882234	0.00237039
ENSMUSG00000034343	67921	Ube2f	ubiquitin-conjugating enzyme E2F (putative) [Source:MGI Symbol;Acc:MGI:1915171]	0.471869	5.62922	14.3223	0.000154031	0.000407726	-0.423143	5.62922	11.1075	0.000859802	0.00231573
ENSMUSG00000034403	18744	Pja1	praja ring finger 1, E3 ubiquitin protein ligase [Source:MGI Symbol;Acc:MGI:1101765]	1.02932	7.91028	20.7673	5.18604e-06	1.85635e-05	-0.916133	7.91028	16.4521	4.98946e-05	0.000183942
ENSMUSG00000034429	69020	Zfp707	zinc finger protein 707 [Source:MGI Symbol;Acc:MGI:1916270]	0.815827	2.90904	10.0038	0.00156214	0.00328962	-0.57716	2.90904	4.66451	0.0307923	0.0548628
ENSMUSG00000034432	108679	Cops8	COP9 signalosome subunit 8 [Source:MGI Symbol;Acc:MGI:1915363]	0.651961	7.0698	21.9504	2.7979e-06	1.0551e-05	-0.718125	7.0698	26.1999	3.07846e-07	1.90078e-06
ENSMUSG00000034472	75141	Rasd2	RASD family, member 2 [Source:MGI Symbol;Acc:MGI:1922391]	2.02392	7.1425	124.189	7.65781e-29	1.32206e-26	-0.521187	7.1425	8.66015	0.00325245	0.00755076
ENSMUSG00000034484	67804	Snx2	sorting nexin 2 [Source:MGI Symbol;Acc:MGI:1915054]	0.696959	5.6564	29.6885	5.07339e-08	2.68078e-07	-0.788903	5.6564	36.1918	1.7882e-09	1.69198e-08
ENSMUSG00000034509	66591	Mad2l1bp	MAD2L1 binding protein [Source:MGI Symbol;Acc:MGI:1913841]	0.701387	4.02971	16.7539	4.25556e-05	0.000125665	-0.843775	4.02971	22.2865	2.34852e-06	1.18559e-05
ENSMUSG00000034532	50759	Fbxo16	F-box protein 16 [Source:MGI Symbol;Acc:MGI:1354706]	0.496835	3.06561	6.60585	0.0101644	0.0179638	-0.657444	3.06561	10.5125	0.0011857	0.00308364
ENSMUSG00000034570	170835	Inpp5j	inositol polyphosphate 5-phosphatase J [Source:MGI Symbol;Acc:MGI:2158663]	1.86149	3.17833	81.11	2.13499e-19	8.49604e-18	-0.572715	3.17833	6.79916	0.00912005	0.0187681
ENSMUSG00000034587	NA	8430429K09Rik	RIKEN cDNA 8430429K09 gene [Source:MGI Symbol;Acc:MGI:1918773]	0.480856	3.98765	8.98951	0.00271534	0.00542545	-0.703467	3.98765	17.6808	2.61249e-05	0.00010266
ENSMUSG00000034647	106585	Ankrd12	ankyrin repeat domain 12 [Source:MGI Symbol;Acc:MGI:1914357]	0.479452	7.0392	12.4291	0.000422698	0.00101753	-0.487231	7.0392	12.6797	0.000369657	0.00108907
ENSMUSG00000034673	18515	Pbx2	pre B cell leukemia homeobox 2 [Source:MGI Symbol;Acc:MGI:1341793]	1.12876	3.78574	35.2579	2.88808e-09	1.93321e-08	-0.459463	3.78574	5.44096	0.0196698	0.0369703
ENSMUSG00000034681	19826	Rnps1	ribonucleic acid binding protein S1 [Source:MGI Symbol;Acc:MGI:97960]	0.895412	3.73473	30.8506	2.78679e-08	1.54931e-07	-0.792253	3.73473	21.4338	3.66248e-06	1.77459e-05
ENSMUSG00000034729	64657	Mrps10	mitochondrial ribosomal protein S10 [Source:MGI Symbol;Acc:MGI:1928139]	0.793136	3.40762	17.5733	2.76442e-05	8.47777e-05	-0.503058	3.40762	6.49626	0.0108101	0.0218329
ENSMUSG00000034744	56174	Nagk	N-acetylglucosamine kinase [Source:MGI Symbol;Acc:MGI:1860418]	1.12393	5.41675	74.7928	5.22813e-18	1.65332e-16	-0.382423	5.41675	8.34328	0.00387116	0.00881731
ENSMUSG00000034789	19336	Rab24	RAB24, member RAS oncogene family [Source:MGI Symbol;Acc:MGI:105065]	1.22977	5.44627	63.1351	1.93008e-15	3.92747e-14	-0.55521	5.44627	12.5555	0.000395048	0.00115569
ENSMUSG00000034813	74053	Grip1	glutamate receptor interacting protein 1 [Source:MGI Symbol;Acc:MGI:1921303]	1.16022	4.80244	35.863	2.11693e-09	1.45208e-08	-0.616129	4.80244	9.84967	0.00169862	0.00423612
ENSMUSG00000034825	78593	Nrip3	nuclear receptor interacting protein 3 [Source:MGI Symbol;Acc:MGI:1925843]	0.897899	7.29839	41.349	1.27336e-10	1.09294e-09	-0.625925	7.29839	19.9709	7.86282e-06	3.50174e-05
ENSMUSG00000034839	67557	Larp6	La ribonucleoprotein domain family, member 6 [Source:MGI Symbol;Acc:MGI:1914807]	0.86257	4.20564	23.2128	1.45025e-06	5.80032e-06	-0.770366	4.20564	17.31	3.17505e-05	0.000122481
ENSMUSG00000034868	67938	Myl12b	myosin, light chain 12B, regulatory [Source:MGI Symbol;Acc:MGI:107494]	1.07277	8.56365	36.3343	1.6621e-09	1.16312e-08	-0.777031	8.56365	19.1826	1.18791e-05	5.05879e-05
ENSMUSG00000034891	104069	Sncb	synuclein, beta [Source:MGI Symbol;Acc:MGI:1889011]	1.51245	6.29933	45.4111	1.59729e-11	1.62206e-10	-0.824128	6.29933	13.6751	0.000217319	0.000680641
ENSMUSG00000034898	70598	Filip1	filamin A interacting protein 1 [Source:MGI Symbol;Acc:MGI:1917848]	1.77505	3.2355	58.8021	1.74357e-14	3.07231e-13	-0.92312	3.2355	14.251	0.000159973	0.000516598
ENSMUSG00000034931	217207	Dhx8	DEAH (Asp-Glu-Ala-His) box polypeptide 8 [Source:MGI Symbol;Acc:MGI:1306823]	0.395822	4.51448	4.67638	0.0305802	0.0485014	-0.8251	4.51448	19.2608	1.14023e-05	4.87824e-05
ENSMUSG00000034974	13144	Dapk3	death-associated protein kinase 3 [Source:MGI Symbol;Acc:MGI:1203520]	0.961693	0.531214	11.2955	0.000776951	0.00175643	-0.868182	0.531214	6.30101	0.0120669	0.0240528
ENSMUSG00000035027	26396	Map2k2	mitogen-activated protein kinase kinase 2 [Source:MGI Symbol;Acc:MGI:1346867]	1.12794	4.78329	55.6384	8.71062e-14	1.36305e-12	-0.347606	4.78329	5.03265	0.0248738	0.0453574
ENSMUSG00000035049	107094	Rrp12	ribosomal RNA processing 12 homolog (S. cerevisiae) [Source:MGI Symbol;Acc:MGI:2147437]	0.454078	3.66059	6.75293	0.0093594	0.016665	-0.531639	3.66059	8.55402	0.0034476	0.00796049
ENSMUSG00000035062	245522	Zc4h2	zinc finger, C4H2 domain containing [Source:MGI Symbol;Acc:MGI:2679294]	0.404717	5.17138	7.58221	0.0058947	0.0109715	-0.701609	5.17138	21.7634	3.08422e-06	1.51739e-05
ENSMUSG00000035086	56208	Becn1	beclin 1, autophagy related [Source:MGI Symbol;Acc:MGI:1891828]	0.616524	5.63196	20.2136	6.92599e-06	2.40767e-05	-0.543784	5.63196	15.1624	9.86496e-05	0.000337572
ENSMUSG00000035171	66206	1110059E24Rik	RIKEN cDNA 1110059E24 gene [Source:MGI Symbol;Acc:MGI:1913456]	0.974725	5.22218	31.2175	2.30682e-08	1.30383e-07	-0.693314	5.22218	15.3036	9.15441e-05	0.000315922
ENSMUSG00000035198	103733	Tubg1	tubulin, gamma 1 [Source:MGI Symbol;Acc:MGI:101834]	0.692421	4.9658	27.4533	1.60934e-07	7.73694e-07	-0.475101	4.9658	12.2231	0.000472009	0.00135252
ENSMUSG00000035232	236900	Pdk3	pyruvate dehydrogenase kinase, isoenzyme 3 [Source:MGI Symbol;Acc:MGI:2384308]	1.04523	5.07816	36.1429	1.83361e-09	1.2719e-08	-0.616856	5.07816	12.1984	0.000478297	0.00136842
ENSMUSG00000035397	118445	Klf16	Kruppel-like factor 16 [Source:MGI Symbol;Acc:MGI:2153049]	0.738134	4.74873	32.4588	1.21748e-08	7.27426e-08	-0.54157	4.74873	16.1309	5.91109e-05	0.000214216
ENSMUSG00000035399	66680	Oser1	oxidative stress responsive serine rich 1 [Source:MGI Symbol;Acc:MGI:1913930]	0.578481	1.63913	7.33641	0.00675716	0.0124074	-0.922239	1.63913	14.453	0.000143701	0.000470072
ENSMUSG00000035443	77862	Thyn1	thymocyte nuclear protein 1 [Source:MGI Symbol;Acc:MGI:1925112]	0.66482	3.7184	9.81325	0.00173259	0.00362151	-0.453972	3.7184	4.34829	0.0370461	0.0643443
ENSMUSG00000035486	216166	Plk5	polo-like kinase 5 [Source:MGI Symbol;Acc:MGI:3026984]	1.29257	1.71796	16.3637	5.22765e-05	0.000151969	-0.789561	1.71796	5.29112	0.0214344	0.0398859
ENSMUSG00000035509	213311	Fbxl21	F-box and leucine-rich repeat protein 21 [Source:MGI Symbol;Acc:MGI:2442921]	1.429	1.39091	20.9194	4.79027e-06	1.72535e-05	-0.883203	1.39091	6.48894	0.0108548	0.0219124
ENSMUSG00000035517	100121	Tdrd7	tudor domain containing 7 [Source:MGI Symbol;Acc:MGI:2140279]	0.489644	4.78562	12.3058	0.000451558	0.00108059	-0.367716	4.78562	6.58398	0.0102901	0.0209197
ENSMUSG00000035530	20918	Eif1	eukaryotic translation initiation factor 1 [Source:MGI Symbol;Acc:MGI:105125]	1.26154	7.37163	61.7434	3.91259e-15	7.54137e-14	-0.356247	7.37163	5.00996	0.0252018	0.0458902
ENSMUSG00000035561	72535	Aldh1b1	aldehyde dehydrogenase 1 family, member B1 [Source:MGI Symbol;Acc:MGI:1919785]	0.762598	2.79682	14.195	0.000164806	0.000433079	-0.537224	2.79682	6.29754	0.0120905	0.0240913
ENSMUSG00000035585	66078	Tsen34	tRNA splicing endonuclease subunit 34 [Source:MGI Symbol;Acc:MGI:1913328]	1.52989	4.52321	67.1868	2.46967e-16	5.85191e-15	-0.44877	4.52321	5.57833	0.0181841	0.0345132
ENSMUSG00000035601	69934	Trmt10b	tRNA methyltransferase 10B [Source:MGI Symbol;Acc:MGI:1917184]	0.40141	4.1009	7.39867	0.00652719	0.0120236	-0.811948	4.1009	27.5458	1.53421e-07	1.01007e-06
ENSMUSG00000035620	237422	Ric8b	RIC8 guanine nucleotide exchange factor B [Source:MGI Symbol;Acc:MGI:2682307]	0.887939	5.0717	39.7328	2.9119e-10	2.31643e-09	-0.795203	5.0717	29.9913	4.34e-08	3.17744e-07
ENSMUSG00000035671	212168	Zswim4	zinc finger SWIM-type containing 4 [Source:MGI Symbol;Acc:MGI:2443726]	0.702806	3.28816	8.97735	0.00273347	0.00545775	-0.813893	3.28816	11.1312	0.000848869	0.00229036
ENSMUSG00000035754	216156	Wdr18	WD repeat domain 18 [Source:MGI Symbol;Acc:MGI:2158400]	0.772947	5.19053	29.1197	6.80417e-08	3.50404e-07	-0.351515	5.19053	5.7953	0.0160691	0.0309582
ENSMUSG00000035765	69190	Dym	dymeclin [Source:MGI Symbol;Acc:MGI:1918480]	1.14445	5.09576	48.5002	3.3025e-12	3.85003e-11	-0.386395	5.09576	5.39311	0.0202164	0.0378182
ENSMUSG00000035772	118451	Mrps2	mitochondrial ribosomal protein S2 [Source:MGI Symbol;Acc:MGI:2153089]	0.662834	4.59827	14.919	0.000112225	0.000304775	-0.62689	4.59827	12.7271	0.000360393	0.0010646
ENSMUSG00000035790	66994	Cep19	centrosomal protein 19 [Source:MGI Symbol;Acc:MGI:1914244]	0.823511	6.57664	29.6237	5.24588e-08	2.76139e-07	-0.922842	6.57664	36.3268	1.66851e-09	1.58775e-08
ENSMUSG00000035824	57813	Tk2	thymidine kinase 2, mitochondrial [Source:MGI Symbol;Acc:MGI:1913266]	0.508382	4.00215	11.4263	0.000724112	0.00165125	-0.315712	4.00215	4.0922	0.0430816	0.0734317
ENSMUSG00000035849	268481	Krt222	keratin 222 [Source:MGI Symbol;Acc:MGI:2442728]	0.433147	5.76157	6.58019	0.010312	0.0182013	-1.09427	5.76157	40.1576	2.34283e-10	2.57742e-09
ENSMUSG00000035851	231386	Ythdc1	YTH domain containing 1 [Source:MGI Symbol;Acc:MGI:2443713]	0.448361	5.83222	11.6071	0.000656992	0.00151007	-0.745446	5.83222	30.7807	2.88896e-08	2.19229e-07
ENSMUSG00000035953	219024	Tmem55b	transmembrane protein 55b [Source:MGI Symbol;Acc:MGI:2448501]	1.03613	6.33779	49.4772	2.00692e-12	2.44744e-11	-0.417748	6.33779	8.00392	0.00466762	0.0103979
ENSMUSG00000035958	56196	Tdp2	tyrosyl-DNA phosphodiesterase 2 [Source:MGI Symbol;Acc:MGI:1860486]	0.379222	3.95486	5.86761	0.015422	0.0261125	-1.07537	3.95486	42.0633	8.83661e-11	1.0315e-09
ENSMUSG00000035969	100213	Rusc2	RUN and SH3 domain containing 2 [Source:MGI Symbol;Acc:MGI:2140371]	0.594717	4.54782	17.2096	3.34736e-05	0.000100961	-0.595	4.54782	15.9164	6.62013e-05	0.000236511
ENSMUSG00000036023	11546	Parp2	poly (ADP-ribose) polymerase family, member 2 [Source:MGI Symbol;Acc:MGI:1341112]	0.366003	4.93074	6.27508	0.0122447	0.0212409	-0.567484	4.93074	14.3865	0.000148866	0.000484968
ENSMUSG00000036188	217473	Ankmy2	ankyrin repeat and MYND domain containing 2 [Source:MGI Symbol;Acc:MGI:2144755]	0.484708	6.93307	12.4221	0.000424281	0.0010209	-0.782262	6.93307	31.6424	1.85335e-08	1.46943e-07
ENSMUSG00000036214	76416	Znrd1as	zinc ribbon domain containing 1, antisense [Source:MGI Symbol;Acc:MGI:1923666]	0.884071	2.46826	24.3156	8.17745e-07	3.43148e-06	-0.553777	2.46826	7.89935	0.00494526	0.0109388
ENSMUSG00000036225	106931	Kctd1	potassium channel tetramerisation domain containing 1 [Source:MGI Symbol;Acc:MGI:1918269]	0.491244	5.95622	13.6127	0.000224661	0.000572723	-0.599295	5.95622	19.6114	9.49005e-06	4.1389e-05
ENSMUSG00000036241	67615	Ube2r2	ubiquitin-conjugating enzyme E2R 2 [Source:MGI Symbol;Acc:MGI:1914865]	0.584723	6.55231	10.6204	0.00111848	0.00243123	-0.374429	6.55231	4.32761	0.0374989	0.0650153
ENSMUSG00000036249	71684	Rbm43	RNA binding motif protein 43 [Source:MGI Symbol;Acc:MGI:1918934]	0.889988	4.28229	32.4542	1.22033e-08	7.28869e-08	-0.736962	4.28229	20.4675	6.06521e-06	2.78288e-05
ENSMUSG00000036309	21402	Skp1a	S-phase kinase-associated protein 1A [Source:MGI Symbol;Acc:MGI:103575]	0.784725	9.77112	19.1049	1.23729e-05	4.08841e-05	-0.476815	9.77112	7.09818	0.00771622	0.0162347
ENSMUSG00000036315	66136	Znrd1	zinc ribbon domain containing, 1 [Source:MGI Symbol;Acc:MGI:1913386]	1.01574	5.27821	38.6189	5.15181e-10	3.91481e-09	-0.762163	5.27821	20.9722	4.65989e-06	2.19532e-05
ENSMUSG00000036323	66661	Srp72	signal recognition particle 72 [Source:MGI Symbol;Acc:MGI:1333795]	0.626364	7.30726	23.2453	1.42595e-06	5.71411e-06	-0.323418	7.30726	6.16381	0.013039	0.0257651
ENSMUSG00000036352	98766	Ubac1	ubiquitin associated domain containing 1 [Source:MGI Symbol;Acc:MGI:1920995]	0.746721	5.70608	21.2448	4.04202e-06	1.47737e-05	-0.543621	5.70608	11.0045	0.000908901	0.00243457
ENSMUSG00000036371	66870	Serbp1	serpine1 mRNA binding protein 1 [Source:MGI Symbol;Acc:MGI:1914120]	1.00559	7.42648	50.358	1.28105e-12	1.61432e-11	-0.543111	7.42648	14.7089	0.000125452	0.000417687
ENSMUSG00000036376	30946	Abt1	activator of basal transcription 1 [Source:MGI Symbol;Acc:MGI:1353636]	1.22337	3.51772	39.2469	3.73467e-10	2.91929e-09	-0.828535	3.51772	16.2245	5.62605e-05	0.000204689
ENSMUSG00000036398	76497	Ppp1r11	protein phosphatase 1, regulatory (inhibitor) subunit 11 [Source:MGI Symbol;Acc:MGI:1923747]	1.31069	7.58454	57.8281	2.86049e-14	4.86518e-13	-0.402373	7.58454	5.56693	0.0183028	0.0347029
ENSMUSG00000036430	72726	Tbcc	tubulin-specific chaperone C [Source:MGI Symbol;Acc:MGI:1919976]	1.11789	3.99098	31.4718	2.02361e-08	1.15956e-07	-0.877686	3.99098	18.0416	2.16127e-05	8.66698e-05
ENSMUSG00000036432	20439	Siah2	seven in absentia 2 [Source:MGI Symbol;Acc:MGI:108062]	0.772358	4.36928	14.4598	0.000143183	0.000381012	-0.728093	4.36928	12.3115	0.000450175	0.00129554
ENSMUSG00000036442	59016	Thap11	THAP domain containing 11 [Source:MGI Symbol;Acc:MGI:1930964]	1.09043	4.79857	28.6833	8.52368e-08	4.32133e-07	-0.810738	4.79857	15.2909	9.21616e-05	0.00031779
ENSMUSG00000036513	52245	Commd2	COMM domain containing 2 [Source:MGI Symbol;Acc:MGI:1098806]	0.316117	4.87646	5.571	0.0182604	0.0304199	-0.599913	4.87646	18.9401	1.34889e-05	5.67173e-05
ENSMUSG00000036533	260409	Cdc42ep3	CDC42 effector protein (Rho GTPase binding) 3 [Source:MGI Symbol;Acc:MGI:2384718]	1.77226	4.62268	92.0358	8.51234e-22	5.38381e-20	-0.952207	4.62268	25.2213	5.11146e-07	3.01504e-06
ENSMUSG00000036564	234593	Ndrg4	N-myc downstream regulated gene 4 [Source:MGI Symbol;Acc:MGI:2384590]	1.13164	10.6495	25.7401	3.9062e-07	1.74478e-06	-0.699365	10.6495	9.97612	0.00158583	0.00398831
ENSMUSG00000036572	68134	Upf3b	UPF3 regulator of nonsense transcripts homolog B (yeast) [Source:MGI Symbol;Acc:MGI:1915384]	0.989847	5.49458	51.7311	6.36466e-13	8.57245e-12	-0.626835	5.49458	19.9471	7.96125e-06	3.53895e-05
ENSMUSG00000036611	67484	Eepd1	endonuclease/exonuclease/phosphatase family domain containing 1 [Source:MGI Symbol;Acc:MGI:1914734]	1.39042	4.58537	87.5078	8.39482e-21	4.3232e-19	-0.497157	4.58537	10.4958	0.00119649	0.00310781
ENSMUSG00000036615	170767	Rfxap	regulatory factor X-associated protein [Source:MGI Symbol;Acc:MGI:2180854]	0.857653	4.61094	16.6077	4.59631e-05	0.000134936	-0.906386	4.61094	17.7399	2.53258e-05	9.97797e-05
ENSMUSG00000036617	208618	Etl4	enhancer trap locus 4 [Source:MGI Symbol;Acc:MGI:95454]	0.683061	6.68852	13.7508	0.000208731	0.000535724	-0.750582	6.68852	16.3911	5.15256e-05	0.00018937
ENSMUSG00000036672	320394	Cenpt	centromere protein T [Source:MGI Symbol;Acc:MGI:2443939]	0.948199	4.17409	37.1432	1.09763e-09	7.90729e-09	-0.560978	4.17409	11.9581	0.000544109	0.00153897
ENSMUSG00000036686	212139	Cc2d1a	coiled-coil and C2 domain containing 1A [Source:MGI Symbol;Acc:MGI:2384831]	0.960573	3.23761	24.9495	5.88507e-07	2.53607e-06	-0.558973	3.23761	7.54836	0.00600647	0.0129862
ENSMUSG00000036699	72693	Zcchc12	zinc finger, CCHC domain containing 12 [Source:MGI Symbol;Acc:MGI:1919943]	2.51974	6.61718	87.2743	9.44687e-21	4.83505e-19	-0.564628	6.61718	4.79755	0.0285002	0.0512622
ENSMUSG00000036712	74256	Cyld	CYLD lysine 63 deubiquitinase [Source:MGI Symbol;Acc:MGI:1921506]	0.431201	6.25473	8.24729	0.00408129	0.00786289	-0.673134	6.25473	19.6187	9.45415e-06	4.1254e-05
ENSMUSG00000036721	22758	Zscan12	zinc finger and SCAN domain containing 12 [Source:MGI Symbol;Acc:MGI:1099444]	0.848126	2.47853	18.2271	1.96073e-05	6.22777e-05	-0.57893	2.47853	7.23347	0.0071557	0.0151628
ENSMUSG00000036764	30045	Dnajc12	DnaJ heat shock protein family (Hsp40) member C12 [Source:MGI Symbol;Acc:MGI:1353428]	1.53687	4.32954	54.1623	1.84597e-13	2.74159e-12	-0.978242	4.32954	20.861	4.9386e-06	2.31274e-05
ENSMUSG00000036782	67455	Klhl13	kelch-like 13 [Source:MGI Symbol;Acc:MGI:1914705]	2.05876	6.25177	121.213	3.43194e-28	5.59676e-26	-0.487863	6.25177	7.09588	0.00772613	0.0162514
ENSMUSG00000036820	245847	Amdhd2	amidohydrolase domain containing 2 [Source:MGI Symbol;Acc:MGI:2443978]	1.09668	2.90466	31.2691	2.24625e-08	1.27262e-07	-0.527407	2.90466	6.29206	0.012128	0.0241591
ENSMUSG00000036822	106021	Topors	topoisomerase I binding, arginine/serine-rich [Source:MGI Symbol;Acc:MGI:2146189]	0.68809	4.48928	17.604	2.72019e-05	8.36061e-05	-0.649087	4.48928	14.75	0.00012275	0.000409626
ENSMUSG00000036845	75660	Lin37	lin-37 homolog (C. elegans) [Source:MGI Symbol;Acc:MGI:1922910]	0.69316	4.38746	19.6406	9.34597e-06	3.17073e-05	-0.62158	4.38746	14.8293	0.000117691	0.000394851
ENSMUSG00000036850	107733	Mrpl41	mitochondrial ribosomal protein L41 [Source:MGI Symbol;Acc:MGI:1333816]	1.35297	6.45201	73.0377	1.27199e-17	3.77153e-16	-0.534282	6.45201	11.4405	0.000718586	0.00197244
ENSMUSG00000036873	66421	2410004B18Rik	RIKEN cDNA 2410004B18 gene [Source:MGI Symbol;Acc:MGI:1913671]	1.14224	4.70787	52.6247	4.03787e-13	5.6442e-12	-0.780369	4.70787	22.945	1.66705e-06	8.72279e-06
ENSMUSG00000036934	66714	4921524J17Rik	RIKEN cDNA 4921524J17 gene [Source:MGI Symbol;Acc:MGI:1913964]	0.50453	3.99252	5.77901	0.0162187	0.0273252	-1.2007	3.99252	30.2058	3.88548e-08	2.86739e-07
ENSMUSG00000036940	99982	Kdm1a	lysine (K)-specific demethylase 1A [Source:MGI Symbol;Acc:MGI:1196256]	0.500638	6.4239	8.73795	0.00311654	0.00615757	-0.81696	6.4239	22.7364	1.85816e-06	9.593e-06
ENSMUSG00000036966	223918	Spryd3	SPRY domain containing 3 [Source:MGI Symbol;Acc:MGI:2446175]	0.36994	6.71078	7.0324	0.00800479	0.0144542	-0.806535	6.71078	32.5662	1.152e-08	9.47222e-08
ENSMUSG00000036977	68999	Anapc10	anaphase promoting complex subunit 10 [Source:MGI Symbol;Acc:MGI:1916249]	0.768616	4.47479	13.5555	0.000231615	0.000588465	-0.416121	4.47479	3.86639	0.0492624	0.082446
ENSMUSG00000036983	224481	Tfb1m	transcription factor B1, mitochondrial [Source:MGI Symbol;Acc:MGI:2146851]	0.564285	2.28061	8.13978	0.00433046	0.0083035	-0.472766	2.28061	4.95106	0.0260746	0.0473138
ENSMUSG00000036989	55992	Trim3	tripartite motif-containing 3 [Source:MGI Symbol;Acc:MGI:1860040]	0.336751	6.24546	4.24854	0.0392842	0.0606903	-0.798223	6.24546	23.2703	1.40757e-06	7.49712e-06
ENSMUSG00000036992	56488	Nxt1	NTF2-related export protein 1 [Source:MGI Symbol;Acc:MGI:1929619]	0.863639	2.9444	20.2805	6.68784e-06	2.3317e-05	-1.09554	2.9444	27.2596	1.77894e-07	1.15816e-06
ENSMUSG00000037017	22697	Zscan21	zinc finger and SCAN domain containing 21 [Source:MGI Symbol;Acc:MGI:99182]	0.451239	4.50001	6.8159	0.00903497	0.0161374	-0.80033	4.50001	20.1905	7.01006e-06	3.1669e-05
ENSMUSG00000037058	67869	Paip2	polyadenylate-binding protein-interacting protein 2 [Source:MGI Symbol;Acc:MGI:1915119]	1.04043	8.31727	38.6474	5.07721e-10	3.86165e-09	-0.963247	8.31727	33.0216	9.1139e-09	7.66434e-08
ENSMUSG00000037070	19656	Rbmxl1	RNA binding motif protein, X-linked like-1 [Source:MGI Symbol;Acc:MGI:1343045]	1.03157	2.97816	24.9113	6.00287e-07	2.58616e-06	-0.616869	2.97816	7.99676	0.00468612	0.0104281
ENSMUSG00000037085	68260	Trmt12	tRNA methyltranferase 12 [Source:MGI Symbol;Acc:MGI:1915510]	0.463665	3.76441	8.34765	0.00386186	0.00747129	-0.850128	3.76441	25.2765	4.96736e-07	2.93837e-06
ENSMUSG00000037134	102182	Prmt9	protein arginine methyltransferase 9 [Source:MGI Symbol;Acc:MGI:2142651]	0.455875	4.33477	9.1816	0.00244461	0.00493311	-0.602021	4.33477	14.9351	0.000111271	0.000376119
ENSMUSG00000037149	104721	Ddx1	DEAD (Asp-Glu-Ala-Asp) box polypeptide 1 [Source:MGI Symbol;Acc:MGI:2144727]	0.769792	7.66521	26.0322	3.35766e-07	1.51977e-06	-0.482408	7.66521	10.2124	0.00139499	0.00355949
ENSMUSG00000037151	216011	Lrrc20	leucine rich repeat containing 20 [Source:MGI Symbol;Acc:MGI:2387182]	0.527591	3.54788	9.60307	0.00194252	0.00401539	-0.590221	3.54788	10.864	0.000980513	0.00260541
ENSMUSG00000037197	76938	Rbm17	RNA binding motif protein 17 [Source:MGI Symbol;Acc:MGI:1924188]	0.996012	5.18125	50.6232	1.11914e-12	1.4254e-11	-0.48512	5.18125	11.5015	0.000695399	0.00191321
ENSMUSG00000037204	68118	Atg101	autophagy related 101 [Source:MGI Symbol;Acc:MGI:1915368]	0.72897	5.14641	20.5777	5.726e-06	2.02911e-05	-0.539083	5.14641	10.8796	0.000972292	0.00258604
ENSMUSG00000037221	68929	Mospd3	motile sperm domain containing 3 [Source:MGI Symbol;Acc:MGI:1916179]	1.41081	4.37601	79.0122	6.17276e-19	2.26162e-17	-0.444896	4.37601	7.37546	0.00661199	0.0141458
ENSMUSG00000037236	17184	Matr3	matrin 3 [Source:MGI Symbol;Acc:MGI:1298379]	0.684237	8.84149	17.999	2.21018e-05	6.94448e-05	-0.48198	8.84149	8.94838	0.00277715	0.00656367
ENSMUSG00000037262	16588	Kin	Kin17 DNA and RNA binding protein [Source:MGI Symbol;Acc:MGI:96676]	0.887552	4.33559	37.9701	7.18365e-10	5.32975e-09	-0.468378	4.33559	9.80234	0.0017429	0.00433677
ENSMUSG00000037296	67207	Lsm1	LSM1 homolog, mRNA degradation associated [Source:MGI Symbol;Acc:MGI:1914457]	1.36155	4.79352	50.16	1.41711e-12	1.77501e-11	-0.811411	4.79352	17.2393	3.29549e-05	0.00012656
ENSMUSG00000037364	83701	Srrt	serrate RNA effector molecule homolog (Arabidopsis) [Source:MGI Symbol;Acc:MGI:1933527]	1.26004	4.94771	52.3231	4.70808e-13	6.49911e-12	-0.526071	4.94771	8.82403	0.00297289	0.00697181
ENSMUSG00000037492	320158	Zmat4	zinc finger, matrin type 4 [Source:MGI Symbol;Acc:MGI:2443497]	0.366267	5.97668	4.28311	0.0384928	0.0596006	-0.928239	5.97668	26.667	2.41719e-07	1.52591e-06
ENSMUSG00000037531	74600	Mrpl47	mitochondrial ribosomal protein L47 [Source:MGI Symbol;Acc:MGI:1921850]	0.969328	4.93633	44.5854	2.43495e-11	2.38533e-10	-0.418153	4.93633	7.9237	0.00487914	0.0108141
ENSMUSG00000037601	18102	Nme1	NME/NM23 nucleoside diphosphate kinase 1 [Source:MGI Symbol;Acc:MGI:97355]	1.01854	8.22955	43.4487	4.35229e-11	4.07406e-10	-0.581826	8.22955	14.2817	0.000157386	0.000509035
ENSMUSG00000037653	243043	Kctd8	potassium channel tetramerisation domain containing 8 [Source:MGI Symbol;Acc:MGI:2443804]	1.53976	3.81263	46.2612	1.03492e-11	1.09483e-10	-1.01164	3.81263	18.5582	1.64794e-05	6.7868e-05
ENSMUSG00000037679	70435	Inf2	inverted formin, FH2 and WH2 domain containing [Source:MGI Symbol;Acc:MGI:1917685]	0.803359	5.17653	18.7432	1.49555e-05	4.85309e-05	-0.473957	5.17653	6.36494	0.0116397	0.0232934
ENSMUSG00000037703	241638	Lzts3	leucine zipper, putative tumor suppressor family member 3 [Source:MGI Symbol;Acc:MGI:2656976]	0.650361	6.32843	26.1251	3.19989e-07	1.45231e-06	-0.440641	6.32843	11.7016	0.000624468	0.00173819
ENSMUSG00000037740	99045	Mrps26	mitochondrial ribosomal protein S26 [Source:MGI Symbol;Acc:MGI:1333830]	1.15521	4.59852	48.9071	2.68372e-12	3.20007e-11	-0.492125	4.59852	8.42946	0.0036919	0.00845301
ENSMUSG00000037747	70911	Phyhipl	phytanoyl-CoA hydroxylase interacting protein-like [Source:MGI Symbol;Acc:MGI:1918161]	0.856913	8.39222	24.1751	8.79639e-07	3.66347e-06	-0.792893	8.39222	20.651	5.51073e-06	2.55123e-05
ENSMUSG00000037750	216971	Fam222b	family with sequence similarity 222, member B [Source:MGI Symbol;Acc:MGI:2384939]	0.554155	5.205	11.9671	0.000541472	0.00127162	-0.822989	5.205	25.1916	5.1909e-07	3.05107e-06
ENSMUSG00000037787	68020	Apopt1	apoptogenic, mitochondrial 1 [Source:MGI Symbol;Acc:MGI:1915270]	0.708963	4.83163	22.0469	2.6607e-06	1.00931e-05	-0.340197	4.83163	4.86696	0.0273757	0.0494158
ENSMUSG00000037822	68552	Smim14	small integral membrane protein 14 [Source:MGI Symbol;Acc:MGI:1915802]	0.776956	6.67599	30.9789	2.6085e-08	1.46143e-07	-0.603344	6.67599	18.3886	1.80136e-05	7.35489e-05
ENSMUSG00000037904	74251	Ankrd9	ankyrin repeat domain 9 [Source:MGI Symbol;Acc:MGI:1921501]	1.12516	2.50582	22.963	1.65149e-06	6.5407e-06	-0.759689	2.50582	9.04896	0.00262844	0.00625153
ENSMUSG00000037979	215707	Ccdc92	coiled-coil domain containing 92 [Source:MGI Symbol;Acc:MGI:106485]	1.31484	5.12736	66.1164	4.25055e-16	9.7657e-15	-0.673904	5.12736	16.7351	4.29796e-05	0.000161346
ENSMUSG00000037993	64340	Dhx38	DEAH (Asp-Glu-Ala-His) box polypeptide 38 [Source:MGI Symbol;Acc:MGI:1927617]	0.705803	3.19308	11.2273	0.00080602	0.00181425	-0.431362	3.19308	3.8522	0.0496809	0.0830537
ENSMUSG00000038000	497652	Acd	adrenocortical dysplasia [Source:MGI Symbol;Acc:MGI:87873]	0.945437	5.19392	46.1926	1.07182e-11	1.12941e-10	-0.40561	5.19392	8.16705	0.00426583	0.00961098
ENSMUSG00000038028	319801	Tigar	Trp53 induced glycolysis repulatory phosphatase [Source:MGI Symbol;Acc:MGI:2442752]	0.757241	4.50765	31.0281	2.54317e-08	1.42675e-07	-0.833357	4.50765	34.1166	5.19075e-09	4.53006e-08
ENSMUSG00000038046	67390	Mrm3	mitochondrial rRNA methyltransferase 3 [Source:MGI Symbol;Acc:MGI:1914640]	1.26802	2.72087	46.6008	8.70249e-12	9.3452e-11	-0.63024	2.72087	9.53241	0.00201875	0.00493967
ENSMUSG00000038068	218215	Rnf144b	ring finger protein 144B [Source:MGI Symbol;Acc:MGI:2384986]	0.807438	4.05211	19.1177	1.229e-05	4.06625e-05	-0.624833	4.05211	10.7381	0.00104953	0.0027667
ENSMUSG00000038112	244810	AW551984	expressed sequence AW551984 [Source:MGI Symbol;Acc:MGI:2143322]	1.90252	3.48529	28.4269	9.7305e-08	4.87374e-07	-0.991392	3.48529	7.63633	0.0057204	0.0124611
ENSMUSG00000038116	228829	Phf20	PHD finger protein 20 [Source:MGI Symbol;Acc:MGI:2444148]	0.307307	6.32115	5.14088	0.0233688	0.0380274	-0.356302	6.32115	6.79135	0.00916006	0.0188365
ENSMUSG00000038145	20623	Snrk	SNF related kinase [Source:MGI Symbol;Acc:MGI:108104]	0.650908	4.12445	15.1738	9.80565e-05	0.000269599	-0.433179	4.12445	6.31851	0.0119484	0.0238452
ENSMUSG00000038160	11793	Atg5	autophagy related 5 [Source:MGI Symbol;Acc:MGI:1277186]	0.529265	5.17187	13.3397	0.000259841	0.000653293	-0.587569	5.17187	15.7322	7.29733e-05	0.000258208
ENSMUSG00000038240	71365	Pdss2	prenyl (solanesyl) diphosphate synthase, subunit 2 [Source:MGI Symbol;Acc:MGI:1918615]	0.409131	3.624	6.0529	0.0138835	0.0237615	-0.72432	3.624	17.2333	3.3059e-05	0.000126823
ENSMUSG00000038271	320678	Iffo1	intermediate filament family orphan 1 [Source:MGI Symbol;Acc:MGI:2444516]	0.394234	4.16948	4.74128	0.0294471	0.046882	-0.608706	4.16948	10.6807	0.00108258	0.0028448
ENSMUSG00000038279	110109	Nop2	NOP2 nucleolar protein [Source:MGI Symbol;Acc:MGI:107891]	0.688463	4.4376	20.9934	4.60876e-06	1.66367e-05	-0.552271	4.4376	12.6205	0.000381547	0.00112009
ENSMUSG00000038299	225348	Wdr36	WD repeat domain 36 [Source:MGI Symbol;Acc:MGI:1917819]	0.528781	4.78442	14.9355	0.000111248	0.000302567	-0.689661	4.78442	23.7501	1.09692e-06	5.98039e-06
ENSMUSG00000038305	67198	Spats2l	spermatogenesis associated, serine-rich 2-like [Source:MGI Symbol;Acc:MGI:1914448]	1.13104	5.28646	48.0513	4.15222e-12	4.74043e-11	-0.712408	5.28646	18.4696	1.72634e-05	7.07813e-05
ENSMUSG00000038370	66425	Pcp4l1	Purkinje cell protein 4-like 1 [Source:MGI Symbol;Acc:MGI:1913675]	3.20267	7.93543	222.702	2.32854e-50	4.84162e-47	-0.759487	7.93543	14.4021	0.000147635	0.000481617
ENSMUSG00000038372	218138	Gmds	GDP-mannose 4, 6-dehydratase [Source:MGI Symbol;Acc:MGI:1891112]	1.15555	2.62158	33.1483	8.53931e-09	5.25501e-08	-0.553592	2.62158	6.46467	0.011004	0.0221653
ENSMUSG00000038374	60365	Rbm8a	RNA binding motif protein 8a [Source:MGI Symbol;Acc:MGI:1913129]	0.751881	5.68354	24.0633	9.3219e-07	3.86684e-06	-0.314495	5.68354	4.12873	0.0421609	0.072084
ENSMUSG00000038398	67031	Upf3a	UPF3 regulator of nonsense transcripts homolog A (yeast) [Source:MGI Symbol;Acc:MGI:1914281]	0.766285	3.26672	14.391	0.000148507	0.000394171	-0.487981	3.26672	5.36196	0.0205807	0.0384391
ENSMUSG00000038412	56295	Higd1a	HIG1 domain family, member 1A [Source:MGI Symbol;Acc:MGI:1930666]	1.23082	7.40486	63.9416	1.28162e-15	2.69514e-14	-0.444847	7.40486	8.46484	0.00362077	0.008305
ENSMUSG00000038416	69957	Cdc16	CDC16 cell division cycle 16 [Source:MGI Symbol;Acc:MGI:1917207]	0.524613	5.69471	10.2311	0.00138092	0.00293925	-0.612905	5.69471	13.6099	0.000224999	0.000701132
ENSMUSG00000038417	103199	Fig4	FIG4 phosphoinositide 5-phosphatase [Source:MGI Symbol;Acc:MGI:2143585]	0.529986	4.36665	10.0788	0.00149982	0.00316801	-0.780563	4.36665	20.4189	6.22125e-06	2.84421e-05
ENSMUSG00000038422	72748	Hdhd3	haloacid dehalogenase-like hydrolase domain containing 3 [Source:MGI Symbol;Acc:MGI:1919998]	0.734548	3.30361	17.219	3.33082e-05	0.000100572	-0.550702	3.30361	8.70471	0.00317389	0.00738694
ENSMUSG00000038429	22225	Usp5	ubiquitin specific peptidase 5 (isopeptidase T) [Source:MGI Symbol;Acc:MGI:1347343]	0.481316	7.18464	8.77283	0.0030575	0.00604882	-0.796927	7.18464	23.6351	1.16442e-06	6.30707e-06
ENSMUSG00000038462	66694	Uqcrfs1	ubiquinol-cytochrome c reductase, Rieske iron-sulfur polypeptide 1 [Source:MGI Symbol;Acc:MGI:1913944]	1.41491	7.47451	43.2976	4.7015e-11	4.37632e-10	-0.676724	7.47451	10.1214	0.00146559	0.00371909
ENSMUSG00000038500	75210	Prr3	proline-rich polypeptide 3 [Source:MGI Symbol;Acc:MGI:1922460]	0.561031	4.70744	12.083	0.000508839	0.00120364	-0.760584	4.70744	20.9803	4.6404e-06	2.18788e-05
ENSMUSG00000038510	67239	Rpf2	ribosome production factor 2 homolog [Source:MGI Symbol;Acc:MGI:1914489]	0.797305	4.86774	25.8417	3.70601e-07	1.6643e-06	-0.342208	4.86774	4.58437	0.0322648	0.0571192
ENSMUSG00000038544	66209	Inip	INTS3 and NABP interacting protein [Source:MGI Symbol;Acc:MGI:1913459]	0.485549	4.53969	14.4725	0.000142224	0.000378764	-0.647633	4.53969	23.616	1.17607e-06	6.36807e-06
ENSMUSG00000038570	330577	Saxo2	stabilizer of axonemal microtubules 2 [Source:MGI Symbol;Acc:MGI:1914618]	1.2055	3.73463	31.4717	2.02368e-08	1.15956e-07	-0.822823	3.73463	13.6727	0.000217592	0.000681368
ENSMUSG00000038605	229011	Samd10	sterile alpha motif domain containing 10 [Source:MGI Symbol;Acc:MGI:2443872]	1.07639	4.32095	42.7193	6.31846e-11	5.74324e-10	-0.459092	4.32095	7.30329	0.00688284	0.0146443
ENSMUSG00000038619	56205	Ensa	endosulfine alpha [Source:MGI Symbol;Acc:MGI:1891189]	0.405454	8.58376	6.42278	0.0112666	0.019694	-0.804862	8.58376	24.9802	5.79224e-07	3.36881e-06
ENSMUSG00000038628	67005	Polr3k	polymerase (RNA) III (DNA directed) polypeptide K [Source:MGI Symbol;Acc:MGI:1914255]	0.364593	6.72518	5.21708	0.022366	0.0365386	-0.641136	6.72518	15.8627	6.81074e-05	0.000242539
ENSMUSG00000038646	67148	Fam103a1	family with sequence similarity 103, member A1 [Source:MGI Symbol;Acc:MGI:1914398]	0.912764	4.92951	27.8958	1.28028e-07	6.27838e-07	-0.835711	4.92951	22.3512	2.27069e-06	1.15049e-05
ENSMUSG00000038671	76688	Arfrp1	ADP-ribosylation factor related protein 1 [Source:MGI Symbol;Acc:MGI:1923938]	0.727527	5.56525	29.6841	5.08505e-08	2.68608e-07	-0.650813	5.56525	22.772	1.82407e-06	9.44336e-06
ENSMUSG00000038683	68083	Pak1ip1	PAK1 interacting protein 1 [Source:MGI Symbol;Acc:MGI:1915333]	0.502367	6.22442	12.1415	0.000493109	0.00117024	-0.594171	6.22442	16.5989	4.61776e-05	0.0001718
ENSMUSG00000038718	18516	Pbx3	pre B cell leukemia homeobox 3 [Source:MGI Symbol;Acc:MGI:97496]	1.49126	4.33491	44.8334	2.14534e-11	2.11658e-10	-0.585207	4.33491	6.75982	0.00932333	0.0191486
ENSMUSG00000038762	224742	Abcf1	ATP-binding cassette, sub-family F (GCN20), member 1 [Source:MGI Symbol;Acc:MGI:1351658]	0.745648	6.74465	20.3142	6.57106e-06	2.29243e-05	-0.601531	6.74465	13.0969	0.000295781	0.000892236
ENSMUSG00000038805	20473	Six3	sine oculis-related homeobox 3 [Source:MGI Symbol;Acc:MGI:102764]	2.61252	3.35077	69.5797	7.33873e-17	1.90239e-15	-0.662925	3.35077	4.45258	0.0348486	0.0610953
ENSMUSG00000038806	208768	Sde2	SDE2 telomere maintenance homolog (S. pombe) [Source:MGI Symbol;Acc:MGI:2384788]	0.296054	5.06651	4.56323	0.0326654	0.0514395	-0.87302	5.06651	37.2797	1.02346e-09	1.01513e-08
ENSMUSG00000038880	79044	Mrps34	mitochondrial ribosomal protein S34 [Source:MGI Symbol;Acc:MGI:1930188]	1.16582	-0.209745	9.93954	0.00161766	0.00339749	-1.27296	-0.209745	7.21553	0.00722754	0.0152975
ENSMUSG00000038884	319278	A230050P20Rik	RIKEN cDNA A230050P20 gene [Source:MGI Symbol;Acc:MGI:2441788]	0.980069	2.81008	21.3782	3.77025e-06	1.38442e-05	-0.762887	2.81008	11.3755	0.000744199	0.00203602
ENSMUSG00000038888	233189	Ctu1	cytosolic thiouridylase subunit 1 [Source:MGI Symbol;Acc:MGI:2385277]	0.760519	2.41706	9.46092	0.00209895	0.00430877	-0.87575	2.41706	10.8722	0.000976205	0.0025952
ENSMUSG00000038895	319601	Zfp653	zinc finger protein 653 [Source:MGI Symbol;Acc:MGI:2442362]	0.780798	2.04053	11.7954	0.000593776	0.00137964	-0.742559	2.04053	8.83541	0.00295441	0.00693337
ENSMUSG00000038909	217127	Kat7	K(lysine) acetyltransferase 7 [Source:MGI Symbol;Acc:MGI:2182799]	0.419766	6.13178	8.02818	0.0046055	0.00877401	-0.904978	6.13178	36.0253	1.9477e-09	1.83351e-08
ENSMUSG00000038910	224860	Plcl2	phospholipase C-like 2 [Source:MGI Symbol;Acc:MGI:1352756]	0.384774	5.92317	5.31093	0.021192	0.0348052	-0.849993	5.92317	25.1237	5.37677e-07	3.15196e-06
ENSMUSG00000038916	67412	Soga3	SOGA family member 3 [Source:MGI Symbol;Acc:MGI:1914662]	0.368431	5.99802	5.40081	0.0201274	0.0332505	-0.639043	5.99802	15.86	6.82057e-05	0.000242785
ENSMUSG00000038932	277353	Tcfl5	transcription factor-like 5 (basic helix-loop-helix) [Source:MGI Symbol;Acc:MGI:2672878]	1.0241	-0.139095	8.81166	0.00299311	0.00593131	-0.891514	-0.139095	4.25803	0.0390651	0.0673797
ENSMUSG00000038954	109115	Supt3	suppressor of Ty 3 [Source:MGI Symbol;Acc:MGI:1923723]	1.26369	3.48006	53.3141	2.8426e-13	4.08323e-12	-0.389584	3.48006	4.49371	0.0340197	0.0598438
ENSMUSG00000038957	353190	Edc3	enhancer of mRNA decapping 3 [Source:MGI Symbol;Acc:MGI:2142951]	0.29025	4.7001	3.86243	0.0493787	0.0742357	-0.732417	4.7001	23.1634	1.48804e-06	7.8803e-06
ENSMUSG00000038975	19352	Rabggtb	Rab geranylgeranyl transferase, b subunit [Source:MGI Symbol;Acc:MGI:99537]	0.85964	6.51954	35.073	3.17581e-09	2.11137e-08	-0.447873	6.51954	9.43458	0.00212932	0.00517824
ENSMUSG00000038990	252966	Cables2	CDK5 and Abl enzyme substrate 2 [Source:MGI Symbol;Acc:MGI:2182335]	0.764305	5.10149	22.3706	2.2479e-06	8.66952e-06	-0.587254	5.10149	12.741	0.000357722	0.0010569
ENSMUSG00000039018	212508	Mtg1	mitochondrial ribosome-associated GTPase 1 [Source:MGI Symbol;Acc:MGI:2685015]	0.540181	4.8355	18.7088	1.52278e-05	4.93185e-05	-0.473207	4.8355	13.4475	0.000245338	0.000757135
ENSMUSG00000039033	75812	Tasp1	taspase, threonine aspartase 1 [Source:MGI Symbol;Acc:MGI:1923062]	0.634104	5.15922	18.0468	2.1554e-05	6.7839e-05	-0.981256	5.15922	40.6081	1.86033e-10	2.07822e-09
ENSMUSG00000039041	56436	Adrm1	adhesion regulating molecule 1 [Source:MGI Symbol;Acc:MGI:1929289]	0.685659	2.90672	11.1691	0.00083171	0.00186577	-0.788613	2.90672	13.0235	0.0003076	0.000923911
ENSMUSG00000039050	228983	Osbpl2	oxysterol binding protein-like 2 [Source:MGI Symbol;Acc:MGI:2442832]	0.704687	5.80259	24.7524	6.5188e-07	2.78535e-06	-0.428339	5.80259	8.94534	0.00278179	0.00657276
ENSMUSG00000039067	17463	Psmd7	proteasome (prosome, macropain) 26S subunit, non-ATPase, 7 [Source:MGI Symbol;Acc:MGI:1351511]	0.664342	7.17907	17.9042	2.32306e-05	7.2553e-05	-0.361952	7.17907	5.30138	0.0213086	0.0396739
ENSMUSG00000039105	66290	Atp6v1g1	ATPase, H+ transporting, lysosomal V1 subunit G1 [Source:MGI Symbol;Acc:MGI:1913540]	1.14561	5.67585	59.931	9.82411e-15	1.79379e-13	-0.529794	5.67585	12.545	0.000397268	0.00116136
ENSMUSG00000039131	54120	Gipc2	GIPC PDZ domain containing family, member 2 [Source:MGI Symbol;Acc:MGI:1889209]	2.04109	2.06012	58.6694	1.86517e-14	3.27616e-13	-1.09025	2.06012	13.0609	0.000301521	0.000908111
ENSMUSG00000039148	20227	Sart1	squamous cell carcinoma antigen recognized by T cells 1 [Source:MGI Symbol;Acc:MGI:1309453]	1.16883	4.6094	42.0379	8.95206e-11	7.96302e-10	-0.590906	4.6094	10.2808	0.00134422	0.0034442
ENSMUSG00000039182	105351	AW209491	expressed sequence AW209491 [Source:MGI Symbol;Acc:MGI:2145422]	0.493142	5.50695	6.15192	0.0131269	0.0225945	-0.739472	5.50695	13.5083	0.000237515	0.000736134
ENSMUSG00000039246	226791	Lyplal1	lysophospholipase-like 1 [Source:MGI Symbol;Acc:MGI:2385115]	0.524743	3.60401	11.1147	0.000856441	0.00191453	-0.383507	3.60401	5.43593	0.0197265	0.0370561
ENSMUSG00000039313	209743	AF529169	cDNA sequence AF529169 [Source:MGI Symbol;Acc:MGI:2667167]	1.63216	2.27255	47.7635	4.80857e-12	5.40809e-11	-0.722584	2.27255	7.74212	0.00539473	0.011826
ENSMUSG00000039354	54380	Smarcal1	SWI/SNF related matrix associated, actin dependent regulator of chromatin, subfamily a-like 1 [Source:MGI Symbol;Acc:MGI:1859183]	0.437175	4.62155	8.89274	0.00286306	0.00569829	-0.604761	4.62155	15.9718	6.42936e-05	0.000230437
ENSMUSG00000039376	68760	Synpo2l	synaptopodin 2-like [Source:MGI Symbol;Acc:MGI:1916010]	2.27563	-0.648037	18.7816	1.46571e-05	4.76742e-05	-1.59705	-0.648037	4.67555	0.0305949	0.0545461
ENSMUSG00000039382	54636	Wdr45	WD repeat domain 45 [Source:MGI Symbol;Acc:MGI:1859606]	0.423524	5.26537	5.56437	0.0183296	0.03052	-0.69138	5.26537	14.375	0.000149776	0.000487357
ENSMUSG00000039384	63953	Dusp10	dual specificity phosphatase 10 [Source:MGI Symbol;Acc:MGI:1927070]	1.67076	4.16525	84.5926	3.66635e-20	1.66175e-18	-0.73225	4.16525	15.1884	9.73008e-05	0.000333505
ENSMUSG00000039485	72480	Tspyl4	TSPY-like 4 [Source:MGI Symbol;Acc:MGI:106393]	1.01016	8.43021	30.6833	3.03773e-08	1.6804e-07	-0.838241	8.43021	21.1683	4.20666e-06	2.00613e-05
ENSMUSG00000039556	54646	Ppp1r3f	protein phosphatase 1, regulatory (inhibitor) subunit 3F [Source:MGI Symbol;Acc:MGI:1859617]	1.06578	4.43091	29.9447	4.4454e-08	2.37536e-07	-0.703126	4.43091	12.3636	0.000437797	0.00126473
ENSMUSG00000039563	NA	2210406O10Rik	RIKEN cDNA 2210406O10 gene [Source:MGI Symbol;Acc:MGI:1923960]	0.610713	2.21881	5.36179	0.0205827	0.033905	-0.701642	2.21881	6.3439	0.0117785	0.0235401
ENSMUSG00000039568	207740	Ubald1	UBA-like domain containing 1 [Source:MGI Symbol;Acc:MGI:1916255]	1.3443	5.43018	52.53	4.2372e-13	5.88818e-12	-0.521569	5.43018	7.85366	0.0050718	0.0111845
ENSMUSG00000039601	53901	Rcan2	regulator of calcineurin 2 [Source:MGI Symbol;Acc:MGI:1858219]	1.53928	7.27103	76.3554	2.36945e-18	7.77385e-17	-0.740086	7.27103	18.0088	2.19882e-05	8.78999e-05
ENSMUSG00000039607	207181	Rbms3	RNA binding motif, single stranded interacting protein [Source:MGI Symbol;Acc:MGI:2444477]	1.36442	5.3938	103.376	2.77163e-24	2.46542e-22	-0.812755	5.3938	34.7223	3.80256e-09	3.40063e-08
ENSMUSG00000039637	78885	Coro7	coronin 7 [Source:MGI Symbol;Acc:MGI:1926135]	0.40552	5.38195	4.7935	0.0285674	0.045665	-0.530964	5.38195	8.03966	0.00457642	0.0102139
ENSMUSG00000039640	56282	Mrpl12	mitochondrial ribosomal protein L12 [Source:MGI Symbol;Acc:MGI:1926273]	1.67582	5.30605	82.1372	1.26959e-19	5.22983e-18	-0.620563	5.30605	11.1996	0.000818146	0.00221537
ENSMUSG00000039656	20182	Rxrb	retinoid X receptor beta [Source:MGI Symbol;Acc:MGI:98215]	1.12588	4.28013	52.0454	5.42321e-13	7.40031e-12	-0.406709	4.28013	6.28406	0.0121829	0.0242462
ENSMUSG00000039661	66959	Dusp26	dual specificity phosphatase 26 (putative) [Source:MGI Symbol;Acc:MGI:1914209]	1.22932	5.84621	52.3176	4.72128e-13	6.51192e-12	-0.414963	5.84621	5.92736	0.0149076	0.0289722
ENSMUSG00000039680	121022	Mrps6	mitochondrial ribosomal protein S6 [Source:MGI Symbol;Acc:MGI:2153111]	1.85041	5.04405	106.315	6.2888e-25	6.11742e-23	-0.352859	5.04405	3.86256	0.0493749	0.082601
ENSMUSG00000039715	71820	Wdr34	WD repeat domain 34 [Source:MGI Symbol;Acc:MGI:1919070]	0.734109	4.019	23.5795	1.19856e-06	4.87811e-06	-0.343508	4.019	4.72834	0.0296695	0.0531355
ENSMUSG00000039725	381406	Trp53rka	transformation related protein 53 regulating kinase A [Source:MGI Symbol;Acc:MGI:1918294]	0.42388	3.6231	4.19753	0.0404828	0.0623337	-0.531099	3.6231	6.21175	0.0126905	0.0251485
ENSMUSG00000039737	66801	Prkrip1	Prkr interacting protein 1 (IL11 inducible) [Source:MGI Symbol;Acc:MGI:1914051]	0.843761	4.73157	47.4317	5.69548e-12	6.32856e-11	-0.664297	4.73157	26.8546	2.19351e-07	1.3985e-06
ENSMUSG00000039770	383295	Ypel5	yippee-like 5 (Drosophila) [Source:MGI Symbol;Acc:MGI:1916937]	0.829152	7.98792	24.8842	6.08792e-07	2.61941e-06	-0.788827	7.98792	22.4084	2.20404e-06	1.12013e-05
ENSMUSG00000039771	20022	Polr2j	polymerase (RNA) II (DNA directed) polypeptide J [Source:MGI Symbol;Acc:MGI:109582]	0.880394	5.75405	25.263	5.00223e-07	2.18277e-06	-0.658842	5.75405	13.887	0.000194132	0.000614381
ENSMUSG00000039804	228869	Ncoa5	nuclear receptor coactivator 5 [Source:MGI Symbol;Acc:MGI:2385165]	0.514342	4.66148	11.6191	0.000652774	0.00150121	-0.695111	4.66148	19.9673	7.87796e-06	3.50661e-05
ENSMUSG00000039810	103284	Zc3h10	zinc finger CCCH type containing 10 [Source:MGI Symbol;Acc:MGI:2143670]	1.11095	2.33215	18.621	1.59451e-05	5.15112e-05	-0.980224	2.33215	12.4409	0.000420034	0.00121998
ENSMUSG00000039824	216459	Myl6b	myosin, light polypeptide 6B [Source:MGI Symbol;Acc:MGI:1917789]	0.628539	0.911174	4.59459	0.032073	0.0506025	-1.20447	0.911174	12.6965	0.000366345	0.00108046
ENSMUSG00000039828	545085	Wdr70	WD repeat domain 70 [Source:MGI Symbol;Acc:MGI:1921020]	0.603357	2.97676	9.06071	0.00261161	0.0052377	-0.488908	2.97676	5.40631	0.0200641	0.0375756
ENSMUSG00000039910	17684	Cited2	Cbp/p300-interacting transactivator, with Glu/Asp-rich carboxy-terminal domain, 2 [Source:MGI Symbol;Acc:MGI:1306784]	1.83856	5.75379	58.5125	2.02004e-14	3.52955e-13	-0.949622	5.75379	15.9144	6.62731e-05	0.000236716
ENSMUSG00000039914	210582	Coq10a	coenzyme Q10A [Source:MGI Symbol;Acc:MGI:2684847]	0.684484	5.45799	16.1898	5.73004e-05	0.000165303	-0.799515	5.45799	21.3437	3.8389e-06	1.85091e-05
ENSMUSG00000039983	269336	Ccdc32	coiled-coil domain containing 32 [Source:MGI Symbol;Acc:MGI:2685477]	0.756004	5.66622	25.018	5.67962e-07	2.4558e-06	-0.728003	5.66622	22.4467	2.16057e-06	1.10174e-05
ENSMUSG00000039989	12418	Cbx4	chromobox 4 [Source:MGI Symbol;Acc:MGI:1195985]	1.49639	4.67794	48.4066	3.46393e-12	4.02367e-11	-0.796622	4.67794	13.4121	0.000250003	0.000769675
ENSMUSG00000040007	228536	Bahd1	bromo adjacent homology domain containing 1 [Source:MGI Symbol;Acc:MGI:2139371]	0.648277	2.47692	8.89574	0.00285837	0.00569006	-0.611622	2.47692	6.89653	0.00863631	0.0179168
ENSMUSG00000040025	213541	Ythdf2	YTH domain family 2 [Source:MGI Symbol;Acc:MGI:2444233]	0.376359	6.17984	6.81817	0.00902351	0.0161187	-0.819542	6.17984	31.288	2.22449e-08	1.73312e-07
ENSMUSG00000040034	69912	Nup43	nucleoporin 43 [Source:MGI Symbol;Acc:MGI:1917162]	0.534833	2.70501	7.22599	0.00718557	0.0131115	-0.534676	2.70501	6.44615	0.0111193	0.0223731
ENSMUSG00000040078	NA	Gm9769	predicted pseudogene 9769 [Source:MGI Symbol;Acc:MGI:3704271]	0.907423	-0.697065	5.71573	0.0168135	0.0282371	-1.20845	-0.697065	5.96241	0.0146141	0.0284683
ENSMUSG00000040086	435766	Tnni3k	TNNI3 interacting kinase [Source:MGI Symbol;Acc:MGI:2443276]	1.15798	-0.61674	8.36275	0.00382991	0.00741638	-1.00271	-0.61674	3.87996	0.0488659	0.0818812
ENSMUSG00000040112	232536	Mrps35	mitochondrial ribosomal protein S35 [Source:MGI Symbol;Acc:MGI:2385255]	1.59624	4.27644	113.126	2.02471e-26	2.59069e-24	-0.308637	4.27644	3.90806	0.0480551	0.080669
ENSMUSG00000040128	108767	Pnrc1	proline-rich nuclear receptor coactivator 1 [Source:MGI Symbol;Acc:MGI:1917838]	0.91386	5.39882	16.7765	4.20516e-05	0.000124309	-0.973511	5.39882	18.5641	1.64288e-05	6.77098e-05
ENSMUSG00000040177	68277	2310057M21Rik	RIKEN cDNA 2310057M21 gene [Source:MGI Symbol;Acc:MGI:1915527]	0.989541	4.26521	28.3375	1.01905e-07	5.08579e-07	-0.931479	4.26521	23.4474	1.28379e-06	6.89969e-06
ENSMUSG00000040220	104346	Gas8	growth arrest specific 8 [Source:MGI Symbol;Acc:MGI:1202386]	0.971258	3.16401	34.36	4.58035e-09	2.96573e-08	-0.656227	3.16401	13.4386	0.000246499	0.000760433
ENSMUSG00000040263	234825	Klhdc4	kelch domain containing 4 [Source:MGI Symbol;Acc:MGI:2384569]	0.611106	2.83097	9.25625	0.00234693	0.00475979	-0.74006	2.83097	11.8865	0.000565435	0.00159144
ENSMUSG00000040265	103967	Dnm3	dynamin 3 [Source:MGI Symbol;Acc:MGI:1341299]	0.488868	7.14238	6.82805	0.00897371	0.0160435	-0.726773	7.14238	14.9103	0.000112744	0.000379939
ENSMUSG00000040282	399568	BC052040	cDNA sequence BC052040 [Source:MGI Symbol;Acc:MGI:3026886]	0.794316	2.86706	11.2363	0.000802141	0.00180626	-0.864756	2.86706	12.0697	0.000512477	0.00145802
ENSMUSG00000040289	15213	Hey1	hairy/enhancer-of-split related with YRPW motif 1 [Source:MGI Symbol;Acc:MGI:1341800]	0.53406	5.28988	6.87283	0.00875161	0.0156717	-0.418315	5.28988	4.14311	0.0418043	0.0715861
ENSMUSG00000040331	67872	Nsmce4a	NSE4 homolog A, SMC5-SMC6 complex component [Source:MGI Symbol;Acc:MGI:1915122]	1.08411	4.90204	41.8182	1.00169e-10	8.77875e-10	-0.60103	4.90204	12.3337	0.000444845	0.00128242
ENSMUSG00000040339	329739	Fam102b	family with sequence similarity 102, member B [Source:MGI Symbol;Acc:MGI:3036259]	0.431098	6.01239	7.25024	0.00708915	0.0129598	-0.476989	6.01239	8.70688	0.00317012	0.0073792
ENSMUSG00000040356	108077	Skiv2l	superkiller viralicidic activity 2-like (S. cerevisiae) [Source:MGI Symbol;Acc:MGI:1099835]	0.641454	4.63026	11.9585	0.000543999	0.00127629	-0.465887	4.63026	6.0702	0.0137481	0.0269995
ENSMUSG00000040414	246696	Slc25a28	solute carrier family 25, member 28 [Source:MGI Symbol;Acc:MGI:2180509]	0.652631	4.03549	20.2125	6.92969e-06	2.40845e-05	-0.864009	4.03549	31.4818	2.01318e-08	1.58332e-07
ENSMUSG00000040415	80904	Dtx3	deltex 3, E3 ubiquitin ligase [Source:MGI Symbol;Acc:MGI:2135752]	1.24433	6.65284	78.2885	8.90371e-19	3.13978e-17	-0.381141	6.65284	7.36434	0.00665302	0.0142299
ENSMUSG00000040482	112403	Dxo	decapping exoribonuclease [Source:MGI Symbol;Acc:MGI:1890444]	0.948001	2.92353	19.3598	1.0826e-05	3.61532e-05	-0.540129	2.92353	5.65778	0.0173781	0.0331613
ENSMUSG00000040521	66399	Tsfm	Ts translation elongation factor, mitochondrial [Source:MGI Symbol;Acc:MGI:1913649]	1.4958	3.58338	65.379	6.17944e-16	1.36519e-14	-0.609016	3.58338	9.78957	0.00175505	0.00436244
ENSMUSG00000040591	228356	1110051M20Rik	RIKEN cDNA 1110051M20 gene [Source:MGI Symbol;Acc:MGI:1915079]	0.554794	6.8693	13.4102	0.000250263	0.000630929	-0.645008	6.8693	17.8586	2.37946e-05	9.43727e-05
ENSMUSG00000040606	71529	Kazn	kazrin, periplakin interacting protein [Source:MGI Symbol;Acc:MGI:1918779]	1.07878	6.16129	48.7583	2.89526e-12	3.42774e-11	-0.617438	6.16129	15.7455	7.24607e-05	0.000256504
ENSMUSG00000040631	114255	Dok4	docking protein 4 [Source:MGI Symbol;Acc:MGI:2148865]	1.49188	1.81881	28.3958	9.88796e-08	4.94814e-07	-0.686515	1.81881	5.05771	0.0245166	0.0448044
ENSMUSG00000040659	27984	Efhd2	EF hand domain containing 2 [Source:MGI Symbol;Acc:MGI:106504]	0.447577	6.3451	5.93172	0.0148708	0.0252821	-0.436731	6.3451	5.58312	0.0181344	0.0344307
ENSMUSG00000040667	19069	Nup88	nucleoporin 88 [Source:MGI Symbol;Acc:MGI:104900]	0.312356	5.60954	4.0234	0.0448731	0.0681848	-0.656814	5.60954	17.2631	3.25451e-05	0.00012514
ENSMUSG00000040729	234915	Cep126	centrosomal protein 126 [Source:MGI Symbol;Acc:MGI:2680221]	0.721007	3.1738	13.5676	0.000230119	0.000584932	-0.819494	3.1738	15.6685	7.54714e-05	0.000265973
ENSMUSG00000040731	22384	Eif4h	eukaryotic translation initiation factor 4H [Source:MGI Symbol;Acc:MGI:1341822]	0.76028	7.61283	25.1445	5.3191e-07	2.31073e-06	-0.298178	7.61283	3.8733	0.04906	0.0821568
ENSMUSG00000040749	20438	Siah1b	seven in absentia 1B [Source:MGI Symbol;Acc:MGI:108063]	0.588458	1.98318	6.18831	0.0128597	0.0221896	-0.527444	1.98318	4.37988	0.0363656	0.0633371
ENSMUSG00000040795	230767	Iqcc	IQ motif containing C [Source:MGI Symbol;Acc:MGI:2446212]	0.640619	3.69757	21.4231	3.683e-06	1.35358e-05	-0.293067	3.69757	4.04451	0.0443152	0.075349
ENSMUSG00000040888	11692	Gfer	growth factor, erv1 (S. cerevisiae)-like (augmenter of liver regeneration) [Source:MGI Symbol;Acc:MGI:107757]	0.963632	3.19423	29.5414	5.47362e-08	2.86947e-07	-0.492265	3.19423	6.79351	0.00914896	0.018816
ENSMUSG00000041000	67525	Trim62	tripartite motif-containing 62 [Source:MGI Symbol;Acc:MGI:1914775]	1.12128	4.63617	50.8688	9.87534e-13	1.27338e-11	-0.353692	4.63617	4.83568	0.0278767	0.050233
ENSMUSG00000041020	78283	Map7d2	MAP7 domain containing 2 [Source:MGI Symbol;Acc:MGI:1917474]	0.749369	8.05763	22.0654	2.63522e-06	1.00033e-05	-0.849593	8.05763	28.1009	1.15153e-07	7.76433e-07
ENSMUSG00000041073	192950	Nacad	NAC alpha domain containing [Source:MGI Symbol;Acc:MGI:3603030]	0.711112	3.19827	18.1757	2.0143e-05	6.38451e-05	-0.362163	3.19827	4.18792	0.0407131	0.069932
ENSMUSG00000041079	53858	Rwdd2b	RWD domain containing 2B [Source:MGI Symbol;Acc:MGI:1858215]	0.538936	3.583	8.0942	0.00444072	0.0084885	-1.01036	3.583	25.5186	4.3814e-07	2.62317e-06
ENSMUSG00000041096	52808	Tspyl2	TSPY-like 2 [Source:MGI Symbol;Acc:MGI:106244]	0.991002	6.05748	30.445	3.4347e-08	1.87752e-07	-0.938257	6.05748	26.6944	2.38317e-07	1.50614e-06
ENSMUSG00000041112	140580	Elmo1	engulfment and cell motility 1 [Source:MGI Symbol;Acc:MGI:2153044]	0.645035	7.88555	8.92507	0.00281282	0.00560543	-1.10648	7.88555	25.7542	3.87784e-07	2.3456e-06
ENSMUSG00000041124	78100	Msantd4	Myb/SANT-like DNA-binding domain containing 4 with coiled-coils [Source:MGI Symbol;Acc:MGI:1925350]	0.992385	6.33681	53.1727	3.0548e-13	4.36542e-12	-0.637435	6.33681	21.5148	3.51106e-06	1.70769e-05
ENSMUSG00000041199	106707	Rpusd1	RNA pseudouridylate synthase domain containing 1 [Source:MGI Symbol;Acc:MGI:1919186]	0.880589	4.75467	47.0923	6.77221e-12	7.41111e-11	-0.49014	4.75467	13.5394	0.000233611	0.000725656
ENSMUSG00000041203	68544	2310036O22Rik	RIKEN cDNA 2310036O22 gene [Source:MGI Symbol;Acc:MGI:1922833]	1.37774	4.95248	51.6447	6.651e-13	8.92199e-12	-0.432879	4.95248	5.03542	0.024834	0.0453147
ENSMUSG00000041231	79560	Ublcp1	ubiquitin-like domain containing CTD phosphatase 1 [Source:MGI Symbol;Acc:MGI:1933105]	0.781263	5.3031	29.5084	5.56743e-08	2.91405e-07	-0.658073	5.3031	20.0551	7.52424e-06	3.369e-05
ENSMUSG00000041263	72296	Rusc1	RUN and SH3 domain containing 1 [Source:MGI Symbol;Acc:MGI:1919546]	0.741201	6.91094	15.4883	8.30184e-05	0.000231272	-0.784644	6.91094	17.171	3.41608e-05	0.000130538
ENSMUSG00000041278	66827	Ttc1	tetratricopeptide repeat domain 1 [Source:MGI Symbol;Acc:MGI:1914077]	0.808714	6.5437	34.8737	3.51803e-09	2.32126e-08	-0.506081	6.5437	13.4738	0.000241919	0.000747752
ENSMUSG00000041343	73845	Ankrd42	ankyrin repeat domain 42 [Source:MGI Symbol;Acc:MGI:1921095]	0.482505	2.72619	4.72516	0.0297244	0.0472873	-0.644057	2.72619	7.67846	0.00558839	0.0122071
ENSMUSG00000041351	110351	Rap1gap	Rap1 GTPase-activating protein [Source:MGI Symbol;Acc:MGI:109338]	1.17027	4.73027	40.6424	1.82793e-10	1.52246e-09	-0.552045	4.73027	8.72936	0.00313127	0.00729693
ENSMUSG00000041375	243846	Ccdc9	coiled-coil domain containing 9 [Source:MGI Symbol;Acc:MGI:1921443]	0.922616	2.78799	29.0342	7.11121e-08	3.64748e-07	-0.79569	2.78799	17.3672	3.08103e-05	0.00011913
ENSMUSG00000041396	69962	Mettl18	methyltransferase like 18 [Source:MGI Symbol;Acc:MGI:1917212]	0.814394	2.535	18.1196	2.07451e-05	6.55783e-05	-0.424718	2.535	4.28777	0.0383876	0.0663555
ENSMUSG00000041420	17537	Meis3	Meis homeobox 3 [Source:MGI Symbol;Acc:MGI:108519]	1.31892	4.37469	68.2813	1.41757e-16	3.49331e-15	-0.541975	4.37469	10.7276	0.00105551	0.00277938
ENSMUSG00000041629	28081	Fam104a	family with sequence similarity 104, member A [Source:MGI Symbol;Acc:MGI:106351]	1.12867	3.51538	48.2603	3.73232e-12	4.29346e-11	-0.43442	3.51538	6.35865	0.0116811	0.0233649
ENSMUSG00000041632	218506	Mrps27	mitochondrial ribosomal protein S27 [Source:MGI Symbol;Acc:MGI:1919064]	0.28284	4.48001	4.88479	0.0270943	0.0435068	-0.56891	4.48001	18.3219	1.86553e-05	7.58524e-05
ENSMUSG00000041645	27225	Ddx24	DEAD (Asp-Glu-Ala-Asp) box polypeptide 24 [Source:MGI Symbol;Acc:MGI:1351337]	0.799749	8.46649	24.6327	6.93632e-07	2.95237e-06	-0.347807	8.46649	4.68891	0.0303579	0.0541642
ENSMUSG00000041658	245670	Rragb	Ras-related GTP binding B [Source:MGI Symbol;Acc:MGI:3038613]	1.20365	2.57109	28.3142	1.03139e-07	5.14274e-07	-0.697089	2.57109	8.30865	0.00394567	0.00897228
ENSMUSG00000041708	223726	Mpped1	metallophosphoesterase domain containing 1 [Source:MGI Symbol;Acc:MGI:106316]	0.31928	7.04723	5.1685	0.0230001	0.037486	-0.27964	7.04723	3.9251	0.0475705	0.0800088
ENSMUSG00000041716	100859931	Gm20604	predicted gene 20604 [Source:MGI Symbol;Acc:MGI:5305180]	0.890013	5.11255	19.9396	7.99267e-06	2.74293e-05	-0.741973	5.11255	13.5123	0.000237007	0.000734832
ENSMUSG00000041729	235431	Coro2b	coronin, actin binding protein, 2B [Source:MGI Symbol;Acc:MGI:2444283]	0.319907	6.26306	4.8187	0.0281526	0.0450713	-0.576951	6.26306	15.3297	9.02838e-05	0.000311961
ENSMUSG00000041733	52064	Coq5	coenzyme Q5 methyltransferase [Source:MGI Symbol;Acc:MGI:1098643]	0.913162	5.22945	42.0295	8.99087e-11	7.99174e-10	-0.510119	5.22945	12.5705	0.000391877	0.00114782
ENSMUSG00000041763	22019	Tpp2	tripeptidyl peptidase II [Source:MGI Symbol;Acc:MGI:102724]	0.291052	5.81241	4.20314	0.0403492	0.0621366	-0.600298	5.81241	17.3819	3.05727e-05	0.00011832
ENSMUSG00000041769	52432	Ppp2r2d	protein phosphatase 2, regulatory subunit B, delta [Source:MGI Symbol;Acc:MGI:1289252]	0.673193	5.54171	17.6966	2.59091e-05	8.00318e-05	-0.650629	5.54171	16.0233	6.25666e-05	0.000224975
ENSMUSG00000041774	69101	Ydjc	YdjC homolog (bacterial) [Source:MGI Symbol;Acc:MGI:1916351]	0.647495	3.00606	12.4987	0.00040723	0.000983145	-0.729419	3.00606	13.745	0.000209373	0.000658213
ENSMUSG00000041777	66935	Cir1	corepressor interacting with RBPJ, 1 [Source:MGI Symbol;Acc:MGI:1914185]	0.659008	2.76752	11.4262	0.000724171	0.00165125	-0.603304	2.76752	8.40231	0.00374744	0.00856484
ENSMUSG00000041801	27280	Phlda3	pleckstrin homology like domain, family A, member 3 [Source:MGI Symbol;Acc:MGI:1351485]	1.06067	3.26364	26.0543	3.31947e-07	1.50411e-06	-0.595507	3.26364	7.49357	0.00619198	0.0133399
ENSMUSG00000041815	73826	Poldip3	polymerase (DNA-directed), delta interacting protein 3 [Source:MGI Symbol;Acc:MGI:1921076]	0.424899	6.85723	13.2602	0.000271096	0.000679435	-0.685508	6.85723	33.6013	6.76483e-09	5.80331e-08
ENSMUSG00000041837	50996	Pdcd7	programmed cell death 7 [Source:MGI Symbol;Acc:MGI:1859170]	0.829006	4.27098	16.1288	5.91767e-05	0.000170096	-0.940676	4.27098	19.581	9.6422e-06	4.19755e-05
ENSMUSG00000041911	13390	Dlx1	distal-less homeobox 1 [Source:MGI Symbol;Acc:MGI:94901]	2.83156	5.02224	275.851	6.02363e-62	5.00985e-58	-0.49605	5.02224	8.39373	0.00376517	0.00860299
ENSMUSG00000041959	20194	S100a10	S100 calcium binding protein A10 (calpactin) [Source:MGI Symbol;Acc:MGI:1339468]	0.357959	4.99706	4.90668	0.026753	0.0430168	-0.590417	4.99706	12.8412	0.000339073	0.00100789
ENSMUSG00000042111	69668	Ccdc115	coiled-coil domain containing 115 [Source:MGI Symbol;Acc:MGI:1916918]	0.514878	3.35525	11.2612	0.000791422	0.00178526	-1.06002	3.35525	40.2983	2.17997e-10	2.40781e-09
ENSMUSG00000042115	213417	Klhdc8a	kelch domain containing 8A [Source:MGI Symbol;Acc:MGI:2442630]	0.965206	4.33712	31.4984	1.99604e-08	1.1449e-07	-0.354032	4.33712	4.02786	0.0447546	0.0759409
ENSMUSG00000042133	228005	Ppig	peptidyl-prolyl isomerase G (cyclophilin G) [Source:MGI Symbol;Acc:MGI:2445173]	0.729246	6.9006	25.2025	5.16149e-07	2.24696e-06	-0.398452	6.9006	7.476	0.00625269	0.0134567
ENSMUSG00000042182	320705	Bend6	BEN domain containing 6 [Source:MGI Symbol;Acc:MGI:2444572]	0.701682	6.97167	11.4753	0.00070529	0.00161328	-0.436146	6.97167	4.42936	0.0353257	0.0618209
ENSMUSG00000042203	381085	Tbc1d22b	TBC1 domain family, member 22B [Source:MGI Symbol;Acc:MGI:2681867]	0.39557	4.06972	5.61086	0.0178495	0.0297982	-0.462476	4.06972	7.18487	0.00735208	0.0155433
ENSMUSG00000042215	213539	Bag2	BCL2-associated athanogene 2 [Source:MGI Symbol;Acc:MGI:1891254]	0.734036	3.31667	18.0193	2.18674e-05	6.87734e-05	-0.710004	3.31667	14.9201	0.000112161	0.000378588
ENSMUSG00000042229	98710	Rabif	RAB interacting factor [Source:MGI Symbol;Acc:MGI:2138605]	0.512938	5.97875	11.8811	0.000567063	0.00132475	-0.906029	5.97875	35.7257	2.27148e-09	2.12149e-08
ENSMUSG00000042258	16392	Isl1	ISL1 transcription factor, LIM/homeodomain [Source:MGI Symbol;Acc:MGI:101791]	2.77353	2.67665	74.4184	6.31968e-18	1.97226e-16	-1.01438	2.67665	8.9343	0.00279864	0.00660602
ENSMUSG00000042275	105083	Pelo	pelota homolog (Drosophila) [Source:MGI Symbol;Acc:MGI:2145154]	1.07232	3.53145	27.6353	1.46478e-07	7.10766e-07	-0.699892	3.53145	10.8422	0.000992146	0.00263253
ENSMUSG00000042303	105835	Sgsm3	small G protein signaling modulator 3 [Source:MGI Symbol;Acc:MGI:1916329]	0.342621	5.82719	4.4735	0.0344244	0.0538882	-0.631754	5.82719	14.827	0.000117834	0.00039525
ENSMUSG00000042305	57439	Tmem183a	transmembrane protein 183A [Source:MGI Symbol;Acc:MGI:1914729]	0.501842	6.18989	8.5099	0.00353219	0.00688959	-0.397881	6.18989	5.28114	0.0215576	0.0400792
ENSMUSG00000042354	30877	Gnl3	guanine nucleotide binding protein-like 3 (nucleolar) [Source:MGI Symbol;Acc:MGI:1353651]	0.930188	5.08688	39.4455	3.37337e-10	2.65308e-09	-0.6077	5.08688	16.1101	5.97657e-05	0.000216306
ENSMUSG00000042396	67010	Rbm7	RNA binding motif protein 7 [Source:MGI Symbol;Acc:MGI:1914260]	0.373644	4.59832	5.50282	0.0189859	0.0315118	-0.400127	4.59832	6.05344	0.0138792	0.0272153
ENSMUSG00000042406	11911	Atf4	activating transcription factor 4 [Source:MGI Symbol;Acc:MGI:88096]	1.07551	6.33427	51.3074	7.89767e-13	1.0385e-11	-0.712692	6.33427	22.2196	2.43178e-06	1.22502e-05
ENSMUSG00000042426	218629	Dhx29	DEAH (Asp-Glu-Ala-His) box polypeptide 29 [Source:MGI Symbol;Acc:MGI:2145374]	0.459935	4.11018	8.71199	0.00316125	0.00623553	-0.48048	4.11018	8.82238	0.00297558	0.00697714
ENSMUSG00000042487	235497	Leo1	Leo1, Paf1/RNA polymerase II complex component [Source:MGI Symbol;Acc:MGI:2685031]	0.57755	4.17529	13.8346	0.000199628	0.000514265	-0.611672	4.17529	14.3953	0.000148173	0.000483087
ENSMUSG00000042489	269582	Clspn	claspin [Source:MGI Symbol;Acc:MGI:2445153]	1.32645	1.71	19.6305	9.39565e-06	3.18499e-05	-0.855303	1.71	6.89365	0.00865025	0.0179389
ENSMUSG00000042492	68449	Tbc1d10b	TBC1 domain family, member 10b [Source:MGI Symbol;Acc:MGI:1915699]	0.371633	5.11929	4.23768	0.0395361	0.0610569	-0.745263	5.11929	16.3892	5.15775e-05	0.000189516
ENSMUSG00000042505	71238	Sdhaf3	succinate dehydrogenase complex assembly factor 3 [Source:MGI Symbol;Acc:MGI:1913288]	1.1486	4.84911	38.9662	4.31217e-10	3.33157e-09	-0.763153	4.84911	16.5644	4.70244e-05	0.000174377
ENSMUSG00000042514	225266	Klhl14	kelch-like 14 [Source:MGI Symbol;Acc:MGI:1921249]	1.5722	1.22216	27.6517	1.45248e-07	7.05963e-07	-0.868877	1.22216	6.52736	0.0106227	0.0214988
ENSMUSG00000042515	245631	Mum1l1	melanoma associated antigen (mutated) 1-like 1 [Source:MGI Symbol;Acc:MGI:2445062]	1.2386	2.10967	36.6197	1.43575e-09	1.01879e-08	-0.773106	2.10967	11.0609	0.000881689	0.00236933
ENSMUSG00000042558	100206	Adprhl2	ADP-ribosylhydrolase like 2 [Source:MGI Symbol;Acc:MGI:2140364]	0.661547	3.06812	12.3635	0.000437805	0.0010504	-0.688688	3.06812	11.8814	0.000566983	0.00159526
ENSMUSG00000042572	70093	Ube2q1	ubiquitin-conjugating enzyme E2Q family member 1 [Source:MGI Symbol;Acc:MGI:1917343]	0.568933	6.16546	12.5233	0.000401911	0.000971996	-0.719733	6.16546	19.5799	9.64797e-06	4.1983e-05
ENSMUSG00000042605	20239	Atxn2	ataxin 2 [Source:MGI Symbol;Acc:MGI:1277223]	0.353027	6.64256	7.57887	0.00590564	0.0109882	-0.413575	6.64256	10.24	0.00137425	0.00351087
ENSMUSG00000042606	233876	Hirip3	HIRA interacting protein 3 [Source:MGI Symbol;Acc:MGI:2142364]	0.999791	3.48272	34.0419	5.39372e-09	3.45339e-08	-0.826165	3.48272	20.4006	6.28112e-06	2.86483e-05
ENSMUSG00000042628	217695	Zfyve1	zinc finger, FYVE domain containing 1 [Source:MGI Symbol;Acc:MGI:3026685]	0.375455	3.8954	5.5986	0.0179749	0.0299894	-0.83321	3.8954	25.0715	5.52431e-07	3.22652e-06
ENSMUSG00000042671	67792	Rgs8	regulator of G-protein signaling 8 [Source:MGI Symbol;Acc:MGI:108408]	1.19446	5.29604	83.5463	6.22395e-20	2.73164e-18	-0.732787	5.29604	29.5457	5.4613e-08	3.92411e-07
ENSMUSG00000042675	66090	Ypel3	yippee-like 3 (Drosophila) [Source:MGI Symbol;Acc:MGI:1913340]	1.97287	6.80714	86.8172	1.19032e-20	5.9818e-19	-0.503086	6.80714	5.94163	0.0147874	0.0287721
ENSMUSG00000042699	13211	Dhx9	DEAH (Asp-Glu-Ala-His) box polypeptide 9 [Source:MGI Symbol;Acc:MGI:108177]	0.859662	4.98306	28.0806	1.16365e-07	5.74366e-07	-0.48484	4.98306	8.61553	0.00333308	0.00772287
ENSMUSG00000042709	246782	Atpaf2	ATP synthase mitochondrial F1 complex assembly factor 2 [Source:MGI Symbol;Acc:MGI:2180561]	0.663109	4.53382	21.5737	3.40482e-06	1.25903e-05	-0.548472	4.53382	13.7926	0.000204143	0.000642763
ENSMUSG00000042712	22381	Tceal9	transcription elongation factor A like 9 [Source:MGI Symbol;Acc:MGI:109567]	1.21154	6.89788	54.2689	1.74851e-13	2.60615e-12	-0.981378	6.89788	35.3106	2.81104e-09	2.58336e-08
ENSMUSG00000042729	107071	Wdr74	WD repeat domain 74 [Source:MGI Symbol;Acc:MGI:2147427]	0.604507	4.78477	20.1526	7.15034e-06	2.47616e-05	-0.514066	4.78477	13.6651	0.000218475	0.000683875
ENSMUSG00000042734	69480	Ttc9	tetratricopeptide repeat domain 9 [Source:MGI Symbol;Acc:MGI:1916730]	0.93527	3.78811	31.5945	1.89967e-08	1.09453e-07	-0.923326	3.78811	26.9953	2.03947e-07	1.31287e-06
ENSMUSG00000042750	12069	Bex2	brain expressed X-linked 2 [Source:MGI Symbol;Acc:MGI:1338017]	1.74805	8.04979	92.485	6.78363e-22	4.39062e-20	-0.698265	8.04979	15.3523	8.92142e-05	0.000308714
ENSMUSG00000042790	235315	Rnf214	ring finger protein 214 [Source:MGI Symbol;Acc:MGI:2444451]	0.28333	5.38929	4.59205	0.0321206	0.0506584	-0.513122	5.38929	14.5121	0.000139261	0.000457711
ENSMUSG00000042814	66405	Mcts2	malignant T cell amplified sequence 2 [Source:MGI Symbol;Acc:MGI:1913655]	0.888114	4.28101	24.1644	8.84536e-07	3.68111e-06	-0.610984	4.28101	10.8556	0.000984996	0.00261607
ENSMUSG00000042851	78751	Zc3h6	zinc finger CCCH type containing 6 [Source:MGI Symbol;Acc:MGI:1926001]	0.61441	3.6475	17.9135	2.31176e-05	7.22136e-05	-0.525669	3.6475	11.7396	0.000611857	0.00170843
ENSMUSG00000042854	76367	Trp53rkb	transformation related protein 53 regulating kinase B [Source:MGI Symbol;Acc:MGI:1914050]	0.594032	1.33769	4.63498	0.0313266	0.0495612	-0.634435	1.33769	4.48646	0.0341643	0.0600446
ENSMUSG00000042918	74490	Mamstr	MEF2 activating motif and SAP domain containing transcriptional regulator [Source:MGI Symbol;Acc:MGI:1921740]	0.825731	0.819643	8.03982	0.00457601	0.00872406	-1.07439	0.819643	10.15	0.00144304	0.00366634
ENSMUSG00000042992	67774	Borcs5	BLOC-1 related complex subunit 5 [Source:MGI Symbol;Acc:MGI:1915024]	0.75599	3.22563	15.5541	8.01781e-05	0.000224111	-0.628802	3.22563	9.73277	0.00181011	0.00447892
ENSMUSG00000043153	75847	Ispd	isoprenoid synthase domain containing [Source:MGI Symbol;Acc:MGI:1923097]	0.424187	3.03506	5.63102	0.0176453	0.0294987	-0.701831	3.03506	13.6442	0.000220927	0.000690122
ENSMUSG00000043165	16939	Lor	loricrin [Source:MGI Symbol;Acc:MGI:96816]	1.29434	1.03312	22.9253	1.68421e-06	6.65602e-06	-1.37808	1.03312	17.2333	3.30589e-05	0.000126823
ENSMUSG00000043190	218341	Rfesd	Rieske (Fe-S) domain containing [Source:MGI Symbol;Acc:MGI:2145198]	1.0544	3.89724	44.6829	2.31668e-11	2.27618e-10	-0.410907	3.89724	6.23846	0.0125005	0.0248101
ENSMUSG00000043284	216821	Tmem11	transmembrane protein 11 [Source:MGI Symbol;Acc:MGI:2144726]	0.9193	4.99924	42.1489	8.45805e-11	7.55998e-10	-0.562624	4.99924	14.9921	0.000107963	0.000366201
ENSMUSG00000043372	71059	Hexim2	hexamethylene bis-acetamide inducible 2 [Source:MGI Symbol;Acc:MGI:1918309]	1.60993	2.97727	49.6457	1.84171e-12	2.25755e-11	-0.728088	2.97727	9.00986	0.00268527	0.00637005
ENSMUSG00000043419	NA	Chd3os	chromodomain helicase DNA binding protein 3, opposite strand [Source:MGI Symbol;Acc:MGI:1915359]	1.72055	7.20055	87.043	1.06185e-20	5.36865e-19	-0.571077	7.20055	9.93461	0.001622	0.0040682
ENSMUSG00000043432	243813	Leng9	leukocyte receptor cluster (LRC) member 9 [Source:MGI Symbol;Acc:MGI:2444509]	1.24825	3.06226	57.8856	2.7781e-14	4.73958e-13	-0.849508	3.06226	21.6999	3.18815e-06	1.56436e-05
ENSMUSG00000043445	67078	Pgp	phosphoglycolate phosphatase [Source:MGI Symbol;Acc:MGI:1914328]	1.07592	4.73581	29.5367	5.48672e-08	2.87543e-07	-0.433356	4.73581	4.6695	0.0307029	0.0547269
ENSMUSG00000043518	24004	Rai2	retinoic acid induced 2 [Source:MGI Symbol;Acc:MGI:1344378]	0.975219	3.59761	36.9074	1.23878e-09	8.86653e-09	-1.08093	3.59761	38.7431	4.83406e-10	5.0382e-09
ENSMUSG00000043602	193043	Zfp3	zinc finger protein 3 [Source:MGI Symbol;Acc:MGI:99177]	1.2164	2.41902	32.7465	1.04994e-08	6.37865e-08	-0.843576	2.41902	12.9121	0.000326461	0.000973182
ENSMUSG00000043668	244579	Tox3	TOX high mobility group box family member 3 [Source:MGI Symbol;Acc:MGI:3039593]	1.28224	4.53434	57.9047	2.75129e-14	4.70349e-13	-0.63077	4.53434	13.2572	0.000271537	0.000827848
ENSMUSG00000043773	NA	1700048O20Rik	RIKEN cDNA 1700048O20 gene [Source:MGI Symbol;Acc:MGI:1920637]	1.29019	3.24717	38.7377	4.84767e-10	3.704e-09	-0.757269	3.24717	12.022	0.000525768	0.00149166
ENSMUSG00000043831	75099	Lysmd4	LysM, putative peptidoglycan-binding, domain containing 4 [Source:MGI Symbol;Acc:MGI:1922349]	1.01448	4.39464	45.1117	1.86106e-11	1.86151e-10	-0.539929	4.39464	11.9146	0.00055697	0.00157054
ENSMUSG00000043866	24075	Taf10	TATA-box binding protein associated factor 10 [Source:MGI Symbol;Acc:MGI:1346320]	0.875013	3.60852	20.8285	5.02303e-06	1.80266e-05	-0.447962	3.60852	5.03181	0.0248858	0.0453695
ENSMUSG00000044005	216456	Gls2	glutaminase 2 (liver, mitochondrial) [Source:MGI Symbol;Acc:MGI:2143539]	0.336486	4.45336	4.68182	0.0304835	0.0483746	-0.590719	4.45336	13.6293	0.000222683	0.000695085
ENSMUSG00000044018	28028	Mrpl50	mitochondrial ribosomal protein L50 [Source:MGI Symbol;Acc:MGI:107329]	0.831668	6.40744	25.7794	3.82747e-07	1.7133e-06	-0.548256	6.40744	11.1018	0.00086245	0.00232248
ENSMUSG00000044030	272359	Irf2bp1	interferon regulatory factor 2 binding protein 1 [Source:MGI Symbol;Acc:MGI:2442159]	1.78842	4.5807	59.6052	1.15927e-14	2.10057e-13	-0.794792	4.5807	11.6136	0.000654702	0.00180872
ENSMUSG00000044068	22183	Zrsr1	zinc finger (CCCH type), RNA binding motif and serine/arginine rich 1 [Source:MGI Symbol;Acc:MGI:98885]	1.02756	5.46523	28.5551	9.10717e-08	4.59057e-07	-0.852883	5.46523	19.2011	1.17645e-05	5.019e-05
ENSMUSG00000044117	67254	2900011O08Rik	RIKEN cDNA 2900011O08 gene [Source:MGI Symbol;Acc:MGI:1914504]	0.691059	8.69743	17.1152	3.51802e-05	0.000105515	-0.902657	8.69743	28.9017	7.61478e-08	5.32203e-07
ENSMUSG00000044147	11845	Arf6	ADP-ribosylation factor 6 [Source:MGI Symbol;Acc:MGI:99435]	0.90839	5.54028	35.1428	3.06389e-09	2.04267e-08	-0.796234	5.54028	25.9987	3.4165e-07	2.08857e-06
ENSMUSG00000044149	77286	Nkrf	NF-kappaB repressing factor [Source:MGI Symbol;Acc:MGI:1924536]	0.914991	5.18203	29.9123	4.52042e-08	2.41018e-07	-0.996044	5.18203	33.7089	6.40067e-09	5.50796e-08
ENSMUSG00000044155	76522	Lsm8	LSM8 homolog, U6 small nuclear RNA associated [Source:MGI Symbol;Acc:MGI:1923772]	0.519319	5.4183	11.285	0.000781373	0.00176594	-0.916294	5.4183	33.5449	6.96383e-09	5.96172e-08
ENSMUSG00000044167	56458	Foxo1	forkhead box O1 [Source:MGI Symbol;Acc:MGI:1890077]	0.922971	5.6037	38.4564	5.59912e-10	4.2296e-09	-0.549667	5.6037	13.2453	0.00027327	0.000831914
ENSMUSG00000044221	231413	Grsf1	G-rich RNA sequence binding factor 1 [Source:MGI Symbol;Acc:MGI:106479]	0.910875	6.93361	39.2835	3.66524e-10	2.87042e-09	-0.639464	6.93361	19.2083	1.17202e-05	5.0014e-05
ENSMUSG00000044231	105193	Nhlrc1	NHL repeat containing 1 [Source:MGI Symbol;Acc:MGI:2145264]	0.53751	4.21117	10.0872	0.00149302	0.00315485	-0.582418	4.21117	11.1823	0.000825824	0.00223326
ENSMUSG00000044296	214779	Zfp879	zinc finger protein 879 [Source:MGI Symbol;Acc:MGI:3053099]	0.732187	0.784919	5.95208	0.0146999	0.0250172	-0.900943	0.784919	6.89301	0.00865335	0.0179409
ENSMUSG00000044348	67062	Slc25a53	solute carrier family 25, member 53 [Source:MGI Symbol;Acc:MGI:1914312]	0.308795	3.90794	4.40086	0.0359208	0.0560145	-0.39956	3.90794	6.86128	0.00880835	0.018201
ENSMUSG00000044390	332359	Tigd3	tigger transposable element derived 3 [Source:MGI Symbol;Acc:MGI:2681860]	0.717878	1.02521	5.66535	0.0173033	0.0289764	-0.823904	1.02521	6.11495	0.0134043	0.0263929
ENSMUSG00000044442	67768	N6amt1	N-6 adenine-specific DNA methyltransferase 1 (putative) [Source:MGI Symbol;Acc:MGI:1915018]	0.517801	5.08493	15.4698	8.38336e-05	0.000233327	-0.887831	5.08493	42.2799	7.91024e-11	9.30544e-10
ENSMUSG00000044502	69556	Bod1	biorientation of chromosomes in cell division 1 [Source:MGI Symbol;Acc:MGI:1916806]	0.910795	5.79423	37.9146	7.39109e-10	5.47876e-09	-0.723299	5.79423	23.1387	1.50729e-06	7.96955e-06
ENSMUSG00000044550	594844	Tceal3	transcription elongation factor A (SII)-like 3 [Source:MGI Symbol;Acc:MGI:1913354]	1.47455	4.52836	83.9691	5.02563e-20	2.24722e-18	-0.561883	4.52836	11.5153	0.000690275	0.00190068
ENSMUSG00000044628	68846	Rnf208	ring finger protein 208 [Source:MGI Symbol;Acc:MGI:1916096]	1.41702	6.79883	84.328	4.1914e-20	1.88432e-18	-0.501042	6.79883	10.6638	0.00109252	0.00286594
ENSMUSG00000044709	69731	Gemin7	gem (nuclear organelle) associated protein 7 [Source:MGI Symbol;Acc:MGI:1916981]	0.99036	4.03268	23.4061	1.31165e-06	5.30207e-06	-0.550361	4.03268	6.88738	0.00868065	0.0179818
ENSMUSG00000044715	66787	Gskip	GSK3B interacting protein [Source:MGI Symbol;Acc:MGI:1914037]	0.683094	5.94308	25.8553	3.67991e-07	1.65392e-06	-0.867684	5.94308	40.0065	2.53115e-10	2.76449e-09
ENSMUSG00000044719	240216	E230025N22Rik	Riken cDNA E230025N22 gene [Source:MGI Symbol;Acc:MGI:3687212]	1.41166	-1.47797	6.81913	0.00901864	0.0161117	-1.88333	-1.47797	5.30377	0.0212793	0.0396239
ENSMUSG00000044763	52575	Trmt10c	tRNA methyltransferase 10C [Source:MGI Symbol;Acc:MGI:1196261]	0.860919	3.52447	23.5872	1.19376e-06	4.86452e-06	-0.760847	3.52447	16.5336	4.77964e-05	0.000176912
ENSMUSG00000044792	69046	Isca1	iron-sulfur cluster assembly 1 [Source:MGI Symbol;Acc:MGI:1916296]	0.875783	6.09261	34.4233	4.43388e-09	2.87761e-08	-0.771152	6.09261	26.0245	3.37116e-07	2.06313e-06
ENSMUSG00000044864	99696	Ankrd50	ankyrin repeat domain 50 [Source:MGI Symbol;Acc:MGI:2139777]	0.632903	5.15368	17.0411	3.65795e-05	0.000109396	-0.399079	5.15368	6.56359	0.0104086	0.0211453
ENSMUSG00000044876	72667	Zfp444	zinc finger protein 444 [Source:MGI Symbol;Acc:MGI:1923365]	1.36605	3.87935	82.9532	8.4021e-20	3.59282e-18	-0.683248	3.87935	18.0197	2.18629e-05	8.74411e-05
ENSMUSG00000044881	68185	Coa4	cytochrome c oxidase assembly factor 4 [Source:MGI Symbol;Acc:MGI:1915435]	0.879884	2.7008	16.4584	4.97298e-05	0.000145251	-0.524481	2.7008	5.21406	0.022405	0.0414232
ENSMUSG00000044991	73747	1110034G24Rik	RIKEN cDNA 1110034G24 gene [Source:MGI Symbol;Acc:MGI:1920997]	0.981176	4.22765	36.8099	1.30227e-09	9.30098e-09	-0.605679	4.22765	13.056	0.000302309	0.000910157
ENSMUSG00000045007	103768	Tubg2	tubulin, gamma 2 [Source:MGI Symbol;Acc:MGI:2144208]	0.911205	5.07652	53.2626	2.91816e-13	4.18455e-12	-0.344587	5.07652	7.16568	0.00743114	0.0156925
ENSMUSG00000045031	207175	Cetn4	centrin 4 [Source:MGI Symbol;Acc:MGI:2677454]	0.894491	2.45804	11.9171	0.000556225	0.00130148	-0.834359	2.45804	9.24347	0.00236337	0.00568015
ENSMUSG00000045034	218440	Ankrd34b	ankyrin repeat domain 34B [Source:MGI Symbol;Acc:MGI:2443245]	1.94146	3.28358	109.132	1.51865e-25	1.64034e-23	-0.676828	3.28358	11.3719	0.000745655	0.00203967
ENSMUSG00000045100	67582	Slc25a26	solute carrier family 25 (mitochondrial carrier, phosphate carrier), member 26 [Source:MGI Symbol;Acc:MGI:1914832]	0.658979	4.00379	22.139	2.53609e-06	9.66667e-06	-0.495691	4.00379	11.4157	0.000728262	0.00199636
ENSMUSG00000045180	110380	Shroom2	shroom family member 2 [Source:MGI Symbol;Acc:MGI:107194]	0.342343	7.35917	4.04229	0.0443735	0.0675181	-0.906578	7.35917	27.7564	1.37593e-07	9.15489e-07
ENSMUSG00000045193	12696	Cirbp	cold inducible RNA binding protein [Source:MGI Symbol;Acc:MGI:893588]	1.71557	5.51552	127.911	1.17403e-29	2.21919e-27	-0.472959	5.51552	9.62659	0.0019178	0.00471347
ENSMUSG00000045211	213484	Nudt18	nudix (nucleoside diphosphate linked moiety X)-type motif 18 [Source:MGI Symbol;Acc:MGI:2385853]	1.07767	5.20629	39.9947	2.54647e-10	2.05124e-09	-0.537634	5.20629	9.69971	0.00184297	0.00455445
ENSMUSG00000045237	68618	1110012L19Rik	RIKEN cDNA 1110012L19 gene [Source:MGI Symbol;Acc:MGI:1915868]	0.825418	4.18631	23.1133	1.52733e-06	6.07644e-06	-0.375855	4.18631	4.54225	0.033068	0.0583117
ENSMUSG00000045248	70625	Med26	mediator complex subunit 26 [Source:MGI Symbol;Acc:MGI:1917875]	0.453864	2.42897	4.58217	0.0323062	0.050927	-0.89615	2.42897	15.423	8.59339e-05	0.000298419
ENSMUSG00000045252	232976	Zfp574	zinc finger protein 574 [Source:MGI Symbol;Acc:MGI:2442951]	0.984152	3.07099	21.5034	3.53211e-06	1.30244e-05	-0.561599	3.07099	6.31204	0.0119921	0.0239238
ENSMUSG00000045273	26886	Cenph	centromere protein H [Source:MGI Symbol;Acc:MGI:1349448]	1.23252	-0.355837	8.2291	0.00412239	0.00793381	-1.08287	-0.355837	4.29189	0.0382946	0.0662291
ENSMUSG00000045302	50907	Preb	prolactin regulatory element binding [Source:MGI Symbol;Acc:MGI:1355326]	0.541144	5.82418	12.2757	0.000458895	0.00109658	-0.629349	5.82418	16.1715	5.78583e-05	0.000209951
ENSMUSG00000045348	243300	Nyap1	neuronal tyrosine-phosphorylated phosphoinositide 3-kinase adaptor 1 [Source:MGI Symbol;Acc:MGI:2443880]	0.619271	2.7551	8.73877	0.00311515	0.00615628	-0.499146	2.7551	4.98085	0.0256294	0.0465771
ENSMUSG00000045349	230863	Sh2d5	SH2 domain containing 5 [Source:MGI Symbol;Acc:MGI:2446215]	0.900782	6.09513	40.4061	2.06294e-10	1.69998e-09	-0.391442	6.09513	7.51084	0.00613287	0.0132245
ENSMUSG00000045411	668661	2410002F23Rik	RIKEN cDNA 2410002F23 gene [Source:MGI Symbol;Acc:MGI:1914226]	0.740792	3.77872	18.442	1.75157e-05	5.61055e-05	-0.756233	3.77872	17.5244	2.83643e-05	0.000110262
ENSMUSG00000045427	56258	Hnrnph2	heterogeneous nuclear ribonucleoprotein H2 [Source:MGI Symbol;Acc:MGI:1201779]	0.545619	5.98081	12.7602	0.000354072	0.000864906	-0.566799	5.98081	13.4821	0.000240846	0.00074507
ENSMUSG00000045438	68033	Cox19	cytochrome c oxidase assembly protein 19 [Source:MGI Symbol;Acc:MGI:1915283]	0.781329	5.17573	32.3453	1.29068e-08	7.65937e-08	-0.630137	5.17573	19.9714	7.86105e-06	3.50174e-05
ENSMUSG00000045598	233887	Zfp553	zinc finger protein 553 [Source:MGI Symbol;Acc:MGI:2384725]	1.1685	3.15177	22.7059	1.88783e-06	7.38352e-06	-0.580355	3.15177	5.2259	0.022253	0.041188
ENSMUSG00000045691	105663	Thtpa	thiamine triphosphatase [Source:MGI Symbol;Acc:MGI:2446078]	0.490513	4.5106	11.829	0.000583162	0.00135821	-0.529719	4.5106	12.926	0.000324056	0.000967226
ENSMUSG00000045896	232164	Paip2b	poly(A) binding protein interacting protein 2B [Source:MGI Symbol;Acc:MGI:2386865]	0.314437	5.15657	5.82766	0.0157761	0.0266578	-0.56944	5.15657	18.142	2.0503e-05	8.27181e-05
ENSMUSG00000045932	15958	Ifit2	interferon-induced protein with tetratricopeptide repeats 2 [Source:MGI Symbol;Acc:MGI:99449]	1.64007	3.98718	81.07	2.17868e-19	8.64918e-18	-0.680883	3.98718	12.8287	0.000341347	0.00101406
ENSMUSG00000045948	24030	Mrps12	mitochondrial ribosomal protein S12 [Source:MGI Symbol;Acc:MGI:1346333]	1.84219	5.16597	149.784	1.93296e-34	8.46127e-32	-0.550297	5.16597	12.9454	0.000320716	0.000958462
ENSMUSG00000045996	17749	Polr2k	polymerase (RNA) II (DNA directed) polypeptide K [Source:MGI Symbol;Acc:MGI:102725]	1.42789	2.71391	32.6285	1.11566e-08	6.73701e-08	-0.525316	2.71391	4.02792	0.0447531	0.0759409
ENSMUSG00000046010	66983	Zfp830	zinc finger protein 830 [Source:MGI Symbol;Acc:MGI:1914233]	0.76511	3.09784	14.6441	0.000129839	0.000348569	-0.653453	3.09784	9.62611	0.00191831	0.00471401
ENSMUSG00000046032	55988	Snx12	sorting nexin 12 [Source:MGI Symbol;Acc:MGI:1919331]	0.463247	5.73319	12.5356	0.000399267	0.000965884	-0.576895	5.73319	18.7527	1.48812e-05	6.20073e-05
ENSMUSG00000046058	386655	Eid2	EP300 interacting inhibitor of differentiation 2 [Source:MGI Symbol;Acc:MGI:2681174]	1.13619	5.04509	37.2869	1.01968e-09	7.38732e-09	-0.999509	5.04509	27.6262	1.47172e-07	9.72996e-07
ENSMUSG00000046275	237858	Tusc5	tumor suppressor candidate 5 [Source:MGI Symbol;Acc:MGI:3029307]	1.66422	1.81488	32.4287	1.23644e-08	7.37165e-08	-0.690487	1.81488	4.72246	0.0297712	0.0532832
ENSMUSG00000046380	16469	Jrk	jerky [Source:MGI Symbol;Acc:MGI:106214]	0.402858	3.00676	3.9541	0.0467574	0.0706351	-0.682611	3.00676	10.2702	0.00135199	0.00346128
ENSMUSG00000046432	12070	Bex3	brain expressed X-linked 3 [Source:MGI Symbol;Acc:MGI:1338016]	1.7513	8.02147	109.153	1.50201e-25	1.63297e-23	-0.906687	8.02147	30.1577	3.98294e-08	2.93541e-07
ENSMUSG00000046434	15382	Hnrnpa1	heterogeneous nuclear ribonucleoprotein A1 [Source:MGI Symbol;Acc:MGI:104820]	0.925992	3.23426	35.2695	2.87086e-09	1.92246e-08	-0.563703	3.23426	11.2091	0.000813987	0.00220447
ENSMUSG00000046541	210172	Zfp526	zinc finger protein 526 [Source:MGI Symbol;Acc:MGI:2445181]	0.620375	0.543174	4.3001	0.0381102	0.0590687	-1.35255	0.543174	13.664	0.0002186	0.00068395
ENSMUSG00000046550	278240	Spin2c	spindlin family, member 2C [Source:MGI Symbol;Acc:MGI:3605548]	0.615173	3.37437	9.21488	0.00240056	0.00485718	-0.919249	3.37437	18.7205	1.51343e-05	6.29359e-05
ENSMUSG00000046556	79233	Zfp319	zinc finger protein 319 [Source:MGI Symbol;Acc:MGI:1890618]	0.515445	2.63014	7.68152	0.00557891	0.0104351	-0.458057	2.63014	5.30772	0.0212312	0.0395431
ENSMUSG00000046637	242800	Ttc34	tetratricopeptide repeat domain 34 [Source:MGI Symbol;Acc:MGI:2445205]	1.22884	1.28583	21.1514	4.24393e-06	1.54573e-05	-0.667947	1.28583	4.69509	0.0302488	0.0540102
ENSMUSG00000046679	232196	C87436	expressed sequence C87436 [Source:MGI Symbol;Acc:MGI:2141787]	0.530518	3.95765	10.9741	0.000923937	0.00204999	-0.514281	3.95765	9.57934	0.00196779	0.004827
ENSMUSG00000046727	66060	Cystm1	cysteine-rich transmembrane module containing 1 [Source:MGI Symbol;Acc:MGI:1913310]	1.50366	5.87675	78.384	8.48344e-19	3.01525e-17	-0.386777	5.87675	5.23052	0.0221939	0.0410901
ENSMUSG00000046750	280621	Selenov	selenoprotein V [Source:MGI Symbol;Acc:MGI:3608324]	1.7967	1.33006	35.5817	2.44573e-09	1.65712e-08	-0.671561	1.33006	3.94861	0.0469102	0.0790902
ENSMUSG00000046756	50529	Mrps7	mitchondrial ribosomal protein S7 [Source:MGI Symbol;Acc:MGI:1354367]	1.10883	4.98748	43.695	3.83745e-11	3.63302e-10	-0.403294	4.98748	5.61742	0.0177828	0.0338443
ENSMUSG00000046844	270097	Vat1l	vesicle amine transport protein 1 like [Source:MGI Symbol;Acc:MGI:2142534]	0.683115	5.53069	13.2349	0.000274787	0.00068827	-0.951212	5.53069	24.7815	6.42096e-07	3.69188e-06
ENSMUSG00000046854	227733	Pip5kl1	phosphatidylinositol-4-phosphate 5-kinase-like 1 [Source:MGI Symbol;Acc:MGI:2448520]	1.15775	2.46193	14.474	0.00014211	0.00037862	-0.685434	2.46193	4.71547	0.0298923	0.0534655
ENSMUSG00000047044	225995	D030056L22Rik	RIKEN cDNA D030056L22 gene [Source:MGI Symbol;Acc:MGI:3583960]	0.734872	4.05945	13.7759	0.000205957	0.000529258	-0.425378	4.05945	4.41204	0.0356861	0.062314
ENSMUSG00000047084	83485	Ngrn	neugrin, neurite outgrowth associated [Source:MGI Symbol;Acc:MGI:1933212]	1.0447	4.78951	49.8244	1.6814e-12	2.07789e-11	-0.509198	4.78951	11.1897	0.000822509	0.00222489
ENSMUSG00000047115	231946	Fam221a	family with sequence similarity 221, member A [Source:MGI Symbol;Acc:MGI:2442161]	0.822875	-0.196103	5.98135	0.014458	0.0246534	-1.39175	-0.196103	10.2652	0.00135566	0.00346924
ENSMUSG00000047153	219094	Khnyn	KH and NYN domain containing [Source:MGI Symbol;Acc:MGI:2451333]	0.73162	1.94483	10.8328	0.000997197	0.00219381	-0.75035	1.94483	9.25884	0.00234361	0.00563673
ENSMUSG00000047261	14432	Gap43	growth associated protein 43 [Source:MGI Symbol;Acc:MGI:95639]	0.508449	8.15591	8.72591	0.0031372	0.00619397	-0.841249	8.15591	23.5744	1.20178e-06	6.48619e-06
ENSMUSG00000047344	236285	Lancl3	LanC lantibiotic synthetase component C-like 3 (bacterial) [Source:MGI Symbol;Acc:MGI:2443335]	1.2717	2.98118	41.8465	9.87248e-11	8.67813e-10	-0.672419	2.98118	10.2762	0.00134756	0.00345169
ENSMUSG00000047363	78617	Cstad	CSA-conditional, T cell activation-dependent protein [Source:MGI Symbol;Acc:MGI:1925867]	0.879562	2.86984	22.1917	2.46737e-06	9.43501e-06	-0.937127	2.86984	21.1595	4.226e-06	2.01246e-05
ENSMUSG00000047423	107242	AI837181	expressed sequence AI837181 [Source:MGI Symbol;Acc:MGI:2147598]	0.889564	4.91331	23.4108	1.30843e-06	5.29163e-06	-0.557671	4.91331	8.9357	0.00279651	0.00660191
ENSMUSG00000047454	268566	Gphn	gephyrin [Source:MGI Symbol;Acc:MGI:109602]	0.523987	6.67232	13.5752	0.000229192	0.000582932	-0.292191	6.67232	4.18648	0.0407476	0.069984
ENSMUSG00000047459	67068	Dynlrb1	dynein light chain roadblock-type 1 [Source:MGI Symbol;Acc:MGI:1914318]	1.22524	8.94919	33.1502	8.53075e-09	5.25169e-08	-0.482668	8.94919	5.26023	0.0218181	0.0405047
ENSMUSG00000047473	22693	Zfp30	zinc finger protein 30 [Source:MGI Symbol;Acc:MGI:99178]	0.741432	4.04299	18.8268	1.43144e-05	4.66143e-05	-0.508939	4.04299	8.30803	0.00394702	0.00897413
ENSMUSG00000047514	22110	Tspyl1	testis-specific protein, Y-encoded-like 1 [Source:MGI Symbol;Acc:MGI:1298395]	0.592761	8.39596	10.6479	0.00110196	0.00239991	-1.05918	8.39596	33.3709	7.61566e-09	6.4897e-08
ENSMUSG00000047547	74325	Cltb	clathrin, light polypeptide (Lcb) [Source:MGI Symbol;Acc:MGI:1921575]	1.18247	7.10262	49.1272	2.39889e-12	2.89363e-11	-0.630172	7.10262	14.0385	0.000179104	0.000571688
ENSMUSG00000047583	209584	Tyw3	tRNA-yW synthesizing protein 3 homolog (S. cerevisiae) [Source:MGI Symbol;Acc:MGI:2445040]	0.480522	3.25557	8.1508	0.00430421	0.00825412	-0.875446	3.25557	23.5841	1.19572e-06	6.46183e-06
ENSMUSG00000047604	212398	Frat2	frequently rearranged in advanced T cell lymphomas 2 [Source:MGI Symbol;Acc:MGI:2673967]	0.775335	2.54075	12.1413	0.000493168	0.00117024	-0.851639	2.54075	12.6543	0.000374706	0.00110238
ENSMUSG00000047613	97159	A430005L14Rik	RIKEN cDNA A430005L14 gene [Source:MGI Symbol;Acc:MGI:2140680]	0.789568	3.79044	19.4576	1.02859e-05	3.45298e-05	-0.810553	3.79044	18.6863	1.54086e-05	6.39646e-05
ENSMUSG00000047649	70333	Cd3eap	CD3E antigen, epsilon polypeptide associated protein [Source:MGI Symbol;Acc:MGI:1917583]	0.942245	4.88957	47.4137	5.748e-12	6.37415e-11	-0.302174	4.88957	4.64189	0.0312005	0.0555069
ENSMUSG00000047669	73390	Msl3l2	male-specific lethal 3-like 2 (Drosophila) [Source:MGI Symbol;Acc:MGI:1920640]	0.66543	3.29849	12.3826	0.000433363	0.0010405	-1.01364	3.29849	25.2135	5.13213e-07	3.02508e-06
ENSMUSG00000047714	66849	Ppp1r2	protein phosphatase 1, regulatory (inhibitor) subunit 2 [Source:MGI Symbol;Acc:MGI:1914099]	1.44446	5.61311	45.386	1.6179e-11	1.63899e-10	-0.53983	5.61311	6.39065	0.0114723	0.0229999
ENSMUSG00000047766	102747	Lrrc49	leucine rich repeat containing 49 [Source:MGI Symbol;Acc:MGI:2442689]	0.70572	5.40173	19.7472	8.83892e-06	3.01222e-05	-0.819496	5.40173	25.5864	4.23006e-07	2.53972e-06
ENSMUSG00000047824	68911	Pygo2	pygopus 2 [Source:MGI Symbol;Acc:MGI:1916161]	0.401315	4.09084	5.29733	0.0213582	0.035054	-0.568031	4.09084	9.99231	0.00157196	0.00395821
ENSMUSG00000047843	55950	Bri3	brain protein I3 [Source:MGI Symbol;Acc:MGI:1933174]	1.1592	2.26618	26.4204	2.74629e-07	1.26507e-06	-0.485336	2.26618	3.95235	0.0468061	0.0789627
ENSMUSG00000047844	406217	Bex4	brain expressed X-linked 4 [Source:MGI Symbol;Acc:MGI:3606746]	1.51441	3.02622	36.2686	1.71907e-09	1.19996e-08	-0.652264	3.02622	6.20154	0.012764	0.0252636
ENSMUSG00000047921	76510	Trappc9	trafficking protein particle complex 9 [Source:MGI Symbol;Acc:MGI:1923760]	0.718289	5.46987	18.4928	1.70543e-05	5.4786e-05	-0.55262	5.46987	10.6557	0.00109731	0.00287805
ENSMUSG00000048076	11840	Arf1	ADP-ribosylation factor 1 [Source:MGI Symbol;Acc:MGI:99431]	0.420185	7.14924	8.92845	0.00280763	0.00559575	-0.586474	7.14924	17.1565	3.44235e-05	0.000131451
ENSMUSG00000048251	58208	Bcl11b	B cell leukemia/lymphoma 11B [Source:MGI Symbol;Acc:MGI:1929913]	0.682159	6.44024	20.3508	6.44673e-06	2.25426e-05	-0.423508	6.44024	7.75895	0.00534471	0.0117272
ENSMUSG00000048281	239133	Dleu7	deleted in lymphocytic leukemia, 7 [Source:MGI Symbol;Acc:MGI:2447771]	1.91121	3.31384	79.8251	4.09066e-19	1.54998e-17	-0.859488	3.31384	14.2454	0.000160456	0.000517855
ENSMUSG00000048351	69893	Coa7	cytochrome c oxidase assembly factor 7 [Source:MGI Symbol;Acc:MGI:1917143]	0.279703	5.13108	4.67228	0.0306532	0.0485921	-0.724545	5.13108	29.5416	5.47289e-08	3.93074e-07
ENSMUSG00000048481	232934	Mypop	Myb-related transcription factor, partner of profilin [Source:MGI Symbol;Acc:MGI:2446472]	1.4097	3.88077	67.2831	2.35192e-16	5.58885e-15	-0.461011	3.88077	6.54844	0.0104976	0.0212974
ENSMUSG00000048562	320145	Sp8	trans-acting transcription factor 8 [Source:MGI Symbol;Acc:MGI:2443471]	1.84026	4.20735	57.9054	2.75031e-14	4.70349e-13	-0.696039	4.20735	8.16307	0.00427519	0.00962891
ENSMUSG00000048668	72440	Rhno1	RAD9-HUS1-RAD1 interacting nuclear orphan 1 [Source:MGI Symbol;Acc:MGI:1915315]	0.399064	2.98437	6.06086	0.013821	0.0236716	-0.8537	2.98437	23.6839	1.13528e-06	6.16326e-06
ENSMUSG00000048706	52829	Lurap1l	leucine rich adaptor protein 1-like [Source:MGI Symbol;Acc:MGI:106510]	1.68612	4.48123	74.6074	5.74273e-18	1.80576e-16	-0.904059	4.48123	20.4753	6.04056e-06	2.77259e-05
ENSMUSG00000048799	225523	Cep120	centrosomal protein 120 [Source:MGI Symbol;Acc:MGI:2147298]	0.394206	5.11867	9.18279	0.00244302	0.0049311	-0.491862	5.11867	13.6156	0.000224312	0.000699253
ENSMUSG00000048878	192231	Hexim1	hexamethylene bis-acetamide inducible 1 [Source:MGI Symbol;Acc:MGI:2385923]	1.07247	3.66932	22.7135	1.88039e-06	7.3579e-06	-0.492274	3.66932	4.57381	0.0324644	0.0574481
ENSMUSG00000048899	194237	Rimkla	ribosomal modification protein rimK-like family member A [Source:MGI Symbol;Acc:MGI:3040686]	0.732279	3.52993	20.1998	6.97612e-06	2.42358e-05	-0.676556	3.52993	15.2882	9.2291e-05	0.000318104
ENSMUSG00000048930	101206	Tada3	transcriptional adaptor 3 [Source:MGI Symbol;Acc:MGI:1915724]	0.680762	3.43992	11.913	0.000557425	0.00130392	-0.593615	3.43992	8.33923	0.00387981	0.00883581
ENSMUSG00000049038	74238	Mterf2	mitochondrial transcription termination factor 2 [Source:MGI Symbol;Acc:MGI:1921488]	1.10675	4.13543	32.3137	1.31184e-08	7.77383e-08	-0.561571	4.13543	7.94091	0.00483294	0.0107217
ENSMUSG00000049086	107771	Bmyc	brain expressed myelocytomatosis oncogene [Source:MGI Symbol;Acc:MGI:88184]	1.68713	4.1863	55.4737	9.4719e-14	1.47111e-12	-0.621308	4.1863	7.3357	0.00675985	0.0144177
ENSMUSG00000049091	20768	Sephs2	selenophosphate synthetase 2 [Source:MGI Symbol;Acc:MGI:108388]	0.811475	3.04963	21.6226	3.31921e-06	1.23131e-05	-0.889318	3.04963	22.1006	2.58733e-06	1.29436e-05
ENSMUSG00000049097	545554	Ankrd34a	ankyrin repeat domain 34A [Source:MGI Symbol;Acc:MGI:3617846]	0.67075	4.92809	12.6247	0.000380687	0.000925064	-0.766372	4.92809	15.8712	6.78019e-05	0.000241658
ENSMUSG00000049119	242297	Fam110b	family with sequence similarity 110, member B [Source:MGI Symbol;Acc:MGI:1916593]	1.40697	5.3932	71.6793	2.53172e-17	7.12565e-16	-0.75506	5.3932	20.1305	7.23351e-06	3.25107e-05
ENSMUSG00000049232	68140	Tigd2	tigger transposable element derived 2 [Source:MGI Symbol;Acc:MGI:1915390]	0.890145	4.06745	32.0349	1.51427e-08	8.89105e-08	-0.540517	4.06745	10.8587	0.000983353	0.00261212
ENSMUSG00000049299	245828	Trappc1	trafficking protein particle complex 1 [Source:MGI Symbol;Acc:MGI:1098727]	0.949693	6.82652	37.4003	9.6206e-10	7.01574e-09	-0.370833	6.82652	5.70689	0.0168985	0.0323537
ENSMUSG00000049305	72454	Ccdc71	coiled-coil domain containing 71 [Source:MGI Symbol;Acc:MGI:1919704]	0.857317	4.35094	22.4401	2.16798e-06	8.38266e-06	-0.518127	4.35094	7.83275	0.00513081	0.0113011
ENSMUSG00000049321	22678	Zfp2	zinc finger protein 2 [Source:MGI Symbol;Acc:MGI:99167]	0.766714	4.83119	30.8952	2.72341e-08	1.51814e-07	-0.666581	4.83119	21.907	2.86187e-06	1.41637e-05
ENSMUSG00000049422	103172	Chchd10	coiled-coil-helix-coiled-coil-helix domain containing 10 [Source:MGI Symbol;Acc:MGI:2143558]	2.30728	6.76869	126.842	2.01187e-29	3.71839e-27	-0.474338	6.76869	5.74772	0.01651	0.0317049
ENSMUSG00000049536	237052	Tceal1	transcription elongation factor A (SII)-like 1 [Source:MGI Symbol;Acc:MGI:2385317]	1.27664	5.70103	44.232	2.91667e-11	2.82562e-10	-0.782127	5.70103	16.4477	5.00121e-05	0.000184253
ENSMUSG00000049600	232879	Zbtb45	zinc finger and BTB domain containing 45 [Source:MGI Symbol;Acc:MGI:2685003]	0.483641	4.20782	6.01183	0.0142103	0.0242584	-0.575198	4.20782	8.14167	0.00432593	0.00972794
ENSMUSG00000049643	66367	2310022A10Rik	RIKEN cDNA 2310022A10 gene [Source:MGI Symbol;Acc:MGI:1913617]	1.05019	3.68387	46.468	9.31272e-12	9.94274e-11	-0.828459	3.68387	24.8614	6.1603e-07	3.55797e-06
ENSMUSG00000049670	226123	Morn4	MORN repeat containing 4 [Source:MGI Symbol;Acc:MGI:2449568]	0.37899	6.29545	6.73315	0.00946372	0.0168291	-0.324773	6.29545	4.87163	0.0273017	0.049299
ENSMUSG00000049680	72046	Urgcp	upregulator of cell proliferation [Source:MGI Symbol;Acc:MGI:1919296]	0.42106	4.42193	6.13219	0.0132743	0.0228174	-0.460951	4.42193	7.00551	0.0081259	0.0169844
ENSMUSG00000049755	319475	Zfp672	zinc finger protein 672 [Source:MGI Symbol;Acc:MGI:2442105]	0.401466	5.29011	7.83609	0.00512132	0.00965195	-0.660882	5.29011	20.3133	6.57413e-06	2.987e-05
ENSMUSG00000049792	70369	Bag5	BCL2-associated athanogene 5 [Source:MGI Symbol;Acc:MGI:1917619]	0.882593	5.69765	36.4231	1.58809e-09	1.11555e-08	-0.752529	5.69765	25.5861	4.23083e-07	2.53972e-06
ENSMUSG00000049866	320982	Arl4c	ADP-ribosylation factor-like 4C [Source:MGI Symbol;Acc:MGI:2445172]	1.77706	5.74964	116.215	4.26558e-27	5.96249e-25	-0.351543	5.74964	4.6076	0.0318306	0.0564516
ENSMUSG00000049881	NA	2810025M15Rik	RIKEN cDNA 2810025M15 gene [Source:MGI Symbol;Acc:MGI:1917203]	1.39373	4.94504	80.0767	3.60158e-19	1.37405e-17	-0.463716	4.94504	8.53659	0.00348077	0.00802928
ENSMUSG00000049882	207965	Vcpkmt	valosin containing protein lysine (K) methyltransferase [Source:MGI Symbol;Acc:MGI:2684917]	0.851879	3.3342	14.2003	0.000164348	0.000432216	-0.597835	3.3342	6.53219	0.010594	0.0214562
ENSMUSG00000049946	234290	BC030500	cDNA sequence BC030500 [Source:MGI Symbol;Acc:MGI:2447770]	2.0001	4.23266	112.717	2.48876e-26	3.10281e-24	-0.951702	4.23266	23.6587	1.15023e-06	6.23426e-06
ENSMUSG00000049950	227522	Rpp38	ribonuclease P/MRP 38 subunit [Source:MGI Symbol;Acc:MGI:2443607]	0.659321	3.73333	16.7753	4.20764e-05	0.00012436	-0.80928	3.73333	22.6564	1.93713e-06	9.96974e-06
ENSMUSG00000049985	77318	Ankrd55	ankyrin repeat domain 55 [Source:MGI Symbol;Acc:MGI:1924568]	2.088	1.88422	47.421	5.72669e-12	6.359e-11	-0.720872	1.88422	4.74834	0.0293266	0.0525723
ENSMUSG00000050022	231842	Amz1	archaelysin family metallopeptidase 1 [Source:MGI Symbol;Acc:MGI:2442258]	0.425587	2.82631	5.85846	0.0155023	0.0262325	-0.493822	2.82631	6.90647	0.00858842	0.0178396
ENSMUSG00000050052	72148	Tdrp	testis development related protein [Source:MGI Symbol;Acc:MGI:1919398]	0.937187	3.24662	24.2203	8.5923e-07	3.59016e-06	-0.891072	3.24662	19.2393	1.15314e-05	4.92462e-05
ENSMUSG00000050071	19716	Bex1	brain expressed X-linked 1 [Source:MGI Symbol;Acc:MGI:1328321]	2.13897	5.63921	132.454	1.19043e-30	2.67588e-28	-0.785253	5.63921	18.1398	2.05265e-05	8.2789e-05
ENSMUSG00000050188	116748	Lsm10	U7 snRNP-specific Sm-like protein LSM10 [Source:MGI Symbol;Acc:MGI:2151045]	0.622922	4.49601	14.0717	0.00017597	0.000459512	-0.412765	4.49601	5.91037	0.015052	0.0292086
ENSMUSG00000050213	76793	Snip1	Smad nuclear interacting protein 1 [Source:MGI Symbol;Acc:MGI:2156003]	0.659699	3.75029	8.74625	0.00310239	0.00613251	-0.812774	3.75029	12.4696	0.000413635	0.00120308
ENSMUSG00000050373	101113	Snx21	sorting nexin family member 21 [Source:MGI Symbol;Acc:MGI:1917729]	0.389875	3.80009	6.28849	0.0121524	0.0210984	-0.427957	3.80009	6.92783	0.00848648	0.0176499
ENSMUSG00000050549	70617	5730508B09Rik	RIKEN cDNA 5730508B09 gene [Source:MGI Symbol;Acc:MGI:1917867]	0.712548	2.34025	11.2396	0.000800715	0.00180402	-0.862095	2.34025	13.8881	0.000194026	0.000614164
ENSMUSG00000050555	76832	Hyls1	HYLS1, centriolar and ciliogenesis associated [Source:MGI Symbol;Acc:MGI:1924082]	0.391758	2.17735	4.22434	0.0398481	0.0614874	-0.729916	2.17735	12.3448	0.00044221	0.00127593
ENSMUSG00000050668	53951	Gpatch11	G patch domain containing 11 [Source:MGI Symbol;Acc:MGI:1858435]	0.482447	5.32838	12.0688	0.000512736	0.00121114	-0.32822	5.32838	5.41153	0.0200042	0.0374803
ENSMUSG00000050705	69662	2310061I04Rik	RIKEN cDNA 2310061I04 gene [Source:MGI Symbol;Acc:MGI:1916912]	1.38501	5.20033	97.3445	5.82561e-23	4.32603e-21	-0.386812	5.20033	7.33852	0.00674924	0.0144043
ENSMUSG00000050846	78834	Zfp623	zinc finger protein 623 [Source:MGI Symbol;Acc:MGI:1926084]	0.472536	3.48984	8.67855	0.00321977	0.00633668	-0.89916	3.48984	27.6003	1.49157e-07	9.84165e-07
ENSMUSG00000050910	237988	Cdr2l	cerebellar degeneration-related protein 2-like [Source:MGI Symbol;Acc:MGI:2684867]	0.494269	4.9587	10.2345	0.00137838	0.00293477	-0.364424	4.9587	5.34521	0.0207793	0.0387797
ENSMUSG00000050914	654824	Ankrd37	ankyrin repeat domain 37 [Source:MGI Symbol;Acc:MGI:3603344]	1.60118	3.209	58.1577	2.41925e-14	4.1788e-13	-0.713217	3.209	10.3265	0.00131133	0.00337239
ENSMUSG00000051007	213350	Pddc1	Parkinson disease 7 domain containing 1 [Source:MGI Symbol;Acc:MGI:2387178]	0.600981	6.04808	21.7261	3.1449e-06	1.17609e-05	-0.498813	6.04808	14.5886	0.00013372	0.000441329
ENSMUSG00000051062	237730	Fbll1	fibrillarin-like 1 [Source:MGI Symbol;Acc:MGI:3034689]	2.02855	4.83119	120.392	5.19123e-28	8.28097e-26	-0.882462	4.83119	22.024	2.69268e-06	1.3398e-05
ENSMUSG00000051074	NA	4930579K19Rik	RIKEN cDNA 4930579K19 gene [Source:MGI Symbol;Acc:MGI:1923131]	1.04042	-0.34307	8.85743	0.00291898	0.00579821	-1.50068	-0.34307	10.0625	0.00151315	0.00382462
ENSMUSG00000051098	72852	Mblac2	metallo-beta-lactamase domain containing 2 [Source:MGI Symbol;Acc:MGI:1920102]	0.422979	4.82617	5.74265	0.0165578	0.0278515	-0.818996	4.82617	20.5715	5.74463e-06	2.65139e-05
ENSMUSG00000051154	12238	Commd3	COMM domain containing 3 [Source:MGI Symbol;Acc:MGI:88218]	0.756648	6.26972	34.1439	5.11828e-09	3.28658e-08	-0.365782	6.26972	7.84585	0.00509376	0.0112269
ENSMUSG00000051159	12705	Cited1	Cbp/p300-interacting transactivator with Glu/Asp-rich carboxy-terminal domain 1 [Source:MGI Symbol;Acc:MGI:108023]	0.804071	1.76657	12.4041	0.000428395	0.00102946	-0.719268	1.76657	8.04688	0.00455821	0.0101773
ENSMUSG00000051169	101122	Rpusd3	RNA pseudouridylate synthase domain containing 3 [Source:MGI Symbol;Acc:MGI:2141440]	0.439061	2.1584	4.32722	0.0375075	0.0582431	-0.632068	2.1584	7.71625	0.0054726	0.0119841
ENSMUSG00000051234	19823	Rnf7	ring finger protein 7 [Source:MGI Symbol;Acc:MGI:1337096]	0.925044	6.46108	32.0726	1.48519e-08	8.72956e-08	-0.560704	6.46108	11.6904	0.000628244	0.00174694
ENSMUSG00000051246	403174	Msantd1	Myb/SANT-like DNA-binding domain containing 1 [Source:MGI Symbol;Acc:MGI:2684990]	1.55864	1.35868	32.2456	1.35863e-08	8.02538e-08	-0.901506	1.35868	8.07939	0.00447716	0.0100125
ENSMUSG00000051316	24074	Taf7	TATA-box binding protein associated factor 7 [Source:MGI Symbol;Acc:MGI:1346348]	1.07262	4.32211	51.7814	6.20365e-13	8.37593e-12	-0.402367	4.32211	6.80649	0.00908271	0.0187029
ENSMUSG00000051343	52055	Rab11fip5	RAB11 family interacting protein 5 (class I) [Source:MGI Symbol;Acc:MGI:1098586]	1.08533	5.93407	48.6546	3.05245e-12	3.59338e-11	-0.54483	5.93407	12.0358	0.000521875	0.00148214
ENSMUSG00000051346	66701	Spryd4	SPRY domain containing 4 [Source:MGI Symbol;Acc:MGI:1913951]	0.703269	3.89538	18.2782	1.90883e-05	6.07917e-05	-0.823906	3.89538	22.7269	1.86736e-06	9.63153e-06
ENSMUSG00000051391	22628	Ywhag	tyrosine 3-monooxygenase/tryptophan 5-monooxygenase activation protein, gamma polypeptide [Source:MGI Symbol;Acc:MGI:108109]	0.399649	8.65595	4.89067	0.0270023	0.0433772	-0.436436	8.65595	5.81662	0.0158755	0.0306349
ENSMUSG00000051483	12408	Cbr1	carbonyl reductase 1 [Source:MGI Symbol;Acc:MGI:88284]	1.25199	5.53215	82.097	1.29567e-19	5.32153e-18	-0.431667	5.53215	9.50922	0.00204442	0.00499367
ENSMUSG00000051518	66538	Rps19bp1	ribosomal protein S19 binding protein 1 [Source:MGI Symbol;Acc:MGI:1913788]	1.46294	3.84928	64.2757	1.08172e-15	2.29801e-14	-0.747878	3.84928	15.2507	9.41414e-05	0.00032381
ENSMUSG00000051527	57775	Usp29	ubiquitin specific peptidase 29 [Source:MGI Symbol;Acc:MGI:1888998]	1.19002	2.30548	13.6894	0.000215671	0.000552099	-0.762912	2.30548	5.18579	0.0227723	0.0420276
ENSMUSG00000051550	68490	Zfp579	zinc finger protein 579 [Source:MGI Symbol;Acc:MGI:1915740]	1.05992	2.47956	32.6596	1.09796e-08	6.64607e-08	-0.591031	2.47956	8.19375	0.00420348	0.00948206
ENSMUSG00000051579	66684	Tceal8	transcription elongation factor A (SII)-like 8 [Source:MGI Symbol;Acc:MGI:1913934]	1.0924	6.35004	33.9845	5.55531e-09	3.54593e-08	-0.547276	6.35004	8.54324	0.00346809	0.00800113
ENSMUSG00000051617	107656	Krt9	keratin 9 [Source:MGI Symbol;Acc:MGI:96696]	1.57736	1.44069	24.7933	6.38177e-07	2.73594e-06	-0.730141	1.44069	4.41204	0.035686	0.062314
ENSMUSG00000051675	69807	Trim32	tripartite motif-containing 32 [Source:MGI Symbol;Acc:MGI:1917057]	0.688241	8.08121	14.3194	0.000154265	0.00040815	-0.848795	8.08121	21.5801	3.39361e-06	1.65638e-05
ENSMUSG00000051695	23983	Pcbp1	poly(rC) binding protein 1 [Source:MGI Symbol;Acc:MGI:1345635]	1.36942	6.79743	53.5904	2.46959e-13	3.58457e-12	-0.855416	6.79743	21.0339	4.51238e-06	2.13721e-05
ENSMUSG00000051736	66337	Fam229b	family with sequence similarity 229, member B [Source:MGI Symbol;Acc:MGI:1913587]	0.620423	5.09396	10.2804	0.00134452	0.00287132	-0.527608	5.09396	7.25408	0.007074	0.0150088
ENSMUSG00000051768	22594	Xrcc1	X-ray repair complementing defective repair in Chinese hamster cells 1 [Source:MGI Symbol;Acc:MGI:99137]	1.22581	2.8922	41.3446	1.27627e-10	1.09466e-09	-0.476256	2.8922	5.39725	0.0201685	0.0377414
ENSMUSG00000051934	72572	Spats2	spermatogenesis associated, serine-rich 2 [Source:MGI Symbol;Acc:MGI:1919822]	0.753113	4.93858	27.6513	1.45275e-07	7.05963e-07	-0.479697	4.93858	10.6789	0.00108366	0.00284675
ENSMUSG00000051978	234086	Erich1	glutamate rich 1 [Source:MGI Symbol;Acc:MGI:3588201]	1.14943	2.75955	32.753	1.04645e-08	6.35974e-08	-0.578699	2.75955	7.2272	0.0071807	0.015208
ENSMUSG00000052033	109054	Pfdn4	prefoldin 4 [Source:MGI Symbol;Acc:MGI:1923512]	1.39004	5.68178	53.1507	3.08915e-13	4.41072e-12	-0.742639	5.68178	15.091	0.000102451	0.000349287
ENSMUSG00000052105	68617	Mtcl1	microtubule crosslinking factor 1 [Source:MGI Symbol;Acc:MGI:1915867]	0.384514	4.81465	5.66849	0.0172723	0.0289362	-0.504976	4.81465	9.3999	0.00216997	0.00526018
ENSMUSG00000052253	52521	Zfp622	zinc finger protein 622 [Source:MGI Symbol;Acc:MGI:1289282]	0.940381	5.40765	33.1525	8.52065e-09	5.24741e-08	-0.688434	5.40765	17.1643	3.42822e-05	0.000130941
ENSMUSG00000052291	NA	5330438D12Rik	RIKEN cDNA 5330438D12 gene [Source:MGI Symbol;Acc:MGI:3026931]	0.543845	2.02148	5.64458	0.0175094	0.0292921	-1.06037	2.02148	17.6126	2.70786e-05	0.000106032
ENSMUSG00000052364	NA	B630019K06Rik	RIKEN cDNA B630019K06 gene [Source:MGI Symbol;Acc:MGI:2147918]	1.40609	4.68049	47.8901	4.50793e-12	5.10796e-11	-0.542	4.68049	6.97959	0.00824446	0.0172025
ENSMUSG00000052488	27967	Cherp	calcium homeostasis endoplasmic reticulum protein [Source:MGI Symbol;Acc:MGI:106417]	0.566983	3.44097	9.26601	0.00233446	0.00473842	-0.873102	3.44097	19.6954	9.08215e-06	3.98188e-05
ENSMUSG00000052551	94191	Adarb2	adenosine deaminase, RNA-specific, B2 [Source:MGI Symbol;Acc:MGI:2151118]	1.54927	4.48192	37.2192	1.05567e-09	7.63145e-09	-0.754424	4.48192	8.74331	0.0031074	0.00725248
ENSMUSG00000052833	56459	Sae1	SUMO1 activating enzyme subunit 1 [Source:MGI Symbol;Acc:MGI:1929264]	0.719058	6.43222	28.0353	1.19121e-07	5.87478e-07	-0.693636	6.43222	25.4794	4.47142e-07	2.67161e-06
ENSMUSG00000052921	442801	Arhgef15	Rho guanine nucleotide exchange factor (GEF) 15 [Source:MGI Symbol;Acc:MGI:3045246]	0.633942	3.87718	13.757	0.000208046	0.000534131	-0.797596	3.87718	19.835	8.44218e-06	3.72783e-05
ENSMUSG00000052962	66223	Mrpl35	mitochondrial ribosomal protein L35 [Source:MGI Symbol;Acc:MGI:1913473]	0.784144	6.35849	33.7599	6.23519e-09	3.94658e-08	-0.412086	6.35849	9.18518	0.00243983	0.00584785
ENSMUSG00000052981	76980	Ube2ql1	ubiquitin-conjugating enzyme E2Q family-like 1 [Source:MGI Symbol;Acc:MGI:1924230]	0.620312	6.69666	16.1369	5.89257e-05	0.000169433	-0.562416	6.69666	13.0923	0.000296511	0.000893832
ENSMUSG00000052997	50995	Uba2	ubiquitin-like modifier activating enzyme 2 [Source:MGI Symbol;Acc:MGI:1858313]	0.509695	6.47133	12.9996	0.000311557	0.000771311	-0.870388	6.47133	36.7661	1.33188e-09	1.29031e-08
ENSMUSG00000053119	66700	Chmp3	charged multivesicular body protein 3 [Source:MGI Symbol;Acc:MGI:1913950]	0.364029	6.81089	7.61575	0.00578606	0.0107935	-0.50353	6.81089	14.3269	0.000153658	0.000498428
ENSMUSG00000053181	442803	A830005F24Rik	RIKEN cDNA A830005F24 gene [Source:MGI Symbol;Acc:MGI:3045249]	1.20209	1.30769	22.349	2.27331e-06	8.75331e-06	-0.568723	1.30769	3.9412	0.0471172	0.0793828
ENSMUSG00000053192	56772	Mllt11	myeloid/lymphoid or mixed-lineage leukemia; translocated to, 11 [Source:MGI Symbol;Acc:MGI:1929671]	0.775514	9.33296	10.8399	0.000993365	0.00218624	-1.08479	9.33296	20.9482	4.7187e-06	2.22102e-05
ENSMUSG00000053226	23863	Dand5	DAN domain family member 5, BMP antagonist [Source:MGI Symbol;Acc:MGI:1344365]	1.36353	3.65093	71.7642	2.42507e-17	6.86031e-16	-0.544001	3.65093	10.0967	0.00148532	0.00376113
ENSMUSG00000053297	NA	AI854703	expressed sequence AI854703 [Source:MGI Symbol;Acc:MGI:2141510]	1.2166	5.13075	75.8337	3.08585e-18	1.00254e-16	-0.61714	5.13075	18.4321	1.7607e-05	7.20304e-05
ENSMUSG00000053411	52609	Cbx7	chromobox 7 [Source:MGI Symbol;Acc:MGI:1196439]	0.698034	3.95752	16.0207	6.26533e-05	0.000179284	-0.385397	3.95752	4.57289	0.0324817	0.0574666
ENSMUSG00000053414	26559	Hunk	hormonally upregulated Neu-associated kinase [Source:MGI Symbol;Acc:MGI:1347352]	1.02224	4.65803	39.6805	2.99091e-10	2.37474e-09	-0.624643	4.65803	14.0383	0.000179129	0.000571688
ENSMUSG00000053453	66231	Thoc7	THO complex 7 [Source:MGI Symbol;Acc:MGI:1913481]	1.02635	5.80681	46.78	7.94208e-12	8.57848e-11	-0.547078	5.80681	13.0112	0.000309637	0.000929693
ENSMUSG00000053483	NA	Usp21	ubiquitin specific peptidase 21 [Source:MGI Symbol;Acc:MGI:1353665]	0.912758	5.00302	35.3022	2.82306e-09	1.8935e-08	-0.427915	5.00302	7.45789	0.0063159	0.0135787
ENSMUSG00000053519	70357	Kcnip1	Kv channel-interacting protein 1 [Source:MGI Symbol;Acc:MGI:1917607]	2.90101	6.57424	183.4	8.77051e-42	9.11804e-39	-0.514486	6.57424	6.40733	0.011365	0.0228069
ENSMUSG00000053801	101612	Grwd1	glutamate-rich WD repeat containing 1 [Source:MGI Symbol;Acc:MGI:2141989]	0.602236	3.11632	6.94577	0.00840175	0.0151119	-0.949441	3.11632	15.6617	7.57416e-05	0.000266699
ENSMUSG00000054034	331532	Tceal5	transcription elongation factor A (SII)-like 5 [Source:MGI Symbol;Acc:MGI:3036236]	1.59943	5.46182	68.1081	1.54772e-16	3.79716e-15	-0.639926	5.46182	10.943	0.000939594	0.00250669
ENSMUSG00000054079	217109	Utp18	UTP18 small subunit processome component [Source:MGI Symbol;Acc:MGI:1923402]	0.536514	4.10868	12.3206	0.000447991	0.00107314	-0.617054	4.10868	14.9936	0.000107879	0.000365991
ENSMUSG00000054237	70567	Fra10ac1	FRA10AC1 homolog (human) [Source:MGI Symbol;Acc:MGI:1917817]	1.01165	4.22051	45.5062	1.52154e-11	1.55368e-10	-0.532499	4.22051	11.6275	0.000649828	0.00179794
ENSMUSG00000054277	66251	Arfgap3	ADP-ribosylation factor GTPase activating protein 3 [Source:MGI Symbol;Acc:MGI:1913501]	0.6612	4.15622	21.5875	3.38048e-06	1.25124e-05	-0.557502	4.15622	14.0878	0.000174469	0.000557886
ENSMUSG00000054405	68598	Dnajc8	DnaJ heat shock protein family (Hsp40) member C8 [Source:MGI Symbol;Acc:MGI:1915848]	1.02184	7.26658	43.6359	3.95511e-11	3.73591e-10	-0.40534	7.26658	6.90525	0.00859432	0.0178474
ENSMUSG00000054418	NA	2900041M22Rik	RIKEN cDNA 2900041M22 gene [Source:MGI Symbol;Acc:MGI:1925653]	0.836881	0.568893	9.19389	0.00242824	0.00490484	-1.16916	0.568893	11.9222	0.000554688	0.00156438
ENSMUSG00000054423	27062	Cadps	Ca2+-dependent secretion activator [Source:MGI Symbol;Acc:MGI:1350922]	0.706509	8.17641	10.5721	0.00114804	0.0024889	-0.954939	8.17641	19.1035	1.23815e-05	5.2526e-05
ENSMUSG00000054733	110265	Msra	methionine sulfoxide reductase A [Source:MGI Symbol;Acc:MGI:106916]	0.575648	5.57497	15.3221	9.06495e-05	0.000250601	-0.516881	5.57497	11.9856	0.000536122	0.00151819
ENSMUSG00000054850	320237	Smim10l2a	small integral membrane protein 10 like 2A [Source:MGI Symbol;Acc:MGI:2443645]	0.660932	4.95774	14.7186	0.000124812	0.000336269	-0.520852	4.95774	8.78644	0.00303478	0.00709793
ENSMUSG00000054894	68055	Atp5s	ATP synthase, H+ transporting, mitochondrial F0 complex, subunit S [Source:MGI Symbol;Acc:MGI:1915305]	1.08896	4.32854	43.5317	4.17146e-11	3.9136e-10	-0.418208	4.32854	6.09051	0.013591	0.0267225
ENSMUSG00000054931	544922	Zkscan4	zinc finger with KRAB and SCAN domains 4 [Source:MGI Symbol;Acc:MGI:3649412]	0.576212	2.22713	7.02694	0.00802926	0.014492	-0.676965	2.22713	8.28318	0.00400139	0.00908224
ENSMUSG00000055041	66398	Commd5	COMM domain containing 5 [Source:MGI Symbol;Acc:MGI:1913648]	1.09676	3.80304	38.9026	4.45482e-10	3.43699e-09	-0.448353	3.80304	6.02391	0.0141134	0.027619
ENSMUSG00000055048	NA	Gm9962	predicted gene 9962 [Source:MGI Symbol;Acc:MGI:3642695]	1.48019	1.41592	31.1985	2.32948e-08	1.31574e-07	-0.978497	1.41592	10.039	0.00153264	0.00387094
ENSMUSG00000055239	74287	Kcmf1	potassium channel modulatory factor 1 [Source:MGI Symbol;Acc:MGI:1921537]	0.720778	6.01413	20.5575	5.78651e-06	2.04837e-05	-0.324346	6.01413	4.1091	0.042653	0.0728056
ENSMUSG00000055302	67568	Mrfap1	Morf4 family associated protein 1 [Source:MGI Symbol;Acc:MGI:1914818]	0.424797	7.36678	7.76247	0.00533429	0.0100136	-0.777367	7.36678	25.53	4.35563e-07	2.61181e-06
ENSMUSG00000055305	22755	Zfp93	zinc finger protein 93 [Source:MGI Symbol;Acc:MGI:107611]	0.441285	2.36013	4.17114	0.041118	0.0631889	-0.989437	2.36013	17.8663	2.3698e-05	9.40571e-05
ENSMUSG00000055401	50762	Fbxo6	F-box protein 6 [Source:MGI Symbol;Acc:MGI:1354743]	0.527308	4.18607	14.601	0.000132841	0.000355887	-0.343385	4.18607	5.73052	0.0166725	0.0319726
ENSMUSG00000055430	58243	Nap1l5	nucleosome assembly protein 1-like 5 [Source:MGI Symbol;Acc:MGI:1923555]	1.98715	8.45498	62.9554	2.11439e-15	4.26829e-14	-0.994645	8.45498	16.5687	4.69198e-05	0.000174094
ENSMUSG00000055633	68992	Zfp580	zinc finger protein 580 [Source:MGI Symbol;Acc:MGI:1916242]	1.13639	3.3684	28.8741	7.72397e-08	3.94112e-07	-0.56349	3.3684	6.47504	0.01094	0.0220523
ENSMUSG00000055639	13134	Dach1	dachshund 1 (Drosophila) [Source:MGI Symbol;Acc:MGI:1277991]	1.73689	3.29187	90.2955	2.05119e-21	1.21422e-19	-1.16743	3.29187	32.8675	9.86583e-09	8.24251e-08
ENSMUSG00000055720	69459	Ubl7	ubiquitin-like 7 (bone marrow stromal cell-derived) [Source:MGI Symbol;Acc:MGI:1916709]	0.924956	6.16475	49.5989	1.88622e-12	2.30871e-11	-0.560201	6.16475	17.7885	2.46873e-05	9.75181e-05
ENSMUSG00000055733	54561	Nap1l3	nucleosome assembly protein 1-like 3 [Source:MGI Symbol;Acc:MGI:1859565]	0.9851	5.91809	22.653	1.94057e-06	7.56492e-06	-0.923941	5.91809	19.612	9.48703e-06	4.13866e-05
ENSMUSG00000055760	67242	Gemin6	gem (nuclear organelle) associated protein 6 [Source:MGI Symbol;Acc:MGI:1914492]	0.640502	2.88992	12.9587	0.00031843	0.000785871	-0.830754	2.88992	18.6748	1.5502e-05	6.43202e-05
ENSMUSG00000055917	246196	Zfp277	zinc finger protein 277 [Source:MGI Symbol;Acc:MGI:1890393]	0.825052	4.6855	38.2021	6.37823e-10	4.76834e-09	-0.366069	4.6855	7.03937	0.00797373	0.0167173
ENSMUSG00000055963	208820	Triqk	triple QxxK/R motif containing [Source:MGI Symbol;Acc:MGI:3650048]	1.05243	3.94388	23.4249	1.29883e-06	5.25672e-06	-0.475242	3.94388	4.59272	0.032108	0.0568719
ENSMUSG00000056155	244551	Nanos3	nanos homolog 3 (Drosophila) [Source:MGI Symbol;Acc:MGI:2675387]	1.39558	-0.290119	18.0856	2.11196e-05	6.6649e-05	-1.29863	-0.290119	7.88142	0.00499454	0.0110316
ENSMUSG00000056185	225861	Snx32	sorting nexin 32 [Source:MGI Symbol;Acc:MGI:2444704]	0.72626	6.45542	18.167	2.02353e-05	6.41131e-05	-0.427564	6.45542	6.25777	0.012365	0.0245704
ENSMUSG00000056260	321000	Lrif1	ligand dependent nuclear receptor interacting factor 1 [Source:MGI Symbol;Acc:MGI:2445214]	0.516139	4.56646	10.7153	0.00106254	0.00232133	-0.784993	4.56646	23.2567	1.41754e-06	7.54784e-06
ENSMUSG00000056305	28035	Usp39	ubiquitin specific peptidase 39 [Source:MGI Symbol;Acc:MGI:107622]	0.619891	5.06649	11.7912	0.000595124	0.0013822	-0.587035	5.06649	10.2601	0.0013594	0.00347613
ENSMUSG00000056366	NA	Fabp3-ps1	fatty acid binding protein 3, muscle and heart, pseudogene 1 [Source:MGI Symbol;Acc:MGI:101929]	0.832866	0.682362	7.74171	0.00539596	0.0101214	-0.794473	0.682362	5.3667	0.0205248	0.038339
ENSMUSG00000056394	16881	Lig1	ligase I, DNA, ATP-dependent [Source:MGI Symbol;Acc:MGI:101789]	1.00907	3.25182	32.2315	1.36851e-08	8.08087e-08	-0.421231	3.25182	4.94597	0.0261516	0.0474327
ENSMUSG00000056749	18030	Nfil3	nuclear factor, interleukin 3, regulated [Source:MGI Symbol;Acc:MGI:109495]	0.604344	2.80028	5.357	0.0206393	0.0339881	-0.828427	2.80028	9.27883	0.00231818	0.00557879
ENSMUSG00000056770	52690	Setd3	SET domain containing 3 [Source:MGI Symbol;Acc:MGI:1289184]	0.579428	6.19233	12.7697	0.000352289	0.000861507	-0.480834	6.19233	8.65533	0.00326105	0.00756652
ENSMUSG00000056820	53424	Tsnax	translin-associated factor X [Source:MGI Symbol;Acc:MGI:1855672]	0.357452	6.72743	8.10674	0.0044101	0.00843773	-0.960841	6.72743	56.3924	5.93598e-14	1.15349e-12
ENSMUSG00000056851	18521	Pcbp2	poly(rC) binding protein 2 [Source:MGI Symbol;Acc:MGI:108202]	0.573528	6.42628	14.3964	0.000148084	0.00039311	-0.412608	6.42628	7.35678	0.00668105	0.0142826
ENSMUSG00000056895	78303	Hist3h2ba	histone cluster 3, H2ba [Source:MGI Symbol;Acc:MGI:1925553]	1.35109	1.98205	18.894	1.38187e-05	4.51857e-05	-0.721401	1.98205	4.76694	0.0290114	0.0520684
ENSMUSG00000056941	99311	Commd7	COMM domain containing 7 [Source:MGI Symbol;Acc:MGI:1914197]	0.600152	4.7391	23.2522	1.42087e-06	5.69651e-06	-0.449953	4.7391	12.1977	0.000478473	0.00136869
ENSMUSG00000056962	107817	Jmjd6	jumonji domain containing 6 [Source:MGI Symbol;Acc:MGI:1858910]	0.311112	4.33753	5.11825	0.0236755	0.0385077	-0.906342	4.33753	39.201	3.8235e-10	4.05872e-09
ENSMUSG00000057098	13591	Ebf1	early B cell factor 1 [Source:MGI Symbol;Acc:MGI:95275]	1.2682	2.31662	17.7342	2.54021e-05	7.86117e-05	-0.826274	2.31662	6.74514	0.00940032	0.0192924
ENSMUSG00000057130	27366	Txnl4a	thioredoxin-like 4A [Source:MGI Symbol;Acc:MGI:1351613]	1.23831	5.16065	71.7148	2.48663e-17	7.0106e-16	-0.41076	5.16065	7.63117	0.0057368	0.0124887
ENSMUSG00000057156	239099	Homez	homeodomain leucine zipper-encoding gene [Source:MGI Symbol;Acc:MGI:2678023]	0.446815	3.49893	7.88788	0.00497671	0.00940712	-0.628143	3.49893	14.0462	0.000178376	0.000569613
ENSMUSG00000057177	606496	Gsk3a	glycogen synthase kinase 3 alpha [Source:MGI Symbol;Acc:MGI:2152453]	0.730792	4.81149	16.5124	4.83319e-05	0.000141416	-0.403162	4.81149	4.86808	0.027358	0.0493893
ENSMUSG00000057219	276905	Armc7	armadillo repeat containing 7 [Source:MGI Symbol;Acc:MGI:2679719]	0.446872	2.28719	5.97418	0.0145169	0.0247386	-0.61469	2.28719	9.45144	0.00210984	0.00513753
ENSMUSG00000057229	66349	Atp5sl	ATP5S-like [Source:MGI Symbol;Acc:MGI:1913599]	1.36988	5.59566	76.6304	2.06144e-18	6.84432e-17	-0.525507	5.59566	11.1239	0.000852221	0.0022968
ENSMUSG00000057342	56632	Sphk2	sphingosine kinase 2 [Source:MGI Symbol;Acc:MGI:1861380]	0.75674	4.05302	21.2563	4.01788e-06	1.47016e-05	-0.394588	4.05302	5.37276	0.0204536	0.0382234
ENSMUSG00000057388	67681	Mrpl18	mitochondrial ribosomal protein L18 [Source:MGI Symbol;Acc:MGI:1914931]	1.27584	6.6883	76.8747	1.8216e-18	6.15864e-17	-0.529972	6.6883	13.2948	0.000266147	0.000813354
ENSMUSG00000057455	19762	Rit2	Ras-like without CAAX 2 [Source:MGI Symbol;Acc:MGI:108054]	1.14391	7.29088	39.282	3.66804e-10	2.87126e-09	-0.820623	7.29088	20.2592	6.76262e-06	3.0626e-05
ENSMUSG00000057497	66488	Fam136a	family with sequence similarity 136, member A [Source:MGI Symbol;Acc:MGI:1913738]	1.0301	5.23595	62.6578	2.45928e-15	4.92863e-14	-0.845759	5.23595	39.3749	3.49762e-10	3.73423e-09
ENSMUSG00000057506	73689	Bloc1s2	biogenesis of lysosomal organelles complex-1, subunit 2 [Source:MGI Symbol;Acc:MGI:1920939]	0.693556	3.26621	14.3078	0.000155218	0.000410282	-0.552005	3.26621	8.21653	0.00415104	0.00938158
ENSMUSG00000057531	94245	Dtnbp1	dystrobrevin binding protein 1 [Source:MGI Symbol;Acc:MGI:2137586]	0.296635	6.02966	4.02984	0.0447021	0.067956	-0.479982	6.02966	10.3251	0.00131235	0.0033745
ENSMUSG00000057561	13664	Eif1a	eukaryotic translation initiation factor 1A [Source:MGI Symbol;Acc:MGI:95298]	0.398846	5.91716	8.53949	0.00347522	0.00679536	-1.07723	5.91716	59.113	1.48869e-14	3.15853e-13
ENSMUSG00000057594	70317	Arl16	ADP-ribosylation factor-like 16 [Source:MGI Symbol;Acc:MGI:1917567]	0.895943	4.8356	27.2117	1.82353e-07	8.68629e-07	-0.473674	4.8356	7.34862	0.00671141	0.0143419
ENSMUSG00000057667	232946	Bloc1s3	biogenesis of lysosomal organelles complex-1, subunit 3 [Source:MGI Symbol;Acc:MGI:2678952]	0.945057	2.11945	21.2299	4.07358e-06	1.48727e-05	-0.905774	2.11945	15.3869	8.75921e-05	0.00030367
ENSMUSG00000057719	269016	Sh3rf2	SH3 domain containing ring finger 2 [Source:MGI Symbol;Acc:MGI:2444628]	2.25662	3.20597	64.8844	7.94241e-16	1.72924e-14	-1.2806	3.20597	18.8269	1.43136e-05	5.98973e-05
ENSMUSG00000058174	381438	Gm5148	predicted gene 5148 [Source:MGI Symbol;Acc:MGI:3646006]	1.05201	2.12862	17.02	3.69876e-05	0.000110518	-0.576893	2.12862	4.49891	0.0339164	0.0596748
ENSMUSG00000058407	98258	Txndc9	thioredoxin domain containing 9 [Source:MGI Symbol;Acc:MGI:2138153]	0.469944	5.89918	11.179	0.000827272	0.00185783	-0.457649	5.89918	10.3499	0.00129482	0.00333406
ENSMUSG00000058503	68152	Fam133b	family with sequence similarity 133, member B [Source:MGI Symbol;Acc:MGI:1915402]	1.15164	5.29335	68.984	9.92644e-17	2.52086e-15	-0.637288	5.29335	20.1646	7.10544e-06	3.20469e-05
ENSMUSG00000058594	50755	Fbxo18	F-box protein 18 [Source:MGI Symbol;Acc:MGI:1354699]	0.468772	6.18391	12.0492	0.00051814	0.00122252	-0.378263	6.18391	7.69991	0.00552236	0.0120851
ENSMUSG00000058655	75705	Eif4b	eukaryotic translation initiation factor 4B [Source:MGI Symbol;Acc:MGI:95304]	0.440793	6.67703	8.66787	0.0032387	0.00637017	-0.420939	6.67703	7.80467	0.00521113	0.0114689
ENSMUSG00000058704	76890	Memo1	mediator of cell motility 1 [Source:MGI Symbol;Acc:MGI:1924140]	0.599864	4.10292	17.6514	2.65323e-05	8.17445e-05	-0.550063	4.10292	13.6005	0.000226129	0.000704235
ENSMUSG00000059005	229279	Hnrnpa3	heterogeneous nuclear ribonucleoprotein A3 [Source:MGI Symbol;Acc:MGI:1917171]	0.554037	4.52086	15.6866	7.47521e-05	0.000210251	-0.432152	4.52086	8.96091	0.00275818	0.00652532
ENSMUSG00000059208	76936	Hnrnpm	heterogeneous nuclear ribonucleoprotein M [Source:MGI Symbol;Acc:MGI:1926465]	1.08018	5.46895	55.1913	1.0935e-13	1.67488e-12	-0.476938	5.46895	10.4685	0.00121428	0.00314809
ENSMUSG00000059343	353204	Aldoart1	aldolase 1 A, retrogene 1 [Source:MGI Symbol;Acc:MGI:2447811]	1.03144	1.5501	14.2102	0.000163481	0.000430139	-0.640956	1.5501	4.62186	0.031567	0.0560211
ENSMUSG00000059409	21770	Ppp2r5d	protein phosphatase 2, regulatory subunit B', delta [Source:MGI Symbol;Acc:MGI:2388481]	0.978287	5.65023	25.858	3.67471e-07	1.65203e-06	-0.526311	5.65023	7.40675	0.00649797	0.0139359
ENSMUSG00000059493	195727	Nhs	NHS actin remodeling regulator [Source:MGI Symbol;Acc:MGI:2684894]	0.761413	2.74708	10.6478	0.00110199	0.00239991	-0.800476	2.74708	10.6057	0.00112738	0.00294623
ENSMUSG00000059518	70103	Znhit1	zinc finger, HIT domain containing 1 [Source:MGI Symbol;Acc:MGI:1917353]	1.58284	5.58363	137.301	1.0365e-31	2.82641e-29	-0.714693	5.58363	26.9554	2.08199e-07	1.33611e-06
ENSMUSG00000059552	22059	Trp53	transformation related protein 53 [Source:MGI Symbol;Acc:MGI:98834]	0.69525	4.43683	14.857	0.000115976	0.000313885	-0.639724	4.43683	11.9888	0.000535212	0.00151613
ENSMUSG00000059554	215814	Ccdc28a	coiled-coil domain containing 28A [Source:MGI Symbol;Acc:MGI:2443508]	0.60862	5.03529	21.152	4.24255e-06	1.54557e-05	-1.07285	5.03529	60.2026	8.55807e-15	1.88052e-13
ENSMUSG00000059586	68501	Nsmce2	NSE2/MMS21 homolog, SMC5-SMC6 complex SUMO ligase [Source:MGI Symbol;Acc:MGI:1915751]	0.331616	4.62466	6.50115	0.0107805	0.0189298	-0.61115	4.62466	20.5534	5.79893e-06	2.67497e-05
ENSMUSG00000059689	232337	Zfp637	zinc finger protein 637 [Source:MGI Symbol;Acc:MGI:2448537]	0.661821	5.95752	19.229	1.15942e-05	3.85253e-05	-0.362797	5.95752	5.68963	0.0170654	0.032647
ENSMUSG00000059714	14251	Flot1	flotillin 1 [Source:MGI Symbol;Acc:MGI:1100500]	0.28501	5.50848	4.28448	0.0384619	0.0595582	-0.416462	5.50848	8.88335	0.00287783	0.0067718
ENSMUSG00000059878	67255	Zfp422	zinc finger protein 422 [Source:MGI Symbol;Acc:MGI:1914505]	0.428468	4.57187	7.74882	0.00537477	0.0100839	-0.86621	4.57187	29.4794	5.65143e-08	4.04849e-07
ENSMUSG00000059895	19245	Ptp4a3	protein tyrosine phosphatase 4a3 [Source:MGI Symbol;Acc:MGI:1277098]	0.725765	4.99568	26.1437	3.16927e-07	1.44037e-06	-0.660499	4.99568	20.436	6.16574e-06	2.82148e-05
ENSMUSG00000059923	14784	Grb2	growth factor receptor bound protein 2 [Source:MGI Symbol;Acc:MGI:95805]	0.465355	6.47066	10.3337	0.00130621	0.00279778	-0.427979	6.47066	8.61192	0.00333969	0.00773711
ENSMUSG00000060038	330817	Dhps	deoxyhypusine synthase [Source:MGI Symbol;Acc:MGI:2683592]	1.01259	4.94156	58.9382	1.62704e-14	2.88839e-13	-0.541925	4.94156	15.765	7.17152e-05	0.000254189
ENSMUSG00000060240	57754	Cend1	cell cycle exit and neuronal differentiation 1 [Source:MGI Symbol;Acc:MGI:1929898]	1.88453	8.10867	111.081	5.68016e-26	6.65379e-24	-0.771721	8.10867	19.483	1.015e-05	4.39218e-05
ENSMUSG00000060244	56009	Alyref2	Aly/REF export factor 2 [Source:MGI Symbol;Acc:MGI:1913144]	1.11055	1.4475	26.0276	3.3657e-07	1.52299e-06	-0.941508	1.4475	13.1831	0.000282481	0.000857286
ENSMUSG00000060260	101631	Pwwp2b	PWWP domain containing 2B [Source:MGI Symbol;Acc:MGI:2142008]	1.27625	3.42585	33.4851	7.18137e-09	4.50094e-08	-0.73447	3.42585	10.2278	0.00138338	0.00353258
ENSMUSG00000060288	66101	Ppih	peptidyl prolyl isomerase H [Source:MGI Symbol;Acc:MGI:106499]	0.861309	2.37222	22.3967	2.21755e-06	8.56436e-06	-0.567479	2.37222	8.01444	0.00464057	0.0103474
ENSMUSG00000060314	407812	Zfp941	zinc finger protein 941 [Source:MGI Symbol;Acc:MGI:3039601]	0.420125	4.95488	4.17128	0.0411148	0.0631889	-0.988836	4.95488	22.1622	2.50558e-06	1.25953e-05
ENSMUSG00000060371	140904	Caln1	calneuron 1 [Source:MGI Symbol;Acc:MGI:2155987]	0.455705	7.01452	8.7934	0.00302323	0.005986	-0.739679	7.01452	22.7318	1.86262e-06	9.61004e-06
ENSMUSG00000060373	15381	Hnrnpc	heterogeneous nuclear ribonucleoprotein C [Source:MGI Symbol;Acc:MGI:107795]	0.47577	7.40242	10.1256	0.00146227	0.00309419	-0.350147	7.40242	5.45555	0.0195062	0.0367376
ENSMUSG00000060380	NA	C030014I23Rik	RIKEN cDNA C030014I23 gene [Source:MGI Symbol;Acc:MGI:1924631]	1.11056	3.01625	35.6661	2.34202e-09	1.5953e-08	-0.391031	3.01625	3.90099	0.0482576	0.0809925
ENSMUSG00000060450	56736	Rnf14	ring finger protein 14 [Source:MGI Symbol;Acc:MGI:1929668]	0.681089	8.67878	15.8587	6.82524e-05	0.000193838	-0.778754	8.67878	20.6073	5.63815e-06	2.60514e-05
ENSMUSG00000060679	69527	Mrps9	mitochondrial ribosomal protein S9 [Source:MGI Symbol;Acc:MGI:1916777]	0.642188	4.40145	23.2891	1.39391e-06	5.6019e-06	-0.628983	4.40145	20.4082	6.25619e-06	2.8558e-05
ENSMUSG00000060730	NA	Gm10086	predicted pseudogene 10086 [Source:MGI Symbol;Acc:MGI:3642342]	1.64835	0.440063	18.7134	1.51907e-05	4.92271e-05	-0.952167	0.440063	4.34408	0.0371379	0.0644835
ENSMUSG00000060743	15078	H3f3a	H3 histone, family 3A [Source:MGI Symbol;Acc:MGI:1097686]	0.765233	3.41578	18.5569	1.6491e-05	5.31301e-05	-0.505044	3.41578	7.33398	0.00676629	0.014424
ENSMUSG00000060904	104303	Arl1	ADP-ribosylation factor-like 1 [Source:MGI Symbol;Acc:MGI:99436]	0.421576	5.8803	6.36513	0.0116385	0.0202759	-0.349285	5.8803	4.31183	0.0378483	0.0655527
ENSMUSG00000060950	328162	Trmt61a	tRNA methyltransferase 61A [Source:MGI Symbol;Acc:MGI:2443487]	0.642743	2.8678	14.3856	0.000148934	0.000395178	-0.660375	2.8678	12.8013	0.000346382	0.0010265
ENSMUSG00000061024	59014	Rrs1	ribosome biogenesis regulator 1 [Source:MGI Symbol;Acc:MGI:1929721]	1.1718	3.3251	41.282	1.31779e-10	1.12642e-09	-0.400866	3.3251	4.37685	0.0364302	0.0634136
ENSMUSG00000061111	192173	Fam195b	family with sequence similarity 195, member B [Source:MGI Symbol;Acc:MGI:2384752]	0.974202	6.47688	41.8367	9.92211e-11	8.71406e-10	-0.402339	6.47688	7.09665	0.00772281	0.0162465
ENSMUSG00000061118	66114	Dnajc30	DnaJ heat shock protein family (Hsp40) member C30 [Source:MGI Symbol;Acc:MGI:1913364]	1.19876	3.73424	45.5609	1.47964e-11	1.51367e-10	-0.408593	3.73424	4.87004	0.0273268	0.0493383
ENSMUSG00000061207	54402	Stk19	serine/threonine kinase 19 [Source:MGI Symbol;Acc:MGI:1860085]	0.583511	3.80346	7.75378	0.00536003	0.0100574	-0.545195	3.80346	6.42943	0.0112245	0.0225411
ENSMUSG00000061360	68479	Phf5a	PHD finger protein 5A [Source:MGI Symbol;Acc:MGI:2156864]	1.04389	5.70885	51.746	6.31663e-13	8.51466e-12	-0.450287	5.70885	9.42823	0.0021367	0.00519088
ENSMUSG00000061374	23877	Fiz1	Flt3 interacting zinc finger protein 1 [Source:MGI Symbol;Acc:MGI:1344336]	0.581852	3.90619	10.5067	0.00118944	0.00257083	-0.576915	3.90619	9.63167	0.0019125	0.00470138
ENSMUSG00000061479	53607	Snrpa	small nuclear ribonucleoprotein polypeptide A [Source:MGI Symbol;Acc:MGI:1855690]	1.34453	4.22997	63.0417	2.02379e-15	4.09535e-14	-0.6469	4.22997	13.6002	0.000226165	0.000704235
ENSMUSG00000061650	192191	Med9	mediator complex subunit 9 [Source:MGI Symbol;Acc:MGI:2183151]	1.28045	4.32269	63.1585	1.90728e-15	3.88794e-14	-0.383368	4.32269	5.3182	0.0211038	0.0393235
ENSMUSG00000061702	320208	Tmem91	transmembrane protein 91 [Source:MGI Symbol;Acc:MGI:2443589]	1.57936	5.58752	66.5122	3.47736e-16	8.06727e-15	-0.388359	5.58752	4.07537	0.0435126	0.0741055
ENSMUSG00000061718	19049	Ppp1r1b	protein phosphatase 1, regulatory (inhibitor) subunit 1B [Source:MGI Symbol;Acc:MGI:94860]	3.07471	8.56083	137.562	9.0866e-32	2.51911e-29	-1.04236	8.56083	17.9873	2.22385e-05	8.87301e-05
ENSMUSG00000062040	22689	Zfp27	zinc finger protein 27 [Source:MGI Symbol;Acc:MGI:99174]	0.394214	4.15324	6.06546	0.0137851	0.0236125	-0.884757	4.15324	28.0071	1.20872e-07	8.11373e-07
ENSMUSG00000062070	18655	Pgk1	phosphoglycerate kinase 1 [Source:MGI Symbol;Acc:MGI:97555]	1.10708	5.8571	43.3571	4.56075e-11	4.25721e-10	-0.662104	5.8571	15.2903	9.21866e-05	0.00031781
ENSMUSG00000062203	14852	Gspt1	G1 to S phase transition 1 [Source:MGI Symbol;Acc:MGI:1316728]	0.499028	5.47776	10.7445	0.00104587	0.00228913	-0.612164	5.47776	15.6146	7.76543e-05	0.000272626
ENSMUSG00000062270	21761	Morf4l1	mortality factor 4 like 1 [Source:MGI Symbol;Acc:MGI:1096551]	0.58918	5.54454	13.4593	0.000243797	0.000616873	-0.787562	5.54454	23.206	1.45542e-06	7.7247e-06
ENSMUSG00000062309	102614	Rpp25	ribonuclease P/MRP 25 subunit [Source:MGI Symbol;Acc:MGI:2143151]	3.28596	5.4721	252.231	8.47538e-57	4.69932e-53	-0.773962	5.4721	14.7962	0.000119777	0.00040104
ENSMUSG00000062352	16413	Itgb1bp1	integrin beta 1 binding protein 1 [Source:MGI Symbol;Acc:MGI:1306802]	1.69116	4.94088	134.127	5.12474e-31	1.23543e-28	-0.342193	4.94088	5.27693	0.0216098	0.0401673
ENSMUSG00000062373	74868	Tmem65	transmembrane protein 65 [Source:MGI Symbol;Acc:MGI:1922118]	0.946944	7.16448	30.2006	3.89592e-08	2.10473e-07	-0.70706	7.16448	16.7859	4.18426e-05	0.000157468
ENSMUSG00000062376	66439	Borcs7	BLOC-1 related complex subunit 7 [Source:MGI Symbol;Acc:MGI:1913689]	0.792112	6.10846	25.0486	5.59037e-07	2.42036e-06	-0.544186	6.10846	11.6435	0.000644288	0.00178559
ENSMUSG00000062397	68036	Zfp706	zinc finger protein 706 [Source:MGI Symbol;Acc:MGI:1915286]	0.791279	7.30274	21.7673	3.078e-06	1.15262e-05	-0.726365	7.30274	18.1996	1.98923e-05	8.05081e-05
ENSMUSG00000062444	11775	Ap3b2	adaptor-related protein complex 3, beta 2 subunit [Source:MGI Symbol;Acc:MGI:1100869]	0.382128	7.18251	4.33099	0.0374244	0.0581303	-0.563624	7.18251	9.33595	0.00224702	0.00542402
ENSMUSG00000062761	269639	Zfp512	zinc finger protein 512 [Source:MGI Symbol;Acc:MGI:1917345]	0.742216	4.65239	23.3032	1.38371e-06	5.5663e-06	-0.747042	4.65239	22.0056	2.71855e-06	1.35107e-05
ENSMUSG00000062797	67669	Hikeshi	heat shock protein nuclear import factor [Source:MGI Symbol;Acc:MGI:96738]	0.719998	6.32465	18.7454	1.4938e-05	4.84931e-05	-0.470036	6.32465	7.91331	0.00490723	0.0108662
ENSMUSG00000062861	22690	Zfp28	zinc finger protein 28 [Source:MGI Symbol;Acc:MGI:99175]	0.482632	1.96825	4.03973	0.0444409	0.0676145	-0.939673	1.96825	12.9262	0.000324015	0.000967226
ENSMUSG00000062929	12632	Cfl2	cofilin 2, muscle [Source:MGI Symbol;Acc:MGI:101763]	0.92998	7.09845	31.5684	1.92534e-08	1.10702e-07	-0.524371	7.09845	10.0377	0.00153371	0.00387304
ENSMUSG00000062931	237411	Zfp938	zinc finger protein 938 [Source:MGI Symbol;Acc:MGI:3621440]	0.649949	5.66209	16.15	5.85181e-05	0.000168488	-0.58276	5.66209	12.6748	0.000370608	0.00109144
ENSMUSG00000062963	66155	Ufc1	ubiquitin-fold modifier conjugating enzyme 1 [Source:MGI Symbol;Acc:MGI:1913405]	0.953846	7.03581	40.6641	1.8078e-10	1.50808e-09	-0.305088	7.03581	4.1727	0.0410803	0.0704827
ENSMUSG00000062995	15893	Ica1	islet cell autoantigen 1 [Source:MGI Symbol;Acc:MGI:96391]	0.508272	5.34383	8.99488	0.00270738	0.00541085	-0.694433	5.34383	16.2738	5.48169e-05	0.000200093
ENSMUSG00000063179	214580	Pstk	phosphoseryl-tRNA kinase [Source:MGI Symbol;Acc:MGI:2685945]	0.864024	3.39082	25.3829	4.7007e-07	2.06965e-06	-0.477488	3.39082	6.9946	0.0081756	0.0170747
ENSMUSG00000063200	70078	Nol7	nucleolar protein 7 [Source:MGI Symbol;Acc:MGI:1917328]	1.38028	5.51204	69.8638	6.35427e-17	1.66452e-15	-0.354153	5.51204	4.56579	0.0326166	0.057644
ENSMUSG00000063236	117171	1110038F14Rik	RIKEN cDNA 1110038F14 gene [Source:MGI Symbol;Acc:MGI:2152337]	0.938484	3.73649	42.0256	9.00878e-11	8.00064e-10	-0.600677	3.73649	15.0643	0.000103908	0.000353601
ENSMUSG00000063253	56367	Scoc	short coiled-coil protein [Source:MGI Symbol;Acc:MGI:1927654]	0.97092	6.61472	38.8758	4.51655e-10	3.48138e-09	-0.975377	6.61472	38.3959	5.77535e-10	5.94843e-09
ENSMUSG00000063281	22694	Zfp35	zinc finger protein 35 [Source:MGI Symbol;Acc:MGI:99179]	0.805479	5.00862	26.6149	2.48327e-07	1.15093e-06	-0.598768	5.00862	14.1107	0.000172362	0.000552422
ENSMUSG00000063439	232987	B9d2	B9 protein domain 2 [Source:MGI Symbol;Acc:MGI:2387643]	1.34483	3.71189	34.7042	3.83798e-09	2.52037e-08	-0.599483	3.71189	6.57041	0.0103688	0.0210669
ENSMUSG00000063480	20826	Snu13	SNU13 homolog, small nuclear ribonucleoprotein (U4/U6.U5) [Source:MGI Symbol;Acc:MGI:893586]	0.911607	3.25398	29.6895	5.07094e-08	2.68078e-07	-0.430642	3.25398	5.87009	0.0154003	0.0298182
ENSMUSG00000063576	71765	Klhdc3	kelch domain containing 3 [Source:MGI Symbol;Acc:MGI:2651568]	0.87868	6.13489	22.8194	1.77963e-06	6.99322e-06	-0.568738	6.13489	9.47613	0.00208162	0.00507783
ENSMUSG00000063646	76071	Jakmip1	janus kinase and microtubule interacting protein 1 [Source:MGI Symbol;Acc:MGI:1923321]	1.12311	5.15566	44.5873	2.43266e-11	2.38449e-10	-0.70688	5.15566	17.0785	3.5866e-05	0.000136615
ENSMUSG00000063661	223915	Krt73	keratin 73 [Source:MGI Symbol;Acc:MGI:3607712]	3.04296	2.68206	125.539	3.87836e-29	6.86304e-27	-0.645591	2.68206	4.79665	0.0285152	0.0512835
ENSMUSG00000063694	13063	Cycs	cytochrome c, somatic [Source:MGI Symbol;Acc:MGI:88578]	1.26594	4.84116	54.4955	1.55801e-13	2.34322e-12	-0.424751	4.84116	5.96559	0.0145877	0.0284236
ENSMUSG00000063802	66245	Hspbp1	HSPA (heat shock 70kDa) binding protein, cytoplasmic cochaperone 1 [Source:MGI Symbol;Acc:MGI:1913495]	1.67686	5.4725	82.566	1.02198e-19	4.3037e-18	-0.776262	5.4725	17.555	2.7911e-05	0.00010878
ENSMUSG00000063808	67471	Gpatch1	G patch domain containing 1 [Source:MGI Symbol;Acc:MGI:1914721]	0.378205	4.02068	6.16947	0.0129974	0.0224017	-0.386535	4.02068	6.02467	0.0141073	0.0276137
ENSMUSG00000063888	66229	Rpl7l1	ribosomal protein L7-like 1 [Source:MGI Symbol;Acc:MGI:1913479]	0.715092	6.41026	20.9995	4.59412e-06	1.65947e-05	-0.443109	6.41026	7.97649	0.00473887	0.0105312
ENSMUSG00000063904	75221	Dpp3	dipeptidylpeptidase 3 [Source:MGI Symbol;Acc:MGI:1922471]	0.560793	4.1504	9.10233	0.00255284	0.00513159	-0.48747	4.1504	6.53472	0.0105789	0.0214388
ENSMUSG00000064030	78428	Pym1	PYM homolog 1, exon junction complex associated factor [Source:MGI Symbol;Acc:MGI:1925678]	1.17899	2.18535	38.319	6.00746e-10	4.52163e-09	-0.794201	2.18535	13.2677	0.000270017	0.000823365
ENSMUSG00000064037	74254	Gpn1	GPN-loop GTPase 1 [Source:MGI Symbol;Acc:MGI:1921504]	0.508846	5.62862	10.9515	0.000935254	0.00207151	-0.421161	5.62862	7.328	0.00678887	0.0144629
ENSMUSG00000064181	216363	Rab3ip	RAB3A interacting protein [Source:MGI Symbol;Acc:MGI:105933]	0.526502	5.13038	12.3112	0.000450245	0.00107761	-0.86909	5.13038	31.7109	1.78916e-08	1.42304e-07
ENSMUSG00000064202	381218	4430402I18Rik	RIKEN cDNA 4430402I18 gene [Source:MGI Symbol;Acc:MGI:1918036]	0.50569	2.25517	5.3866	0.020292	0.0334891	-0.495574	2.25517	4.55254	0.0328699	0.0579991
ENSMUSG00000064264	232969	Zfp428	zinc finger protein 428 [Source:MGI Symbol;Acc:MGI:1916463]	1.81173	2.10955	60.7257	6.56094e-15	1.22486e-13	-0.618658	2.10955	5.61263	0.0178314	0.0339213
ENSMUSG00000064317	NA	Gm10146	predicted gene 10146 [Source:MGI Symbol;Acc:MGI:3704367]	0.823457	-0.790159	4.39049	0.03614	0.0563087	-1.00023	-0.790159	3.94418	0.0470338	0.0792745
ENSMUSG00000064326	30954	Siva1	SIVA1, apoptosis-inducing factor [Source:MGI Symbol;Acc:MGI:1353606]	1.1817	3.74416	51.438	7.38938e-13	9.78623e-12	-0.463661	3.74416	7.21595	0.00722585	0.0152959
ENSMUSG00000066037	74326	Hnrnpr	heterogeneous nuclear ribonucleoprotein R [Source:MGI Symbol;Acc:MGI:1891692]	0.718622	5.47398	26.4924	2.64582e-07	1.22116e-06	-0.448787	5.47398	9.99546	0.00156927	0.00395204
ENSMUSG00000066357	83669	Wdr6	WD repeat domain 6 [Source:MGI Symbol;Acc:MGI:1930140]	0.61136	6.41468	6.48288	0.0108919	0.0191032	-0.970369	6.41468	16.0159	6.28128e-05	0.000225811
ENSMUSG00000066721	101544	Zfp575	zinc finger protein 575 [Source:MGI Symbol;Acc:MGI:2141921]	1.0957	1.68828	19.9742	7.84926e-06	2.69817e-05	-0.537374	1.68828	3.94985	0.0468755	0.0790477
ENSMUSG00000067071	55927	Hes6	hairy and enhancer of split 6 [Source:MGI Symbol;Acc:MGI:1859852]	1.28466	2.6755	27.3304	1.7149e-07	8.21356e-07	-0.574299	2.6755	4.8637	0.0274274	0.0494877
ENSMUSG00000067722	214489	BC003965	cDNA sequence BC003965 [Source:MGI Symbol;Acc:MGI:2670966]	0.709391	4.73687	26.1509	3.15747e-07	1.4354e-06	-0.356855	4.73687	6.28889	0.0121497	0.0241936
ENSMUSG00000067873	72459	Htatsf1	HIV TAT specific factor 1 [Source:MGI Symbol;Acc:MGI:1919709]	0.504469	6.69563	10.3916	0.00126592	0.00272058	-0.470079	6.69563	8.9173	0.00282482	0.00665829
ENSMUSG00000067925	66158	Cxx1a	CAAX box 1A [Source:MGI Symbol;Acc:MGI:1913408]	1.42744	3.26264	48.6549	3.05202e-12	3.59338e-11	-0.758729	3.26264	12.1499	0.000490899	0.00140134
ENSMUSG00000068206	18693	Pick1	protein interacting with C kinase 1 [Source:MGI Symbol;Acc:MGI:894645]	0.689124	3.25369	11.0721	0.000876354	0.00195484	-0.898982	3.25369	16.8971	3.94626e-05	0.000149322
ENSMUSG00000068264	69596	Ap5s1	adaptor-related protein 5 complex, sigma 1 subunit [Source:MGI Symbol;Acc:MGI:1916846]	0.798384	5.36215	32.994	9.24432e-09	5.66372e-08	-0.386193	5.36215	7.48371	0.00622597	0.0134027
ENSMUSG00000068391	93696	Chrac1	chromatin accessibility complex 1 [Source:MGI Symbol;Acc:MGI:2135796]	1.12041	4.89544	63.2678	1.80433e-15	3.71166e-14	-0.525896	4.89544	13.16	0.000285989	0.000866195
ENSMUSG00000068739	20226	Sars	seryl-aminoacyl-tRNA synthetase [Source:MGI Symbol;Acc:MGI:102809]	0.656555	7.38825	20.8844	4.87855e-06	1.75345e-05	-0.455302	7.38825	9.99185	0.00157234	0.00395859
ENSMUSG00000068749	26442	Psma5	proteasome (prosome, macropain) subunit, alpha type 5 [Source:MGI Symbol;Acc:MGI:1347009]	0.499357	5.89815	12.0908	0.000506714	0.00119947	-0.512436	5.89815	12.4128	0.000426406	0.00123526
ENSMUSG00000068856	107701	Sf3b4	splicing factor 3b, subunit 4 [Source:MGI Symbol;Acc:MGI:109580]	1.14913	1.76514	28.4314	9.70755e-08	4.86665e-07	-0.676965	1.76514	7.64218	0.00570191	0.0124273
ENSMUSG00000068922	229524	Msto1	misato 1, mitochondrial distribution and morphology regulator [Source:MGI Symbol;Acc:MGI:2385175]	0.801604	3.80512	25.0161	5.68532e-07	2.45763e-06	-0.466616	3.80512	7.69881	0.00552572	0.0120877
ENSMUSG00000069020	68205	Urm1	ubiquitin related modifier 1 [Source:MGI Symbol;Acc:MGI:1915455]	0.542424	4.79795	14.1683	0.000167161	0.000438574	-0.399803	4.79795	7.32551	0.00679826	0.014481
ENSMUSG00000069135	75296	Fgfr1op	Fgfr1 oncogene partner [Source:MGI Symbol;Acc:MGI:1922546]	0.357085	4.35884	6.14683	0.0131648	0.0226549	-0.572888	4.35884	14.8159	0.000118535	0.000397362
ENSMUSG00000069565	70248	Dazap1	DAZ associated protein 1 [Source:MGI Symbol;Acc:MGI:1917498]	0.460757	2.47447	7.07519	0.00781586	0.0141514	-0.780104	2.47447	16.7179	4.33695e-05	0.000162626
ENSMUSG00000069678	69837	Pcgf1	polycomb group ring finger 1 [Source:MGI Symbol;Acc:MGI:1917087]	0.783156	3.50126	17.333	3.1369e-05	9.52523e-05	-0.933344	3.50126	22.0824	2.6119e-06	1.30509e-05
ENSMUSG00000069814	432582	Ccdc92b	coiled-coil domain containing 92B [Source:MGI Symbol;Acc:MGI:3588240]	0.314672	4.43131	4.54253	0.0330628	0.0519817	-0.485621	4.43131	10.1503	0.00144279	0.00366627
ENSMUSG00000069835	69215	Sat2	spermidine/spermine N1-acetyl transferase 2 [Source:MGI Symbol;Acc:MGI:1916465]	0.715671	4.37598	15.3043	9.15071e-05	0.000252887	-0.489475	4.37598	6.85416	0.0088435	0.0182653
ENSMUSG00000070319	53356	Eif3g	eukaryotic translation initiation factor 3, subunit G [Source:MGI Symbol;Acc:MGI:1858258]	1.33791	5.40164	79.1526	5.74933e-19	2.11113e-17	-0.473764	5.40164	9.68009	0.00186276	0.00459107
ENSMUSG00000070371	77613	Prss36	protease, serine 36 [Source:MGI Symbol;Acc:MGI:1924863]	0.81082	3.49434	18.6592	1.56293e-05	5.05499e-05	-0.386315	3.49434	3.93254	0.0473603	0.0797441
ENSMUSG00000070493	14004	Chchd2	coiled-coil-helix-coiled-coil-helix domain containing 2 [Source:MGI Symbol;Acc:MGI:1261428]	1.85644	6.80023	70.8928	3.77176e-17	1.02683e-15	-0.432887	6.80023	4.03946	0.044448	0.075513
ENSMUSG00000070527	22652	Mkrn3	makorin, ring finger protein, 3 [Source:MGI Symbol;Acc:MGI:2181178]	1.66272	2.77022	35.65	2.36151e-09	1.6066e-08	-0.605327	2.77022	4.4117	0.0356932	0.0623199
ENSMUSG00000070544	21969	Top1	topoisomerase (DNA) I [Source:MGI Symbol;Acc:MGI:98788]	0.758748	6.98593	38.503	5.46682e-10	4.13342e-09	-0.493596	6.98593	16.1037	5.99661e-05	0.000216937
ENSMUSG00000070576	433938	Mn1	meningioma 1 [Source:MGI Symbol;Acc:MGI:1261813]	0.4569	7.54755	5.56453	0.0183279	0.03052	-0.65043	7.54755	11.175	0.000829082	0.00224097
ENSMUSG00000070697	65961	Utp3	UTP3 small subunit processome component [Source:MGI Symbol;Acc:MGI:1919230]	0.972393	4.98719	47.7401	4.86633e-12	5.46936e-11	-0.415549	4.98719	8.30476	0.00395414	0.00898786
ENSMUSG00000070705	434156	Eid2b	EP300 interacting inhibitor of differentiation 2B [Source:MGI Symbol;Acc:MGI:1924095]	0.722567	3.39899	15.7089	7.38766e-05	0.000208106	-0.799505	3.39899	17.1792	3.40145e-05	0.000130038
ENSMUSG00000070866	241514	Zfp804a	zinc finger protein 804A [Source:MGI Symbol;Acc:MGI:2442949]	1.37843	5.27337	36.291	1.69947e-09	1.18777e-08	-0.509649	5.27337	4.99807	0.0253756	0.0461864
ENSMUSG00000070880	14415	Gad1	glutamate decarboxylase 1 [Source:MGI Symbol;Acc:MGI:95632]	2.5431	9.87781	76.9729	1.73323e-18	5.89582e-17	-0.783511	9.87781	8.07713	0.00448274	0.0100237
ENSMUSG00000070934	68441	Rraga	Ras-related GTP binding A [Source:MGI Symbol;Acc:MGI:1915691]	0.549127	7.02236	13.676	0.000217211	0.000555688	-0.765353	7.02236	26.1016	3.23917e-07	1.98894e-06
ENSMUSG00000070953	227746	Rabepk	Rab9 effector protein with kelch motifs [Source:MGI Symbol;Acc:MGI:2139530]	0.436933	5.6864	11.7142	0.000620243	0.00143493	-0.558549	5.6864	18.4395	1.75381e-05	7.18011e-05
ENSMUSG00000071054	224903	Safb	scaffold attachment factor B [Source:MGI Symbol;Acc:MGI:2146974]	0.882875	4.50403	17.6786	2.61549e-05	8.07164e-05	-0.674352	4.50403	9.96532	0.00159516	0.00400936
ENSMUSG00000071072	56351	Ptges3	prostaglandin E synthase 3 (cytosolic) [Source:MGI Symbol;Acc:MGI:1929282]	0.629341	7.70802	9.01493	0.00267783	0.00535889	-0.723224	7.70802	11.8229	0.00058506	0.00164085
ENSMUSG00000071073	224813	Lrrc73	leucine rich repeat containing 73 [Source:MGI Symbol;Acc:MGI:2684934]	1.06245	3.27965	32.3416	1.29315e-08	7.67129e-08	-0.394839	3.27965	4.034	0.0445922	0.0756884
ENSMUSG00000071078	75692	Nr2c2ap	nuclear receptor 2C2-associated protein [Source:MGI Symbol;Acc:MGI:1922942]	0.90193	2.02432	18.7603	1.48221e-05	4.81637e-05	-0.783762	2.02432	11.3023	0.00077411	0.00210642
ENSMUSG00000071172	20383	Srsf3	serine/arginine-rich splicing factor 3 [Source:MGI Symbol;Acc:MGI:98285]	0.445674	6.42738	9.98813	0.00157553	0.00331486	-0.715177	6.42738	25.0688	5.53214e-07	3.22996e-06
ENSMUSG00000071265	NA	1700086L19Rik	RIKEN cDNA 1700086L19 gene [Source:MGI Symbol;Acc:MGI:1921534]	0.718203	4.1446	17.9922	2.21809e-05	6.96409e-05	-0.769939	4.1446	19.1989	1.17779e-05	5.02341e-05
ENSMUSG00000071266	74149	Zfp946	zinc finger protein 946 [Source:MGI Symbol;Acc:MGI:1921399]	0.514528	2.92567	6.2161	0.0126594	0.0218826	-0.732161	2.92567	11.3553	0.000752323	0.00205487
ENSMUSG00000071454	13528	Dtnb	dystrobrevin, beta [Source:MGI Symbol;Acc:MGI:1203728]	0.451426	4.4464	8.38872	0.00377557	0.00731883	-0.567005	4.4464	12.4586	0.000416082	0.00120935
ENSMUSG00000071632	72307	2510002D24Rik	RIKEN cDNA 2510002D24 gene [Source:MGI Symbol;Acc:MGI:1919557]	0.593201	3.78479	17.1862	3.38887e-05	0.000102065	-0.636965	3.78479	17.5508	2.7974e-05	0.000108974
ENSMUSG00000071658	14704	Gng3	guanine nucleotide binding protein (G protein), gamma 3 [Source:MGI Symbol;Acc:MGI:102704]	1.07399	9.65988	18.5278	1.67448e-05	5.3875e-05	-0.962518	9.65988	14.93	0.000111577	0.000376923
ENSMUSG00000071661	75291	Zbtb3	zinc finger and BTB domain containing 3 [Source:MGI Symbol;Acc:MGI:1922541]	0.485086	1.55649	4.39362	0.0360737	0.0562265	-0.699402	1.55649	7.49273	0.00619487	0.0133444
ENSMUSG00000071662	67710	Polr2g	polymerase (RNA) II (DNA directed) polypeptide G [Source:MGI Symbol;Acc:MGI:1914960]	0.867379	7.44905	34.0506	5.36972e-09	3.43935e-08	-0.364062	7.44905	6.01448	0.0141889	0.0277441
ENSMUSG00000071708	20603	Sms	spermine synthase [Source:MGI Symbol;Acc:MGI:109490]	0.375319	6.11045	6.34476	0.0117728	0.0204885	-0.996066	6.11045	42.9477	5.62235e-11	6.77206e-10
ENSMUSG00000071723	14853	Gspt2	G1 to S phase transition 2 [Source:MGI Symbol;Acc:MGI:1316727]	0.645412	5.07405	8.04584	0.00456082	0.00869708	-0.954245	5.07405	17.0422	3.65584e-05	0.000139029
ENSMUSG00000072582	217057	Ptrh2	peptidyl-tRNA hydrolase 2 [Source:MGI Symbol;Acc:MGI:2444848]	0.415729	4.78526	10.2756	0.00134803	0.00287733	-0.455045	4.78526	11.6113	0.000655508	0.00181065
ENSMUSG00000072955	399591	Tmsb15l	thymosin beta 15b like [Source:MGI Symbol;Acc:MGI:3026988]	1.17699	0.0477909	8.47646	0.00359771	0.00700506	-1.08911	0.0477909	5.21046	0.0224514	0.0414952
ENSMUSG00000072964	70237	Bhlhb9	basic helix-loop-helix domain containing, class B9 [Source:MGI Symbol;Acc:MGI:1917487]	0.875481	5.61079	31.3136	2.19536e-08	1.24633e-07	-0.561054	5.61079	12.5569	0.000394756	0.00115524
ENSMUSG00000072966	245607	Gprasp2	G protein-coupled receptor associated sorting protein 2 [Source:MGI Symbol;Acc:MGI:2442071]	1.39872	7.00204	41.6733	1.07874e-10	9.37995e-10	-0.589497	7.00204	7.56292	0.00595815	0.0129013
ENSMUSG00000072969	494468	Armcx5	armadillo repeat containing, X-linked 5 [Source:MGI Symbol;Acc:MGI:2148026]	0.486427	4.77182	9.01092	0.00268372	0.00536808	-0.852957	4.77182	26.1764	3.11608e-07	1.92116e-06
ENSMUSG00000072982	NA	9230009I02Rik	RIKEN cDNA 9230009I02 gene [Source:MGI Symbol;Acc:MGI:3588229]	2.58151	-0.124415	46.987	7.14577e-12	7.76374e-11	-1.24838	-0.124415	5.20697	0.0224965	0.04156
ENSMUSG00000073000	NA	Gm10451	predicted gene 10451 [Source:MGI Symbol;Acc:MGI:3641898]	1.65114	-0.0214836	21.4875	3.56139e-06	1.31149e-05	-1.02409	-0.0214836	4.88378	0.0271101	0.0489844
ENSMUSG00000073154	NA	9330158H04Rik	RIKEN cDNA 9330158H04 gene [Source:MGI Symbol;Acc:MGI:2442094]	1.62837	1.61204	45.6233	1.43328e-11	1.4735e-10	-0.559896	1.61204	4.15524	0.041506	0.0711544
[truncated: 156 more rows]
