# Supplementary material for: The Differences in Local Translatome across Distinct Neuron Types Is Mediated by Both Baseline Cellular Differences and Post-transcriptional Mechanisms
Source: eNeuro. 2019 Feb 4;5(6):ENEURO.0320-18.2018. doi: 10.1523/ENEURO.0320-18.2018 (PMC6361723; doi:10.1523/ENEURO.0320-18.2018)
Supplement: Figure 4-4 — GO analysis results of RBP4 TRAP vs WCH enriched transcripts with a significance cutoff of p = 5E-8. Download Figure 4-4, XLS file. [file sup_enu-eN-NWR-0320-18-s12.xls]

## Sheet: Sheet1
GO-ID	Description	p-value	corr p-val	cluster freq	total freq	genes
44464	cell part	5.0784e-203	0	2038/2726 74.7%	14213/29939 47.4%	TFRC TESK2 SPINT2 TBK1 SYNGAP1 FGFR1OP2 AKT3 NDST3 RAVER2 WLS PRKAB2 CXADR UNC5A CACNA2D1 UNC5C CTAGE5 ORAI3 ORAI2 VOPP1 ATF7 ATF6 PLBD2 SKAP1 EXD2 SET NLRX1 SAR1A CDCA4 TARSL2 LYPD1 PDGFB PDGFA SULT1A1 NPBWR1 PDGFC PIP5K1C ATG7 ATRIP GSTM4 SDR42E1 CREBBP JUN NR2F1 PBX4 BTBD10 PBX1 DHFR QARS PKIA FXYD1 NMT1 SFXN3 FXYD7 FAT3 FAT4 SFXN2 FXYD5 GSTM7 LIN54 MTMR12 MTMR14 KCNC4 ARHGAP1 MED15 SMPD4 CHAF…
5623	cell	5.6694e-203	0	2038/2726 74.7%	14214/29939 47.4%	TFRC TESK2 SPINT2 TBK1 SYNGAP1 FGFR1OP2 AKT3 NDST3 RAVER2 WLS PRKAB2 CXADR UNC5A CACNA2D1 UNC5C CTAGE5 ORAI3 ORAI2 VOPP1 ATF7 ATF6 PLBD2 SKAP1 EXD2 SET NLRX1 SAR1A CDCA4 TARSL2 LYPD1 PDGFB PDGFA SULT1A1 NPBWR1 PDGFC PIP5K1C ATG7 ATRIP GSTM4 SDR42E1 CREBBP JUN NR2F1 PBX4 BTBD10 PBX1 DHFR QARS PKIA FXYD1 NMT1 SFXN3 FXYD7 FAT3 FAT4 SFXN2 FXYD5 GSTM7 LIN54 MTMR12 MTMR14 KCNC4 ARHGAP1 MED15 SMPD4 CHAF…
9987	cellular process	2.5002e-160	0	1451/2726 53.2%	8892/29939 29.7%	TFRC PGAP3 UXS1 TESK2 PTPDC1 TBK1 SYNGAP1 LSM11 LIPC PPP4R2 TDO2 AKT3 XYLB TMEM8B PRKAB2 MEF2C CXADR UNC5A CACNA2D1 CSNK2A2 RFX3 UNC5C PRKAR1B PSME4 VOPP1 TBPL1 ATF7 IDO2 EXD2 MTMR1 MTMR3 SAR1A TARSL2 TTYH1 PADI6 PDGFB AGAP2 PDGFA MTMR4 AAAS MTMR6 MTMR7 SLC5A5 SULT1A1 HSD11B1 GRIN2A KCNQ1OT1 PDGFC GRPEL2 VTI1A KCNMB4 PIP5K1C ATG7 ATRIP EXPH5 GSTM4 B3GALNT1 CREBBP JUN HACE1 CADM1 EDEM1 ABCA4 NR2F1…
5488	binding	1.577e-158	0	1586/2726 58.1%	10254/29939 34.2%	TFRC TESK2 ENDOU TBK1 SYNGAP1 AKT3 RAVER2 WLS PRKAB2 CXADR UNC5A CACNA2D1 UNC5C ATF7 ATF6 SKAP1 EXD2 NLRX1 SAR1A TARSL2 PDGFB PDGFA BAZ2B ADAMTS10 SULT1A1 RNF213 ADAMTS13 ADAMTS18 RNF217 PDGFC PIP5K1C ATG7 SDR42E1 CREBBP JUN NR2F1 PBX4 BTBD10 PBX1 DHFR PPFIBP2 QARS FXYD7 FAT3 FAT4 LIN54 KCNC4 ARHGAP1 SNX10 SMPD4 CHAF1A NEFL ENOPH1 SLC18A2 DLGAP4 MYBPC3 FOS WNT9A DUSP6 MMP17 DPYD RAPGEF1 CRB2 TRUB…
5622	intracellular	8.7389e-136	0	1486/2726 54.5%	9753/29939 32.5%	PID1 TFRC PGAP3 UXS1 TESK2 TMEM97 PSMD8 PSMD6 TBK1 LSM11 LIPC PPP4R2 FGFR1OP2 AKT3 NDST3 RAVER2 WLS TMEM8B PRKAB2 STARD4 MEF2C STARD7 CACNA2D1 STARD8 CSNK2A2 RFX3 MYL4 PRKAR1B CRAMP1L PSME4 VOPP1 TBPL1 ATF7 LETMD1 IDO2 ATF6 PLBD2 SKAP1 EXD2 MTMR1 SET NLRX1 LXN SAR1A CDCA4 TARSL2 PADI6 PDGFB AGAP2 COPS7B MTMR4 AAAS MTMR6 MTMR7 SULT1A1 HSD11B1 CYB5R1 GRIN2A PRKAR2A PDGFC GRPEL2 VTI1A PSMF1 ATG7 ATR…
44424	intracellular part	3.5118e-129	0	1447/2726 53.0%	9518/29939 31.7%	PID1 TFRC PGAP3 UXS1 TESK2 TMEM97 PSMD8 PSMD6 TBK1 LSM11 LIPC PPP4R2 FGFR1OP2 AKT3 NDST3 RAVER2 WLS TMEM8B PRKAB2 STARD4 MEF2C STARD7 CACNA2D1 CSNK2A2 RFX3 MYL4 PRKAR1B CRAMP1L PSME4 VOPP1 TBPL1 ATF7 LETMD1 IDO2 ATF6 PLBD2 SKAP1 MTMR1 SET NLRX1 LXN SAR1A CDCA4 TARSL2 PADI6 PDGFB AGAP2 COPS7B MTMR4 AAAS MTMR6 MTMR7 SULT1A1 HSD11B1 CYB5R1 GRIN2A PRKAR2A PDGFC GRPEL2 VTI1A PSMF1 ATG7 ATRIP GSTM4 B3G…
5737	cytoplasm	4.3591e-101	4.05e-98	1086/2726 39.8%	6752/29939 22.5%	PID1 TFRC PGAP3 UXS1 TESK2 TMEM97 TBK1 LIPC PPP4R2 FGFR1OP2 AKT3 NDST3 RAVER2 WLS TMEM8B STARD4 STARD7 CACNA2D1 PRKAR1B TBPL1 ATF7 LETMD1 IDO2 PLBD2 SKAP1 MTMR1 NLRX1 LXN SAR1A TARSL2 PADI6 PDGFB AGAP2 COPS7B MTMR4 MTMR7 SULT1A1 HSD11B1 CYB5R1 PRKAR2A PDGFC GRPEL2 VTI1A ATG7 GSTM4 B3GALNT1 JUN HACE1 CADM1 EDEM1 ABCA3 GRIN2B PBX1 UCK2 PKIA NMT1 SFXN3 SFXN2 GSTM7 ARF3 ARF1 ARF2 MTMR12 MTMR14 ARHGAP…
5515	protein binding	7.0583e-96	5.7313e-93	917/2726 33.6%	5373/29939 17.9%	TFRC TBK1 SYNGAP1 LSM11 LIPC ZFP281 AKT3 RAVER2 WLS PRKAB2 MEF2C CXADR UNC5A CACNA2D1 HPCAL1 RFX3 UNC5C HPCAL4 ATF7 SKAP1 PDGFB AGAP2 PDGFA MTMR7 SULT1A1 GRIN2A PRKAR2A PDGFC GRPEL2 RSU1 ATG7 ZBTB7C EXPH5 CREBBP JUN CADM1 BTBD10 GRIN2B PBX1 QARS FXYD7 ARF2 KCNC4 ARHGAP1 LRRC3 SNX10 AREG LRRC2 CHAF1A TUBA1A NEFL SLC18A2 DLGAP4 MYBPC3 RRAS2 FOS WNT9A DYNLL1 DUSP6 SUMF2 SUMF1 PSMA3 DPYD KCNMA1 RAPGE…
43226	organelle	1.0828e-95	7.8158e-93	1216/2726 44.6%	8088/29939 27.0%	TFRC PGAP3 UXS1 TESK2 TMEM97 LSM11 LIPC PPP4R2 NDST3 RAVER2 WLS TMEM8B STARD4 MEF2C STARD7 CACNA2D1 RFX3 MYL4 CRAMP1L PSME4 VOPP1 TBPL1 ATF7 LETMD1 ATF6 PLBD2 SKAP1 SET NLRX1 SAR1A CDCA4 PADI6 AGAP2 COPS7B AAAS MTMR6 HSD11B1 CYB5R1 GRIN2A PDGFC GRPEL2 VTI1A ATRIP B3GALNT1 CREBBP JUN HACE1 CADM1 EDEM1 ABCA3 NR2F1 PBX4 BTBD10 GRIN2B PBX1 TDP2 PKIA SFXN3 SFXN2 ARF3 LIN54 ARF1 ARF2 EFCAB6 MED15 JPH1 …
43229	intracellular organelle	3.5645e-95	2.3155e-92	1212/2726 44.4%	8063/29939 26.9%	TFRC PGAP3 UXS1 TESK2 TMEM97 LSM11 LIPC PPP4R2 NDST3 RAVER2 WLS TMEM8B STARD4 MEF2C STARD7 CACNA2D1 RFX3 MYL4 CRAMP1L PSME4 VOPP1 TBPL1 ATF7 LETMD1 ATF6 PLBD2 SKAP1 SET NLRX1 SAR1A CDCA4 PADI6 AGAP2 COPS7B AAAS MTMR6 HSD11B1 CYB5R1 GRIN2A PDGFC GRPEL2 VTI1A ATRIP B3GALNT1 CREBBP JUN HACE1 CADM1 EDEM1 ABCA3 NR2F1 PBX4 BTBD10 GRIN2B PBX1 TDP2 PKIA SFXN3 SFXN2 ARF3 LIN54 ARF1 ARF2 EFCAB6 MED15 JPH1 …
16020	membrane	5.024e-81	2.9669e-78	1101/2726 40.3%	7380/29939 24.6%	TFRC PGAP3 UXS1 SPINT2 TMEM97 NSDHL ZFYVE27 TMEM88 AKT3 NDST3 TMEM8C WLS TMEM8B CXADR UNC5A CACNA2D1 STARD8 UNC5C CTAGE5 ORAI3 ORAI2 VOPP1 LETMD1 SKAP1 MTMR1 NLRX1 TTYH1 LYPD1 PDGFB PDGFA MTMR4 AAAS SLC5A5 HSD11B1 CYB5R1 GRIN2A NPBWR1 PRKAR2A PDGFC GRPEL2 VTI1A KCNMB4 PIP5K1C RHBDL3 SDR42E1 B3GALNT1 CADM1 EDEM1 ABCA3 ABCA4 GRIN2B FXYD1 SFXN3 NAPEPLD FXYD7 FAT3 FAT4 SFXN2 FXYD5 GPR19 GPR26 GPR21 K…
43227	membrane-bounded organelle	1.6557e-72	8.963e-70	1047/2726 38.4%	7104/29939 23.7%	TFRC PGAP3 UXS1 TESK2 TMEM97 LSM11 LIPC NDST3 RAVER2 WLS TMEM8B STARD4 MEF2C STARD7 CACNA2D1 RFX3 CRAMP1L PSME4 VOPP1 TBPL1 ATF7 LETMD1 ATF6 PLBD2 SKAP1 SET NLRX1 SAR1A CDCA4 PADI6 AGAP2 COPS7B AAAS MTMR6 HSD11B1 CYB5R1 PDGFC GRPEL2 VTI1A ATRIP B3GALNT1 CREBBP JUN HACE1 CADM1 EDEM1 ABCA3 NR2F1 PBX4 BTBD10 GRIN2B PBX1 TDP2 PKIA SFXN3 SFXN2 ARF3 LIN54 ARF1 ARF2 EFCAB6 MED15 JPH1 AREG SMPD4 CHAF1A S…
43231	intracellular membrane-bounded organelle	2.9009e-72	1.4495e-69	1045/2726 38.3%	7092/29939 23.6%	TFRC PGAP3 UXS1 TESK2 TMEM97 LSM11 LIPC NDST3 RAVER2 WLS TMEM8B STARD4 MEF2C STARD7 CACNA2D1 RFX3 CRAMP1L PSME4 VOPP1 TBPL1 ATF7 LETMD1 ATF6 PLBD2 SKAP1 SET NLRX1 SAR1A CDCA4 PADI6 AGAP2 COPS7B AAAS MTMR6 HSD11B1 CYB5R1 PDGFC GRPEL2 VTI1A ATRIP B3GALNT1 CREBBP JUN HACE1 CADM1 EDEM1 ABCA3 NR2F1 PBX4 BTBD10 GRIN2B PBX1 TDP2 PKIA SFXN3 SFXN2 ARF3 LIN54 ARF1 ARF2 EFCAB6 MED15 JPH1 AREG SMPD4 CHAF1A S…
3824	catalytic activity	1.2723e-69	5.9033e-67	788/2726 28.9%	4840/29939 16.1%	TFRC UXS1 TESK2 PTPDC1 ENDOU ZFYVE26 NSDHL TBK1 LIPC TDO2 AKT3 NDST3 LIPG XYLB PRKAB2 CSNK2A2 MYL4 METTL7A1 PRKAR1B AMY1 IDO2 PLBD2 EXD2 MTMR1 MTMR3 TARSL2 PADI6 AGAP2 MTMR4 ADAMTS10 MTMR6 MTMR7 SULT1A1 HSD11B1 CYB5R1 ADAMTS13 ADAMTS18 PRKAR2A FIGNL1 PIP5K1C RHBDL3 ATG7 GSTM4 SDR42E1 B3GALNT1 CREBBP HACE1 EDEM1 ABCA3 ABCA4 DHFR PKIB FAM111A UCK2 PPFIBP2 QARS TDP2 PKIA NMT1 NAPEPLD GSTM7 MTMR12 MT…
51179	localization	6.5633e-69	2.8424e-66	519/2726 19.0%	2654/29939 8.8%	TFRC SERPINE2 ELK3 LIPC VPS35 NUP214 UNC13B STARD4 PRKCB CACNA2D1 RFX3 SYTL2 SCN10A BIN1 CDC42SE1 SEH1L SAR1A PRKDC TTYH1 PDGFB AGAP2 VPS26A AAAS PRKCZ SLC5A5 GRIN2A GRPEL2 VTI1A KCNMB4 ATG7 SLC19A1 EXPH5 ABCA3 ABCA4 NR2F1 SLC16A11 GRIN2B FAM160A2 SLC6A7 GIPC1 FXYD1 SFXN3 FXYD7 SFXN2 FXYD5 CDC42SE2 GABRB3 ARF3 GABRB1 ARF1 ARF2 KCNC4 SNX10 CYB561D1 OSBPL10 TRIM9 AIFM3 TRIM3 ANXA6 NEFM SLC18A2 ANXA…
8152	metabolic process	1.1078e-67	4.4979e-65	962/2726 35.2%	6447/29939 21.5%	TFRC PGAP3 UXS1 TESK2 PTPDC1 PSMD8 NSDHL TBK1 SYNGAP1 LSM11 LIPC PPP4R2 TDO2 AKT3 LIPG XYLB PRKAB2 MEF2C CSNK2A2 RFX3 PRKAR1B VOPP1 TBPL1 ATF7 AMY1 IDO2 PLBD2 EXD2 MTMR1 MTMR3 TARSL2 PADI6 AGAP2 MTMR4 ADAMTS10 MTMR6 MTMR7 SULT1A1 HSD11B1 CYB5R1 GRIN2A ADAMTS13 ADAMTS18 KCNQ1OT1 GRPEL2 PIP5K1C ATG7 ATRIP GSTM4 SDR42E1 B3GALNT1 CREBBP JUN HACE1 EDEM1 ABCA4 NR2F1 PBX4 GRIN2B PBX1 DHFR FAM111A UCK2 P…
44238	primary metabolic process	1.9092e-63	7.2955e-61	853/2726 31.2%	5569/29939 18.6%	TFRC PGAP3 TESK2 PTPDC1 PSMD8 NSDHL TBK1 LSM11 LIPC PPP4R2 TDO2 AKT3 LIPG XYLB PRKAB2 MEF2C CSNK2A2 RFX3 PRKAR1B VOPP1 TBPL1 ATF7 AMY1 IDO2 PLBD2 EXD2 TARSL2 PADI6 AGAP2 ADAMTS10 SULT1A1 HSD11B1 CYB5R1 GRIN2A ADAMTS13 ADAMTS18 KCNQ1OT1 GRPEL2 PIP5K1C ATG7 ATRIP SDR42E1 B3GALNT1 CREBBP JUN HACE1 EDEM1 ABCA4 NR2F1 PBX4 PBX1 DHFR FAM111A PPFIBP2 QARS TDP2 NMT1 NAPEPLD LIN54 EFCAB6 MED15 AACS SMPD4 C…
51234	establishment of localization	1.1292e-62	4.0752e-60	464/2726 17.0%	2344/29939 7.8%	TFRC SERPINE2 ELK3 LIPC VPS35 NUP214 UNC13B STARD4 PRKCB CACNA2D1 SYTL2 SCN10A BIN1 CDC42SE1 SEH1L SAR1A TTYH1 AGAP2 VPS26A AAAS PRKCZ SLC5A5 GRIN2A GRPEL2 VTI1A KCNMB4 ATG7 SLC19A1 EXPH5 ABCA3 ABCA4 SLC16A11 GRIN2B FAM160A2 SLC6A7 GIPC1 FXYD1 SFXN3 FXYD7 SFXN2 FXYD5 CDC42SE2 GABRB3 ARF3 GABRB1 ARF1 ARF2 KCNC4 SNX10 CYB561D1 OSBPL10 TRIM9 AIFM3 TRIM3 ANXA6 NEFM SLC18A2 ANXA1 SLC2A12 SLC39A10 DYNL…
6810	transport	1.4025e-61	4.7952e-59	459/2726 16.8%	2325/29939 7.7%	TFRC SERPINE2 ELK3 LIPC VPS35 NUP214 UNC13B STARD4 PRKCB CACNA2D1 SYTL2 SCN10A BIN1 CDC42SE1 SEH1L SAR1A TTYH1 AGAP2 VPS26A AAAS PRKCZ SLC5A5 GRIN2A GRPEL2 VTI1A KCNMB4 ATG7 SLC19A1 EXPH5 ABCA3 ABCA4 SLC16A11 GRIN2B FAM160A2 SLC6A7 GIPC1 FXYD1 SFXN3 FXYD7 SFXN2 FXYD5 CDC42SE2 GABRB3 ARF3 GABRB1 ARF1 ARF2 KCNC4 SNX10 CYB561D1 OSBPL10 TRIM9 AIFM3 TRIM3 ANXA6 NEFM SLC18A2 ANXA1 SLC2A12 SLC39A10 DYNL…
5886	plasma membrane	4.8227e-61	1.5664e-58	533/2726 19.5%	2907/29939 9.7%	CYFIP2 TFRC TMEM97 GLDN RXFP2 HOMER3 TMEM8B UNC13B CXADR UNC5A PRKCB CACNA2D1 STARD8 COL23A1 UNC5C SYTL2 TRHR GPR162 SCN10A ADCY9 TYRO3 ALG10B SKAP1 H2-D1 CDC42SE1 MTMR1 CTBP2 TTYH1 LYPD1 PRKCZ SLC5A5 RIC8A NCSTN GRIN2A NPBWR1 PRKAR2A KCNMB4 PIP5K1C SLC19A1 CADM1 ABCA3 ABCA4 SLC16A11 BRAF GRIN2B CPEB1 SLC6A7 TRIP6 FAT3 FAT4 CDK14 ADA GPR19 CDC42SE2 GABRB3 GABRB1 GPR26 GPR21 TGFB1I1 KCNC4 GPR22 AR…
44425	membrane part	1.6025e-60	4.957e-58	920/2726 33.7%	6261/29939 20.9%	TFRC PGAP3 UXS1 SPINT2 TMEM97 NSDHL ZFYVE27 TMEM88 NDST3 TMEM8C WLS TMEM8B CXADR UNC5A CACNA2D1 STARD8 UNC5C CTAGE5 ORAI3 ORAI2 VOPP1 LETMD1 TTYH1 LYPD1 AAAS SLC5A5 HSD11B1 CYB5R1 GRIN2A NPBWR1 PRKAR2A VTI1A KCNMB4 PIP5K1C RHBDL3 SDR42E1 B3GALNT1 CADM1 EDEM1 ABCA3 ABCA4 GRIN2B FXYD1 SFXN3 FXYD7 FAT3 FAT4 SFXN2 FXYD5 GPR19 GPR26 GPR21 KCNC4 GPR22 LRRC3 JPH1 AREG SMPD4 B3GALT2 SLC18A2 CHST8 CHST9 G…
44237	cellular metabolic process	7.7227e-58	2.2803e-55	812/2726 29.7%	5352/29939 17.8%	PGAP3 UXS1 TESK2 PTPDC1 TBK1 SYNGAP1 LSM11 LIPC PPP4R2 TDO2 AKT3 XYLB PRKAB2 MEF2C CSNK2A2 RFX3 PRKAR1B VOPP1 TBPL1 ATF7 IDO2 EXD2 MTMR1 MTMR3 TARSL2 PADI6 AGAP2 MTMR4 MTMR6 MTMR7 SULT1A1 HSD11B1 GRIN2A KCNQ1OT1 GRPEL2 PIP5K1C ATG7 ATRIP GSTM4 B3GALNT1 CREBBP JUN HACE1 EDEM1 ABCA4 NR2F1 PBX4 GRIN2B PBX1 DHFR PPFIBP2 QARS TDP2 NMT1 NAPEPLD LIN54 MTMR12 MTMR14 EFCAB6 MED15 AACS SMPD4 CHAF1A SMPD1 B…
65007	biological regulation	2.3845e-55	6.7347e-53	994/2726 36.4%	7113/29939 23.7%	TFRC TBK1 SYNGAP1 LIPC AKT3 LIPG TMEM8B MEF2C CXADR UNC5A CACNA2D1 STARD8 CSNK2A2 RFX3 UNC5C PRKAR1B VOPP1 TBPL1 ATF7 LXN PDGFB AGAP2 PDGFA SULT1A1 HSD11B1 GRIN2A ADAMTS13 NPBWR1 KCNQ1OT1 PRKAR2A PDGFC RSU1 ATG7 CREBBP JUN CADM1 NR2F1 PBX4 GRIN2B PBX1 PKIB QARS PKIA FXYD1 FXYD7 GPR19 ARF3 HRK LIN54 ARF1 ARF2 GPR26 UCMA GPR21 NCAN GPR22 ARHGAP1 EFCAB6 MED15 AREG AACS CHAF1A SMPD1 NEFL NEFM SH3BGRL…
32502	developmental process	2.8215e-55	7.6369e-53	512/2726 18.7%	2855/29939 9.5%	SERPINE2 XYLT1 GLDN RXFP2 ELK3 NSDHL SYNGAP1 RNF114 ZMIZ1 STMN1 RTTN CSRP2BP WLS CCBE1 MEF2C CXADR UNC5A RFX3 UNC5C DKK3 IFT88 PRKAR1B BIN1 PSME4 TBPL1 PRR15 ATF7 CTBP2 PRKDC PDGFB PDGFA HSD11B1 RIC8A ABR GRIN2A PDGFC PIP5K1C ATG7 IL11RA1 CREBBP JUN WNT10A CADM1 NR2F1 GRIN2B PBX1 NMT1 FAT3 ADA CDKN1C BTG2 ELL MEI1 TGFB1I1 JPH1 AREG AACS TIMP2 RSPO2 NEFL RSPO3 NEFM SLC18A2 MYBPC3 HELLS DUSP3 ANXA4…
7275	multicellular organismal development	1.4914e-51	3.8753e-49	478/2726 17.5%	2660/29939 8.8%	SERPINE2 XYLT1 GLDN RXFP2 ELK3 NSDHL SYNGAP1 RNF114 ZMIZ1 STMN1 RTTN CSRP2BP WLS CCBE1 MEF2C CXADR UNC5A RFX3 UNC5C DKK3 IFT88 PRKAR1B BIN1 PSME4 PRR15 ATF7 PRKDC PDGFB PDGFA HSD11B1 RIC8A ABR GRIN2A PDGFC PIP5K1C ATG7 IL11RA1 JUN WNT10A CADM1 NR2F1 GRIN2B PBX1 NMT1 FAT3 ADA CDKN1C BTG2 ELL TGFB1I1 JPH1 AREG AACS TIMP2 RSPO2 NEFL RSPO3 NEFM SLC18A2 MYBPC3 HELLS DUSP3 ANXA4 TET2 FOS WNT9A SIRT1 RI…
16043	cellular component organization	7.279e-48	1.8186e-45	381/2726 13.9%	1977/29939 6.6%	TFRC HDAC10 SERPINE2 CCNF TESK2 ICAM5 ARR3 SMC4 ACTB CDC20 SYNGAP1 LIPC BAIAP2L1 ZMIZ1 PPAT CDC27 STMN1 EPC2 SYNPO EPHB2 CSRP2BP PDK1 EPHB3 AGFG1 UNC13B EPHA4 EPHA7 CXADR UNC5A PRKCB SLC11A2 CIRBP OMG ACSL4 IFT88 CCDC80 BIN3 XRN1 BIN1 TBPL1 ULK1 RIN1 KIF20B RIN2 NBL1 BLZF1 TSPYL5 ASF1B CDC42SE1 NUMBL NRN1 SEH1L PRKDC TTYH1 STXBP1 MYCBP2 PDGFB AGAP2 PCDH15 PDGFA SKA3 KALRN PRKCZ MAP2 PRKAR2A PDGFC…
48856	anatomical structure development	8.0564e-48	1.9383e-45	431/2726 15.8%	2364/29939 7.8%	SERPINE2 XYLT1 GLDN RXFP2 ELK3 NSDHL SYNGAP1 ZMIZ1 STMN1 WLS CCBE1 MEF2C CXADR UNC5A RFX3 UNC5C IFT88 PRKAR1B BIN1 TBPL1 ATF7 PRKDC PDGFB PDGFA HSD11B1 ABR GRIN2A PDGFC PIP5K1C ATG7 IL11RA1 CREBBP JUN WNT10A CADM1 NR2F1 GRIN2B PBX1 ADA CDKN1C BTG2 MEI1 TGFB1I1 JPH1 AREG AACS TIMP2 RSPO2 NEFL RSPO3 NEFM MYBPC3 HELLS ANXA4 TET2 FOS WNT9A SIRT1 RIPPLY2 KCNMA1 RAPGEF1 RARA GAS7 OCA2 GRN ATL1 ADAM22 A…
44444	cytoplasmic part	2.4615e-47	5.7107e-45	648/2726 23.7%	4185/29939 13.9%	TFRC SERPINE2 PGAP3 UXS1 XYLT2 STMN2 XYLT1 TMEM97 DCAF5 GLS RNF115 LIPC CREB3L1 NDST3 PIP4K2C WLS TMEM8B UNC13B ACOT9 STARD4 PRKCB STARD7 CACNA2D1 GTPBP8 QTRTD1 SYTL2 IFT88 BIN1 ACOT2 YME1L1 ACOT1 LETMD1 ACOT5 PLBD2 ACOT3 CDC42SE1 NLRX1 SAR1A AGAP2 VPS26A PRKCZ MTMR7 SULT1A1 HSD11B1 RIC8A CYB5R1 NCSTN LDHA PRDX4 PRKAR2A LDHD GRPEL2 VTI1A ST3GAL5 SSR1 FDFT1 S100A10 GSTM4 B3GALNT1 JUN NDFIP1 HACE1 …
50789	regulation of biological process	5.8526e-47	1.311e-44	920/2726 33.7%	6686/29939 22.3%	TFRC TBK1 SYNGAP1 AKT3 LIPG TMEM8B MEF2C CXADR UNC5A CACNA2D1 STARD8 CSNK2A2 RFX3 UNC5C PRKAR1B VOPP1 TBPL1 ATF7 PDGFB AGAP2 PDGFA HSD11B1 GRIN2A NPBWR1 KCNQ1OT1 PRKAR2A PDGFC RSU1 ATG7 CREBBP JUN CADM1 NR2F1 PBX4 GRIN2B PBX1 PKIB QARS PKIA FXYD7 GPR19 ARF3 HRK LIN54 ARF1 ARF2 GPR26 UCMA GPR21 NCAN GPR22 ARHGAP1 EFCAB6 MED15 AREG AACS CHAF1A SMPD1 NEFL NEFM SH3BGRL3 DUSP4 MYBPC3 DUSP5 GPR37 RRAS2…
43167	ion binding	9.315e-47	2.017e-44	529/2726 19.4%	3182/29939 10.6%	TESK2 ENDOU RNF112 ZFYVE26 RNF115 ZFYVE27 RNF114 TDO2 ZMIZ1 ZXDC UNC13B CCBE1 PRKCB CACNA2D1 PRKCE REV1 HPCAL1 QTRTD1 HPCAL4 MYL4 ADCY9 YME1L1 ATF7 AMY1 IDO2 MTMR3 PADI6 AGAP2 BAZ2B MTMR4 PRKCZ ADAMTS10 GRIN2A RNF213 ADAMTS13 ADAMTS18 FIGNL1 RNF217 ZFP184 RHBDL3 S100A11 ZBTB7C S100A10 BRAP CREBBP EDEM1 NR2F1 BRAF NR1D1 GRIN2B ST18 MEX3B PPP5C TDP2 TRIP6 NAPEPLD FAT3 FAT4 FARSA RAD18 ADA SMG1 CDKN…
46872	metal ion binding	1.6619e-46	3.4824e-44	523/2726 19.1%	3138/29939 10.4%	TESK2 ENDOU RNF112 ZFYVE26 RNF115 ZFYVE27 RNF114 TDO2 ZMIZ1 ZXDC UNC13B CCBE1 PRKCB CACNA2D1 PRKCE REV1 HPCAL1 QTRTD1 HPCAL4 MYL4 ADCY9 YME1L1 ATF7 AMY1 IDO2 MTMR3 PADI6 AGAP2 BAZ2B MTMR4 PRKCZ ADAMTS10 GRIN2A RNF213 ADAMTS13 ADAMTS18 FIGNL1 RNF217 ZFP184 RHBDL3 S100A11 ZBTB7C S100A10 BRAP CREBBP EDEM1 NR2F1 BRAF NR1D1 GRIN2B ST18 MEX3B PPP5C TDP2 TRIP6 NAPEPLD FAT3 FAT4 FARSA RAD18 ADA SMG1 CDKN…
43169	cation binding	4.3501e-46	8.8308e-44	526/2726 19.2%	3173/29939 10.5%	TESK2 ENDOU RNF112 ZFYVE26 RNF115 ZFYVE27 RNF114 TDO2 ZMIZ1 ZXDC UNC13B CCBE1 PRKCB CACNA2D1 PRKCE REV1 HPCAL1 QTRTD1 HPCAL4 MYL4 ADCY9 YME1L1 ATF7 AMY1 IDO2 MTMR3 PADI6 AGAP2 BAZ2B MTMR4 PRKCZ ADAMTS10 GRIN2A RNF213 ADAMTS13 ADAMTS18 FIGNL1 RNF217 ZFP184 RHBDL3 S100A11 ZBTB7C S100A10 BRAP CREBBP EDEM1 NR2F1 BRAF NR1D1 GRIN2B ST18 MEX3B PPP5C TDP2 TRIP6 NAPEPLD FAT3 FAT4 FARSA RAD18 ADA SMG1 CDKN…
43170	macromolecule metabolic process	1.0551e-45	2.0769e-43	666/2726 24.4%	4389/29939 14.6%	TFRC PGAP3 TESK2 XYLT1 CWH43 GABPB1 PTPDC1 ELK3 PSMD8 TBK1 SYNGAP1 LSM11 LIPC PPP4R2 ZMIZ1 CREB3L1 AKT3 ZXDC VPS35 CSRP2BP MEF2C PRKCB PRKCE DAPK2 CSNK2A2 REV1 RFX3 QTRTD1 IFT88 PRKAR1B HECW1 TYRO3 VOPP1 TBPL1 YME1L1 ATF7 ASF1B CTBP2 TARSL2 PRKDC PADI6 PRKCZ ADAMTS10 NCSTN ADAMTS13 ADAMTS18 KCNQ1OT1 GRPEL2 ST3GAL5 ZFP184 ATG7 ATRIP CDK17 BRAP B3GALNT1 CDK18 CREBBP JUN HACE1 PLK2 EDEM1 NR2F1 BRAF …
31224	intrinsic to membrane	4.0612e-45	7.7593e-43	800/2726 29.3%	5621/29939 18.7%	TFRC PGAP3 UXS1 SPINT2 TMEM97 NSDHL ZFYVE27 TMEM88 NDST3 TMEM8C WLS TMEM8B CXADR UNC5A CACNA2D1 UNC5C CTAGE5 ORAI3 ORAI2 VOPP1 LETMD1 TTYH1 LYPD1 AAAS SLC5A5 HSD11B1 CYB5R1 GRIN2A NPBWR1 VTI1A KCNMB4 RHBDL3 SDR42E1 B3GALNT1 CADM1 EDEM1 ABCA3 ABCA4 GRIN2B FXYD1 SFXN3 FXYD7 FAT3 FAT4 SFXN2 FXYD5 GPR19 GPR26 GPR21 KCNC4 GPR22 LRRC3 JPH1 AREG SMPD4 B3GALT2 SLC18A2 CHST8 CHST9 GPR37 ELOVL2 SLC39A10 TM…
42995	cell projection	2.3628e-44	4.3853e-42	218/2726 7.9%	878/29939 2.9%	CPNE6 STMN2 ARR3 ANTXR1 ACTB SYNGAP1 LIPC SYNPO AGFG1 EPHA7 PRKCB SLC11A2 TIAM2 SCN10A IFT88 ULK1 STX1A TTYH1 SDC3 MYCBP2 MTTP STXBP2 PCDH15 PDGFA ACTR3B KALRN CRHR1 LDHA GRIN2A MAP2 INPP5K TRPM7 TRPM6 PTPRN2 CADM1 GRIN2B PTK2 PEX5L PPP5C CABYR GIPC1 SCN2A ADA GABRB3 ROBO2 NRP1 PCSK1 FKBP15 CETN2 ARHGAP1 GRIK4 PTPRK SH3RF1 PTPRF TRIM9 UCHL1 TIMP2 NEFL NEFM SLC18A2 ANXA1 PRSS12 SREBF2 CTTN NOV KCN…
50794	regulation of cellular process	3.8093e-43	6.8737e-41	872/2726 31.9%	6362/29939 21.2%	TFRC TBK1 SYNGAP1 LIPG MEF2C CXADR UNC5A CACNA2D1 STARD8 CSNK2A2 RFX3 UNC5C PRKAR1B VOPP1 TBPL1 ATF7 PDGFB AGAP2 PDGFA HSD11B1 GRIN2A NPBWR1 PRKAR2A PDGFC RSU1 ATG7 CREBBP JUN NR2F1 PBX4 GRIN2B PBX1 PKIB QARS PKIA GPR19 ARF3 HRK LIN54 ARF1 ARF2 GPR26 UCMA GPR21 NCAN GPR22 ARHGAP1 EFCAB6 MED15 AREG AACS CHAF1A SMPD1 NEFL NEFM SH3BGRL3 DUSP4 DUSP5 GPR37 RRAS2 FOS WNT9A SIRT7 DYNLL1 SIRT1 DUSP6 MED2…
48731	system development	3.0358e-41	5.3299e-39	387/2726 14.1%	2152/29939 7.1%	SERPINE2 XYLT1 GLDN RXFP2 ELK3 NSDHL SYNGAP1 ZMIZ1 STMN1 WLS CCBE1 MEF2C CXADR UNC5A RFX3 UNC5C IFT88 PRKAR1B ATF7 PRKDC PDGFB PDGFA HSD11B1 ABR GRIN2A PDGFC PIP5K1C ATG7 IL11RA1 JUN WNT10A CADM1 NR2F1 GRIN2B PBX1 ADA CDKN1C BTG2 TGFB1I1 JPH1 AREG AACS TIMP2 RSPO2 NEFL RSPO3 NEFM MYBPC3 HELLS ANXA4 TET2 FOS WNT9A SIRT1 RIPPLY2 KCNMA1 RAPGEF1 RARA GAS7 ATL1 ADAM22 ADCY1 PTGS2 FRZB NTF3 PMS2 FLNB S…
16021	integral to membrane	5.9701e-41	1.0206e-38	772/2726 28.3%	5499/29939 18.3%	TFRC PGAP3 UXS1 SPINT2 TMEM97 NSDHL ZFYVE27 TMEM88 NDST3 TMEM8C WLS TMEM8B CXADR UNC5A CACNA2D1 UNC5C CTAGE5 ORAI3 ORAI2 VOPP1 LETMD1 TTYH1 AAAS SLC5A5 HSD11B1 CYB5R1 GRIN2A NPBWR1 VTI1A KCNMB4 RHBDL3 SDR42E1 B3GALNT1 CADM1 EDEM1 ABCA3 ABCA4 GRIN2B FXYD1 SFXN3 FXYD7 FAT3 FAT4 SFXN2 FXYD5 GPR19 GPR26 GPR21 KCNC4 GPR22 LRRC3 JPH1 AREG SMPD4 B3GALT2 SLC18A2 CHST8 CHST9 GPR37 ELOVL2 SLC39A10 TMEM40 T…
44260	cellular macromolecule metabolic process	2.6056e-40	4.3399e-38	592/2726 21.7%	3891/29939 12.9%	PGAP3 TESK2 XYLT1 CWH43 GABPB1 PTPDC1 ELK3 TBK1 SYNGAP1 LSM11 LIPC PPP4R2 ZMIZ1 CREB3L1 AKT3 ZXDC CSRP2BP MEF2C PRKCB PRKCE DAPK2 CSNK2A2 REV1 RFX3 QTRTD1 PRKAR1B HECW1 TYRO3 VOPP1 TBPL1 ATF7 ASF1B CTBP2 TARSL2 PRKDC PADI6 PRKCZ KCNQ1OT1 GRPEL2 ST3GAL5 ZFP184 ATG7 ATRIP CDK17 BRAP B3GALNT1 CDK18 CREBBP JUN HACE1 PLK2 EDEM1 NR2F1 BRAF PBX4 NR1D1 GRIN2B PBX1 ST18 PPP5C CPEB1 PPFIBP2 QARS TDP2 TRIP6…
19222	regulation of metabolic process	3.5054e-38	5.6928e-36	473/2726 17.3%	2925/29939 9.7%	SERPINE2 MAML2 GABPB1 RXFP2 ELK3 DCAF6 ELK4 TBK1 ZMIZ1 CREB3L1 LIPG ZXDC MEF2C PRKCB PRKCE RFX3 HCFC1 IFT88 ADCY9 PRKAR1B SDPR VOPP1 TBPL1 ATF7 ASF1B CTBP2 PRKDC PDGFB AGAP2 PDGFA PRKCZ HSD11B1 GRIN2A NPBWR1 KCNQ1OT1 PRKAR2A PDGFC ZFP184 ATG7 CREBBP JUN WNT10A NDFIP1 NR2F1 PBX4 NR1D1 PBX1 ST18 PKIB CPEB1 PKIA GIPC1 TRIP6 MMS19 CPEB2 RAD18 CDKN1C LIN54 CDKN1A BTG2 ELL ARHGAP1 TCF20 EFCAB6 HIF3A ME…
166	nucleotide binding	4.6745e-37	7.4063e-35	361/2726 13.2%	2035/29939 6.7%	DMGDH EPHB6 ULK4 TESK2 UBE2L6 SMC4 NUBP2 TBK1 PPAT AKT3 RAVER2 PIP4K2A KIF21B PIP4K2C EPHB2 ACAD10 XYLB TRIM23 PDK1 EPHB3 EPHA5 EPHA4 EPHA7 PRKCB EPHA8 ACSL1 PRKCE DAPK2 CSNK2A2 CIRBP RECQL DDX10 ACSL5 GTPBP8 ACSL4 CTPS ADCY9 PRKAR1B TYRO3 YME1L1 ULK1 TRIB1 KIF20B SLC22A4 CDS1 NLRX1 SAR1A CTBP2 EPHA10 TARSL2 RRAD PRKDC MAOA PDE1A AGAP2 TWF2 MST1R NLK ACTR3B KALRN PRKCZ SULT1A1 HSD11B1 LDHA NUAK1 …
48518	positive regulation of biological process	9.7532e-37	1.5085e-34	337/2726 12.3%	1853/29939 6.1%	SERPINE2 MAML2 CBLB GABPB1 RXFP2 DCAF6 CDC20 EDNRA TBK1 ZMIZ1 AKT3 STMN1 IL12A SYNPO EPHB2 B2M SOX5 MEF2C EPHA7 PRKCB DAPK2 ISLR2 ACSL5 EBF2 HCFC1 SYTL2 OVOL2 IFT88 CCDC80 SDPR COL8A1 TRIB1 ZFPM2 STX1A H2-D1 NUMBL TSHZ3 PRKDC PDGFB AGAP2 PDGFA PRKCZ LDHA GRIN2A INPP5D PDGFC HIVEP3 ATG7 IL11RA1 WWTR1 CREBBP JUN WNT10A NMB NDFIP1 CADM1 NR2F1 CELA1 BRAF PBX4 GRIN2B PBX1 PTK2 ID2 GIPC1 SPDYA ADA HRK …
17076	purine nucleotide binding	6.025e-36	9.1019e-34	324/2726 11.8%	1768/29939 5.9%	DMGDH EPHB6 ULK4 TESK2 UBE2L6 SMC4 NUBP2 TBK1 PPAT AKT3 PIP4K2A KIF21B PIP4K2C EPHB2 ACAD10 XYLB TRIM23 PDK1 EPHB3 EPHA5 EPHA4 EPHA7 PRKCB EPHA8 ACSL1 PRKCE DAPK2 CSNK2A2 RECQL DDX10 ACSL5 GTPBP8 ACSL4 CTPS ADCY9 PRKAR1B TYRO3 YME1L1 ULK1 TRIB1 KIF20B SLC22A4 CDS1 NLRX1 SAR1A EPHA10 TARSL2 RRAD PRKDC MAOA PDE1A AGAP2 TWF2 MST1R NLK ACTR3B KALRN PRKCZ SULT1A1 NUAK1 RNF213 PRKAR2A FIGNL1 LDHD GRPEL…
1882	nucleoside binding	4.3778e-35	6.4632e-33	286/2726 10.4%	1494/29939 4.9%	DMGDH EPHB6 ULK4 TESK2 UBE2L6 SMC4 NUBP2 TBK1 PPAT AKT3 PIP4K2A KIF21B PIP4K2C EPHB2 ACAD10 XYLB PDK1 EPHB3 EPHA5 EPHA4 EPHA7 PRKCB EPHA8 ACSL1 PRKCE DAPK2 CSNK2A2 RECQL DDX10 ACSL5 ACSL4 CTPS ADCY9 PRKAR1B TYRO3 YME1L1 ULK1 TRIB1 KIF20B SLC22A4 CDS1 NLRX1 EPHA10 TARSL2 PRKDC MAOA PDE1A AGAP2 TWF2 MST1R NLK ACTR3B KALRN PRKCZ SULT1A1 NUAK1 RNF213 PRKAR2A FIGNL1 LDHD GRPEL2 DHX37 TRPM7 PIP5K1C TRP…
1883	purine nucleoside binding	5.2935e-35	7.6415e-33	285/2726 10.4%	1488/29939 4.9%	DMGDH EPHB6 ULK4 TESK2 UBE2L6 SMC4 NUBP2 TBK1 PPAT AKT3 PIP4K2A KIF21B PIP4K2C EPHB2 ACAD10 XYLB PDK1 EPHB3 EPHA5 EPHA4 EPHA7 PRKCB EPHA8 ACSL1 PRKCE DAPK2 CSNK2A2 RECQL DDX10 ACSL5 ACSL4 CTPS ADCY9 PRKAR1B TYRO3 YME1L1 ULK1 TRIB1 KIF20B SLC22A4 CDS1 NLRX1 EPHA10 TARSL2 PRKDC MAOA PDE1A AGAP2 TWF2 MST1R NLK ACTR3B KALRN PRKCZ SULT1A1 NUAK1 RNF213 PRKAR2A FIGNL1 LDHD GRPEL2 DHX37 TRPM7 PIP5K1C TRP…
5634	nucleus	9.6891e-35	1.3683e-32	601/2726 22.0%	4141/29939 13.8%	MAML2 TESK2 TMEM97 GABPB1 SMC4 ELK3 DCAF6 ELK4 LSM11 ZMIZ1 CREB3L1 RAVER2 ZXDC DIP2B NFRKB CSRP2BP TMEM8B NUP214 MEF2C PRKCB PRKCE REV1 RFX3 HCFC1 BIN1 CRAMP1L PSME4 VOPP1 TBPL1 ATF7 ATF6 SKAP1 TSPYL5 ASF1B SET SEH1L CTBP2 CDCA4 PRKDC PADI6 AGAP2 COPS7B AAAS MTMR6 HSD11B1 PDGFC ZFP184 ATRIP S100A11 CREBBP JUN NR2F1 BRAF PBX4 NR1D1 BTBD10 PBX1 ST18 MEX3B PPP5C TDP2 PKIA TRIP6 MMS19 CDK14 RAD18 FAN…
31323	regulation of cellular metabolic process	1.3185e-34	1.8011e-32	440/2726 16.1%	2740/29939 9.1%	SERPINE2 MAML2 GABPB1 RXFP2 ELK3 DCAF6 ELK4 TBK1 ZMIZ1 CREB3L1 LIPG ZXDC MEF2C PRKCB PRKCE RFX3 HCFC1 IFT88 ADCY9 PRKAR1B SDPR VOPP1 TBPL1 ATF7 ASF1B CTBP2 PDGFB AGAP2 PDGFA PRKCZ HSD11B1 PRKAR2A PDGFC ZFP184 ATG7 CREBBP JUN NDFIP1 NR2F1 PBX4 NR1D1 PBX1 ST18 PKIB CPEB1 PKIA GIPC1 TRIP6 MMS19 CPEB2 RAD18 CDKN1C LIN54 CDKN1A BTG2 ELL ARHGAP1 TCF20 EFCAB6 HIF3A MED15 AREG ING2 CHAF1A TIMP2 ZFP120 EM…
6793	phosphorus metabolic process	1.3586e-34	1.8011e-32	210/2726 7.7%	952/29939 3.1%	EPHB6 PANK2 ULK4 TESK2 PTPDC1 TBK1 PPAT AKT3 PIP4K2C EPHB2 PDK1 EPHB3 EPHA5 EPHA4 PRKAB2 EPHA7 PRKCB EPHA8 PRKCE DAPK2 CSNK2A2 INPP4A PRKAR1B TYRO3 ULK1 TRIB1 CDS1 MTMR1 MTMR3 EPHA10 PRKDC TWF1 MST1R MTMR4 NLK KALRN PRKCZ MTMR6 MTMR7 NUAK1 MAP2 INPP5D INPP5K TRPM7 PIP5K1C TRPM6 ATP6V1C2 ATP6V0A1 CDK17 CDK18 PTPRN2 LRRN3 PLK2 BRAF PTK2 DCLK1 PPP5C WNK2 CDK14 ATR NRP1 PTPRR PTPRS MTMR12 MTMR14 PTPR…
6796	phosphate metabolic process	1.3586e-34	1.8011e-32	210/2726 7.7%	952/29939 3.1%	EPHB6 PANK2 ULK4 TESK2 PTPDC1 TBK1 PPAT AKT3 PIP4K2C EPHB2 PDK1 EPHB3 EPHA5 EPHA4 PRKAB2 EPHA7 PRKCB EPHA8 PRKCE DAPK2 CSNK2A2 INPP4A PRKAR1B TYRO3 ULK1 TRIB1 CDS1 MTMR1 MTMR3 EPHA10 PRKDC TWF1 MST1R MTMR4 NLK KALRN PRKCZ MTMR6 MTMR7 NUAK1 MAP2 INPP5D INPP5K TRPM7 PIP5K1C TRPM6 ATP6V1C2 ATP6V0A1 CDK17 CDK18 PTPRN2 LRRN3 PLK2 BRAF PTK2 DCLK1 PPP5C WNK2 CDK14 ATR NRP1 PTPRR PTPRS MTMR12 MTMR14 PTPR…
48522	positive regulation of cellular process	2.4458e-34	3.1776e-32	303/2726 11.1%	1638/29939 5.4%	SERPINE2 MAML2 GABPB1 RXFP2 DCAF6 CDC20 EDNRA TBK1 ZMIZ1 STMN1 IL12A SYNPO EPHB2 SOX5 MEF2C EPHA7 PRKCB DAPK2 ISLR2 ACSL5 EBF2 HCFC1 OVOL2 IFT88 CCDC80 SDPR COL8A1 TRIB1 ZFPM2 STX1A NUMBL TSHZ3 PRKDC PDGFB AGAP2 PDGFA PRKCZ LDHA GRIN2A INPP5D PDGFC HIVEP3 ATG7 IL11RA1 WWTR1 CREBBP JUN NMB NR2F1 CELA1 BRAF PBX4 GRIN2B PBX1 PTK2 ID2 GIPC1 SPDYA ADA HRK CSRNP1 COL18A1 PCSK1 CSRNP2 CDKN1A AHCTF1 TCF2…
43005	neuron projection	3.8907e-34	4.9557e-32	133/2726 4.8%	464/29939 1.5%	CHRM1 CPNE6 STMN2 TRP63 KNDC1 ACTB SLC8A1 SLC8A2 SYNGAP1 ADORA1 NRCAM SYNPO LZTS1 EPHA7 DSCAM TPM3 HGF NPY1R CASK TSC1 SDCBP2 ADCYAP1 SCN10A SCN8A PGR ULK1 STX1A GRIA2 TTYH1 NTM SDC3 MYCBP2 CACNA1B SLC1A2 CACNA1A ITPR2 ADRB2 KLC1 KALRN CACNA1H CRHR1 CACNA1G GRIN2A GRK2 GRK4 MAP2 MBP ASIC2 GRIA3 PRPH SYT5 KCNF1 SYT4 TGFB2 UBE2I PTPRN2 CADM1 WFS1 HTR1A SYNJ2 GRIN2B ESR1 ADCY10 PEX5L PPP5C CDK5 GIPC…
30554	adenyl nucleotide binding	4.1347e-34	5.1652e-32	280/2726 10.2%	1467/29939 4.8%	DMGDH EPHB6 ULK4 TESK2 UBE2L6 SMC4 NUBP2 TBK1 PPAT AKT3 PIP4K2A KIF21B PIP4K2C EPHB2 ACAD10 XYLB PDK1 EPHB3 EPHA5 EPHA4 EPHA7 PRKCB EPHA8 ACSL1 PRKCE DAPK2 CSNK2A2 RECQL DDX10 ACSL5 ACSL4 CTPS ADCY9 PRKAR1B TYRO3 YME1L1 ULK1 TRIB1 KIF20B SLC22A4 CDS1 NLRX1 EPHA10 TARSL2 PRKDC MAOA AGAP2 TWF2 MST1R NLK ACTR3B KALRN PRKCZ SULT1A1 NUAK1 RNF213 PRKAR2A FIGNL1 LDHD GRPEL2 DHX37 TRPM7 PIP5K1C TRPM6 ZRA…
32555	purine ribonucleotide binding	8.1687e-34	1.0012e-31	309/2726 11.3%	1695/29939 5.6%	EPHB6 ULK4 TESK2 UBE2L6 SMC4 NUBP2 TBK1 PPAT AKT3 PIP4K2A KIF21B PIP4K2C EPHB2 XYLB TRIM23 PDK1 EPHB3 EPHA5 EPHA4 EPHA7 PRKCB EPHA8 ACSL1 PRKCE DAPK2 CSNK2A2 RECQL DDX10 ACSL5 GTPBP8 ACSL4 CTPS ADCY9 PRKAR1B TYRO3 YME1L1 ULK1 TRIB1 KIF20B SLC22A4 CDS1 NLRX1 SAR1A EPHA10 TARSL2 RRAD PRKDC PDE1A AGAP2 TWF2 MST1R NLK ACTR3B KALRN PRKCZ NUAK1 RNF213 PRKAR2A FIGNL1 DHX37 TRPM7 PIP5K1C TRPM6 ZRANB3 CDK…
32553	ribonucleotide binding	9.1387e-34	1.0993e-31	309/2726 11.3%	1696/29939 5.6%	EPHB6 ULK4 TESK2 UBE2L6 SMC4 NUBP2 TBK1 PPAT AKT3 PIP4K2A KIF21B PIP4K2C EPHB2 XYLB TRIM23 PDK1 EPHB3 EPHA5 EPHA4 EPHA7 PRKCB EPHA8 ACSL1 PRKCE DAPK2 CSNK2A2 RECQL DDX10 ACSL5 GTPBP8 ACSL4 CTPS ADCY9 PRKAR1B TYRO3 YME1L1 ULK1 TRIB1 KIF20B SLC22A4 CDS1 NLRX1 SAR1A EPHA10 TARSL2 RRAD PRKDC PDE1A AGAP2 TWF2 MST1R NLK ACTR3B KALRN PRKCZ NUAK1 RNF213 PRKAR2A FIGNL1 DHX37 TRPM7 PIP5K1C TRPM6 ZRANB3 CDK…
45202	synapse	1.0803e-33	1.2759e-31	125/2726 4.5%	422/29939 1.4%	CYFIP2 CHRM1 SERPINE2 CLSTN1 PLAT FAIM2 ARR3 CDH2 ADORA1 HOMER3 NRCAM BSN SYNPO EPHB2 SLC39A1 LZTS1 UNC13B EPHA4 CADPS2 EPHA7 SLC30A3 HGF NPY1R ADAM10 CASK SDCBP2 TANC1 BIN1 DOK7 AMPH STX1A CHRNA1 GRIA2 CTBP2 NTM SLC1A2 LIN7A LIN7C LIN7B SYNGR1 GRIN2A GRK2 VTI1A GRIA3 SYT5 SYT4 UBE2I CADM1 BDNF SYT9 GRIN2B SYT7 SNAP91 LRFN2 ARHGAP32 CPEB1 DLG1 EFNA2 NBEA CDK5 DLG4 GIPC1 DMXL2 GABRB3 GABRB1 KCNK9 …
43412	macromolecule modification	3.3336e-33	3.867e-31	248/2726 9.0%	1245/29939 4.1%	EPHB6 WDSUB1 HDAC10 PGAP3 ULK4 TESK2 UBE2L6 CWH43 PTPDC1 TBK1 HERC2 AKT3 FBXO6 EPHB2 CSRP2BP TRIM23 HERC6 PDK1 EPHB3 EPHA5 EPHA4 EPHA7 ALG6 PRKCB EPHA8 PRKCE DAPK2 CSNK2A2 QTRTD1 PRKAR1B HECW1 TYRO3 ULK1 TRIB1 CDS1 EPHA10 PRKDC PADI6 FUT10 MTTP MST1R NLK KALRN PRKCZ NUAK1 MAP2 KCNQ1OT1 ST3GAL5 ST8SIA5 TRPM7 ATG7 TRPM6 CDK17 BRAP B3GALNT1 CDK18 CREBBP HACE1 PTPRN2 LRRN3 PLK2 BRAF PTK2 DCLK1 PPP5C …
43234	protein complex	8.7549e-33	9.9775e-31	344/2726 12.6%	1994/29939 6.6%	WDSUB1 HDAC10 ARL6IP1 ACTB CDC20 PSMD8 PSMD6 HERC2 CDC27 STMN1 DPF1 FBXO6 IL12A KIF21B B2M PDK1 NUP214 PRKAB2 CACNA2D1 CSNK2A2 MYL4 SCN10A PRKAR1B KCNQ1 PSME4 KCTD13 ATF7 KCNQ5 KIF20B KCTD15 STX1A H2-D1 SEH1L PAXIP1 PRKDC TTYH1 STXBP1 SDC3 MYCBP2 STXBP2 COPS7B PIK3R2 VPS26A AAAS SKA3 PRKCZ GRIN2A MAP2 PRKAR2A KCNMB4 MAP6 STXBP5 PSMF1 HIVEP2 MAP9 ATP6V1C2 ATP6V0A1 BRAP WWTR1 CREBBP JUN RCC2 GNG12 …
6464	protein modification process	9.5546e-33	1.0701e-30	239/2726 8.7%	1187/29939 3.9%	EPHB6 WDSUB1 HDAC10 PGAP3 ULK4 TESK2 UBE2L6 CWH43 PTPDC1 TBK1 HERC2 AKT3 FBXO6 EPHB2 CSRP2BP TRIM23 HERC6 PDK1 EPHB3 EPHA5 EPHA4 EPHA7 ALG6 PRKCB EPHA8 PRKCE DAPK2 CSNK2A2 PRKAR1B HECW1 TYRO3 ULK1 TRIB1 CDS1 EPHA10 PRKDC PADI6 FUT10 MTTP MST1R NLK KALRN PRKCZ NUAK1 MAP2 ST3GAL5 ST8SIA5 TRPM7 ATG7 TRPM6 CDK17 BRAP B3GALNT1 CDK18 CREBBP HACE1 PTPRN2 LRRN3 PLK2 BRAF PTK2 DCLK1 PPP5C WNK2 NMT1 CDK14 …
5524	ATP binding	3.7136e-32	4.0887e-30	262/2726 9.6%	1368/29939 4.5%	EPHB6 ULK4 TESK2 UBE2L6 SMC4 NUBP2 TBK1 PPAT AKT3 PIP4K2A KIF21B PIP4K2C EPHB2 XYLB PDK1 EPHB3 EPHA5 EPHA4 EPHA7 PRKCB EPHA8 ACSL1 PRKCE DAPK2 CSNK2A2 RECQL DDX10 ACSL5 ACSL4 CTPS ADCY9 TYRO3 YME1L1 ULK1 TRIB1 KIF20B SLC22A4 CDS1 NLRX1 EPHA10 TARSL2 PRKDC AGAP2 TWF2 MST1R NLK ACTR3B KALRN PRKCZ NUAK1 RNF213 FIGNL1 DHX37 TRPM7 PIP5K1C TRPM6 ZRANB3 CDK17 CDK18 PLK2 ABCA3 ABCA4 BRAF HSPA12A PTK2 DCL…
30154	cell differentiation	3.9949e-32	4.3252e-30	305/2726 11.1%	1699/29939 5.6%	SERPINE2 XYLT1 ACTB GLDN RXFP2 CDC20 EDNRA SYNGAP1 RNF114 ZMIZ1 SPATA24 STMN1 EPHB2 EPHB3 AGFG1 SOX5 EPHA4 MEF2C EPHA7 CXADR UNC5A SLC11A2 OMG ISLR2 RFX3 ACSL4 OVOL2 BIN1 PSME4 TBPL1 ATF7 ULK1 ZFPM2 SPATA19 NUMBL GGNBP2 NRN1 CTBP2 PRKDC STXBP1 MYCBP2 PCDH15 KALRN GRIN2A RACGAP1 MAP2 PIP5K1C ATG7 IL11RA1 NTNG1 NTNG2 WWTR1 CREBBP JUN WNT10A CADM1 NR2F1 PBX1 PTK2 SNAP91 DCLK1 EXT1 ID2 ADA CDKN1C ROB…
44459	plasma membrane part	4.3778e-32	4.662e-30	272/2726 9.9%	1445/29939 4.8%	EPHB6 CYFIP2 GDE1 PNN EDNRA VSIG2 HOMER3 BSN SYNPO EPHB2 B2M EPHB3 UNC13B EPHA4 EPHA7 CXADR PRKCB EPHA8 CACNA2D1 STARD8 SLC6A15 SLC11A2 SLC6A13 SYTL2 SCN10A KCNQ1 KCTD13 KCNQ5 KCTD15 STX1A H2-D1 CTBP2 EPHA10 TTYH1 MTTP STXBP2 SLC22A1 PRKCZ SYNGR1 GRIN2A PRKAR2A KCNMB4 SYMPK STXBP5 PIP5K1C TRPM6 SLC19A1 NTNG1 NTNG2 CDSN CADM1 ABCA4 GNG12 GRIN2B PTK2 SNAP91 CPEB1 SLC6A7 OCLN PARVG TRIP6 SCN2A ADA G…
32559	adenyl ribonucleotide binding	5.6102e-32	5.8781e-30	265/2726 9.7%	1394/29939 4.6%	EPHB6 ULK4 TESK2 UBE2L6 SMC4 NUBP2 TBK1 PPAT AKT3 PIP4K2A KIF21B PIP4K2C EPHB2 XYLB PDK1 EPHB3 EPHA5 EPHA4 EPHA7 PRKCB EPHA8 ACSL1 PRKCE DAPK2 CSNK2A2 RECQL DDX10 ACSL5 ACSL4 CTPS ADCY9 PRKAR1B TYRO3 YME1L1 ULK1 TRIB1 KIF20B SLC22A4 CDS1 NLRX1 EPHA10 TARSL2 PRKDC AGAP2 TWF2 MST1R NLK ACTR3B KALRN PRKCZ NUAK1 RNF213 PRKAR2A FIGNL1 DHX37 TRPM7 PIP5K1C TRPM6 ZRANB3 CDK17 CDK18 PLK2 ABCA3 ABCA4 BRAF …
48869	cellular developmental process	1.2434e-31	1.2821e-29	309/2726 11.3%	1741/29939 5.8%	SERPINE2 XYLT1 ACTB GLDN RXFP2 CDC20 EDNRA SYNGAP1 RNF114 ZMIZ1 SPATA24 STMN1 EPHB2 EPHB3 AGFG1 SOX5 EPHA4 MEF2C EPHA7 CXADR UNC5A SLC11A2 OMG ISLR2 RFX3 ACSL4 OVOL2 IFT88 BIN1 PSME4 TBPL1 ATF7 ULK1 ZFPM2 SPATA19 NUMBL GGNBP2 NRN1 CTBP2 PRKDC STXBP1 MYCBP2 PCDH15 KALRN GRIN2A RACGAP1 MAP2 PIP5K1C ATG7 IL11RA1 NTNG1 NTNG2 WWTR1 CREBBP JUN WNT10A CADM1 NR2F1 PBX1 PTK2 SNAP91 DCLK1 EXT1 ID2 ADA CDKN…
267	cell fraction	2.2048e-31	2.2379e-29	213/2726 7.8%	1022/29939 3.4%	CYFIP2 FAAH SERPINE2 CPNE6 ACTB SYNGAP1 TDO2 PPAT AKT3 ARFIP2 BSN PRKCB ACSL1 ENTPD6 ACSL4 SYTL2 CYP39A1 TIAM2 PRKAR1B ULK1 STX1A MAOA MGST3 SDC3 PRKCZ MTMR7 HSD11B1 NCSTN LDHA GRIN2A MAP2 PRKAR2A INPP5D INPP5K FDFT1 NMB PTPRN2 CADM1 MTHFR BRAF GRIN2B DHFR SQLE PEX5L UCK2 CPEB1 PKIA GIPC1 SCN2A RYR1 ACY3 DOC2A GRIK4 JPH1 PTPRF TRIM9 PPP3CB CD38 DLGAP4 RAB8B DUSP4 ELOVL2 FOS SYP MMEL1 CYP7B1 DYNLL…
43687	post-translational protein modification	2.6813e-31	2.6796e-29	210/2726 7.7%	1002/29939 3.3%	EPHB6 WDSUB1 HDAC10 ULK4 TESK2 UBE2L6 PTPDC1 TBK1 HERC2 AKT3 FBXO6 EPHB2 CSRP2BP TRIM23 HERC6 PDK1 EPHB3 EPHA5 EPHA4 EPHA7 PRKCB EPHA8 PRKCE DAPK2 CSNK2A2 PRKAR1B TYRO3 ULK1 TRIB1 CDS1 EPHA10 PRKDC MST1R NLK KALRN PRKCZ NUAK1 MAP2 TRPM7 TRPM6 CDK17 BRAP CDK18 CREBBP PTPRN2 LRRN3 PLK2 BRAF PTK2 DCLK1 PPP5C WNK2 CDK14 ATR BTG2 PTPRR PTPRS ERO1LB SUV39H1 PTPRJ PTPRK PTPRF PPP3CB HTATIP2 DUSP4 PRMT6 …
16301	kinase activity	3.4168e-31	3.363e-29	177/2726 6.4%	775/29939 2.5%	EPHB6 PANK2 DGKE ULK4 TESK2 BUB1B STK19 KNDC1 MYLK3 ELK3 NRBP2 TBK1 PPAT AKT3 PIP4K2A MAP3K8 PIP4K2C MAP3K6 EPHB2 XYLB KCNH1 MAP3K5 PDK1 EPHB3 CDKL2 MAP2K3 EPHA5 KCNH3 EPHA4 PRKAB2 CDKL4 EPHA7 KCNH5 PRKCB EPHA8 PRKCE HGF DAPK2 CSNK2A2 MATK CASK LMTK2 THNSL1 DGKZ ERN1 OBSCN PRKAR1B BC030499 MAPKAPK2 MADD TYRO3 CMPK2 ULK1 TRIB1 CDKL1 DGKH IPPK CDS1 CERKL PFKFB4 EPHA10 PRKDC TWF1 PIK3R2 MST1R AK5 PK…
19538	protein metabolic process	3.7952e-31	3.6796e-29	356/2726 13.0%	2130/29939 7.1%	EPHB6 TFRC WDSUB1 HDAC10 PGAP3 ULK4 TESK2 UBE2L6 CWH43 PWP2 PTPDC1 PSMD8 TBK1 HERC2 AKT3 FBXO6 VPS35 EPHB2 CSRP2BP TRIM23 HERC6 PDK1 SEC63 EPHB3 EPHA5 EPHA4 EPHA7 ALG6 PRKCB EPHA8 PRKCE DAPK2 CSNK2A2 IFT88 PRKAR1B HECW1 TYRO3 YME1L1 ULK1 TRIB1 CDS1 NECAB3 EPHA10 TARSL2 PRKDC PADI6 FUT10 MTTP OMA1 MST1R NLK KALRN PRKCZ ADAMTS10 NCSTN NUAK1 ADAMTS13 MAP2 ADAMTS18 GRPEL2 ST3GAL5 ST8SIA5 TRPM7 ATG7 T…
16740	transferase activity	8.912e-31	8.5136e-29	291/2726 10.6%	1618/29939 5.4%	DMGDH EPHB6 PANK2 ULK4 XYLT2 TESK2 XYLT1 ZDHHC8 HS6ST1 ELK3 ZDHHC4 TBK1 LIPC PPAT AKT3 NDST3 PIP4K2A PIP4K2C EPHB2 XYLB CSRP2BP PDK1 EPHB3 EPHA5 EPHA4 PRKAB2 EPHA7 ALG6 PRKCB EPHA8 PRKCE DAPK2 CSNK2A2 REV1 ALG1 QTRTD1 SULT2B1 METTL7A1 PRKAR1B TYRO3 ULK1 TRIB1 ALG10B CDS1 CERKL EPHA10 PRKDC FUT10 MGST3 TWF1 PIK3R2 MST1R NLK KALRN PRKCZ SULT1A1 NUAK1 PRKAR2A ST3GAL5 ST8SIA5 TRPM7 PIP5K1C TRPM6 FDFT…
80090	regulation of primary metabolic process	8.9864e-30	8.4603e-28	410/2726 15.0%	2617/29939 8.7%	SERPINE2 MAML2 GABPB1 RXFP2 ELK3 DCAF6 ELK4 ZMIZ1 CREB3L1 ZXDC MEF2C PRKCB PRKCE RFX3 HCFC1 IFT88 ADCY9 PRKAR1B SDPR VOPP1 TBPL1 ATF7 ASF1B CTBP2 PDGFB AGAP2 PDGFA HSD11B1 GRIN2A PRKAR2A PDGFC ZFP184 ATG7 CREBBP JUN NDFIP1 NR2F1 PBX4 NR1D1 PBX1 ST18 CPEB1 PKIA GIPC1 TRIP6 MMS19 CPEB2 RAD18 CDKN1C LIN54 BTG2 ELL ARHGAP1 TCF20 EFCAB6 HIF3A MED15 ING2 CHAF1A TIMP2 ZFP120 EMB TEAD2 ZIK1 DUSP5 HELLS A…
5215	transporter activity	2.8754e-29	2.6683e-27	204/2726 7.4%	992/29939 3.3%	SLC23A3 TFRC PITPNB ELK3 NUP214 KCNK10 CACNA2D1 SLC6A15 SLC11A2 SLC6A13 SCN10A KCNQ1 KCTD13 KCNQ5 KCTD15 SLC22A4 GPM6A TTYH1 MTTP SLC22A1 SLC5A5 GRIN2A KCNN1 KCNMB4 KCNN2 TRPM7 TRPM6 TRPM3 SLC19A1 ATP6V1C2 ATP6V0A1 SLC10A7 ABCA4 SLC16A11 GRIN2B ATP4A PEX5L SLC6A7 FXYD1 SFXN3 FXYD7 SFXN2 FXYD5 SCN2A GABRB3 RYR1 RYR2 GABRB1 DOC2A KCNC4 GRIK4 AP2A2 KCNT2 XPO6 SLC18A2 SLC2A12 SLC39A10 SYP SLC7A4 LAT2…
16772	transferase activity, transferring phosphorus-containing groups	4.1612e-29	3.8072e-27	190/2726 6.9%	895/29939 2.9%	EPHB6 PANK2 DGKE CRCP ULK4 TESK2 BUB1B STK19 KNDC1 MYLK3 ELK3 THG1L NRBP2 TBK1 PPAT AKT3 PIP4K2A MAP3K8 PIP4K2C MAP3K6 EPHB2 XYLB KCNH1 MAP3K5 PDK1 EPHB3 CDKL2 MAP2K3 EPHA5 KCNH3 EPHA4 PRKAB2 CDKL4 EPHA7 KCNH5 PRKCB EPHA8 PRKCE HGF DAPK2 CSNK2A2 REV1 MATK CASK LMTK2 THNSL1 DGKZ ERN1 OBSCN PRKAR1B BC030499 MAPKAPK2 MADD TYRO3 CMPK2 ULK1 TRIB1 CDKL1 DGKH IPPK CDS1 CERKL PFKFB4 EPHA10 PRKDC TWF1 PIK…
16773	phosphotransferase activity, alcohol group as acceptor	4.4154e-29	3.9837e-27	154/2726 5.6%	650/29939 2.1%	EPHB6 PANK2 DGKE ULK4 TESK2 BUB1B STK19 KNDC1 MYLK3 ELK3 NRBP2 TBK1 PPAT AKT3 PIP4K2A MAP3K8 PIP4K2C MAP3K6 EPHB2 XYLB KCNH1 MAP3K5 PDK1 EPHB3 CDKL2 MAP2K3 EPHA5 KCNH3 EPHA4 PRKAB2 CDKL4 EPHA7 KCNH5 PRKCB EPHA8 PRKCE HGF DAPK2 CSNK2A2 MATK CASK LMTK2 THNSL1 DGKZ ERN1 OBSCN BC030499 MAPKAPK2 TYRO3 ULK1 TRIB1 CDKL1 DGKH IPPK CDS1 PFKFB4 EPHA10 PRKDC TWF1 MST1R PKMYT1 NLK KALRN PRKCZ NUAK1 GRK2 STK3…
22892	substrate-specific transporter activity	8.5733e-29	7.629e-27	178/2726 6.5%	816/29939 2.7%	KCNG1 KCNG2 ALDH1L1 ATP8A2 TFRC ATP8A1 PITPNB SLC8A1 ELK3 IPO5 SLC8A2 KPNA4 TMEM38A KPNA2 SLC39A1 KPNA3 KCNH1 KPNA1 KCNH3 KCNH5 KCNH6 KCNK10 SLC30A3 KCNH7 SLC30A2 CACNA2D1 SLC6A15 SLC30A4 SLC11A2 SLC6A13 ATP1B2 KCTD3 KCTD4 CACNB1 SCN10A CACNB3 SLC9A5 KCNQ1 SCN8A SCNN1A SLCO2A1 SLC9A9 KCTD13 S100A6 KCNQ5 KCTD15 SLC22A4 CHRNA1 GRIA2 GPM6A TTYH1 SLC41A2 MTTP SLC22A1 CACNA1B SLC1A2 CACNA1A ITPR2 CACN…
22891	substrate-specific transmembrane transporter activity	1.0757e-28	9.4425e-27	163/2726 5.9%	715/29939 2.3%	KCNG1 KCNG2 ATP8A2 TFRC ATP8A1 SLC8A1 ELK3 SLC8A2 TMEM38A SLC39A1 KCNH1 KCNH3 KCNH5 KCNH6 KCNK10 SLC30A3 KCNH7 SLC30A2 CACNA2D1 SLC6A15 SLC30A4 SLC11A2 SLC6A13 ATP1B2 KCTD3 KCTD4 CACNB1 SCN10A CACNB3 SLC9A5 KCNQ1 SCN8A SCNN1A SLCO2A1 SLC9A9 KCTD13 S100A6 KCNQ5 KCTD15 SLC22A4 CHRNA1 GRIA2 GPM6A TTYH1 SLC41A2 SLC22A1 CACNA1B SLC1A2 CACNA1A ITPR2 CACNA1D CACNA1E CACNA1H CACNA1G SLC5A5 CACNA1I KCNV1 …
5626	insoluble fraction	1.5552e-28	1.3471e-26	176/2726 6.4%	806/29939 2.6%	CYFIP2 FAAH SERPINE2 CPNE6 ARHGDIG TRP63 HNMT SLC8A1 RGS4 FADS2 SYNGAP1 IYD CAPN1 BSN PPFIA2 DGAT2 PRKCB ACSL1 HGF ENTPD6 APLP1 ADAM10 CASK ACSL4 TSC1 SYTL2 CYP39A1 TIAM2 PRKAR1B SCN8A SCNN1A ULK1 STX1A GRIA2 GNAZ MGST3 SDC3 NPR3 CACNA1B SLC1A2 ITPR2 LIN7A ADRB1 ADRB2 LIN7C PLD1 KLC1 LIN7B PRKCZ PLD3 MTMR7 HSD11B1 DPP4 NCSTN HRH1 GRIN2A GRK2 MAP2 PRKAR2A PLXNA1 INPP5K GRIA3 FDFT1 NMB PTPRN2 CYP2J…
9653	anatomical structure morphogenesis	3.8449e-28	3.2864e-26	228/2726 8.3%	1188/29939 3.9%	SERPINE2 HS6ST1 ACTB ELK3 EDNRA ZMIZ1 STMN1 EPHB2 WLS EPHB3 AGFG1 CCBE1 EPHA4 MEF2C EPHA7 UNC5A SLC11A2 OMG OVOL2 IFT88 PRKAR1B TBPL1 COL8A1 ULK1 ZFPM2 NUMBL NRN1 TSHZ3 PRKDC STXBP1 MYCBP2 PDGFB PCDH15 PDGFA KALRN PDGFC PIP5K1C NTNG1 NTNG2 WWTR1 JUN WNT10A CELA1 PBX1 PTK2 SNAP91 DCLK1 EXT1 ID2 ADA ROBO2 CSRNP1 NRP1 TOP2B COL18A1 ECM1 TGFB1I1 PTPRJ MEOX1 AREG PCSK5 CX3CL1 UCHL1 NEFL RSPO3 FEZF2 HT…
16787	hydrolase activity	3.9091e-28	3.2978e-26	341/2726 12.5%	2082/29939 6.9%	FAAH TFRC HDAC10 GDE1 PWP2 PTPDC1 GLS ENDOU LIPC NDST3 LIPG KIF21B ACAD10 ACOT9 ENTPD5 ENTPD6 GM10334 RECQL DDX10 YOD1 CMBL MYL4 INPP4A XRN1 ACOT2 YME1L1 ACOT1 AMY1 KIF20B ACOT5 PLBD2 ACOT3 EXD2 MTMR1 MTMR3 RRAD PADI6 PDE1A AGAP2 OMA1 MTMR4 ADAMTS10 MTMR6 MTMR7 NCSTN ADAMTS13 ADAMTS18 FIGNL1 ARSJ INPP5D DHX37 INPP5K RHBDL3 ARSB ATP6V1C2 LHPP ZRANB3 PTPRN2 EDEM1 ABCA3 ABCA4 CELA1 PAFAH2 FAM111A AT…
7399	nervous system development	9.7282e-28	8.1018e-26	201/2726 7.3%	996/29939 3.3%	SERPINE2 XYLT1 ACTB GLDN CDC20 SYNGAP1 STMN1 DPF1 EPHB2 EPHB3 SOX5 EPHA4 MEF2C EPHA7 UNC5A SLC11A2 OMG ISLR2 UNC5C ACSL4 OVOL2 IFT88 ATF7 ULK1 NUMBL NRN1 PRKDC STXBP1 MYCBP2 PCDH15 KALRN ABR GRIN2A RACGAP1 MAP2 PIP5K1C ATG7 ARSB NTNG1 NTNG2 CADM1 NR2F1 PBX1 PTK2 SNAP91 DCLK1 EXT1 ID2 SCN2A CDKN1C ROBO2 PCSK2 NRP1 TOP2B BTG2 AREG PTPRF UCHL1 TIMP2 NEFL NEFM FEZF2 NCOA6 FOS SYP GFRA2 RGMA NME1 KCNM…
44456	synapse part	3.3998e-27	2.7956e-25	92/2726 3.3%	293/29939 0.9%	GABRB3 GABRB1 CHRM1 KCNK9 DOC2A CLSTN1 GRIK4 FAIM2 SLC2A3 GRM3 GRM2 TRIM9 GRM7 CDH2 GRM8 PSD3 ADORA1 HOMER3 BSN SYNPO ERC2 SLC39A1 LZTS1 SLC18A2 DLGAP4 CADPS2 GRID2 EPHA7 SVOP ABCC8 HGF NPY1R ADAM10 SYP SDCBP2 YWHAZ PRSS12 SYN1 TANC1 ALS2 BIN1 KCNMA1 AMPH MET STX1A CHRNA1 GRIA2 NLGN1 SYPL NRXN1 SLC1A2 LIN7A LIN7C LIN7B SYNGR1 GRIN2A SV2B VTI1A PTK2B SLC17A6 SLC17A7 APBB1 GRIA3 SNCA SYT5 GABRA2 SY…
10646	regulation of cell communication	1.1256e-26	9.1396e-25	182/2726 6.6%	877/29939 2.9%	CSF1 SERPINE2 CBLB KNDC1 RGS4 SYNGAP1 CDH2 ADORA1 EPHB2 TBC1D22A LZTS1 MAP3K5 RGS7 AGFG1 MAGI1 MAP2K3 PRKCB RALGAPA2 HGF NPY1R RFX3 NPNT DGKZ DKK3 TIAM2 ADCYAP1 ACAP2 OBSCN KCNQ1 MADD TBC1D24 STX1A CDC42SE1 GRIA2 NOTCH1 STXBP1 PDGFB CACNA1B AGAP2 CHRD CACNA1A RASAL1 NLK KALRN PRKCZ RASGRP1 RLF CRHR1 RASGRP4 SOCS2 ABR SYNGR1 GRIN2A GRK2 GRK4 INPP5D TBC1D14 SKIL SCAI MAP2K6 DRD5 WNT4 RAP1GAP2 MGEA5…
48519	negative regulation of biological process	1.5733e-26	1.2617e-24	280/2726 10.2%	1625/29939 5.4%	SERPINE2 XYLT1 CBLB IKZF4 RXFP2 ELK3 EDNRA TBK1 SYNGAP1 STMN1 EPHB2 SOX5 CXADR CIRBP DKK3 OVOL2 KCNQ1 ATF7 ULK1 ZFPM2 CDC42SE1 CTBP2 RRAD STXBP1 PDGFB PIK3R2 NLK PRKCZ CRHR1 GRIN2A MAP2 KCNQ1OT1 INPP5D INPP5K CEP192 ATG7 SCAI WWTR1 CREBBP JUN NMB NDFIP1 NR2F1 DDIT4L CELA1 BRAF PBX1 PTK2 PAFAH2 ST18 QARS PKIA ID2 GIPC1 RCOR2 RCOR1 RAD18 ADA CDKN1C RYR1 NRP1 CDKN1A BTG2 MSTN UCMA SUV39H1 TGFB1I1 AR…
44267	cellular protein metabolic process	1.9022e-26	1.5069e-24	285/2726 10.4%	1667/29939 5.5%	EPHB6 WDSUB1 HDAC10 PGAP3 ULK4 TESK2 UBE2L6 CWH43 PTPDC1 TBK1 HERC2 AKT3 FBXO6 EPHB2 CSRP2BP TRIM23 HERC6 PDK1 SEC63 EPHB3 EPHA5 EPHA4 EPHA7 ALG6 PRKCB EPHA8 PRKCE DAPK2 CSNK2A2 PRKAR1B HECW1 TYRO3 ULK1 TRIB1 CDS1 EPHA10 TARSL2 PRKDC PADI6 FUT10 MTTP MST1R NLK KALRN PRKCZ NUAK1 MAP2 GRPEL2 ST3GAL5 ST8SIA5 TRPM7 ATG7 TRPM6 CDK17 BRAP B3GALNT1 CDK18 CREBBP HACE1 PTPRN2 LRRN3 PLK2 EDEM1 BRAF PTK2 DC…
5624	membrane fraction	2.2487e-26	1.7576e-24	166/2726 6.0%	769/29939 2.5%	CYFIP2 FAAH SERPINE2 CPNE6 ARHGDIG TRP63 HNMT SLC8A1 RGS4 FADS2 SYNGAP1 IYD BSN PPFIA2 DGAT2 PRKCB ACSL1 HGF ENTPD6 APLP1 ADAM10 CASK ACSL4 TSC1 SYTL2 CYP39A1 TIAM2 SCN8A SCNN1A ULK1 STX1A GRIA2 GNAZ MGST3 SDC3 NPR3 CACNA1B SLC1A2 ITPR2 LIN7A ADRB1 ADRB2 LIN7C PLD1 KLC1 LIN7B PRKCZ PLD3 MTMR7 HSD11B1 DPP4 NCSTN HRH1 GRIN2A GRK2 MAP2 PLXNA1 INPP5K GRIA3 FDFT1 NMB PTPRN2 CYP2J6 CADM1 SRD5A1 ATP8B1 …
22857	transmembrane transporter activity	2.2727e-26	1.7576e-24	170/2726 6.2%	797/29939 2.6%	KCNG1 KCNG2 ATP8A2 TFRC ATP8A1 SLC8A1 ELK3 SLC8A2 TMEM38A SLC16A2 SLC39A1 KCNH1 KCNH3 KCNH5 KCNH6 KCNK10 SLC30A3 KCNH7 SLC30A2 CACNA2D1 SLC6A15 SLC30A4 SLC11A2 SLC6A13 ATP1B2 KCTD3 KCTD4 CACNB1 SCN10A CACNB3 SLC9A5 KCNQ1 SCN8A SCNN1A SLCO2A1 SLC9A9 KCTD13 S100A6 KCNQ5 KCTD15 ABCG2 SLC22A4 CHRNA1 GRIA2 GPM6A TTYH1 SLC41A2 SLC22A1 CACNA1B SLC1A2 CACNA1A ITPR2 CACNA1D CACNA1E CACNA1H CACNA1G SLC5A5 …
48513	organ development	3.3948e-26	2.5945e-24	286/2726 10.4%	1681/29939 5.6%	SERPINE2 CCNF HS6ST1 RXFP2 ELK3 NSDHL EDNRA ZMIZ1 EPHB2 WLS SOX5 CCBE1 MEF2C CXADR SLC11A2 RFX3 UNC5C OVOL2 IFT88 PRKAR1B COL8A1 ULK1 TAGLN3 ZFPM2 NUMBL TSHZ3 PRKDC PDGFB PCDH15 PDGFA HSD11B1 ABR PDGFC ATG7 IL11RA1 WWTR1 JUN WNT10A CADM1 NR2F1 CELA1 GRIN2B PBX1 PTK2 DCLK1 EXT1 ID2 ADA ROBO2 CSRNP1 NRP1 TOP2B COL18A1 ECM1 AHCTF1 TGFB1I1 PTPRJ JPH1 AREG PCSK5 AACS CX3CL1 PPP3CB RSPO2 RSPO3 FEZF2 HT…
5856	cytoskeleton	5.0189e-26	3.791e-24	216/2726 7.9%	1138/29939 3.8%	ACTB NUBP2 CDC20 PPP4R2 CDC27 STMN1 KIF21B BSN SYNPO ACTN3 PRKCB MYL4 IFT88 BIN3 RIN1 KIF20B NBL1 STX1A CDC42SE1 GYPC PADI6 MYCBP2 TWF2 TWF1 MST1R SKA3 ACTR3B KALRN GRIN2A RACGAP1 MAP2 SYMPK MAP6 CEP192 CEP76 MAP9 CEP78 RCC2 MICAL2 GRIN2B PTK2 SNAP91 CABYR PARVG TRIP6 CDC42SE2 CETN2 TGFB1I1 KRT20 KIF15 TUBA1C TRIM9 EPB41L4B TUBA1A ENC1 NEFL NEFM LRRCC1 MYBPC3 HSBP1 STRBP KIF24 SYP TYK2 RHOF DYNLL…
32879	regulation of localization	5.139e-26	3.8371e-24	152/2726 5.5%	678/29939 2.2%	CSF1 SERPINE2 RAB3D ARHGDIG SLC8A1 ELK3 EDNRA CDH2 AKT3 STMN1 ADORA1 SIRPA MAGI1 CADPS2 KCNH6 SLC30A3 DSCAM KCNH7 PRKCB CACNA2D1 NPY1R RFX3 ACSL5 UNC5C SYTL2 CACNB1 ADCYAP1 SCN10A CACNB3 BIN1 KCNQ1 SCN8A KCNQ5 STX1A STXBP1 ABHD2 MYCBP2 STXBP2 PDGFB CACNA1B SLC1A2 CACNA1A CACNA1D TNFRSF11A ABHD5 ADRB2 PLD1 CORO1A CACNA1E PRKCZ CACNA1H CACNA1G CACNA1I GRIN2A GRK2 PACSIN3 CEP192 ASIC2 SCAI DRD5 SYT4…
6811	ion transport	1.1009e-25	8.1266e-24	157/2726 5.7%	717/29939 2.3%	KCNG1 KCNG2 TFRC SLC8A1 ELK3 SLC8A2 CTGF TMEM38A SLC39A1 KCNH1 KCNH3 KCNH5 KCNH6 KCNK10 SLC30A3 KCNH7 PRKCB SLC30A2 CACNA2D1 SLC30A4 SLC11A2 SLC6A13 TSC1 ATP1B2 KCTD3 KCTD4 CACNB1 SCN10A CACNB3 SLC9A5 STIM1 KCNQ1 SCN8A SCNN1A SLC9A9 KCTD13 S100A6 KCNQ5 KCTD15 SLC22A4 CHRNA1 GRIA2 GPM6A TTYH1 SLC41A2 SLC22A1 CACNA1B SLC1A2 CACNA1A ITPR2 CACNA1D CORO1A CACNA1E CACNA1H CACNA1G SLC5A5 CACNA1I KCNV1 G…
15075	ion transmembrane transporter activity	1.1719e-25	8.5538e-24	144/2726 5.2%	629/29939 2.1%	KCNG1 KCNG2 ATP8A2 TFRC ATP8A1 SLC8A1 ELK3 SLC8A2 TMEM38A SLC39A1 KCNH1 KCNH3 KCNH5 KCNH6 KCNK10 SLC30A3 KCNH7 SLC30A2 CACNA2D1 SLC6A15 SLC30A4 SLC11A2 SLC6A13 ATP1B2 KCTD3 KCTD4 CACNB1 SCN10A CACNB3 SLC9A5 KCNQ1 SCN8A SCNN1A SLC9A9 KCTD13 S100A6 KCNQ5 KCTD15 SLC22A4 CHRNA1 GRIA2 GPM6A TTYH1 SLC41A2 SLC22A1 CACNA1B SLC1A2 CACNA1A ITPR2 CACNA1D CACNA1E CACNA1H CACNA1G SLC5A5 CACNA1I KCNV1 GRIN2A K…
16310	phosphorylation	2.1284e-25	1.5362e-23	164/2726 6.0%	770/29939 2.5%	EPHB6 PANK2 ULK4 TESK2 BUB1B KNDC1 MYLK3 NRBP2 TBK1 PPAT AKT3 CFL1 ADORA1 MAP3K8 PIP4K2C MAP3K6 EPHB2 MAP3K5 PDK1 EPHB3 CDKL2 MAP2K3 EPHA5 EPHA4 PRKAB2 CDKL4 MORC3 EPHA7 PRKCB EPHA8 PRKCE HGF DAPK2 CSNK2A2 MATK ADAM10 CASK LMTK2 DGKZ ERN1 OBSCN PRKAR1B BC030499 MAPKAPK2 MADD TYRO3 CMPK2 ULK1 TRIB1 CDKL1 DGKH CDS1 PFKFB4 EPHA10 PRKDC TWF1 MST1R PKMYT1 NLK KALRN PRKCZ NUAK1 GRK2 STK35 GRK4 MAP2 ABL…
65008	regulation of biological quality	2.8815e-25	2.057e-23	237/2726 8.6%	1314/29939 4.3%	TFRC SERPINE2 EDNRA SYNGAP1 LIPC EPHB2 UNC13B PRKCB SLC11A2 OMG ISLR2 TRHR XRN1 KCNQ1 ULK1 KDELR2 CDC42SE1 RRAD PRKDC MAOA STXBP1 MTTP SLC22A1 ACTR3B PRKCZ CRHR1 SULT1A1 HSD11B1 SYNGR1 GRIN2A ADAMTS13 PRDX4 INPP5K JUN NMB GRIN2B PTK2 SNAP91 DCLK1 ATP4A PEX5L CPEB1 ID2 GIPC1 FXYD1 SCN2A ADA CDC42SE2 PCSK2 RYR1 NRP1 PCSK1 NCAN PCSK5 PTPRF MC4R TRIM9 PPP3CB AIFM3 PCLO CTSK NEFL CD38 NEFM SH3BGRL3 SL…
32501	multicellular organismal process	4.0134e-25	2.8338e-23	608/2726 22.3%	4553/29939 15.2%	SERPINE2 XYLT1 GLDN RXFP2 ELK3 GLS NSDHL SYNGAP1 LIPC RNF114 ZMIZ1 STMN1 RTTN CSRP2BP WLS UNC13B CCBE1 MEF2C CXADR UNC5A RFX3 UNC5C DKK3 IFT88 PRKAR1B BIN1 PSME4 TBPL1 PRR15 ATF7 LXN PRKDC PDGFB PDGFA AAAS PRKCZ HSD11B1 RIC8A ABR GRIN2A ADAMTS13 PDGFC PIP5K1C ATG7 IL11RA1 JUN WNT10A CADM1 ABCA4 NR2F1 GRIN2B PBX1 GIPC1 FXYD1 NMT1 FAT3 RAD18 ADA GABRB3 CDKN1C BTG2 ELL MEI1 NCAN TGFB1I1 JPH1 AREG AA…
60255	regulation of macromolecule metabolic process	7.7432e-25	5.4086e-23	382/2726 14.0%	2521/29939 8.4%	HDAC10 SERPINE2 MAML2 CBLB UBE2L6 ARR3 GABPB1 IKZF4 ELK3 DCAF6 ELK4 PNN EDNRA TBK1 ZMIZ1 CREB3L1 LIPG SPATA24 ZXDC DPF1 EPC2 SOX5 MEF2C PRKCB PRKCE CIRBP RFX3 EBF2 HCFC1 OVOL2 IFT88 PRKAR1B SDPR KCNQ1 VOPP1 TBPL1 ATF7 TRIB1 ZFPM2 ASF1B L3MBTL1 CTBP2 TSHZ3 PRKDC STXBP1 MYCBP2 TSHZ2 PDGFB PDGFA NLK HSD11B1 GRIN2A MIER3 KCNQ1OT1 PRKAR2A INPP5D PDGFC INPP5K HIVEP3 ZFP184 HIVEP2 ATG7 SCAI BANP WWTR1 C…
6807	nitrogen compound metabolic process	8.7979e-25	6.0799e-23	439/2726 16.1%	3022/29939 10.0%	GABPB1 ELK3 GLS LSM11 LIPC PPP4R2 TDO2 ZMIZ1 CREB3L1 ZXDC MEF2C PRKCB REV1 RFX3 QTRTD1 ADCY9 VOPP1 TBPL1 ATF7 IDO2 ASF1B EXD2 CTBP2 TARSL2 PRKDC PADI6 AGAP2 SULT1A1 LDHA GRIN2A KCNQ1OT1 LDHD ZFP184 ATG7 ATRIP GSTM4 CREBBP JUN ABCA4 NR2F1 MTHFR PBX4 NR1D1 PBX1 ST18 DHFR CPEB1 PPFIBP2 TDP2 TRIP6 MMS19 FARSA RAD18 ADA LIN54 SMG1 BTG2 ELL TCF20 EFCAB6 HIF3A MED15 ING2 CHAF1A RARS ZFP120 EMB ENOPH1 TE…
44422	organelle part	2.8653e-24	1.9436e-22	401/2726 14.7%	2704/29939 9.0%	LSM11 STMN1 NUP214 PRKCB MYL4 IFT88 ATF7 ASF1B NLRX1 SEH1L PRKDC COPS7B AAAS SKA3 HSD11B1 NCSTN GRIN2A LDHD GRPEL2 ST3GAL5 CREBBP JUN NDFIP1 EDEM1 PBX4 GRIN2B PBX1 GIPC1 SFXN3 SFXN2 RAD18 ARF1 ELL MED15 JPH1 TUBA1C SMPD4 TUBA1A NEFL NEFM TEAD2 MYBPC3 HELLS ANXA1 FOS DYNLL1 MED23 CHST1 PGAM5 GAS8 GAS7 RPL10 ATL1 EXTL1 NTF3 SLC17A5 PMS2 FLNA FLNB EXTL3 SF3B1 MBD4 CENPW FMO5 HIPK3 HEYL GATM TTLL3 CE…
51239	regulation of multicellular organismal process	2.892e-24	1.9436e-22	203/2726 7.4%	1074/29939 3.5%	SERPINE2 XYLT1 GLS CDC20 TBK1 SYNGAP1 IL12A EPHB2 SOX5 CXADR RSAD2 OMG ISLR2 SYTL2 IFT88 ATF7 ULK1 STX1A NUMBL STXBP1 PDGFA KALRN PRKCZ CRHR1 SYNGR1 GRIN2A INPP5D JUN WNT10A NDFIP1 GRIN2B PBX1 PTK2 CPEB1 ID2 GIPC1 ADA ROBO2 RYR1 NRP1 ECM1 MSTN UCMA AREG PTPRF CX3CL1 MC4R TIMP2 ANXA6 NEFL CD38 NEFM LMCD1 HTATIP2 MYBPC3 TNNC1 WNT9A SYP DUSP6 NME1 CCKBR IL1B TNNT2 KCNMA1 RARA PELI1 GRP PTGER3 PTGS2 …
22008	neurogenesis	2.9022e-24	1.9436e-22	148/2726 5.4%	676/29939 2.2%	PRDM8 SERPINE2 XYLT1 KNDC1 RORB ACTB CDC20 FGF5 SYNGAP1 CDH2 STMN1 NRCAM EPHB2 LZTS1 EPHB3 SOX5 EPHA4 EPHA7 UNC5A DSCAM HGF SLC11A2 OMG ISLR2 LIG4 LMTK2 TBR1 LIFR ACSL4 POU3F1 SDCBP2 POU3F2 ADCYAP1 ATF7 ULK1 PPIA RTN4R NUMBL NRN1 NOTCH1 STXBP1 NTM MYCBP2 PCDH15 CACNA1A HTRA2 BHLHE22 EFNA5 KALRN SOCS2 NEUROD1 NEUROD2 GRIN2A RACGAP1 MAP2 MBP PIP5K1C LRRC4C ATG7 SKIL NTNG1 NTNG2 TGFB2 BDNF NR2F1 PBX…
34641	cellular nitrogen compound metabolic process	3.8133e-24	2.4849e-22	427/2726 15.6%	2937/29939 9.8%	GABPB1 ELK3 GLS LSM11 LIPC PPP4R2 TDO2 ZMIZ1 CREB3L1 ZXDC MEF2C PRKCB REV1 RFX3 QTRTD1 ADCY9 VOPP1 TBPL1 ATF7 IDO2 ASF1B EXD2 CTBP2 TARSL2 PRKDC PADI6 AGAP2 SULT1A1 LDHA GRIN2A KCNQ1OT1 LDHD ZFP184 ATG7 ATRIP CREBBP JUN ABCA4 NR2F1 MTHFR PBX4 NR1D1 PBX1 ST18 DHFR CPEB1 PPFIBP2 TDP2 TRIP6 MMS19 FARSA RAD18 ADA LIN54 SMG1 BTG2 ELL TCF20 EFCAB6 HIF3A MED15 ING2 CHAF1A RARS ZFP120 EMB ENOPH1 TEAD2 ZI…
48523	negative regulation of cellular process	3.8542e-24	2.4849e-22	250/2726 9.1%	1441/29939 4.8%	SERPINE2 XYLT1 CBLB IKZF4 RXFP2 ELK3 EDNRA SYNGAP1 STMN1 EPHB2 SOX5 CXADR CIRBP DKK3 OVOL2 KCNQ1 ATF7 ULK1 ZFPM2 CDC42SE1 CTBP2 RRAD STXBP1 PDGFB NLK PRKCZ MAP2 INPP5D INPP5K CEP192 ATG7 SCAI WWTR1 CREBBP JUN NMB NDFIP1 NR2F1 DDIT4L CELA1 BRAF PBX1 PTK2 PAFAH2 ST18 QARS PKIA ID2 GIPC1 RCOR2 RCOR1 RAD18 ADA CDKN1C NRP1 CDKN1A BTG2 UCMA SUV39H1 TGFB1I1 AREG PTPRF CX3CL1 TIMP2 NEFL CD38 LMCD1 DUSP5 …
22610	biological adhesion	3.8635e-24	2.4849e-22	128/2726 4.6%	543/29939 1.8%	SCARB2 CYFIP2 SPON1 COL16A1 CLSTN1 TESK2 ICAM5 CELSR2 PVR CDH8 CTGF CDH6 PNN IBSP CNTNAP5B CDH2 SIRPA NRCAM PDK1 TMEM8B CXADR DSCAM APLP1 OMG ATP1B2 NPNT ADAM15 PKP2 TYRO3 COL8A1 FBLN7 TTYH1 NTM SDC3 PCDH15 PCDH19 CUZD1 DPP4 PODXL CDH22 SYMPK ABL2 TRPM7 IGFBP7 PRPH TGFB2 CADM1 BTBD9 PTPRC PARVG CDK5 TRIP6 CNTN1 FAT3 CNTN3 FAT4 SDK2 ADA LGALS3BP NRP1 COL18A1 PTPRS EDA B4GALT1 TNFAIP6 ITGB4 CPXM2 I…
7155	cell adhesion	3.8635e-24	2.4849e-22	128/2726 4.6%	543/29939 1.8%	SCARB2 CYFIP2 SPON1 COL16A1 CLSTN1 TESK2 ICAM5 CELSR2 PVR CDH8 CTGF CDH6 PNN IBSP CNTNAP5B CDH2 SIRPA NRCAM PDK1 TMEM8B CXADR DSCAM APLP1 OMG ATP1B2 NPNT ADAM15 PKP2 TYRO3 COL8A1 FBLN7 TTYH1 NTM SDC3 PCDH15 PCDH19 CUZD1 DPP4 PODXL CDH22 SYMPK ABL2 TRPM7 IGFBP7 PRPH TGFB2 CADM1 BTBD9 PTPRC PARVG CDK5 TRIP6 CNTN1 FAT3 CNTN3 FAT4 SDK2 ADA LGALS3BP NRP1 COL18A1 PTPRS EDA B4GALT1 TNFAIP6 ITGB4 CPXM2 I…
30001	metal ion transport	4.531e-24	2.8856e-22	112/2726 4.1%	441/29939 1.4%	KCNG1 KCNG2 TFRC SLC8A1 ELK3 SLC8A2 CTGF TMEM38A SLC39A1 KCNH1 KCNH3 KCNH5 KCNH6 KCNK10 SLC30A3 KCNH7 PRKCB SLC30A2 CACNA2D1 SLC30A4 SLC11A2 SLC6A13 TSC1 ATP1B2 KCTD3 KCTD4 CACNB1 SCN10A CACNB3 SLC9A5 STIM1 KCNQ1 SCN8A SCNN1A SLC9A9 KCTD13 KCNQ5 KCTD15 SLC22A4 GPM6A CACNA1B SLC1A2 CACNA1A ITPR2 CACNA1D CORO1A CACNA1E CACNA1H CACNA1G SLC5A5 CACNA1I KCNV1 GRIN2A KCNN1 KCNMB4 KCNN2 TRPM7 ASIC2 TRPM6…
48468	cell development	6.4185e-24	4.048e-22	150/2726 5.5%	695/29939 2.3%	TRP63 RORB PVR ACTB RXFP2 EDNRA SYNGAP1 CFL1 STMN1 CAPN3 NRCAM EPHB2 ZFP37 EPHB3 AGFG1 EPHA4 EPHA7 CXADR UNC5A DSCAM SLC11A2 OMG LIG4 LMTK2 TBR1 LIFR ACSL4 POU3F1 SDCBP2 POU3F2 CDC25B OVOL2 ADAM15 DOK7 TBPL1 PGR ULK1 RTN4R CHRNA1 NUMBL NRN1 NOTCH1 CBFB PRKDC STXBP1 MYCBP2 PCDH15 CACNA1A HTRA2 EFNA5 KALRN RLF NEUROD2 MAP2 PIP5K1C ATG7 WNT4 NTNG1 NTNG2 CREBBP TGFB2 SMAD3 ODF2 BDNF NEB ESR1 PTK2 SNA…
4672	protein kinase activity	6.5558e-24	4.0949e-22	128/2726 4.6%	546/29939 1.8%	EPHB6 ULK4 TESK2 BUB1B STK19 KNDC1 MYLK3 ELK3 NRBP2 TBK1 AKT3 MAP3K8 MAP3K6 EPHB2 KCNH1 MAP3K5 PDK1 EPHB3 CDKL2 MAP2K3 EPHA5 KCNH3 EPHA4 PRKAB2 CDKL4 EPHA7 KCNH5 PRKCB EPHA8 PRKCE HGF DAPK2 CSNK2A2 MATK CASK LMTK2 ERN1 OBSCN BC030499 MAPKAPK2 TYRO3 ULK1 TRIB1 CDKL1 CDS1 EPHA10 PRKDC TWF1 MST1R PKMYT1 NLK KALRN PRKCZ NUAK1 GRK2 STK35 GRK4 ABL2 TRPM7 TRPM6 MARK3 MARK2 MAP2K6 CDK17 CDK18 NEK6 PLK2 B…
50896	response to stimulus	8.3875e-24	5.189e-22	379/2726 13.9%	2527/29939 8.4%	SERPINE2 XYLT1 CBLB ZDHHC8 ARR3 ELK3 GLS ENDOU EDNRA TBK1 SYNGAP1 HERC2 CREB3L1 AKT3 FBXO6 EPC2 IL12A EPHB2 B2M PDK1 EPHA4 PRKAB2 EPHA7 RSAD2 PRKCB IL1R1 ACSL1 PRKCE ENTPD6 SLC11A2 CIRBP OMG REV1 RECQL YOD1 PRKAR1B KCNQ1 ACOT2 ULK1 TRIB1 STX1A H2-D1 CDS1 NLRX1 LXN PAXIP1 PRKDC STXBP4 SLC22A1 PDGFB PCDH15 PIK3R2 MST1R AAAS PRKCZ CRHR1 SULT1A1 RIC8A LDHA GRIN2A ADAMTS13 INPP5D INPP5K ATG7 ATRIP ARS…
30030	cell projection organization	1.5726e-23	9.5964e-22	101/2726 3.7%	379/29939 1.2%	ACTB SYNGAP1 BAIAP2L1 CFL1 STMN1 NRCAM EPHB2 EPHB3 EPHA4 EPHA7 UNC5A DSCAM SLC11A2 OMG LMTK2 TBR1 LIFR ACSL4 TSC1 SDCBP2 IFT88 ULK1 RTN4R NUMBL NRN1 NOTCH1 TTYH1 STXBP1 MYCBP2 PDGFB PCDH15 PDGFA CACNA1A EFNA5 CORO1A KALRN MAP2 PIP5K1C ATG7 NTNG1 NTNG2 WWTR1 TGFB2 BDNF PTK2 SNAP91 DCLK1 EXT1 CXCL12 CDK5 LHX2 NES ROBO2 NRP1 TOP2B ITGB4 AREG UCHL1 BOC NCK2 NEFL FEZF2 ETV1 RTN4RL2 SYP GAP43 ALS2 RTN4…
55085	transmembrane transport	1.5807e-23	9.5964e-22	153/2726 5.6%	722/29939 2.4%	KCNG1 SLC23A3 SLC35B3 TFRC GDA SLC35B1 SLC8A1 ELK3 SLC8A2 TMEM38A SLC25A42 SLC16A2 SLC39A1 SLC25A44 KCNH1 MFSD2A SLC12A9 NUP214 KCNH3 KCNH5 KCNK10 SLC30A3 KCNH7 SLC30A2 CACNA2D1 SLC30A4 SLC11A2 SPNS2 SLC6A13 ATP1B2 CACNB1 SCN10A CACNB3 SLC9A5 KCNQ1 SCN8A SCNN1A SLCO2A1 SLC9A9 S100A6 KCNQ5 ABCG2 SLC22A4 CHRNA1 GRIA2 GPM6A SEH1L SLC22A1 CACNA1B SLC1A2 CACNA1A ITPR2 CACNA1D CACNA1E CACNA1H CACNA1G S…
8270	zinc ion binding	2.4496e-23	1.4627e-21	231/2726 8.4%	1309/29939 4.3%	CBLB ZDHHC8 IKZF4 ZDHHC4 ZFYVE26 RNF115 HERC2 ZFYVE27 RNF114 ZMIZ1 ZXDC DPF1 BSN TRIM23 AGFG1 PRKCB SLC11A2 YOD1 QTRTD1 OVOL2 ATF7 ZFPM2 RIN2 MTMR3 TSHZ3 MYCBP2 TSHZ2 AGAP2 MTMR4 PRKCZ ADAMTS10 GRIN2A ADAMTS13 ADAMTS18 VPS8 HIVEP3 ZFP184 HIVEP2 ZBTB7C ZRANB3 BRAP CREBBP NR2F1 MICAL2 NR1D1 GRIN2B ST18 MEX3B TRIP6 RAD18 INTS12 ZFAND2A SUV39H1 TGFB1I1 TCF20 LIMD1 SH3RF1 LIMD2 TRIM9 ING2 PCLO ADAMTSL…
6468	protein amino acid phosphorylation	2.4543e-23	1.4627e-21	138/2726 5.0%	621/29939 2.0%	EPHB6 ULK4 TESK2 BUB1B MYLK3 NRBP2 TBK1 AKT3 CFL1 ADORA1 MAP3K8 MAP3K6 EPHB2 MAP3K5 PDK1 EPHB3 CDKL2 MAP2K3 EPHA5 EPHA4 CDKL4 MORC3 EPHA7 PRKCB EPHA8 PRKCE HGF DAPK2 CSNK2A2 MATK ADAM10 CASK LMTK2 ERN1 OBSCN PRKAR1B BC030499 MAPKAPK2 MADD TYRO3 ULK1 TRIB1 CDKL1 CDS1 EPHA10 PRKDC MST1R PKMYT1 NLK KALRN PRKCZ NUAK1 GRK2 STK35 GRK4 MAP2 ABL2 TRPM7 TRPM6 MARK3 MARK2 MAP2K6 CDK17 SMAD2 CDK18 TGFB2 LRR…
51171	regulation of nitrogen compound metabolic process	4.0346e-23	2.3826e-21	344/2726 12.6%	2246/29939 7.5%	HDAC10 MAML2 GABPB1 IKZF4 RXFP2 ELK3 DCAF6 ELK4 PNN EDNRA ZMIZ1 CREB3L1 SPATA24 ZXDC DPF1 EPC2 TBC1D22A AGFG1 SOX5 MEF2C PRKCB RFX3 EBF2 HCFC1 OVOL2 ADCY9 SDPR VOPP1 TBPL1 ATF7 TRIB1 ZFPM2 ASF1B CTBP2 TSHZ3 MYCBP2 TSHZ2 AGAP2 NLK CRHR1 HSD11B1 MIER3 HIVEP3 ZFP184 HIVEP2 SCAI BANP WWTR1 CREBBP JUN RABGAP1L NDFIP1 PTPRN2 NR2F1 CELA1 PBX4 NR1D1 PBX1 ST18 PKIA ID2 TRIP6 PAF1 MMS19 RCOR2 RCOR1 RAD18 C…
44446	intracellular organelle part	4.2486e-23	2.4864e-21	388/2726 14.2%	2628/29939 8.7%	LSM11 STMN1 NUP214 PRKCB MYL4 IFT88 ATF7 ASF1B NLRX1 SEH1L PRKDC COPS7B AAAS SKA3 HSD11B1 NCSTN GRIN2A LDHD GRPEL2 ST3GAL5 CREBBP JUN NDFIP1 EDEM1 PBX4 GRIN2B PBX1 SFXN3 SFXN2 RAD18 ELL MED15 TUBA1C SMPD4 TUBA1A NEFL NEFM TEAD2 MYBPC3 HELLS ANXA1 FOS DYNLL1 MED23 CHST1 PGAM5 GAS8 GAS7 RPL10 ATL1 EXTL1 NTF3 SLC17A5 PMS2 FLNA FLNB EXTL3 SF3B1 MBD4 CENPW FMO5 HIPK3 HEYL GATM TTLL3 CENPK ALMS1 CENPM …
19219	regulation of nucleobase, nucleoside, nucleotide and nucleic acid metabolic process	7.0459e-23	4.0866e-21	340/2726 12.4%	2219/29939 7.4%	HDAC10 MAML2 GABPB1 IKZF4 RXFP2 ELK3 DCAF6 ELK4 PNN EDNRA ZMIZ1 CREB3L1 SPATA24 ZXDC DPF1 EPC2 TBC1D22A AGFG1 SOX5 MEF2C PRKCB RFX3 EBF2 HCFC1 OVOL2 ADCY9 SDPR VOPP1 TBPL1 ATF7 TRIB1 ZFPM2 ASF1B CTBP2 TSHZ3 MYCBP2 TSHZ2 AGAP2 NLK CRHR1 HSD11B1 MIER3 HIVEP3 ZFP184 HIVEP2 SCAI BANP WWTR1 CREBBP JUN RABGAP1L NDFIP1 PTPRN2 NR2F1 CELA1 PBX4 NR1D1 PBX1 ST18 PKIA ID2 TRIP6 PAF1 MMS19 RCOR2 RCOR1 RAD18 C…
48699	generation of neurons	7.5708e-23	4.3522e-21	139/2726 5.0%	635/29939 2.1%	SERPINE2 XYLT1 KNDC1 RORB ACTB CDC20 SYNGAP1 CDH2 STMN1 NRCAM EPHB2 LZTS1 EPHB3 SOX5 EPHA4 EPHA7 UNC5A DSCAM HGF SLC11A2 OMG ISLR2 LIG4 LMTK2 TBR1 LIFR ACSL4 SDCBP2 POU3F2 ADCYAP1 ATF7 ULK1 PPIA RTN4R NUMBL NRN1 NOTCH1 STXBP1 NTM MYCBP2 PCDH15 CACNA1A HTRA2 BHLHE22 EFNA5 KALRN SOCS2 NEUROD1 NEUROD2 RACGAP1 MAP2 MBP PIP5K1C LRRC4C ATG7 SKIL NTNG1 NTNG2 TGFB2 BDNF NR2F1 PBX1 PTK2 SNAP91 DCLK1 EXT1 …
9889	regulation of biosynthetic process	1.3225e-22	7.5357e-21	348/2726 12.7%	2296/29939 7.6%	HDAC10 MAML2 GABPB1 IKZF4 RXFP2 ELK3 DCAF6 ELK4 PNN EDNRA TBK1 ZMIZ1 CREB3L1 SPATA24 ZXDC DPF1 EPC2 SOX5 MEF2C PRKCB CIRBP RFX3 ACSL5 EBF2 HCFC1 OVOL2 ADCY9 SDPR VOPP1 TBPL1 ATF7 TRIB1 ZFPM2 ASF1B CTBP2 TSHZ3 MYCBP2 TSHZ2 NLK CRHR1 MIER3 INPP5D HIVEP3 ZFP184 HIVEP2 SCAI BANP WWTR1 CREBBP JUN NR2F1 CELA1 PBX4 NR1D1 PBX1 ST18 CPEB1 PKIA ID2 TRIP6 PAF1 MMS19 RCOR2 CPEB2 RCOR1 CDKN1C LIN54 CSRNP1 CSR…
48858	cell projection morphogenesis	1.3838e-22	7.8168e-21	76/2726 2.7%	243/29939 0.8%	ROBO2 NRP1 TOP2B ACTB UCHL1 BOC STMN1 NEFL NRCAM FEZF2 EPHB2 EPHB3 EPHA4 EPHA7 UNC5A DSCAM SLC11A2 OMG LMTK2 TBR1 ETV1 LIFR RTN4RL2 SYP GAP43 IFT88 ALS2 RTN4RL1 NUMB ULK1 GAS7 RTN4R LAMA5 NUMBL NRN1 NOTCH1 ATL1 STXBP1 MYCBP2 PCDH15 CACNA1A RSPH9 ADCY1 EFNA5 KALRN PAK1 SLITRK1 NTF3 SLIT1 SLIT3 APBB2 PIP5K1C SLIT2 APBB1 CTNNA2 PCNT NTNG1 NTNG2 WWTR1 TGFB2 BDNF WNT7B DTNBP1 CCK SEMA4F PTK2 SNAP91 DC…
9058	biosynthetic process	1.4686e-22	8.2243e-21	403/2726 14.7%	2778/29939 9.2%	PGAP3 XYLT1 CWH43 GABPB1 ELK3 NSDHL LIPC ZMIZ1 CREB3L1 ZXDC PRKAB2 MEF2C PRKCB REV1 RFX3 QTRTD1 ADCY9 VOPP1 TBPL1 ATF7 ASF1B CTBP2 TARSL2 PADI6 HSD11B1 CYB5R1 LDHD ST3GAL5 ZFP184 ATG7 FDFT1 SDR42E1 B3GALNT1 CREBBP JUN NR2F1 MTHFR PBX4 NR1D1 PBX1 ST18 DHFR QARS TRIP6 NMT1 MMS19 FARSA ADA LIN54 BTG2 ELL TCF20 EFCAB6 HIF3A MED15 ING2 CHAF1A SMPD1 RARS B3GALT2 ZFP120 EMB ENOPH1 TEAD2 ZIK1 CHST8 CHST9…
23034	intracellular signaling pathway	1.5223e-22	8.452e-21	174/2726 6.3%	890/29939 2.9%	DGKE RASL11B RAB3D STMN2 TRP63 CBLB KNDC1 STMN4 RXFP2 RAPGEFL1 CTGF EDNRA SYNGAP1 STMN1 ADORA1 MAP3K5 TRIM23 PDK1 RGS7 MAP2K3 UNC13B WSB2 PRKCB PRKCE HGF DAPK2 DGKZ TIAM2 ERN1 ADCY9 RAB31 RAB36 MADD PGR ULK1 RAB39 CDC42SE1 CDS1 GNAZ RRAD NPR3 AGAP2 TWF2 CACNA1D RASAL1 ADRB1 ADRB2 NLK KALRN PRKCZ RASGRP1 RLF CRHR1 RASGRP4 RHOBTB1 RAP1B SOCS2 ABR SDCBP RACGAP1 INPP5D RSU1 MAP2K6 DRD5 BRAP SMAD2 RAS…
33036	macromolecule localization	1.7271e-22	9.5079e-21	174/2726 6.3%	891/29939 2.9%	ATP8A2 ATP8A1 ARL6IP1 GOLT1B RAB3D PITPNB IPO5 EIF4ENIF1 LIPC CFL1 PALM ADORA1 VPS35 NRCAM KPNA4 KPNA2 KPNA3 AP2M1 KPNA1 SEC63 NUP214 CADPS2 MORC3 STARD4 ACSL1 VPS33A COG3 SPNS2 CASK ACSL5 ACSL4 SYTL2 CACNB1 DOPEY2 RAB31 RAB36 SLCO2A1 AAGAB KDELR2 RAB39 RIN2 STAM2 BLZF1 STX1A OSBP2 GRIA2 SEH1L SAR1A STXBP4 STXBP1 MTTP STXBP2 LIN7A VPS26A NMD3 LIN7C LIN7B SNX4 SYNGR1 GRIN2A SCFD2 NPC1L1 GRPEL2 VTI…
31326	regulation of cellular biosynthetic process	1.7637e-22	9.6276e-21	345/2726 12.6%	2274/29939 7.5%	HDAC10 MAML2 GABPB1 IKZF4 RXFP2 ELK3 DCAF6 ELK4 PNN EDNRA TBK1 ZMIZ1 CREB3L1 SPATA24 ZXDC DPF1 EPC2 SOX5 MEF2C PRKCB CIRBP RFX3 ACSL5 EBF2 HCFC1 OVOL2 ADCY9 SDPR VOPP1 TBPL1 ATF7 TRIB1 ZFPM2 ASF1B CTBP2 TSHZ3 MYCBP2 TSHZ2 NLK CRHR1 MIER3 INPP5D HIVEP3 ZFP184 HIVEP2 SCAI BANP WWTR1 CREBBP JUN NR2F1 CELA1 PBX4 NR1D1 PBX1 ST18 CPEB1 PKIA ID2 TRIP6 PAF1 MMS19 RCOR2 CPEB2 RCOR1 CDKN1C LIN54 CSRNP1 CSR…
6139	nucleobase, nucleoside, nucleotide and nucleic acid metabolic process	1.8912e-22	1.0238e-20	395/2726 14.4%	2711/29939 9.0%	GABPB1 ELK3 LSM11 LIPC PPP4R2 ZMIZ1 CREB3L1 ZXDC MEF2C PRKCB REV1 RFX3 QTRTD1 ADCY9 VOPP1 TBPL1 ATF7 ASF1B EXD2 CTBP2 TARSL2 PRKDC AGAP2 LDHA KCNQ1OT1 LDHD ZFP184 ATRIP CREBBP JUN ABCA4 NR2F1 PBX4 NR1D1 PBX1 ST18 DHFR CPEB1 PPFIBP2 TDP2 TRIP6 MMS19 FARSA RAD18 ADA LIN54 SMG1 BTG2 ELL TCF20 EFCAB6 HIF3A MED15 ING2 CHAF1A RARS ZFP120 EMB TEAD2 ZIK1 HELLS FOS DYNLL1 SIRT1 MED23 MTF1 CINP DPYD RARA Z…
6812	cation transport	2.6753e-22	1.4363e-20	124/2726 4.5%	541/29939 1.8%	KCNG1 KCNG2 TFRC SLC8A1 ELK3 SLC8A2 CTGF TMEM38A SLC39A1 KCNH1 KCNH3 KCNH5 KCNH6 KCNK10 SLC30A3 KCNH7 PRKCB SLC30A2 CACNA2D1 SLC30A4 SLC11A2 SLC6A13 TSC1 ATP1B2 KCTD3 KCTD4 CACNB1 SCN10A CACNB3 SLC9A5 STIM1 KCNQ1 SCN8A SCNN1A SLC9A9 KCTD13 KCNQ5 KCTD15 SLC22A4 CHRNA1 GPM6A SLC41A2 SLC22A1 CACNA1B SLC1A2 CACNA1A ITPR2 CACNA1D CORO1A CACNA1E CACNA1H CACNA1G SLC5A5 CACNA1I KCNV1 GRIN2A KCNN1 KCNMB4 …
65009	regulation of molecular function	3.4603e-22	1.8424e-20	170/2726 6.2%	867/29939 2.8%	DGKE CSF1 SERPINE2 ARHGDIG KNDC1 RXFP2 CTGF RGS4 EDNRA SYNGAP1 PALM ADORA1 SBF1 TBC1D22A MAP3K5 RGS7 AGFG1 MAP2K3 MEF2C CACNA2D1 HGF TSC1 DGKZ CDC25B TOM1L1 TIAM2 CACNB1 ADCYAP1 ACAP2 CACNB3 ADCY9 PRKAR1B MADD TBC1D24 PLAA AMPH TRIB1 GNAZ LXN DIABLO NPR3 CACNA1B AGAP2 CACNA1A CACNA1D FBLN1 ADRB1 TNFRSF11A ABHD5 ADRB2 ARHGAP15 CACNA1E PRKCZ RLF CACNA1H CRHR1 CACNA1G RIC8A CACNA1I ABR PRKAR2A PDGFC…
46914	transition metal ion binding	5.0393e-22	2.6614e-20	255/2726 9.3%	1532/29939 5.1%	FAAH CBLB ZDHHC8 IKZF4 ZDHHC4 ZFYVE26 RNF115 HERC2 ZFYVE27 RNF114 TDO2 ZMIZ1 ZXDC DPF1 BSN TRIM23 AGFG1 PRKCB SLC11A2 YOD1 QTRTD1 OVOL2 CYP39A1 ATF7 IDO2 ZFPM2 RIN2 MTMR3 TSHZ3 MYCBP2 TSHZ2 AGAP2 MTMR4 PRKCZ ADAMTS10 GRIN2A ADAMTS13 ADAMTS18 VPS8 HIVEP3 ZFP184 HIVEP2 ZBTB7C ZRANB3 BRAP CREBBP NR2F1 MICAL2 NR1D1 GRIN2B ST18 MEX3B TRIP6 RAD18 INTS12 ZFAND2A SUV39H1 TGFB1I1 TCF20 LIMD1 PEPD SH3RF1 L…
31175	neuron projection development	1.3744e-21	7.2001e-20	80/2726 2.9%	274/29939 0.9%	ROBO2 NRP1 TOP2B AREG ACTB UCHL1 SYNGAP1 BOC STMN1 NEFL NRCAM FEZF2 EPHB2 EPHB3 EPHA4 EPHA7 UNC5A DSCAM SLC11A2 OMG LMTK2 TBR1 ETV1 LIFR RTN4RL2 ACSL4 SYP SDCBP2 GAP43 ALS2 RTN4RL1 NUMB ULK1 CD44 GAS7 RTN4R NUMBL NRN1 NOTCH1 ATL1 STXBP1 MYCBP2 CACNA1A ADCY1 EFNA5 KALRN MAPK8 PAK1 SLITRK1 MAP2 NTF3 SLIT1 PTK2B SLIT3 APBB2 PIP5K1C STX3 SLIT2 APBB1 CTNNA2 ATG7 NTNG1 NTNG2 LINGO1 TGFB2 BDNF WNT7B DTN…
5794	Golgi apparatus	2.1407e-21	1.1125e-19	148/2726 5.4%	721/29939 2.4%	SLC35B3 GALNT12 FAAH GOLT1B PGAP3 SLC35B1 PITPNB SPPL2B UXS1 CLSTN1 XYLT2 STMN2 XYLT1 CTGF NDST3 PTGFRN WLS TRIM23 CSGALNACT1 UNC13B SCARA3 FBXW7 CSGALNACT2 COG3 ENTPD6 ADAM10 SDCBP2 TPST2 RAB36 EMID1 BLZF1 NOTCH1 NECAB3 SAR1A CABP7 FUT10 MTTP TMEM59L PKMYT1 PLD1 RASGRP1 CRHR1 GOLGA7B DPP4 NCSTN PRRC1 VTI1A ST3GAL5 ST8SIA5 MAP6 IGFBP6 AP1M2 ARSB WNT4 SEC16B B3GALNT1 PRNP RABGAP1L TGFB2 NDFIP1 CAV…
32990	cell part morphogenesis	2.7689e-21	1.4275e-19	76/2726 2.7%	254/29939 0.8%	ROBO2 NRP1 TOP2B ACTB UCHL1 BOC STMN1 NEFL NRCAM FEZF2 EPHB2 EPHB3 EPHA4 EPHA7 UNC5A DSCAM SLC11A2 OMG LMTK2 TBR1 ETV1 LIFR RTN4RL2 SYP GAP43 IFT88 ALS2 RTN4RL1 NUMB ULK1 GAS7 RTN4R LAMA5 NUMBL NRN1 NOTCH1 ATL1 STXBP1 MYCBP2 PCDH15 CACNA1A RSPH9 ADCY1 EFNA5 KALRN PAK1 SLITRK1 NTF3 SLIT1 SLIT3 APBB2 PIP5K1C SLIT2 APBB1 CTNNA2 PCNT NTNG1 NTNG2 WWTR1 TGFB2 BDNF WNT7B DTNBP1 CCK SEMA4F PTK2 SNAP91 DC…
32991	macromolecular complex	4.2061e-21	2.1514e-19	365/2726 13.3%	2492/29939 8.3%	WDSUB1 HDAC10 ARL6IP1 ACTB CDC20 PSMD8 PNN PSMD6 HERC2 LSM11 LIPC RAVER2 CDC27 STMN1 DPF1 FBXO6 IL12A KIF21B B2M PDK1 NUP214 PRKAB2 CACNA2D1 CSNK2A2 CIRBP CDC40 MYL4 SCN10A PRKAR1B KCNQ1 PSME4 KCTD13 ATF7 KCNQ5 KIF20B KCTD15 STX1A H2-D1 SEH1L PAXIP1 PRKDC TTYH1 STXBP1 SDC3 MYCBP2 STXBP2 COPS7B PIK3R2 VPS26A AAAS SKA3 PRKCZ GRIN2A MAP2 PRKAR2A KCNMB4 MAP6 STXBP5 PSMF1 HIVEP2 MAP9 ATP6V1C2 ATP6V0A1…
43228	non-membrane-bounded organelle	5.3644e-21	2.7013e-19	284/2726 10.4%	1799/29939 6.0%	SMC4 ACTB NUBP2 CDC20 PPP4R2 CDC27 STMN1 KIF21B BSN SYNPO ACTN3 PRKCB MYL4 IFT88 BIN3 RIN1 KIF20B NBL1 STX1A ASF1B CDC42SE1 SEH1L GYPC PADI6 MYCBP2 PCDH15 TWF2 TWF1 RTF1 MST1R SKA3 ACTR3B KALRN GRIN2A RACGAP1 MAP2 SYMPK MAP6 CEP192 CEP76 MAP9 CEP78 CREBBP RCC2 MICAL2 PBX4 GRIN2B PTK2 SNAP91 CABYR PARVG ID2 TRIP6 RAD18 CDC42SE2 ATR LIN54 TOP2B RYR2 AHCTF1 ARF1 CETN2 SUV39H1 TGFB1I1 KRT20 JPH1 KIF1…
43232	intracellular non-membrane-bounded organelle	5.3644e-21	2.7013e-19	284/2726 10.4%	1799/29939 6.0%	SMC4 ACTB NUBP2 CDC20 PPP4R2 CDC27 STMN1 KIF21B BSN SYNPO ACTN3 PRKCB MYL4 IFT88 BIN3 RIN1 KIF20B NBL1 STX1A ASF1B CDC42SE1 SEH1L GYPC PADI6 MYCBP2 PCDH15 TWF2 TWF1 RTF1 MST1R SKA3 ACTR3B KALRN GRIN2A RACGAP1 MAP2 SYMPK MAP6 CEP192 CEP76 MAP9 CEP78 CREBBP RCC2 MICAL2 PBX4 GRIN2B PTK2 SNAP91 CABYR PARVG ID2 TRIP6 RAD18 CDC42SE2 ATR LIN54 TOP2B RYR2 AHCTF1 ARF1 CETN2 SUV39H1 TGFB1I1 KRT20 JPH1 KIF1…
44463	cell projection part	5.5976e-21	2.7971e-19	87/2726 3.1%	321/29939 1.0%	GABRB3 ROBO2 YWHAE PCSK1 CHRM1 FKBP15 CETN2 STMN2 GRIK4 HTR2A SLC8A1 PTPRF SLC8A2 SYNE1 SYNGAP1 GRM7 BOC ADORA1 TIMP2 NEFL NEFM SYNPO ERC2 LZTS1 SLC18A2 DSCAM PRKCB TPM3 TSC1 PRSS12 ADCYAP1 IFT88 ALS2 SCN8A KCNMA1 EFHC1 MAPRE1 GRIA2 DCTN2 LAMA2 TTYH1 MTTP CACNA1B SLC1A2 RSPH9 DNAH9 KLC1 ADCY6 CRHR1 STRN4 MAPK8 GRIN2A PAK1 GRK2 MAP2 PODXL PTK2B MAPK1 MBP STX3 APBB1 TRPM6 GRIA3 DRD5 SNCA PRPH PTPRN…
5216	ion channel activity	6.5624e-21	3.2541e-19	91/2726 3.3%	346/29939 1.1%	KCNG1 GABRB3 RYR1 KCNG2 RYR2 GABRB1 KCNK9 KCNC4 GRIK4 PKD1 ELK3 KCNT2 TMEM38A CNGA4 KCNH1 TRPC7 KCNH3 GRID2 TRPC5 KCNH5 KCNH6 KCNK10 KCNH7 ABCC8 CACNA2D1 TRPC1 NAV2 KCTD3 KCTD4 CACNB1 SCN10A CACNB3 KCNQ1 SCN8A SCNN1A KCNMA1 KCTD13 KCNQ5 KCTD15 CHRNA1 GRIA2 GPM6A TTYH1 CACNA1B CACNA1A ITPR2 CACNA1D PKD1L3 CACNA1E CLCN2 CACNA1H CACNA1G CACNA1I KCNV1 GRIN2A KCNN1 KCNMB4 ANO10 SCN7A KCNN2 TRPM7 ASIC2…
5261	cation channel activity	7.6533e-21	3.7663e-19	73/2726 2.6%	241/29939 0.8%	KCNG1 RYR1 KCNG2 RYR2 KCNK9 KCNC4 PKD1 ELK3 KCNT2 TMEM38A CNGA4 KCNH1 TRPC7 KCNH3 TRPC5 KCNH5 KCNH6 KCNK10 KCNH7 ABCC8 CACNA2D1 TRPC1 NAV2 KCTD3 KCTD4 CACNB1 SCN10A CACNB3 KCNQ1 SCN8A SCNN1A KCNMA1 KCTD13 KCNQ5 KCTD15 CHRNA1 GPM6A CACNA1B CACNA1A ITPR2 CACNA1D CACNA1E CACNA1H CACNA1G CACNA1I KCNV1 GRIN2A KCNN1 KCNMB4 SCN7A KCNN2 TRPM7 ASIC2 TRPM6 CACNG3 TRPM3 KCNF1 KCNJ6 TRPA1 KCNB1 KCNB2 KCNIP3 …
44249	cellular biosynthetic process	8.5192e-21	4.161e-19	386/2726 14.1%	2688/29939 8.9%	PGAP3 XYLT1 CWH43 GABPB1 ELK3 LIPC ZMIZ1 CREB3L1 ZXDC PRKAB2 MEF2C PRKCB REV1 RFX3 QTRTD1 ADCY9 VOPP1 TBPL1 ATF7 ASF1B CTBP2 TARSL2 PADI6 HSD11B1 LDHD ST3GAL5 ZFP184 ATG7 FDFT1 B3GALNT1 CREBBP JUN NR2F1 MTHFR PBX4 NR1D1 PBX1 ST18 DHFR QARS TRIP6 NMT1 MMS19 FARSA ADA LIN54 BTG2 ELL TCF20 EFCAB6 HIF3A MED15 ING2 CHAF1A SMPD1 RARS B3GALT2 ZFP120 EMB ENOPH1 TEAD2 ZIK1 CHST8 HELLS ELOVL2 FOS DYNLL1 SI…
48812	neuron projection morphogenesis	8.8018e-21	4.2669e-19	68/2726 2.4%	214/29939 0.7%	ROBO2 NRP1 TOP2B ACTB UCHL1 BOC STMN1 NEFL NRCAM FEZF2 EPHB2 EPHB3 EPHA4 EPHA7 UNC5A DSCAM SLC11A2 OMG LMTK2 TBR1 ETV1 LIFR RTN4RL2 SYP GAP43 ALS2 RTN4RL1 NUMB ULK1 GAS7 RTN4R NUMBL NRN1 NOTCH1 ATL1 STXBP1 MYCBP2 CACNA1A ADCY1 EFNA5 KALRN PAK1 SLITRK1 NTF3 SLIT1 SLIT3 APBB2 PIP5K1C SLIT2 APBB1 CTNNA2 NTNG1 NTNG2 TGFB2 BDNF WNT7B DTNBP1 CCK SEMA4F PTK2 SNAP91 DCLK1 EXT1 KLF7 CXCL12 CDK5 LHX2 NEURO…
8324	cation transmembrane transporter activity	1.5323e-20	7.3734e-19	109/2726 3.9%	465/29939 1.5%	KCNG1 KCNG2 TFRC SLC8A1 ELK3 SLC8A2 TMEM38A SLC39A1 KCNH1 KCNH3 KCNH5 KCNH6 KCNK10 SLC30A3 KCNH7 SLC30A2 CACNA2D1 SLC6A15 SLC30A4 SLC11A2 SLC6A13 ATP1B2 KCTD3 KCTD4 CACNB1 SCN10A CACNB3 SLC9A5 KCNQ1 SCN8A SCNN1A SLC9A9 KCTD13 KCNQ5 KCTD15 SLC22A4 CHRNA1 GPM6A SLC41A2 SLC22A1 CACNA1B SLC1A2 CACNA1A ITPR2 CACNA1D CACNA1E CACNA1H CACNA1G SLC5A5 CACNA1I KCNV1 GRIN2A KCNN1 KCNMB4 KCNN2 TRPM7 ASIC2 TRP…
30425	dendrite	1.8575e-20	8.8723e-19	74/2726 2.7%	250/29939 0.8%	PCSK1 CHRM1 CPNE6 GRIK4 TRP63 KNDC1 HTR2A PTPRK SLC8A1 SLC8A2 SYNE1 RBM3 TRIM9 SYNGAP1 GRM7 ADORA1 SYNPO LZTS1 EPHA7 HGF CASK SDCBP2 PRSS12 SREBF2 ALS2 NOV SCN8A RARA MET GRIA2 LAMA2 CAMK2A CACNA1B SLC1A2 CACNA1A CRMP1 ADRB2 CLCN2 CACNA1H CRHR1 STRN4 CACNA1G MAPK8 GRIN2A PAK1 GRK2 GRK4 MAP2 MAPK1 APBB1 GRIA3 KCNF1 KCNJ6 UBE2I CADM1 NEGR1 KCNB1 SORT1 WFS1 KCNIP4 DTNBP1 CCK GRIN2B PLXDC1 ADCY10 P2R…
5783	endoplasmic reticulum	2.6325e-20	1.2482e-18	163/2726 5.9%	850/29939 2.8%	TOR2A FAAH ARL6IP1 PGAP3 SLC35B1 CLSTN1 XYLT2 XYLT1 TMEM97 LCLAT1 FADS3 FADS2 CREB3L1 ADORA1 PTGFRN TMEM38A PIP4K2C MFSD2A CAR4 TMEM8B SEC63 SCARA3 DGAT2 ALG6 RSAD2 FBXW7 ACSL1 CACNA2D1 ENTPD5 SHISA5 ALG13 ACSL5 SHISA3 ACSL4 ALG1 SDCBP2 CYP39A1 ERN1 CACNB1 ALDH3A2 MINPP1 OLFM1 STIM1 KDELR2 ERP27 EMID1 CDS1 RTN1 NECAB3 SAR1A MGST3 MTTP SEL1L ITPR2 PKMYT1 PLD1 RASGRP1 PLD3 HSD11B1 DPP4 NCSTN DDRGK1…
30424	axon	4.6848e-20	2.2053e-18	70/2726 2.5%	231/29939 0.7%	GABRB3 ROBO2 YWHAE NRP1 PCSK1 CHRM1 FKBP15 CPNE6 GRIK4 DBH PTPRK ACTB GRM2 UCHL1 GRM7 BOC ADORA1 NEFL NEFM NRCAM SLC18A2 DSCAM NPY1R PRSS12 ADCYAP1 SCN10A GAP43 ALS2 NOV SCN8A KCNMA1 GRIA2 MTPN TTYH1 NTM SDC3 MYCBP2 CACNA1B SLC1A2 ITPR2 ADRB2 KLC1 CRHR1 MAPK8 GRIN2A PAK1 GRK2 PTK2B MAPK1 MBP CTNNA2 NCAM2 GRIA3 SNCA PRPH KCNJ6 TGFB2 PTPRN2 CADM1 HTR1A DTNBP1 CCK SYNJ2 GRIN2B ESR1 ADCY10 MYO1C P2RX…
22838	substrate-specific channel activity	5.2436e-20	2.4505e-18	91/2726 3.3%	356/29939 1.1%	KCNG1 GABRB3 RYR1 KCNG2 RYR2 GABRB1 KCNK9 KCNC4 GRIK4 PKD1 ELK3 KCNT2 TMEM38A CNGA4 KCNH1 TRPC7 KCNH3 GRID2 TRPC5 KCNH5 KCNH6 KCNK10 KCNH7 ABCC8 CACNA2D1 TRPC1 NAV2 KCTD3 KCTD4 CACNB1 SCN10A CACNB3 KCNQ1 SCN8A SCNN1A KCNMA1 KCTD13 KCNQ5 KCTD15 CHRNA1 GRIA2 GPM6A TTYH1 CACNA1B CACNA1A ITPR2 CACNA1D PKD1L3 CACNA1E CLCN2 CACNA1H CACNA1G CACNA1I KCNV1 GRIN2A KCNN1 KCNMB4 ANO10 SCN7A KCNN2 TRPM7 ASIC2…
51649	establishment of localization in cell	1.1138e-19	5.1679e-18	127/2726 4.6%	600/29939 2.0%	SERPINE2 ARL6IP1 RAB3D IPO5 CTGF CFL1 ADORA1 KPNA4 KPNA2 KPNA3 AP2M1 KPNA1 NUP214 UNC13B CADPS2 VPS33A COG3 ADAM10 CASK SDCBP2 SYTL2 CACNB1 RAB31 STAM2 BLZF1 STX1A LY6E SAR1A STXBP4 STXBP1 STXBP2 CACNA1B AGAP2 LTBP4 CACNA1A ILDR2 LIN7A VPS26A NMD3 LIN7C AAAS KLC1 LIN7B PRKCZ SYNGR1 SCFD2 GRPEL2 VTI1A STXBP5 AP1M2 EXPH5 SMAD2 SYT4 MGEA5 ANKRD27 BDNF HPS1 PTK2 SNAP91 PEX5L NBEA CDK5 GIPC1 YWHAE DOC…
51641	cellular localization	1.3453e-19	6.1707e-18	135/2726 4.9%	658/29939 2.1%	SERPINE2 ARL6IP1 RAB3D IPO5 CTGF CFL1 ADORA1 KPNA4 KPNA2 KPNA3 AP2M1 KPNA1 NUP214 UNC13B CADPS2 MORC3 VPS33A COG3 ADAM10 CASK SDCBP2 SYTL2 CACNB1 RAB31 KDELR2 STAM2 BLZF1 STX1A LY6E SAR1A STXBP4 STXBP1 STXBP2 CACNA1B AGAP2 LTBP4 CACNA1A ILDR2 LIN7A VPS26A NMD3 LIN7C AAAS KLC1 LIN7B PRKCZ SYNGR1 SCFD2 GRPEL2 VTI1A PMAIP1 STXBP5 AP1M2 EXPH5 SMAD2 SYT4 MGEA5 ANKRD27 BDNF CAV1 HPS1 SYNJ2 PTK2 SNAP91 …
9893	positive regulation of metabolic process	1.3489e-19	6.1707e-18	169/2726 6.1%	909/29939 3.0%	MAML2 TRP63 CBLB RORB GABPB1 ETS2 RXFP2 CTGF DCAF6 EDNRA TBK1 ZMIZ1 ADORA1 SOX5 MYLIP MEF2C HGF CASK ACSL5 EBF2 TBR1 POU3F1 GTF2F1 POU3F2 GTF2F2 HCFC1 OVOL2 NPAS4 TOM1L1 ADCYAP1 IFT88 SDPR DOK7 PGR TRIB1 ZFPM2 NOTCH1 CBFB H2-M3 AGAP2 ADRB1 ABHD5 ADRB2 RLF NPAS2 NEUROD1 HRH1 HIVEP3 CAMTA2 ATG7 WNT3 DRD5 WNT4 SMAD2 MGEA5 WWTR1 CREBBP JUN WNT10A NDFIP1 SMAD3 GLMN NR2F1 CELA1 PBX4 POU2F3 ESR1 PBX1 BM…
8104	protein localization	1.559e-19	7.082e-18	147/2726 5.3%	746/29939 2.4%	ARL6IP1 GOLT1B RAB3D IPO5 EIF4ENIF1 CFL1 PALM ADORA1 VPS35 NRCAM KPNA4 KPNA2 KPNA3 AP2M1 KPNA1 SEC63 NUP214 CADPS2 MORC3 VPS33A COG3 CASK SYTL2 CACNB1 DOPEY2 RAB31 RAB36 AAGAB KDELR2 RAB39 RIN2 STAM2 BLZF1 STX1A GRIA2 SEH1L SAR1A STXBP4 STXBP1 MTTP STXBP2 LIN7A VPS26A NMD3 LIN7C LIN7B SNX4 SYNGR1 GRIN2A SCFD2 GRPEL2 VTI1A PMAIP1 STXBP5 ATG7 SLC15A4 AP1M2 RAB11FIP4 EXPH5 SEC16B MGEA5 CAV1 HPS1 DHC…
6996	organelle organization	1.6567e-19	7.4734e-18	184/2726 6.7%	1026/29939 3.4%	FHOD3 DCLRE1A DCLRE1C HDAC10 SERPINE2 KDM1B ZWILCH CCNF TESK2 BUB1B SMC4 CDC20 TUBB5 CDC27 TEKT1 CFL1 PALM STMN1 CAPN3 SIRPA KMT5B EPC2 OIP5 KNTC1 SYNPO CSRP2BP AGFG1 CXADR PRKCB ATG9A LIG4 CDC25B XRN1 FANCD2 TBPL1 ANAPC5 KIF20B NBL1 BLZF1 TSPYL5 ASF1B SEH1L PRKDC TUBGCP2 STXBP1 PDGFB AGAP2 PCDH15 PDGFA HTRA2 SKA3 CORO1A PRKCZ MAP2 GRPEL2 PMAIP1 ABL2 CEP192 TRPM7 SMYD3 VILL TPPP ATG7 SAC3D1 MAP9 …
31982	vesicle	2.6913e-19	1.2057e-17	124/2726 4.5%	585/29939 1.9%	CRCP TFRC SERPINE2 ATP8A1 RAB3D STMN2 PLAT ZDHHC8 IBSP LAMP1 SLC39A1 AP2M1 WLS PDK1 AGFG1 CADPS2 SLC30A3 SLC30A2 SLC30A4 NPY1R SDCBP2 SYTL2 ADAM15 BIN1 KCNQ1 AMPH ULK1 SCG3 STX1A GRIA2 GGNBP2 NOTCH1 MTTP PLD1 KLC1 CORO1A CUZD1 CRHR1 SYNGR1 RACGAP1 VTI1A ABL2 NPTX1 SKIL AP1M2 ATP6V0A1 SYT5 SYT4 TGFB2 PTPRN2 CADM1 BDNF CAV1 ABCA3 HPS1 SYT9 GRIN2B SYT7 SNAP91 BMP3 PAN3 BMP1 GIPC1 DMXL2 PI4KA CPE PCS…
45184	establishment of protein localization	3.6754e-19	1.6353e-17	133/2726 4.8%	651/29939 2.1%	ARL6IP1 GOLT1B RAB3D IPO5 EIF4ENIF1 CFL1 ADORA1 VPS35 KPNA4 KPNA2 KPNA3 AP2M1 KPNA1 SEC63 NUP214 CADPS2 VPS33A COG3 CASK SYTL2 CACNB1 DOPEY2 RAB31 RAB36 AAGAB KDELR2 RAB39 RIN2 STAM2 BLZF1 STX1A GRIA2 SEH1L SAR1A STXBP4 STXBP1 MTTP STXBP2 LIN7A VPS26A NMD3 LIN7C LIN7B SNX4 SYNGR1 SCFD2 GRPEL2 VTI1A STXBP5 ATG7 SLC15A4 AP1M2 RAB11FIP4 EXPH5 SEC16B MGEA5 HPS1 FAM160A2 KIF18A NASP NBEA CDK5 HOOK1 GI…
48666	neuron development	5.2556e-19	2.3225e-17	89/2726 3.2%	355/29939 1.1%	CDKN1C ROBO2 NRP1 TOP2B RORB AREG ACTB UCHL1 SYNGAP1 BOC STMN1 NEFL NRCAM FEZF2 EPHB2 EPHB3 EPHA4 EPHA7 UNC5A DSCAM SLC11A2 OMG LMTK2 TBR1 ETV1 LIFR RTN4RL2 ACSL4 SYP SDCBP2 GAP43 ALS2 RTN4RL1 NUMB ULK1 CD44 GAS7 RTN4R NUMBL NRN1 NOTCH1 ATL1 STXBP1 MYCBP2 PCDH15 CACNA1A HTRA2 ADCY1 EFNA5 KALRN NEUROD2 MAPK8 PAK1 SLITRK1 MAP2 NTF3 SLIT1 PTK2B SLIT3 APBB2 HES1 PIP5K1C STX3 SLIT2 APBB1 CTNNA2 ATG7 N…
22803	passive transmembrane transporter activity	5.5941e-19	2.4389e-17	91/2726 3.3%	368/29939 1.2%	KCNG1 GABRB3 RYR1 KCNG2 RYR2 GABRB1 KCNK9 KCNC4 GRIK4 PKD1 ELK3 KCNT2 TMEM38A CNGA4 KCNH1 TRPC7 KCNH3 GRID2 TRPC5 KCNH5 KCNH6 KCNK10 KCNH7 ABCC8 CACNA2D1 TRPC1 NAV2 KCTD3 KCTD4 CACNB1 SCN10A CACNB3 KCNQ1 SCN8A SCNN1A KCNMA1 KCTD13 KCNQ5 KCTD15 CHRNA1 GRIA2 GPM6A TTYH1 CACNA1B CACNA1A ITPR2 CACNA1D PKD1L3 CACNA1E CLCN2 CACNA1H CACNA1G CACNA1I KCNV1 GRIN2A KCNN1 KCNMB4 ANO10 SCN7A KCNN2 TRPM7 ASIC2…
15267	channel activity	5.5941e-19	2.4389e-17	91/2726 3.3%	368/29939 1.2%	KCNG1 GABRB3 RYR1 KCNG2 RYR2 GABRB1 KCNK9 KCNC4 GRIK4 PKD1 ELK3 KCNT2 TMEM38A CNGA4 KCNH1 TRPC7 KCNH3 GRID2 TRPC5 KCNH5 KCNH6 KCNK10 KCNH7 ABCC8 CACNA2D1 TRPC1 NAV2 KCTD3 KCTD4 CACNB1 SCN10A CACNB3 KCNQ1 SCN8A SCNN1A KCNMA1 KCTD13 KCNQ5 KCTD15 CHRNA1 GRIA2 GPM6A TTYH1 CACNA1B CACNA1A ITPR2 CACNA1D PKD1L3 CACNA1E CLCN2 CACNA1H CACNA1G CACNA1I KCNV1 GRIN2A KCNN1 KCNMB4 ANO10 SCN7A KCNN2 TRPM7 ASIC2…
48667	cell morphogenesis involved in neuron differentiation	5.8812e-19	2.547e-17	64/2726 2.3%	207/29939 0.6%	ROBO2 NRP1 TOP2B ACTB UCHL1 BOC STMN1 NEFL NRCAM FEZF2 EPHB2 EPHB3 EPHA4 EPHA7 UNC5A DSCAM SLC11A2 LMTK2 TBR1 ETV1 RTN4RL2 SYP GAP43 ALS2 RTN4RL1 NUMB ULK1 RTN4R NUMBL NRN1 NOTCH1 ATL1 STXBP1 MYCBP2 PCDH15 CACNA1A ADCY1 EFNA5 KALRN SLITRK1 NTF3 SLIT1 SLIT3 APBB2 HES1 PIP5K1C SLIT2 APBB1 CTNNA2 NTNG1 NTNG2 TGFB2 BDNF CCK SEMA4F PTK2 SNAP91 DCLK1 EXT1 KLF7 CXCL12 CDK5 LHX2 NEUROG2
50790	regulation of catalytic activity	6.0506e-19	2.603e-17	145/2726 5.3%	742/29939 2.4%	DGKE CSF1 SERPINE2 ARHGDIG KNDC1 RXFP2 CTGF RGS4 EDNRA SYNGAP1 PALM ADORA1 SBF1 TBC1D22A MAP3K5 RGS7 AGFG1 MAP2K3 HGF TSC1 DGKZ CDC25B TOM1L1 TIAM2 ADCYAP1 ACAP2 ADCY9 PRKAR1B MADD TBC1D24 PLAA AMPH TRIB1 GNAZ LXN DIABLO NPR3 AGAP2 FBLN1 ADRB1 ABHD5 ADRB2 ARHGAP15 PRKCZ RLF CRHR1 RIC8A ABR PRKAR2A PDGFC TBC1D14 A2M MAP2K6 DRD5 EIF2B3 RABGAP1L ANKRD27 PTPRN2 SMAD3 LRRN3 CAV1 HTR1A FBXO31 EFNA1 PKI…
30054	cell junction	1.0593e-18	4.5272e-17	111/2726 4.0%	504/29939 1.6%	CYFIP2 CHRM1 CLSTN1 FAIM2 PVR PNN CDH2 HOMER3 BSN SYNPO LZTS1 MAGI1 UNC13B CADPS2 CXADR SLC30A3 STARD8 SDCBP2 TANC1 ADAM15 DOK7 PKP2 AMPH STX1A CHRNA1 GRIA2 CTBP2 LIN7A LIN7C LIN7B PRKCZ DPP4 SYNGR1 GRIN2A NPHP1 SYMPK PIP5K1C GRIA3 SYT5 SYT4 CDSN CADM1 CAV1 SYT9 GRIN2B PTK2 SYT7 LRFN2 ARHGAP32 CPEB1 OCLN DLG1 PTPRC NBEA PARVG DLG4 DMXL2 TRIP6 SCN2A ADA GABRB3 GABRB1 DOC2A TGFB1I1 GRIK4 NRGN CLDN2…
902	cell morphogenesis	1.1936e-18	5.0462e-17	85/2726 3.1%	334/29939 1.1%	ROBO2 NRP1 TOP2B COL18A1 HMGB1 ACTB UCHL1 BOC STMN1 NEFL NRCAM FEZF2 EPHB2 EPHB3 EPHA4 EPHA7 UNC5A DSCAM HGF SLC11A2 OMG LMTK2 TBR1 ETV1 LIFR RTN4RL2 SYP GAP43 IFT88 ADAM15 ALS2 RTN4RL1 NUMB ULK1 GAS7 RTN4R LAMA5 NUMBL NRN1 NOTCH1 ATL1 STXBP1 MYCBP2 PCDH15 CACNA1A RSPH9 ADCY1 EFNA5 KALRN PAK1 SLITRK1 NTF3 SLIT1 SLIT3 APBB2 HES1 PIP5K1C SLIT2 APBB1 CTNNA2 PCNT WNT4 NTNG1 NTNG2 WWTR1 TGFB2 BDNF WNT…
32989	cellular component morphogenesis	1.1963e-18	5.0462e-17	91/2726 3.3%	372/29939 1.2%	ROBO2 NRP1 TOP2B COL18A1 HMGB1 ACTB UCHL1 BOC STMN1 NEFL CAPN3 NRCAM FEZF2 EPHB2 EPHB3 AGFG1 MYBPC3 EPHA4 EPHA7 UNC5A DSCAM HGF SLC11A2 OMG LMTK2 TBR1 ETV1 LIFR RTN4RL2 SYP GAP43 IFT88 ADAM15 ALS2 RTN4RL1 TNNT2 NUMB TBPL1 ULK1 GAS7 RTN4R LAMA5 NUMBL NRN1 NOTCH1 ATL1 STXBP1 MYCBP2 PCDH15 CACNA1A RSPH9 ADCY1 EFNA5 KALRN PAK1 SLITRK1 NTF3 SLIT1 SLIT3 APBB2 HES1 PIP5K1C SLIT2 APBB1 CTNNA2 PCNT WNT4 N…
4674	protein serine/threonine kinase activity	1.7658e-18	7.4003e-17	95/2726 3.4%	400/29939 1.3%	DYRK3 SMG1 DYRK2 BMPR2 MAST4 MAST3 ULK4 TESK2 BUB1B STK19 KNDC1 PKD1 MYLK3 TBK1 EEF2K AKT3 MAP3K8 MAP3K6 MAP3K5 HTATIP2 PDK1 CDKL2 MAP2K3 PRKAB2 CDKL4 KSR1 PRKCB PRKCE DAPK2 CSNK2A2 CASK LMTK2 OXSR1 TGFBR1 GAK ERN1 OBSCN BC030499 MAPKAPK2 ULK1 CAMK1G CDKL1 CDS1 CAMK2D PRKAA2 PRKDC CAMK2A PKMYT1 ACVR1B NLK KALRN PRKCZ CAMKK1 MAPK8 PAK1 NUAK1 GRK2 MAPK7 STK35 GRK4 PAK7 MAPK1 TRPM7 MAP4K5 TRPM6 MARK…
51049	regulation of transport	2.0096e-18	8.3684e-17	112/2726 4.1%	515/29939 1.7%	SERPINE2 RAB3D SLC8A1 ELK3 EDNRA AKT3 ADORA1 SIRPA MAGI1 CADPS2 KCNH6 KCNH7 PRKCB CACNA2D1 NPY1R RFX3 ACSL5 SYTL2 CACNB1 ADCYAP1 SCN10A CACNB3 BIN1 KCNQ1 SCN8A KCNQ5 STX1A STXBP1 STXBP2 CACNA1B SLC1A2 CACNA1A CACNA1D TNFRSF11A ADRB2 CACNA1E PRKCZ CACNA1H CACNA1G CACNA1I GRIN2A GRK2 PACSIN3 ASIC2 SYT4 MGEA5 NMB TGFB2 CAV1 INHBB SYT9 GRIN2B PTK2 SYT7 SNAP91 ATP4A DLG1 CXCL12 CDK5 PKIA GNAQ CNTN1 FX…
15031	protein transport	3.0151e-18	1.2475e-16	130/2726 4.7%	645/29939 2.1%	ARL6IP1 GOLT1B RAB3D IPO5 EIF4ENIF1 CFL1 ADORA1 VPS35 KPNA4 KPNA2 KPNA3 AP2M1 KPNA1 SEC63 NUP214 CADPS2 VPS33A COG3 CASK SYTL2 CACNB1 DOPEY2 RAB31 RAB36 AAGAB KDELR2 RAB39 RIN2 STAM2 BLZF1 STX1A SEH1L SAR1A STXBP4 STXBP1 MTTP STXBP2 LIN7A VPS26A NMD3 LIN7C LIN7B SNX4 SYNGR1 SCFD2 GRPEL2 VTI1A STXBP5 ATG7 SLC15A4 AP1M2 RAB11FIP4 EXPH5 SEC16B MGEA5 HPS1 FAM160A2 KIF18A NASP NBEA CDK5 HOOK1 GIPC1 AR…
7409	axonogenesis	3.5044e-18	1.4408e-16	59/2726 2.1%	186/29939 0.6%	ROBO2 NRP1 TOP2B ACTB UCHL1 BOC STMN1 NEFL NRCAM FEZF2 EPHB2 EPHB3 EPHA4 EPHA7 UNC5A LMTK2 TBR1 ETV1 RTN4RL2 SYP GAP43 ALS2 RTN4RL1 NUMB ULK1 RTN4R NUMBL NRN1 NOTCH1 ATL1 STXBP1 MYCBP2 ADCY1 EFNA5 KALRN SLITRK1 NTF3 SLIT1 SLIT3 APBB2 PIP5K1C SLIT2 APBB1 CTNNA2 NTNG1 NTNG2 TGFB2 BDNF CCK SEMA4F PTK2 SNAP91 DCLK1 EXT1 KLF7 CXCL12 CDK5 LHX2 NEUROG2
23051	regulation of signaling process	5.0275e-18	2.054e-16	113/2726 4.1%	528/29939 1.7%	CSF1 SERPINE2 KNDC1 RGS4 SYNGAP1 CDH2 ADORA1 TBC1D22A MAP3K5 RGS7 AGFG1 MAGI1 MAP2K3 PRKCB RALGAPA2 HGF DGKZ TIAM2 ADCYAP1 ACAP2 OBSCN MADD TBC1D24 CDC42SE1 GRIA2 AGAP2 RASAL1 KALRN RASGRP1 RLF RASGRP4 SOCS2 ABR INPP5D TBC1D14 GRIA3 SCAI MAP2K6 RAP1GAP2 RABGAP1L UBE2I IQSEC2 LRRN3 CAV1 DDIT4L BRAF GRIN2B NET1 EFNA1 PEX5L PTPRC BCL6 CDK5 RGL1 ADA EDA ITGB3 RASGRF1 HTR2A FOXM1 ADRA1B SH3RF1 PTPRF R…
30182	neuron differentiation	5.5882e-18	2.2688e-16	103/2726 3.7%	460/29939 1.5%	KNDC1 RORB ACTB SYNGAP1 STMN1 NRCAM EPHB2 EPHB3 SOX5 EPHA4 EPHA7 UNC5A DSCAM SLC11A2 OMG LMTK2 TBR1 LIFR ACSL4 SDCBP2 POU3F2 ULK1 PPIA RTN4R NUMBL NRN1 NOTCH1 STXBP1 MYCBP2 PCDH15 CACNA1A HTRA2 BHLHE22 EFNA5 KALRN NEUROD2 MAP2 PIP5K1C ATG7 NTNG1 NTNG2 TGFB2 BDNF PTK2 SNAP91 DCLK1 EXT1 EFNA1 CXCL12 CDK5 LHX2 GNAQ ID2 CDKN1C ROBO2 NRP1 TOP2B BTG2 AREG UCHL1 BOC NEFL FEZF2 EMX1 ETV1 RTN4RL2 SYP TGFB…
10468	regulation of gene expression	7.2557e-18	2.9275e-16	322/2726 11.8%	2224/29939 7.4%	HDAC10 SERPINE2 MAML2 GABPB1 IKZF4 ELK3 DCAF6 ELK4 PNN TBK1 ZMIZ1 CREB3L1 SPATA24 ZXDC DPF1 EPC2 SOX5 MEF2C PRKCB CIRBP RFX3 EBF2 HCFC1 OVOL2 SDPR KCNQ1 VOPP1 TBPL1 ATF7 TRIB1 ZFPM2 ASF1B L3MBTL1 CTBP2 TSHZ3 PRKDC STXBP1 MYCBP2 TSHZ2 NLK MIER3 KCNQ1OT1 HIVEP3 ZFP184 HIVEP2 SCAI BANP WWTR1 CREBBP JUN WNT10A NR2F1 CELA1 PBX4 NR1D1 PBX1 ST18 CPEB1 PKIA ID2 GIPC1 TRIP6 PAF1 MMS19 RCOR2 CPEB2 RCOR1 CD…
31325	positive regulation of cellular metabolic process	1.3181e-17	5.2856e-16	155/2726 5.6%	843/29939 2.8%	MAML2 TRP63 RORB GABPB1 ETS2 RXFP2 CTGF DCAF6 EDNRA TBK1 ZMIZ1 ADORA1 SOX5 MEF2C HGF CASK ACSL5 EBF2 TBR1 POU3F1 GTF2F1 POU3F2 GTF2F2 HCFC1 OVOL2 NPAS4 TOM1L1 ADCYAP1 IFT88 SDPR DOK7 PGR TRIB1 ZFPM2 NOTCH1 CBFB H2-M3 AGAP2 ABHD5 ADRB2 RLF NPAS2 NEUROD1 HRH1 HIVEP3 CAMTA2 ATG7 DRD5 WNT4 SMAD2 MGEA5 WWTR1 CREBBP JUN SMAD3 GLMN NR2F1 CELA1 PBX4 POU2F3 PBX1 BMP3 PTPRC NR4A3 CSRNP1 CSRNP2 AHCTF1 BMPR2…
9966	regulation of signal transduction	1.6299e-17	6.4955e-16	111/2726 4.0%	522/29939 1.7%	CSF1 SERPINE2 KNDC1 RGS4 SYNGAP1 CDH2 ADORA1 TBC1D22A MAP3K5 RGS7 AGFG1 MAGI1 MAP2K3 PRKCB RALGAPA2 HGF DGKZ TIAM2 ADCYAP1 ACAP2 OBSCN MADD TBC1D24 CDC42SE1 AGAP2 RASAL1 KALRN RASGRP1 RLF RASGRP4 SOCS2 ABR INPP5D TBC1D14 SCAI MAP2K6 RAP1GAP2 RABGAP1L UBE2I IQSEC2 LRRN3 CAV1 DDIT4L BRAF GRIN2B NET1 EFNA1 PEX5L PTPRC BCL6 CDK5 RGL1 ADA EDA ITGB3 RASGRF1 HTR2A FOXM1 ADRA1B SH3RF1 PTPRF RASGEF1B RASG…
31410	cytoplasmic vesicle	1.869e-17	7.4029e-16	114/2726 4.1%	544/29939 1.8%	CRCP TFRC SERPINE2 ATP8A1 RAB3D PLAT ZDHHC8 LAMP1 SLC39A1 AP2M1 WLS PDK1 AGFG1 CADPS2 SLC30A3 SLC30A2 SLC30A4 NPY1R SDCBP2 SYTL2 ADAM15 BIN1 KCNQ1 AMPH ULK1 SCG3 STX1A GRIA2 GGNBP2 NOTCH1 KLC1 CORO1A CUZD1 SYNGR1 RACGAP1 VTI1A ABL2 NPTX1 SKIL AP1M2 ATP6V0A1 SYT5 SYT4 TGFB2 PTPRN2 CADM1 BDNF CAV1 ABCA3 HPS1 SYT9 GRIN2B SYT7 SNAP91 PAN3 GIPC1 DMXL2 PI4KA CPE PCSK2 PCSK1 KCNK9 DOC2A DYSF AP4E1 SLC2A…
7154	cell communication	3.8441e-17	1.5134e-15	113/2726 4.1%	542/29939 1.8%	CHRM1 CLSTN1 TRP63 PLAT HNMT SLC8A1 GLS SYNGAP1 ADORA1 NRCAM KPNA2 UNC13B HGF ATG9A OMG NPY1R TSC1 POU3F1 SDCBP2 POU3F2 ADCYAP1 SCN8A STX1A CHRNA1 GRIA2 MAOA STXBP1 CACNA1B SLC1A2 LTBP4 PDGFA CACNA1A ILDR2 LIN7A LIN7C PLD1 LIN7B SNX4 LDHA HRH1 GRIN2A MBP WNT3 NTSR1 DRD5 WNT4 SMAD2 SYT4 JUN WNT10A BDNF GRIN2B PTK2 SNAP91 ARHGAP32 CDK5 GIPC1 SCN2A ZCCHC2 GABRB3 HRK WNT2B ITGB4 NCAN SNX10 DBH PIK3C2…
19226	transmission of nerve impulse	5.7332e-17	2.2435e-15	76/2726 2.7%	297/29939 0.9%	GABRB3 CHRM1 NCAN CLSTN1 PLAT DBH HNMT PTPRF GLS GRM2 TRIM9 SYNGAP1 PCLO GRM7 GRM8 ADORA1 NRCAM ERC2 UNC13B GRID2 OMG NPY1R TSC1 SYP POU3F1 SSTR2 SDCBP2 POU3F2 SYN1 SSTR4 ADCYAP1 ALS2 SCN8A KCNMA1 STX1A CHRNA1 NLGN3 GRIA2 NLGN1 MAOA STXBP1 NRXN1 ADAM22 CACNA1B CACNA1A LIN7A LIN7C LIN7B HRH1 GRIN2A SV2B NTF3 SLC17A6 SLC17A7 MBP CTNNA2 NTSR1 DRD5 SNCA RIC3 SYT4 GABRA5 BDNF GABRA3 GRIN2B PTK2 SNAP91…
6816	calcium ion transport	7.5298e-17	2.929e-15	46/2726 1.6%	128/29939 0.4%	RYR1 GPM6A RYR2 CAMK2D SLC24A3 CAMK2A CACNA1B ATP2A3 CACNA1A ITPR2 CACNA1D ATP2A1 SRI ATP2C2 CORO1A CACNA1E PKD1 CACNA1H SLC8A1 CACNA1G SLC8A2 CTGF CACNA1I GRIN2A ANXA6 TRPM7 TRPM6 CACNG3 CAMK2G TRPC7 TRPC5 TRPA1 PRKCB CACNA2D1 CAV1 TRPC1 TRPV2 ATP2B4 GRIN2B BSPRY CACNB1 CACNB3 P2RX4 PTPRC TRPV6 STIM1
16192	vesicle-mediated transport	8.0381e-17	3.1081e-15	104/2726 3.8%	484/29939 1.6%	TFRC GOLT1B RAB3D ICAM5 ARR3 SIRPA AP2M1 SH3GL2 UNC13B CADPS2 VPS33A APLP1 SDCBP2 SYTL2 RAB31 BIN1 ELMO2 AMPH ULK1 KDELR2 RIN1 RIN2 BLZF1 STX1A CDC42SE1 GRIA2 SAR1A STXBP1 STXBP2 AGAP2 CACNA1A LIN7A VPS26A LIN7C LIN7B KALRN GRK4 SCFD2 PACSIN3 STXBP5 AP1M2 SYT4 SEC16B ANKRD27 LRRN3 CAV1 TRAPPC5 SNAP91 LRP1B PEX5L NBEA CDK5 DLG4 CDC42SE2 ARF3 ARF1 ARF2 FKBP15 DOC2A DYSF AP4E1 STAB2 AP2A2 PCSK4 TRIM…
50793	regulation of developmental process	1.0113e-16	3.8871e-15	145/2726 5.3%	785/29939 2.6%	CD83 CSF1 SERPINE2 XYLT1 TRP63 KNDC1 CDC20 SYNGAP1 CDH2 PALM EPHB2 LZTS1 SOX5 CXADR RSAD2 DSCAM HGF VPS33A OMG ISLR2 LIG4 VASH1 POU3F2 ADCYAP1 IFT88 ATF7 ULK1 CDC42SE1 NUMBL NOTCH1 TSHZ3 NTM CHRD PDGFA CACNA1A ADRB2 ARHGAP15 CORO1A KALRN SOCS2 NEUROD1 INPP5D MBP LRRC4C SKIL CD276 WNT4 SMAD2 WWTR1 CREBBP JUN WNT10A TGFB2 NDFIP1 SMAD3 BDNF CAV1 CELA1 ESR1 PBX1 PTK2 EFNA1 EFNA3 DLG1 PTPRC CXCL12 BMP…
904	cell morphogenesis involved in differentiation	1.072e-16	4.0961e-15	68/2726 2.4%	251/29939 0.8%	ROBO2 NRP1 TOP2B COL18A1 ACTB UCHL1 BOC STMN1 NEFL NRCAM FEZF2 EPHB2 EPHB3 EPHA4 EPHA7 UNC5A DSCAM SLC11A2 LMTK2 TBR1 ETV1 RTN4RL2 SYP GAP43 ADAM15 ALS2 RTN4RL1 NUMB ULK1 RTN4R NUMBL NRN1 NOTCH1 ATL1 STXBP1 MYCBP2 PCDH15 CACNA1A ADCY1 EFNA5 KALRN SLITRK1 NTF3 SLIT1 SLIT3 APBB2 HES1 PIP5K1C SLIT2 APBB1 CTNNA2 WNT4 NTNG1 NTNG2 TGFB2 BDNF CCK SEMA4F PTK2 SNAP91 DCLK1 EXT1 KLF7 CXCL12 CDK5 LHX2 CTNNB…
16788	hydrolase activity, acting on ester bonds	1.1548e-16	4.387e-15	126/2726 4.6%	644/29939 2.1%	FAAH DCLRE1C GDE1 PTPDC1 PLB1 ENDOU LIPC EME2 LIPG ADORA1 ENPP2 SBF1 ACOT9 USP2 CDC25B ERN1 INPP4A MINPP1 XRN1 ACOT2 ACOT1 PPEF1 ACOT5 ACOT3 EXD2 MTMR1 PFKFB4 MTMR3 USP53 ABHD2 PDE1A PLD1 MTMR4 PLD3 MTMR6 MTMR7 ARSJ INPP5D INPP5K ARSB ZRANB3 PTPRN2 FANCM SYNJ2 SSH3 PAFAH2 PTPRD PPP5C PTPRC TDP2 PTPRA NAPEPLD ACY3 PTPRR USP37 USPL1 PTPRS MTMR12 MTMR14 PTPRJ PTPRK DUSP18 CTDSPL2 MYSM1 PTPRF DUSP14 …
90304	nucleic acid metabolic process	1.2051e-16	4.5512e-15	327/2726 11.9%	2312/29939 7.7%	HDAC10 GABPB1 IKZF4 ELK3 PNN HERC2 LSM11 LIPC PPP4R2 ZMIZ1 CREB3L1 SPATA24 ZXDC DPF1 FBXO6 EPC2 SOX5 MEF2C PRKCB REV1 RECQL RFX3 EBF2 QTRTD1 CDC40 OVOL2 XRN1 KCTD13 VOPP1 TBPL1 ATF7 ZFPM2 ASF1B CTBP2 TSHZ3 TARSL2 PRKDC MYCBP2 TSHZ2 NLK MIER3 KCNQ1OT1 SYMPK HIVEP3 ZFP184 HIVEP2 ATRIP SCAI BANP WWTR1 CREBBP JUN NR2F1 PBX4 NR1D1 PBX1 ST18 CPEB1 PPFIBP2 TDP2 TRIP6 PAF1 MMS19 FARSA RCOR2 RCOR1 RAD18 A…
34220	ion transmembrane transport	1.7448e-16	6.5517e-15	80/2726 2.9%	328/29939 1.0%	GABRB3 RYR1 RYR2 TFRC KCNK9 ATP2A3 ATP2A1 PKD1 SLC8A1 SLC8A2 KCNT2 TMEM38A CNGA4 SLC39A1 TRPC7 KCNK10 KCNH7 SLC30A2 ABCC8 CACNA2D1 TRPC1 SLC30A4 SLC11A2 SLC6A13 ATP1B2 CACNB1 CACNB3 SLC9A5 KCNQ1 SCNN1A KCNMA1 S100A6 PCYOX1 SLC22A4 CHRNA1 GRIA2 GPM6A SLC24A3 SLC20A1 SLC22A1 CACNA1B SLC1A2 CACNA1A ITPR2 CACNA1D ATP1A1 CACNA1E CACNA1H CACNA1G SLC5A5 CACNA1I KCNV1 GRIN2A KCNN1 KCNMB4 KCNN2 SLC17A7 TR…
10556	regulation of macromolecule biosynthetic process	2.2609e-16	8.4408e-15	309/2726 11.3%	2162/29939 7.2%	HDAC10 MAML2 GABPB1 IKZF4 ELK3 DCAF6 ELK4 PNN TBK1 ZMIZ1 CREB3L1 SPATA24 ZXDC DPF1 EPC2 SOX5 MEF2C PRKCB CIRBP RFX3 EBF2 HCFC1 OVOL2 SDPR VOPP1 TBPL1 ATF7 TRIB1 ZFPM2 ASF1B CTBP2 TSHZ3 MYCBP2 TSHZ2 NLK MIER3 INPP5D HIVEP3 ZFP184 HIVEP2 SCAI BANP WWTR1 CREBBP JUN NR2F1 CELA1 PBX4 NR1D1 PBX1 ST18 CPEB1 PKIA ID2 TRIP6 PAF1 MMS19 RCOR2 CPEB2 RCOR1 CDKN1C LIN54 CSRNP1 CSRNP2 BTG2 AHCTF1 ELL SUV39H1 TC…
10604	positive regulation of macromolecule metabolic process	3.4078e-16	1.265e-14	148/2726 5.4%	819/29939 2.7%	MAML2 TRP63 CBLB RORB GABPB1 ETS2 CTGF DCAF6 EDNRA TBK1 ZMIZ1 ADORA1 SOX5 MYLIP MEF2C HGF CASK EBF2 TBR1 POU3F1 GTF2F1 POU3F2 GTF2F2 HCFC1 OVOL2 NPAS4 IFT88 SDPR DOK7 PGR TRIB1 ZFPM2 NOTCH1 CBFB ADRB2 NPAS2 NEUROD1 HIVEP3 CAMTA2 ATG7 WNT3 WNT4 SMAD2 MGEA5 WWTR1 CREBBP JUN WNT10A NDFIP1 SMAD3 GLMN NR2F1 CELA1 PBX4 POU2F3 ESR1 PBX1 BMP3 PTPRC NR4A3 ID2 CNTN1 CSRNP1 CSRNP2 AHCTF1 BMPR2 MTR TCF20 HMG…
7049	cell cycle	3.602e-16	1.3295e-14	120/2726 4.4%	609/29939 2.0%	DCLRE1A ZWILCH CCNF BUB1B TRP63 SMC4 CDC20 TUBB5 SESN1 CDC27 STMN1 CEP250 MAP3K8 OIP5 KNTC1 LZTS1 CSRP2BP LIG4 VASH1 CDC25B HCFC1 ERN1 BIN3 XRN1 FANCD2 ANAPC5 KIF20B CDS1 SEH1L PSMD13 PKMYT1 SKA3 CUZD1 BRINP1 RACGAP1 NAE1 SKIL SAC3D1 RAB11FIP4 MAP9 BANP UBE2I NEK6 PLK2 RCC2 MEIG1 FBXO31 ZC3HC1 CPEB1 CDK6 NASP CDK5 SPDYA SLC26A8 CALM1 CALM2 CDK14 CDKN1C LIN54 CDKN1A AHCTF1 MEI1 CETN2 SUV39H1 PKD1 …
22836	gated channel activity	3.7802e-16	1.3873e-14	70/2726 2.5%	269/29939 0.8%	KCNG1 GABRB3 RYR1 RYR2 GABRB1 KCNK9 KCNC4 GRIK4 ELK3 TMEM38A CNGA4 KCNH1 KCNH3 GRID2 KCNH5 KCNH6 KCNH7 CACNA2D1 TRPC1 NAV2 KCTD3 KCTD4 CACNB1 SCN10A CACNB3 KCNQ1 SCN8A SCNN1A KCNMA1 KCTD13 KCNQ5 KCTD15 CHRNA1 GRIA2 CACNA1B CACNA1A ITPR2 CACNA1D CACNA1E CLCN2 CACNA1H CACNA1G CACNA1I KCNV1 GRIN2A KCNN1 KCNMB4 SCN7A KCNN2 ASIC2 CACNG3 GRIA3 GABRA2 KCNF1 KCNJ6 KCNB1 GABRA5 KCNB2 KCNIP3 GABRA3 KCNIP4 …
70838	divalent metal ion transport	3.9627e-16	1.4461e-14	47/2726 1.7%	138/29939 0.4%	RYR1 GPM6A RYR2 CAMK2D SLC24A3 CAMK2A CACNA1B ATP2A3 CACNA1A ITPR2 CACNA1D ATP2A1 SRI ATP2C2 CORO1A CACNA1E PKD1 CACNA1H SLC8A1 CACNA1G SLC8A2 CTGF CACNA1I GRIN2A ANXA6 TRPM7 TRPM6 CACNG3 CAMK2G TRPC7 TRPC5 TRPA1 PRKCB CACNA2D1 CAV1 TRPC1 SLC11A2 TRPV2 ATP2B4 GRIN2B BSPRY CACNB1 CACNB3 P2RX4 PTPRC TRPV6 STIM1
7268	synaptic transmission	5.1292e-16	1.8614e-14	65/2726 2.3%	240/29939 0.8%	GABRB3 CHRM1 NCAN CLSTN1 PLAT DBH HNMT PTPRF GLS GRM2 TRIM9 SYNGAP1 PCLO GRM8 ADORA1 ERC2 UNC13B GRID2 NPY1R SYP SSTR2 SDCBP2 SYN1 SSTR4 ADCYAP1 ALS2 KCNMA1 STX1A CHRNA1 NLGN3 GRIA2 NLGN1 MAOA STXBP1 NRXN1 CACNA1B CACNA1A LIN7A LIN7C LIN7B HRH1 GRIN2A SV2B NTF3 SLC17A6 SLC17A7 CTNNA2 NTSR1 DRD5 SNCA RIC3 SYT4 GABRA5 BDNF GABRA3 GRIN2B PTK2 SNAP91 P2RX4 CDK5 GIPC1 CAMK4 CTNNB1 AGRN APBA2
15674	di-, tri-valent inorganic cation transport	7.027e-16	2.536e-14	53/2726 1.9%	172/29939 0.5%	RYR1 RYR2 TFRC ATP2A3 ATP2A1 PKD1 SLC8A1 SLC8A2 CTGF ANXA6 SLC39A1 TRPC7 TRPC5 PRKCB SLC30A2 CACNA2D1 TRPC1 SLC30A4 SLC11A2 CACNB1 CACNB3 STIM1 GPM6A CAMK2D SLC24A3 CAMK2A CACNA1B CACNA1A ITPR2 CACNA1D SRI ATP2C2 CORO1A CACNA1E CACNA1H CACNA1G CACNA1I GRIN2A TRPM7 TRPM6 CACNG3 CAMK2G TRPA1 CAV1 TRPV2 ATP2B4 GRIN2B BSPRY P2RX4 PTPRC TRPV6 SFXN3 SFXN2
35466	regulation of signaling pathway	1.1156e-15	4.0038e-14	127/2726 4.6%	670/29939 2.2%	CSF1 SERPINE2 CBLB KNDC1 SYNGAP1 CDH2 ADORA1 TBC1D22A MAP3K5 RGS7 AGFG1 MAGI1 MAP2K3 PRKCB RALGAPA2 HGF NPNT DGKZ DKK3 TIAM2 ADCYAP1 ACAP2 OBSCN MADD TBC1D24 ULK1 CDC42SE1 NOTCH1 PDGFB AGAP2 CHRD RASAL1 NLK KALRN RASGRP1 RLF RASGRP4 SOCS2 RIC8A ABR GRK2 GRK4 TBC1D14 SKIL SCAI MAP2K6 WNT4 RAP1GAP2 RABGAP1L UBE2I SMAD3 IQSEC2 LRRN3 CAV1 BRAF GRIN2B NET1 EFNA1 PEX5L PTPRC BCL6 GIPC1 RGL1 ADA EDA ITG…
8021	synaptic vesicle	1.1556e-15	4.1247e-14	37/2726 1.3%	92/29939 0.3%	GRIA2 KCNK9 DOC2A SYPL SLC2A3 TRIM9 SYNGR1 SV2B VTI1A SLC17A6 SLC17A7 SLC39A1 SLC18A2 SNCA SYT5 SYT4 SVOP CADM1 BDNF ABCC8 NPY1R DTNBP1 SYP SYT9 SDCBP2 GRIN2B SYN1 SYT7 SNAP91 SYT17 SYT12 BIN1 SYT10 GIPC1 DMXL2 AMPH STX1A
44281	small molecule metabolic process	1.9153e-15	6.7989e-14	211/2726 7.7%	1346/29939 4.4%	DMGDH FAAH GDE1 GLS NSDHL LIPC TDO2 PPAT XYLB PDK1 PRKAB2 ACSL1 ACSL5 ACSL4 CTPS QTRTD1 CYP39A1 ADCY9 ACOT2 TBPL1 ACOT1 IDO2 ACOT5 ACOT3 SLC22A4 CDS1 TARSL2 PADI6 MAOA PDE1A MTTP AGAP2 SULT1A1 CYB5R1 LDHA GRIN2A KCNQ1OT1 LDHD ATG7 ATP6V1C2 FDFT1 ATP6V0A1 ABCA4 MTHFR DHFR SQLE ATP4A OCLN FARSA ADA ATR BTG2 SUV39H1 AACS RARS SCD3 ENOPH1 HTATIP2 PRMT6 HELLS PRMT7 ELOVL2 ITPK1 NME4 SYP NME5 CYP7B1 PG…
6950	response to stress	2.1208e-15	7.4872e-14	198/2726 7.2%	1239/29939 4.1%	SERPINE2 XYLT1 ELK3 EDNRA TBK1 HERC2 CREB3L1 FBXO6 EPC2 IL12A B2M PDK1 PRKAB2 RSAD2 IL1R1 CIRBP OMG REV1 RECQL YOD1 ACOT2 ULK1 CDS1 NLRX1 PAXIP1 PRKDC CRHR1 SULT1A1 GRIN2A ADAMTS13 ATG7 ATRIP JUN EDEM1 CELA1 GRIN2B PTK2 TDP2 TOLLIP SPDYA MMS19 RAD18 ATR HRK SMG1 CDKN1A BTG2 TGFB1I1 HIF3A KRT20 CX3CL1 IFIH1 UCHL1 CHAF1A NEFL CD38 PRMT6 ANXA1 GP1BB NCOA6 TSC22D2 SYP NME5 CCKBR IL1B MTF1 CINP KCNMA1…
6928	cellular component movement	3.6856e-15	1.2941e-13	87/2726 3.1%	392/29939 1.3%	ROBO2 YWHAE NRP1 TOP2B B4GALT1 SCHIP1 CELF3 PLAT DBH PVR CX3CL1 CTGF CDH2 BOC CFL1 NCK2 SIRPA NRCAM LBP FEZF2 EPHB2 CD34 EPHB3 EPHA4 EPHA7 ABCC1 UNC5A ITGA4 PLEKHG5 HGF STRBP RFX3 LMTK2 TBR1 IL16 NAV1 ETV1 POU3F2 SSTR4 TGFBR1 OVOL2 GAP43 IL1B PECAM1 ULK1 MET GAS8 CD44 LAMA5 GALT PRKDC SATB2 MYCBP2 PDGFB RSPH9 EFNA5 CORO1A LRP8 PODXL NTF3 SLIT1 PTK2B SLIT3 APBB2 SLIT2 APBB1 CTNNA2 CLASP2 TGFB2 BDN…
45449	regulation of transcription	3.7535e-15	1.3109e-13	283/2726 10.3%	1976/29939 6.6%	HDAC10 MAML2 GABPB1 IKZF4 ELK3 DCAF6 ELK4 PNN ZMIZ1 CREB3L1 SPATA24 ZXDC DPF1 EPC2 SOX5 MEF2C PRKCB RFX3 EBF2 HCFC1 OVOL2 SDPR VOPP1 TBPL1 ATF7 TRIB1 ZFPM2 ASF1B CTBP2 TSHZ3 MYCBP2 TSHZ2 NLK MIER3 HIVEP3 ZFP184 HIVEP2 SCAI BANP WWTR1 CREBBP JUN NR2F1 CELA1 PBX4 NR1D1 PBX1 ST18 PKIA ID2 TRIP6 PAF1 MMS19 RCOR2 RCOR1 CDKN1C LIN54 CSRNP1 CSRNP2 BTG2 AHCTF1 ELL SUV39H1 TCF20 EFCAB6 HIF3A LIMD1 MED15 M…
42981	regulation of apoptosis	5.1222e-15	1.7793e-13	121/2726 4.4%	638/29939 2.1%	TRP63 RXFP2 ELK3 CTGF NRBP2 SYNGAP1 ADORA1 EPHA7 HGF DAPK2 SHISA5 LIG4 ERN1 MADD ATF7 NOTCH1 DIABLO PRKDC STXBP1 PDE1A CACNA1A HTRA2 ADRB2 PRKCZ RLF CRHR1 LDHA GRIN2A INPP5D PMAIP1 NAE1 ASIC2 ATG7 SKIL MAP2K6 PRNP JUN TGFB2 SMAD3 BDNF BRAF ESR1 PTK2 PAFAH2 ZC3HC1 ADCY10 PTPRC QARS BCL6 CDK5 GNAQ SERINC3 ADA BCL2L1 HRK COL18A1 CDKN1A BTG2 B4GALT1 CHD8 MTR SLC2A3 DBH HMGB1 SH3RF1 PTPRF CX3CL1 HK1 I…
31988	membrane-bounded vesicle	5.1885e-15	1.7928e-13	88/2726 3.2%	401/29939 1.3%	PCSK1 CRCP TFRC KCNK9 DOC2A SERPINE2 RAB3D AP4E1 PLAT SLC2A3 AP2A2 PCSK5 PCSK4 TRIM9 IBSP LAMP1 SMPD1 NCK2 SLC39A1 SLC18A2 AP2M1 PDK1 AGFG1 CADPS2 SVOP SLC30A2 ABCC8 GKN1 SLC30A4 NPY1R PLA2G4A SYP MYRIP SDCBP2 SYN1 EPN2 SYTL2 BIN1 PACS1 KCNQ1 IL1B AMPH ULK1 SCG3 STX1A GRIA2 SEC23A NOTCH1 RGS19 SYPL MTTP CUZD1 SYNGR1 PAK1 SV2B NTF3 SLC17A5 VTI1A SLC17A6 ABL2 SLC17A7 SKIL SNCA SYT5 SYT4 TGFB2 PTPRN…
7610	behavior	5.4906e-15	1.8871e-13	98/2726 3.5%	471/29939 1.5%	SERPINE2 ZDHHC8 GLS SYNGAP1 ADORA1 ENPP2 EPHB2 EPHA4 EPHA7 DSCAM PRKCE HGF SLC11A2 NPY1R ADCYAP1 PRKAR1B SCN8A AMPH CACNA1B PCDH15 SLC1A2 CACNA1A HTRA2 UBR3 EFNA5 AAAS CORO1A PRKCZ NPAS2 CRHR1 RIC8A NEUROD2 GRIN2A CYP11A1 ATG7 NTSR1 DRD5 JUN NMB BDNF GRIN2B CXCL12 NR4A3 CDK5 DLG4 GNAQ MAN2B1 HTR2A DBH HMGB1 SOBP ADRA1B CYR61 CX3CL1 MC4R UCHL1 GRM7 CASP1 LBP FEZF2 SLC18A2 USP46 ABCC1 STRBP VPS13A …
43067	regulation of programmed cell death	6.1183e-15	2.0918e-13	122/2726 4.4%	647/29939 2.1%	TRP63 RXFP2 ELK3 CTGF NRBP2 SYNGAP1 ADORA1 EPHA7 HGF DAPK2 SHISA5 LIG4 ERN1 MADD ATF7 NOTCH1 DIABLO PRKDC STXBP1 PDE1A CACNA1A HTRA2 ADRB2 PRKCZ RLF CRHR1 LDHA GRIN2A INPP5D PMAIP1 NAE1 ASIC2 ATG7 SKIL MAP2K6 PRNP JUN TGFB2 SMAD3 BDNF TMEM132A BRAF ESR1 PTK2 PAFAH2 ZC3HC1 ADCY10 PTPRC QARS BCL6 CDK5 GNAQ SERINC3 ADA BCL2L1 HRK COL18A1 CDKN1A BTG2 B4GALT1 CHD8 MTR SLC2A3 DBH HMGB1 SH3RF1 PTPRF CX3…
5509	calcium ion binding	9.932e-15	3.3779e-13	95/2726 3.4%	454/29939 1.5%	CETN2 CLSTN1 CBLB ATP2A1 EFCAB6 CELSR2 CDH8 CDH6 THBD PCLO EEF2K SPATA21 CDH2 ANXA6 PLS3 CAPN3 CAPN1 PLS1 CCBE1 EGFL7 ANXA1 ACTN3 ANXA4 TNNC1 HPCAL1 NPNT HPCAL4 MYL4 VSNL1 GPD2 CDHR1 MMP17 CDH11 CDH12 S100A6 CDHR3 EFHC1 PPEF1 CRB2 FBLN7 NOTCH1 NECAB3 CABP7 PADI6 CAPSL NRXN1 PCDH15 LTBP4 FBLN1 SRI PKD1L3 CABP1 PCDH19 LRP8 RASGRP1 NCALD THBS3 FAM188A SRR SCUBE1 PRRG2 CDH22 SLIT1 SPOCK1 SLIT3 SLIT2 …
7267	cell-cell signaling	1.1093e-14	3.7532e-13	82/2726 3.0%	365/29939 1.2%	GABRB3 WNT2B CHRM1 NCAN CLSTN1 TRP63 PLAT DBH HNMT PTPRF GLS MC4R GRM2 TRIM9 SYNGAP1 PCLO GRM8 ADORA1 ERC2 SLC18A2 DLGAP4 UNC13B GRID2 ANXA1 HGF NPY1R SYP SSTR2 SDCBP2 YWHAZ SYN1 SSTR4 ADCYAP1 ALS2 KCNMA1 MET STX1A CHRNA1 NLGN3 GRIA2 NLGN1 MAOA STXBP1 NRXN1 CACNA1B LTBP4 PDGFA CACNA1A ILDR2 LIN7A LIN7C LIN7B HRH1 GRIN2A SV2B NTF3 SLC17A6 SLC17A7 CTNNA2 WNT3 NTSR1 DRD5 SNCA WNT4 SMAD2 RIC3 SYT4 WN…
10941	regulation of cell death	1.1521e-14	3.8776e-13	123/2726 4.5%	660/29939 2.2%	TRP63 RXFP2 ELK3 CTGF NRBP2 SYNGAP1 ADORA1 EPHA7 HGF DAPK2 SHISA5 LIG4 ERN1 MADD ATF7 NOTCH1 DIABLO PRKDC STXBP1 PDE1A CACNA1A HTRA2 ADRB2 PRKCZ RLF CRHR1 LDHA GRIN2A INPP5D PMAIP1 NAE1 ASIC2 ATG7 SKIL MAP2K6 PRNP JUN TGFB2 SMAD3 BDNF TMEM132A BRAF GRIN2B ESR1 PTK2 PAFAH2 ZC3HC1 ADCY10 PTPRC QARS BCL6 CDK5 GNAQ SERINC3 ADA BCL2L1 HRK COL18A1 CDKN1A BTG2 B4GALT1 CHD8 MTR SLC2A3 DBH HMGB1 SH3RF1 PT…
51128	regulation of cellular component organization	2.3829e-14	7.9791e-13	92/2726 3.3%	439/29939 1.4%	ROBO2 NRP1 SERPINE2 NCAN XYLT1 KNDC1 MTR HMGB1 PTPRF SYNE1 CDC20 SYNGAP1 HERC2 CDH2 CFL1 PALM STMN1 NEFL SIRPA NEFM SYNPO EPHB2 LZTS1 YWHAH DSCAM HGF OMG ISLR2 PLA2G4A TSC1 POU3F2 TGFBR1 EPN2 ADCYAP1 PSRC1 SNPH BIN1 NUMB ITGA7 ULK1 RHOU MET GAS7 CDC42SE1 NUMBL STXBP1 NTM MYCBP2 CACNA1A ARHGAP15 CORO1A ACTR3B KALRN FGD4 MAPK8 PAK1 PALMD MAP2 PODXL EIF4EBP1 SLIT1 PACSIN3 CEP192 MBP VILL CTNNA2 LRRC…
44057	regulation of system process	2.4568e-14	8.1844e-13	75/2726 2.7%	323/29939 1.0%	RYR1 BMPR2 MSTN SERPINE2 RASGRF1 ATP2A1 ADRA1D HTR2A DBH ADRA1B SLC8A1 GLS CTGF GRM3 SYNGAP1 CDH2 GRM8 ADORA1 ANXA6 CD38 EPHB2 LMCD1 LZTS1 MYBPC3 USP46 TNNC1 NPY1R SYP SSTR2 ADCYAP1 CCKBR IL1B TNNT2 KCNMA1 RARA STX1A NLGN3 GRIA2 NLGN1 LAMA2 STXBP1 CAMK2A CACNA1B CACNA1A ADRB1 ATP1A1 ADRB2 PTGS2 PRKCZ GNAI1 CRHR1 CACNA1G SYNGR1 HRH1 GRIN2A GRK2 NTF3 DRD5 SNCA LGI1 MGEA5 BDNF CAV1 CCK S100B GRIN2B …
30234	enzyme regulator activity	2.9032e-14	9.622e-13	121/2726 4.4%	653/29939 2.1%	SERPINE2 ARHGDIG KNDC1 SPINT2 RAPGEFL1 RGS4 ARHGAP42 SYNGAP1 ROPN1L SBF1 TBC1D22A RGS7 AGFG1 SPINK8 RALGAPA2 STARD8 TSC1 DGKZ SYTL2 TOM1L1 TIAM2 ACAP2 OBSCN PRKAR1B MADD TBC1D24 PLAA RIN1 TRIB1 RIN2 LXN AGAP2 FBLN1 PIK3R2 RASAL1 RASAL2 ARHGAP15 KALRN RASGRP1 RLF RASGRP4 RIC8A ABR ARHGAP20 RACGAP1 PRKAR2A GRPEL2 TBC1D14 A2M EXPH5 RAP1GAP2 EIF2B3 RABGAP1L ANKRD27 IQSEC2 CAV1 CRIM1 ARHGAP25 NET1 PKI…
45595	regulation of cell differentiation	3.1025e-14	1.023e-12	107/2726 3.9%	549/29939 1.8%	CD83 CSF1 SERPINE2 XYLT1 TRP63 KNDC1 CDC20 SYNGAP1 CDH2 EPHB2 LZTS1 SOX5 DSCAM HGF OMG ISLR2 LIG4 POU3F2 ADCYAP1 ATF7 ULK1 NUMBL NOTCH1 TSHZ3 NTM CHRD CACNA1A KALRN SOCS2 NEUROD1 INPP5D MBP LRRC4C SKIL CD276 WNT4 SMAD2 WWTR1 CREBBP JUN TGFB2 NDFIP1 SMAD3 BDNF CAV1 CELA1 PBX1 PTK2 EFNA1 EFNA3 PTPRC CXCL12 BCL6 PTPRA GNAQ ID2 PLXNB2 ADA ROBO2 NRP1 B4GALT1 UCMA TGFB1I1 HMGB1 AREG PTPRF SYNE1 BOC TIM…
30695	GTPase regulator activity	3.8644e-14	1.2678e-12	77/2726 2.8%	339/29939 1.1%	DOCK9 RASGRF1 ARHGAP1 ARHGDIG KNDC1 RAPGEFL1 RGS4 ARHGAP42 SYNGAP1 RASGEF1B RASGEF1C PSD3 TBC1D22A GIT1 RGS7 GARNL3 AGFG1 RALGAPA2 PLEKHG5 STARD8 ARAP2 TSC1 MYRIP ARFGAP1 SYTL2 TIAM2 TBC1D1 ACAP2 OBSCN ALS2 RASA3 RASA2 MADD RAPGEF1 TBC1D24 RAPGEF5 RIN1 RIN2 RGS14 AGAP2 ASAP1 RASAL1 RASAL2 ARHGAP15 KALRN RASGRP1 RLF RASGRP4 FGD2 RIC8A CYTH2 FGD4 ABR ARHGAP20 RACGAP1 CHN1 TBC1D14 MAP4K5 MAP4K3 EXPH…
60589	nucleoside-triphosphatase regulator activity	4.0485e-14	1.3216e-12	78/2726 2.8%	346/29939 1.1%	DOCK9 RASGRF1 ARHGAP1 ARHGDIG KNDC1 RAPGEFL1 RGS4 ARHGAP42 SYNGAP1 RASGEF1B RASGEF1C PSD3 TBC1D22A GIT1 RGS7 GARNL3 AGFG1 RALGAPA2 PLEKHG5 STARD8 ARAP2 TSC1 MYRIP ARFGAP1 SYTL2 TIAM2 TBC1D1 ACAP2 OBSCN ALS2 RASA3 RASA2 MADD RAPGEF1 TBC1D24 RAPGEF5 RIN1 RIN2 RGS14 AGAP2 ASAP1 RASAL1 RASAL2 ARHGAP15 KALRN RASGRP1 RLF RASGRP4 FGD2 RIC8A CYTH2 FGD4 ABR ARHGAP20 RACGAP1 GRPEL2 CHN1 TBC1D14 MAP4K5 MAP4…
12505	endomembrane system	4.606e-14	1.4951e-12	95/2726 3.4%	465/29939 1.5%	RYR1 RYR2 AHCTF1 ARF1 EDA ERO1LB ARL6IP1 AP4E1 ATP2A3 NRM SLC2A3 AP2A2 PCSK4 SYNE1 EDNRA ADORA1 NCK2 KPNA4 SERAC1 KPNA3 GRASP AP2M1 HTATIP2 KPNA1 NUP214 CSGALNACT1 SUN1 ALG6 NUP133 ABCC8 CSGALNACT2 SLC11A2 SHISA5 SYP SENP2 ARFGAP1 SYN1 LEMD1 BET1L EPN2 ERN1 ALDH3A2 NAV3 TFDP2 ASPH KCNQ1 CHST1 WDFY3 ULK1 ST6GALNAC3 BLZF1 ST6GALNAC5 STX1A CAMK1G CDS1 GRIA2 SEC23A SEH1L ATL1 FUT10 GOSR2 VPS26A HMGCR…
16023	cytoplasmic membrane-bounded vesicle	4.6261e-14	1.4951e-12	82/2726 3.0%	374/29939 1.2%	PCSK1 CRCP TFRC KCNK9 DOC2A SERPINE2 RAB3D AP4E1 PLAT SLC2A3 AP2A2 PCSK5 PCSK4 TRIM9 LAMP1 SMPD1 SLC39A1 SLC18A2 AP2M1 PDK1 AGFG1 CADPS2 SVOP SLC30A2 ABCC8 GKN1 SLC30A4 NPY1R PLA2G4A SYP MYRIP SDCBP2 SYN1 EPN2 SYTL2 BIN1 PACS1 KCNQ1 IL1B AMPH ULK1 SCG3 STX1A GRIA2 SEC23A NOTCH1 RGS19 SYPL CUZD1 SYNGR1 PAK1 SV2B NTF3 SLC17A5 VTI1A SLC17A6 ABL2 SLC17A7 SKIL SNCA SYT5 SYT4 TGFB2 PTPRN2 CADM1 SORT1 B…
35556	intracellular signal transduction	4.7391e-14	1.5212e-12	115/2726 4.2%	612/29939 2.0%	RASL11B RAB3D KNDC1 RXFP2 RAPGEFL1 EDNRA SYNGAP1 ADORA1 MAP3K5 TRIM23 MAP2K3 HGF DAPK2 RAB31 RAB36 MADD ULK1 RAB39 CDC42SE1 GNAZ RRAD NPR3 AGAP2 CACNA1D ADRB1 ADRB2 NLK RASGRP1 RLF CRHR1 RASGRP4 RHOBTB1 RAP1B SDCBP RSU1 MAP2K6 DRD5 BRAP RASL10A LRRN3 CAV1 HTR1A BRAF DHCR24 PTK2 EFNA1 ARHGAP32 PTPRC BCL6 CDK5 GNAQ GNB1 RGL1 DRC3 ARF3 ARF1 ARF2 RASGRF1 DIRAS2 ARHGAP1 HTR2A PIK3C2A PKD1 NRGN RND1 GR…
9888	tissue development	4.7537e-14	1.5212e-12	128/2726 4.6%	711/29939 2.3%	CSF1 PLXND1 SERPINE2 TRP63 CTGF NSDHL EDNRA IBSP CFL1 TGM3 WLS SOX5 MEF2C CXADR MREG LMO4 HGF TSC1 POU3F1 NPNT POU3F2 OVOL2 ADAM15 DOK7 PGR ZFPM2 LY6E CHRNA1 NOTCH1 TSHZ3 PDGFB PCDH15 CHRD PDGFA FAM83H PLXNA1 ATG7 WNT3 IL11RA1 WNT4 SMAD2 JUN WNT10A TGFB2 SMAD3 CAV1 DHCR24 POU2F3 ESR1 PBX1 EXT1 BMP3 DLG1 CXCL12 BMP1 NR4A3 CDK5 LHX2 ID2 COL5A2 NRP1 COL18A1 ECM1 BMPR2 EDA B4GALT1 SCHIP1 TGFB1I1 FHL2…
31328	positive regulation of cellular biosynthetic process	6.3436e-14	2.02e-12	127/2726 4.6%	706/29939 2.3%	MAML2 TRP63 RORB GABPB1 ETS2 RXFP2 DCAF6 TBK1 ZMIZ1 SOX5 MEF2C HGF CASK ACSL5 EBF2 TBR1 POU3F1 GTF2F1 POU3F2 GTF2F2 HCFC1 OVOL2 NPAS4 ADCYAP1 SDPR PGR ZFPM2 NOTCH1 CBFB H2-M3 ADRB2 RLF NPAS2 NEUROD1 HRH1 HIVEP3 CAMTA2 DRD5 WNT4 SMAD2 WWTR1 CREBBP JUN SMAD3 GLMN NR2F1 CELA1 PBX4 POU2F3 PBX1 BMP3 NR4A3 CSRNP1 CSRNP2 AHCTF1 MTR TCF20 HMGB1 HIF3A FOXM1 MEOX1 RBM3 ING2 ME1 LBP TEAD2 NKX3-1 HTATIP2 MKL…
6355	regulation of transcription, DNA-dependent	7.2035e-14	2.2826e-12	187/2726 6.8%	1191/29939 3.9%	MAML2 TRP63 RORB GABPB1 CARF CELSR2 IKZF4 ETS2 ELK3 DCAF6 ELK4 ZMIZ1 BASP1 CREB3L1 NFATC2IP KPNA2 ZFP37 KCNH1 SOX5 KCNH3 TLE3 MEF2C KCNH5 KCNH7 HGF CASK RFX3 EBF2 TBR1 POU3F1 FOXP4 POU3F2 GTF2F2 OVOL2 NPAS4 ZFP46 SDPR TBPL1 ATF7 PGR ZFPM2 NOTCH1 CTBP2 CBFB TSHZ3 TSHZ2 CREM FOXO6 ADRB2 NPAS2 NEUROD1 SBNO2 CAMTA2 ZFP184 OTX1 SKIL WNT4 SMAD2 WWTR1 CREBBP JUN UBE2I SMAD3 CAV1 NR2F1 CELA1 PBX4 NR1D1 P…
44430	cytoskeletal part	8.5343e-14	2.6912e-12	123/2726 4.5%	678/29939 2.2%	CHRM1 SLC8A1 SLC8A2 CDC20 TUBB5 CDC27 TEKT1 CFL1 STMN1 ADORA1 KIF21B SYNPO ACTN3 PRKCB TPM3 HGF USP2 ADAM10 TSC1 KRT77 TUBA4A MYL4 IFT88 OBSCN STIM1 SCNN1A KIF20B STX1A GRIA2 TUBGCP2 MST1R SKA3 KLC1 GRIN2A MAP2 MAP6 CEP192 TPPP KIF3C SAC3D1 GRIA3 MAP9 PRPH ODF2 RCC2 ARPC4 NEB ARPC5 SYNJ2 GRIN2B SNAP91 DLG1 KIF18A ARPC3 HOOK1 DLG4 DYNLRB2 TUBGCP4 NES YWHAE CETN2 KRT20 SYNE1 KIF15 GRM3 TUBA1C LASP1…
9891	positive regulation of biosynthetic process	8.9614e-14	2.8122e-12	128/2726 4.6%	717/29939 2.3%	MAML2 TRP63 RORB GABPB1 ETS2 RXFP2 CTGF DCAF6 TBK1 ZMIZ1 SOX5 MEF2C HGF CASK ACSL5 EBF2 TBR1 POU3F1 GTF2F1 POU3F2 GTF2F2 HCFC1 OVOL2 NPAS4 ADCYAP1 SDPR PGR ZFPM2 NOTCH1 CBFB H2-M3 ADRB2 RLF NPAS2 NEUROD1 HRH1 HIVEP3 CAMTA2 DRD5 WNT4 SMAD2 WWTR1 CREBBP JUN SMAD3 GLMN NR2F1 CELA1 PBX4 POU2F3 PBX1 BMP3 NR4A3 CSRNP1 CSRNP2 AHCTF1 MTR TCF20 HMGB1 HIF3A FOXM1 MEOX1 RBM3 ING2 ME1 LBP TEAD2 NKX3-1 HTATIP…
70588	calcium ion transmembrane transport	1.1581e-13	3.617e-12	26/2726 0.9%	54/29939 0.1%	RYR1 GPM6A RYR2 CACNA1B ATP2A3 CACNA1A ITPR2 CACNA1D ATP2A1 CACNA1E PKD1 CACNA1H CACNA1G CACNA1I GRIN2A TRPM7 TRPC7 TRPA1 CACNA2D1 TRPC1 TRPV2 ATP2B4 GRIN2B CACNB1 CACNB3 TRPV6
34645	cellular macromolecule biosynthetic process	1.1886e-13	3.6943e-12	290/2726 10.6%	2095/29939 6.9%	HDAC10 PGAP3 XYLT1 CWH43 GABPB1 HS6ST1 IKZF4 ELK3 PNN LIPC ZMIZ1 CREB3L1 SPATA24 ZXDC DPF1 EPC2 SOX5 MEF2C ALG6 PRKCB REV1 RECQL RFX3 EBF2 OVOL2 KCTD13 VOPP1 TBPL1 ATF7 ZFPM2 ASF1B CTBP2 TSHZ3 TARSL2 FUT10 MYCBP2 MTTP TSHZ2 NLK MIER3 ST3GAL5 ST8SIA5 HIVEP3 ZFP184 HIVEP2 ATG7 SCAI BANP B3GALNT1 WWTR1 CREBBP JUN NR2F1 PBX4 NR1D1 PBX1 ST18 QARS TRIP6 NMT1 PAF1 MMS19 FARSA RCOR2 RCOR1 LIN54 CSRNP1 CS…
9059	macromolecule biosynthetic process	1.26e-13	3.8976e-12	291/2726 10.6%	2105/29939 7.0%	HDAC10 PGAP3 XYLT1 CWH43 GABPB1 HS6ST1 IKZF4 ELK3 PNN LIPC ZMIZ1 CREB3L1 SPATA24 ZXDC DPF1 EPC2 SOX5 MEF2C ALG6 PRKCB REV1 RECQL RFX3 EBF2 OVOL2 KCTD13 VOPP1 TBPL1 ATF7 ZFPM2 ASF1B CTBP2 TSHZ3 TARSL2 FUT10 MYCBP2 MTTP TSHZ2 NLK MIER3 ST3GAL5 ST8SIA5 HIVEP3 ZFP184 HIVEP2 ATG7 SCAI BANP B3GALNT1 WWTR1 CREBBP JUN NR2F1 PBX4 NR1D1 PBX1 ST18 QARS TRIP6 NMT1 PAF1 MMS19 FARSA RCOR2 RCOR1 LIN54 CSRNP1 CS…
44297	cell body	1.5458e-13	4.759e-12	67/2726 2.4%	281/29939 0.9%	PCSK1 SERPINE2 GRIK4 KNDC1 PTPRK PTPRF SLC8A2 UCHL1 GRM7 BOC GRM8 ADORA1 TIMP2 EPHB2 SLC18A2 AGFG1 EPHA7 HGF ACSL4 ALS2 NOV SCN8A RARA EFHC1 ULK1 MET GRIA2 PDE1A CACNA1B CACNA1A CRMP1 KALRN CACNA1E CLCN2 CACNA1H CRHR1 CACNA1G MAPK8 GRK4 MAP2 MAPK1 MBP ASIC2 GRIA3 PRPH SYT5 KCNF1 KCNJ6 TGFB2 NEGR1 KCNB1 SORT1 KCNB2 KCNIP4 HTR1A CCK S100B SORL1 PLXDC1 ESR1 ADCY10 P2RX6 PPP5C P2RX4 EFNA2 CDK5 ADA
51252	regulation of RNA metabolic process	1.6559e-13	5.074e-12	188/2726 6.8%	1210/29939 4.0%	MAML2 TRP63 RORB GABPB1 CARF CELSR2 IKZF4 ETS2 ELK3 DCAF6 ELK4 ZMIZ1 BASP1 CREB3L1 NFATC2IP KPNA2 ZFP37 KCNH1 SOX5 KCNH3 TLE3 MEF2C KCNH5 KCNH7 HGF CASK RFX3 EBF2 TBR1 POU3F1 FOXP4 POU3F2 GTF2F2 OVOL2 NPAS4 ZFP46 SDPR MAPKAPK2 TBPL1 ATF7 PGR ZFPM2 NOTCH1 CTBP2 CBFB TSHZ3 TSHZ2 CREM FOXO6 ADRB2 NPAS2 NEUROD1 SBNO2 CAMTA2 ZFP184 OTX1 SKIL WNT4 SMAD2 WWTR1 CREBBP JUN UBE2I SMAD3 CAV1 NR2F1 CELA1 PBX…
43025	neuronal cell body	2.0248e-13	6.1753e-12	66/2726 2.4%	276/29939 0.9%	PCSK1 SERPINE2 GRIK4 KNDC1 PTPRK PTPRF SLC8A2 UCHL1 GRM7 BOC GRM8 ADORA1 TIMP2 EPHB2 AGFG1 EPHA7 HGF ACSL4 ALS2 NOV SCN8A RARA EFHC1 ULK1 MET GRIA2 PDE1A CACNA1B CACNA1A CRMP1 KALRN CACNA1E CLCN2 CACNA1H CRHR1 CACNA1G MAPK8 GRK4 MAP2 MAPK1 MBP ASIC2 GRIA3 PRPH SYT5 KCNF1 KCNJ6 TGFB2 NEGR1 KCNB1 SORT1 KCNB2 KCNIP4 HTR1A CCK S100B SORL1 PLXDC1 ESR1 ADCY10 P2RX6 PPP5C P2RX4 EFNA2 CDK5 ADA
42578	phosphoric ester hydrolase activity	2.3119e-13	7.0179e-12	70/2726 2.5%	303/29939 1.0%	PTPRR PTPRS MTMR12 MTMR14 GDE1 PTPRJ PTPRK DUSP18 CTDSPL2 PTPDC1 PTPRF DUSP14 PPP3CB SMPD4 SMPD1 ADORA1 ENPP2 MDP1 SBF1 ENOPH1 DUSP4 DUSP5 DUSP3 PPP1R12A PDE4C SYP GPCPD1 DUSP6 DUSP7 CDC25B INPP4A MINPP1 DNAJC6 PGAM5 PPEF1 SMPDL3A MTMR1 PFKFB4 MTMR3 PPM1L PPM1M PDE1A PPM1H ATP1A1 PPM1K PLD1 GDPD5 MTMR4 NT5C3 PPM1E PLD3 MTMR6 MTMR7 NT5C INPP5D INPP5K PDE6C PTPRN2 SYNJ2 SSH3 PTPN14 PTPRD PPP5C PDP2…
30136	clathrin-coated vesicle	2.5224e-13	7.621e-12	40/2726 1.4%	122/29939 0.4%	GRIA2 RGS19 KCNK9 DOC2A SYPL SLC2A3 TRIM9 SYNGR1 SV2B VTI1A SLC17A6 SLC17A7 SLC39A1 SLC18A2 SNCA SYT5 SYT4 SVOP CADM1 SORT1 BDNF ABCC8 NPY1R DTNBP1 SYP SYT9 SDCBP2 GRIN2B SYN1 SYT7 SNAP91 SYT17 EPN2 SYT12 BIN1 SYT10 GIPC1 DMXL2 AMPH STX1A
44421	extracellular region part	2.8873e-13	8.6834e-12	142/2726 5.2%	839/29939 2.8%	SPON1 OLFML2B COL16A1 TFRC CSF1 SERPINE2 PLAT CTGF LIPC IBSP LIPG IL12A B2M TECTB IGFBP5 IGFBP4 HGF ENTPD6 NPNT DKK3 OLFM1 ADCYAP1 IGHG2C CCDC80 COL4A1 COL8A1 AMY1 NPTXR EMID1 FBLN7 NTM CHRD LTBP4 FBLN1 RLF ADAMTS10 ADAMTS13 PRDX4 THPO ADAMTS18 IGFBP7 IGFBP6 A2M GRIA3 ARSB WNT3 WNT4 NTNG1 NTNG2 WNT10A TGFB2 GRIN2B BMP3 CXCL12 PAN3 BMP1 COL5A2 CPE ADA FBN1 PCSK2 LGALS3BP COL18A1 PCSK1 ECM1 WNT2B M…
44085	cellular component biogenesis	2.9146e-13	8.7251e-12	118/2726 4.3%	651/29939 2.1%	GEMIN2 TESK2 SYNGAP1 LIPC BAIAP2L1 TUBB5 CDH2 PPAT CAPN3 PDK1 AGFG1 UNC13B KCNH6 KCNH7 ATG9A CIRBP TSC1 GTF2F1 GTF2F2 TUBA4A OLFM1 BIN3 DOK7 TBPL1 TSPYL5 ASF1B TTYH1 PDGFB PCDH15 PDGFA CACNA1A NMD3 PRKCZ PRKAR2A PDGFC ABL2 BRIX1 TPPP SAC3D1 PRNP SMAD3 CADM1 CAV1 ARPC4 BRAF NEB GRIN2B PTK2 SNAP91 FBXO31 DIAPH1 PPP5C CPEB1 CDK5 OGT ITGB4 CELF1 ITGB3 CELF2 SUV39H1 NCK2 NEFL NEFM MYBPC3 HELLS APAF1 D…
30135	coated vesicle	3.17e-13	9.4461e-12	43/2726 1.5%	139/29939 0.4%	GRIA2 SEC23A RGS19 KCNK9 DOC2A SYPL AP4E1 SLC2A3 TRIM9 SYNGR1 SV2B VTI1A SLC17A6 SLC17A7 SLC39A1 SLC18A2 SNCA SYT5 SYT4 SVOP CADM1 SORT1 BDNF ABCC8 NPY1R DTNBP1 SYP SYT9 SDCBP2 GRIN2B SYN1 SYT7 SNAP91 SYT17 EPN2 SYT12 BIN1 PACS1 SYT10 GIPC1 DMXL2 AMPH STX1A
51716	cellular response to stimulus	4.174e-13	1.2381e-11	123/2726 4.5%	693/29939 2.3%	DCLRE1A DCLRE1C MPG XYLT1 TRP63 SLC8A1 HERC2 IBSP EME2 AKT3 FBXO6 EPC2 KPNA2 ACSL1 ATG9A OMG REV1 RECQL LIG4 CHD1L ERN1 FANCD2 CMPK2 PGR ULK1 CDS1 PAXIP1 PRKDC STXBP4 PDGFB SLC1A2 PIK3R2 CORO1A PRKCZ CUZD1 CRHR1 SULT1A1 RAD51AP1 LDHA GRIN2A EIF4EBP1 PMAIP1 ASIC2 ATRIP GSTM4 JUN EIF2B3 OPN3 FANCM FANCL GRIN2B ESR1 PTK2 FBXO31 TDP2 PTPRA ID2 GNB1 SPDYA MMS19 RAD18 ATR HRK SMG1 CDKN1A BTG2 KRT20 AAC…
46907	intracellular transport	4.2898e-13	1.2667e-11	85/2726 3.1%	410/29939 1.3%	YWHAE ARL6IP1 AP4E1 DUSP18 AP2A2 IPO5 UCHL1 AP1G2 XPO6 CFL1 ADORA1 NEFM KPNA4 SERAC1 KPNA2 KPNA3 GRASP AP2M1 YWHAG HTATIP2 KPNA1 YWHAH NUP214 NUP133 COG3 ADAM10 CASK MYRIP SDCBP2 YWHAZ SYTL2 CACNB1 RAB31 ALS2 PACS1 CRY2 STAM2 BLZF1 STX1A NAPA NAPB SEC23A NLGN1 PCNA SAR1A STXBP4 AGAP2 VPS26A NMD3 PRICKLE1 SPG7 AAAS KLC1 LIN7B PRKCZ NAPG TRAK2 ARNTL TBRG1 AP3M2 SYNGR1 LMNA GRPEL2 NTF3 VTI1A VPS54 M…
22604	regulation of cell morphogenesis	1.2182e-12	3.5808e-11	43/2726 1.5%	144/29939 0.4%	ROBO2 CDC42SE1 NRP1 NUMBL CACNA1A XYLT1 KNDC1 ARHGAP15 CORO1A PTPRF SYNE1 FGD4 SYNGAP1 CDH2 PALMD PALM SLIT1 NEFL NEFM MBP LRRC4C EPHB2 LZTS1 SKIL YWHAH SMAD2 DSCAM HGF OMG ISLR2 SEMA4F POU3F2 PTK2 EFNA1 CXCL12 NUMB ITGA7 PLXNB2 ULK1 RHOU MET GAS7 CDC42SE2
19904	protein domain specific binding	1.3059e-12	3.8212e-11	68/2726 2.4%	300/29939 1.0%	YWHAE ARHGAP1 TRP63 ARR3 TUBA1A BAIAP2L1 GRM7 NEFL SIRPA HOMER3 GRASP YWHAG DLGAP4 BOK YWHAH PRKCE ADAM10 CASK SYP DYNLL1 SSTR2 HPCAL4 YWHAZ ENKUR ADAM19 RAP2B ADAM15 DNAJC6 SCNN1A NOS1AP ELMO2 SKAP1 STX1A GRIA2 KHDRBS3 STXBP1 LIN7A ADRB1 ATP1A1 LIN7C NLK PRKAR2A INPP5D SH3BP5 HES1 GRIA3 SNCA MPP2 PCGF6 UBE2I NDFIP1 CADM1 PLEKHA2 ATP2B4 CCK SYNJ2 SHCBP1 TJP1 PPP5C DLG1 DLG4 GIPC1 TACC3 RIMBP2 TAC…
45211	postsynaptic membrane	1.4187e-12	4.1326e-11	45/2726 1.6%	156/29939 0.5%	GABRB3 CHRNA1 GRIA2 GABRB1 NLGN1 CHRM1 CLSTN1 GRIK4 LIN7A FAIM2 LIN7C LIN7B GRIN2A GRM7 PSD3 ADORA1 HOMER3 APBB1 SYNPO LZTS1 GRIA3 DLGAP4 GABRA2 CADPS2 GRID2 EPHA7 KCNB1 GABRA5 HGF GABRA3 DTNBP1 SEMA4F SDCBP2 GRIN2B SNAP91 LRFN2 TANC1 ARHGAP32 CPEB1 DLG1 NBEA DLG4 KCNMA1 GOPC MET
22607	cellular component assembly	1.5617e-12	4.5289e-11	103/2726 3.7%	552/29939 1.8%	GEMIN2 TESK2 SYNGAP1 LIPC BAIAP2L1 TUBB5 CDH2 PPAT CAPN3 PDK1 AGFG1 UNC13B KCNH6 KCNH7 ATG9A CIRBP TSC1 GTF2F1 GTF2F2 TUBA4A OLFM1 BIN3 DOK7 TBPL1 TSPYL5 ASF1B TTYH1 PDGFB PCDH15 PDGFA CACNA1A PRKCZ PRKAR2A PDGFC ABL2 TPPP SAC3D1 PRNP SMAD3 CADM1 CAV1 ARPC4 BRAF NEB GRIN2B PTK2 SNAP91 FBXO31 DIAPH1 PPP5C CPEB1 CDK5 OGT ITGB4 CELF1 ITGB3 CELF2 NCK2 NEFL NEFM MYBPC3 HELLS APAF1 NCOA6 ALS2 TNNT2 KCN…
9628	response to abiotic stimulus	2.2575e-12	6.5176e-11	63/2726 2.3%	270/29939 0.9%	CDKN1A DCLRE1C SERPINE2 TGFB1I1 XYLT1 DBH ADRA1B PKD1 RBM3 CASP7 SYNGAP1 ADORA1 PDK1 ABCC8 STRBP TSC22D2 LIG4 ETV1 KCNMA1 STX1A NLGN3 CDS1 LXN PRKDC PCDH15 SLC1A2 ADRB1 HMGCR ADRB2 UACA CRHR1 RIC8A MAPK8 GRIN2A PAK1 PMAIP1 RAD54L PDE6C APBB1 ASIC2 ARSB DRD5 TUB MBD4 EIF2B3 OPN3 TRPA1 CAV1 TRPV2 GRIN2B USF1 AGT PER1 PTPRC PAN3 RAD51 ERCC3 CDK5 GNB1 BHLHE40 TRIP10 RAD18 BCL2L1
51056	regulation of small GTPase mediated signal transduction	2.3489e-12	6.7515e-11	52/2726 1.9%	200/29939 0.6%	CSF1 RASGRF1 KNDC1 ADRA1B CDH2 RASGEF1B RASGEF1C PSD3 TIMP2 TBC1D22A GIT1 GARNL3 AGFG1 RALGAPA2 PLEKHG5 ARAP2 DGKZ ARFGAP1 TIAM2 ADCYAP1 TBC1D1 ACAP2 OBSCN ALS2 RASA3 RASA2 TBC1D24 RAPGEF5 RAP1GDS1 AGAP2 ASAP1 RASAL1 KALRN RASGRP1 RLF RASGRP4 FGD2 CYTH2 FGD4 ABR TBC1D14 PTK2B SCAI RAP1GAP2 RABGAP1L IQSEC2 MTOR NET1 SGSM1 BCL6 SPRY2 RGL1
51173	positive regulation of nitrogen compound metabolic process	2.8398e-12	8.091e-11	117/2726 4.2%	665/29939 2.2%	MAML2 TRP63 RORB GABPB1 ETS2 RXFP2 DCAF6 ZMIZ1 SOX5 MEF2C HGF CASK EBF2 TBR1 POU3F1 GTF2F1 POU3F2 GTF2F2 HCFC1 OVOL2 NPAS4 ADCYAP1 SDPR PGR ZFPM2 NOTCH1 CBFB H2-M3 ADRB2 RLF NPAS2 NEUROD1 HRH1 HIVEP3 CAMTA2 DRD5 WNT4 SMAD2 MGEA5 WWTR1 CREBBP JUN SMAD3 NR2F1 CELA1 PBX4 POU2F3 PBX1 BMP3 PTPRC NR4A3 CSRNP1 CSRNP2 AHCTF1 MTR TCF20 HMGB1 HIF3A FOXM1 MEOX1 ING2 ME1 TEAD2 NKX3-1 HTATIP2 MKL2 RBM15 KLF13…
42127	regulation of cell proliferation	2.8398e-12	8.091e-11	117/2726 4.2%	665/29939 2.2%	CSF1 SERPINE2 TRP63 CBLB RXFP2 CTGF CDC20 FGF5 EDNRA ZMIZ1 ADORA1 IL12A MORC3 CXADR LIG4 LIFR TSC1 VASH1 POU3F2 OVOL2 ADCYAP1 PGR NOTCH1 PDE1A NPR3 PDGFB PDGFA ADRB2 CORO1A PRKCZ RLF THPO INPP5D PDGFC PMAIP1 IL11RA1 CD276 SMAD2 JUN NMB TGFB2 NDFIP1 SMAD3 FANCL BDNF CAV1 GLMN CELA1 DHCR24 ESR1 PBX1 PTK2 FGF17 DLG1 PTPRC CXCL12 BCL6 GNAQ ID2 PIN1 DHCR7 ADA BCL2L1 COL18A1 CDKN1A B4GALT1 MTR HTR2A DB…
10628	positive regulation of gene expression	3.0976e-12	8.7869e-11	112/2726 4.1%	627/29939 2.0%	MAML2 TRP63 RORB GABPB1 ETS2 CTGF DCAF6 ZMIZ1 SOX5 MEF2C HGF CASK EBF2 TBR1 POU3F1 GTF2F1 POU3F2 GTF2F2 HCFC1 OVOL2 NPAS4 SDPR PGR ZFPM2 NOTCH1 CBFB ADRB2 NPAS2 NEUROD1 HIVEP3 CAMTA2 WNT3 WNT4 SMAD2 WWTR1 CREBBP JUN WNT10A SMAD3 NR2F1 CELA1 PBX4 POU2F3 ESR1 PBX1 BMP3 NR4A3 ID2 CNTN1 CSRNP1 CSRNP2 AHCTF1 TCF20 HMGB1 HIF3A FOXM1 MEOX1 ING2 ME1 TEAD2 NKX3-1 HTATIP2 MKL2 RBM15 KLF13 NCOA6 ETV1 FOS SR…
70271	protein complex biogenesis	3.4482e-12	9.6968e-11	68/2726 2.4%	306/29939 1.0%	SYNGAP1 LIPC TUBB5 CDH2 PPAT NEFL MYBPC3 UNC13B KCNH6 APAF1 KCNH7 NCOA6 TSC1 GTF2F1 GTF2F2 TUBA4A OLFM1 ALS2 TNNT2 KCNMA1 DOK7 TBPL1 ALDH1A7 GAS7 NLGN1 PRKAA2 NRXN1 RAP1GDS1 CACNA1A PRKCZ SRR PAK1 PRKAR2A PDGFC PTK2B TPPP TAF9B LGI1 CD74 PRNP BRF2 SMAD3 ANGPT1 KCNB1 CAV1 ARPC4 BRAF GRIN2B PTK2 SNAP91 FBXO31 GNMT P2RX6 DIAPH1 P2RX5 PPP5C PFKL P2RX4 CDK5 MGP CTNNB1 AQP11 TAF6 AGRN OGT PFKP LIMS1 LN…
6461	protein complex assembly	3.4482e-12	9.6968e-11	68/2726 2.4%	306/29939 1.0%	SYNGAP1 LIPC TUBB5 CDH2 PPAT NEFL MYBPC3 UNC13B KCNH6 APAF1 KCNH7 NCOA6 TSC1 GTF2F1 GTF2F2 TUBA4A OLFM1 ALS2 TNNT2 KCNMA1 DOK7 TBPL1 ALDH1A7 GAS7 NLGN1 PRKAA2 NRXN1 RAP1GDS1 CACNA1A PRKCZ SRR PAK1 PRKAR2A PDGFC PTK2B TPPP TAF9B LGI1 CD74 PRNP BRF2 SMAD3 ANGPT1 KCNB1 CAV1 ARPC4 BRAF GRIN2B PTK2 SNAP91 FBXO31 GNMT P2RX6 DIAPH1 P2RX5 PPP5C PFKL P2RX4 CDK5 MGP CTNNB1 AQP11 TAF6 AGRN OGT PFKP LIMS1 LN…
10769	regulation of cell morphogenesis involved in differentiation	3.5777e-12	1.0017e-10	33/2726 1.2%	94/29939 0.3%	ROBO2 NRP1 NUMBL CACNA1A XYLT1 KNDC1 PTPRF SYNE1 SYNGAP1 CDH2 SLIT1 NEFL NEFM MBP LRRC4C EPHB2 LZTS1 SKIL YWHAH SMAD2 DSCAM HGF OMG ISLR2 SEMA4F POU3F2 PTK2 EFNA1 CXCL12 NUMB PLXNB2 ULK1 MET
45935	positive regulation of nucleobase, nucleoside, nucleotide and nucleic acid metabolic process	3.6163e-12	1.0082e-10	114/2726 4.1%	644/29939 2.1%	MAML2 TRP63 RORB GABPB1 ETS2 RXFP2 DCAF6 ZMIZ1 SOX5 MEF2C HGF CASK EBF2 TBR1 POU3F1 GTF2F1 POU3F2 GTF2F2 HCFC1 OVOL2 NPAS4 ADCYAP1 SDPR PGR ZFPM2 NOTCH1 CBFB ADRB2 RLF NPAS2 NEUROD1 HIVEP3 CAMTA2 DRD5 WNT4 SMAD2 MGEA5 WWTR1 CREBBP JUN SMAD3 NR2F1 CELA1 PBX4 POU2F3 PBX1 BMP3 PTPRC NR4A3 CSRNP1 CSRNP2 AHCTF1 MTR TCF20 HMGB1 HIF3A FOXM1 MEOX1 ING2 ME1 TEAD2 NKX3-1 HTATIP2 MKL2 RBM15 KLF13 NCOA6 ETV1…
4721	phosphoprotein phosphatase activity	4.0658e-12	1.1287e-10	42/2726 1.5%	143/29939 0.4%	MTMR1 PTPRR MTMR3 PTPRS PPM1L PPM1M MTMR14 PPM1H PTPRJ PPM1K PTPRK DUSP18 CTDSPL2 MTMR4 PPM1E PTPDC1 MTMR6 PTPRF MTMR7 DUSP14 PPP3CB MDP1 DUSP4 DUSP5 DUSP3 PPP1R12A PTPRN2 SYP SSH3 PTPN14 DUSP6 DUSP7 CDC25B PTPRD PPP5C PDP2 PTPRC DNAJC6 PTPRA PGAM5 PPEF1 PTPN3
48609	reproductive process in a multicellular organism	4.1063e-12	1.1303e-10	86/2726 3.1%	434/29939 1.4%	B4GALT1 SERPINE2 MEI1 KDM1B CELF1 SCHIP1 CETN2 CELF3 DBH PVR PCSK4 RXFP2 CYP26B1 ADAMTS2 HERC2 RNF114 ZMIZ1 SPATA24 SBF1 ZFP37 TCP11 AGFG1 TLE3 NANOS2 PCYT1B PRMT7 STRBP PLA2G4A ACSL4 SYP NME5 SIRT1 ETV5 TGFBR1 CDC25B NME1 ADAM18 ADCYAP1 CCKBR FANCD2 PSME4 RARA TBPL1 PGR SPATA19 ABCG2 OCA2 ZFP148 GGNBP2 GALT NOTCH1 PRKDC CREM PTGS2 RLF SOCS2 RACGAP1 HSF2 PTK2B IL11RA1 DRD5 WNT4 ANGPT1 CADM1 ODF2 …
32504	multicellular organism reproduction	4.1063e-12	1.1303e-10	86/2726 3.1%	434/29939 1.4%	B4GALT1 SERPINE2 MEI1 KDM1B CELF1 SCHIP1 CETN2 CELF3 DBH PVR PCSK4 RXFP2 CYP26B1 ADAMTS2 HERC2 RNF114 ZMIZ1 SPATA24 SBF1 ZFP37 TCP11 AGFG1 TLE3 NANOS2 PCYT1B PRMT7 STRBP PLA2G4A ACSL4 SYP NME5 SIRT1 ETV5 TGFBR1 CDC25B NME1 ADAM18 ADCYAP1 CCKBR FANCD2 PSME4 RARA TBPL1 PGR SPATA19 ABCG2 OCA2 ZFP148 GGNBP2 GALT NOTCH1 PRKDC CREM PTGS2 RLF SOCS2 RACGAP1 HSF2 PTK2B IL11RA1 DRD5 WNT4 ANGPT1 CADM1 ODF2 …
60284	regulation of cell development	4.2175e-12	1.156e-10	65/2726 2.3%	287/29939 0.9%	ROBO2 NRP1 B4GALT1 SERPINE2 XYLT1 KNDC1 HMGB1 PTPRF SYNE1 CDC20 SYNGAP1 CDH2 BOC TIMP2 NEFL NEFM EPHB2 LZTS1 YWHAH SOX5 DSCAM HGF OMG ISLR2 LIG4 POU3F2 ETV5 ADCYAP1 RARA NUMB ATF7 ULK1 MET NUMBL NLGN1 GALT NOTCH1 NTM CACNA1A KALRN HDAC9 SOCS2 NEUROD1 FRZB NTF3 SLIT1 HES1 MBP LRRC4C SKIL SMAD2 LINGO1 BDNF SEMA4F POU4F1 PBX1 PTK2 EFNA1 EFNA3 CXCL12 RAD51 PTPRA ID2 PLXNB2 AGRN
7010	cytoskeleton organization	4.4095e-12	1.2035e-10	66/2726 2.4%	294/29939 0.9%	FHOD3 TESK2 HMGB1 KRT20 PCLO TUBB5 PSTPIP2 SGCB TEKT1 CFL1 PALM STMN1 NCK2 NEFL CAPN3 SIRPA NEFM SYNPO YWHAH AGFG1 MYBPC3 NAV1 PSRC1 TNNT2 RHOU NBL1 GAS7 DCTN2 TUBGCP2 RAP1GDS1 PDGFB AGAP2 PCDH15 PDGFA RSPH9 CORO1A PRKCZ MAP2 PTK2B VPS54 ABL2 CEP192 TRPM7 VILL TPPP PCNT SAC3D1 CAP2 PRPH CAV1 DTNBP1 ARPC4 NEB SGCZ PTK2 FBXO31 VIL1 DIAPH1 FMNL1 DIAPH3 BCL6 CDK5 CAPZA2 TACC3 TACC1 TUBGCP4
22414	reproductive process	4.8042e-12	1.3058e-10	109/2726 3.9%	608/29939 2.0%	CSF1 SERPINE2 KDM1B TRP63 PVR RXFP2 HERC2 RNF114 ZMIZ1 SPATA24 SBF1 ZFP37 TCP11 AGFG1 TLE3 NANOS2 ACSL4 CDC25B HCFC1 ADAM18 ADCYAP1 FANCD2 PSME4 TBPL1 PGR SPATA19 ABCG2 GGNBP2 NOTCH1 PRKDC PSG16 CREM AAAS RLF SOCS2 RACGAP1 CYP11A1 A2M IL11RA1 DRD5 WNT4 CADM1 ODF2 FANCL SRD5A1 CAV1 DHCR24 ESR1 PBX1 FBXO31 ADCY10 DLG1 CXCL12 BCL6 HOOK1 SLC26A8 LHX9 RAD18 BCL2L1 B4GALT1 MEI1 CELF1 SCHIP1 CETN2 CELF3…
43269	regulation of ion transport	4.8782e-12	1.3162e-10	47/2726 1.7%	173/29939 0.5%	RYR1 SERPINE2 CACNA1B CACNA1A CACNA1D HTR2A ADRB2 PTGS2 CACNA1E CLCN2 CACNA1H SLC8A1 CACNA1G ELK3 HK1 CACNA1I GRIN2A EDNRA AKT3 ADORA1 ASIC2 MAGI1 MGEA5 KCNJ6 TGFB2 KCNH6 KCNB1 KCNH7 ABCC8 CACNA2D1 CAV1 CACNB1 ADCYAP1 ATP4A SCN10A CACNB3 DLG1 P2RX4 CXCL12 KCNQ1 GNAQ SCN8A KCNMA1 CNTN1 FXYD7 KCNQ5 SCN2A
6350	transcription	4.8832e-12	1.3162e-10	223/2726 8.1%	1560/29939 5.2%	HDAC10 GABPB1 IKZF4 ELK3 PNN ZMIZ1 CREB3L1 SPATA24 ZXDC DPF1 EPC2 SOX5 MEF2C PRKCB RFX3 EBF2 OVOL2 VOPP1 TBPL1 ATF7 ZFPM2 ASF1B CTBP2 TSHZ3 MYCBP2 TSHZ2 NLK MIER3 HIVEP3 ZFP184 HIVEP2 SCAI BANP WWTR1 CREBBP JUN NR2F1 PBX4 NR1D1 PBX1 ST18 TRIP6 PAF1 MMS19 RCOR2 RCOR1 LIN54 CSRNP1 CSRNP2 BTG2 AHCTF1 ELL SUV39H1 TCF20 EFCAB6 HIF3A LIMD1 MED15 ING2 CHAF1A CHMP1A ZFP120 EMB FEZF2 LMCD1 TEAD2 ZIK1 PRMT…
6629	lipid metabolic process	4.9532e-12	1.3296e-10	121/2726 4.4%	702/29939 2.3%	FAAH PGAP3 GDE1 CWH43 LCLAT1 PLB1 FADS3 FADS2 NSDHL LIPC LIPG ADORA1 ENPP2 PIP4K2A PIP4K2C PRKAB2 DGAT2 ACSL1 ALG13 ACSL5 ACSL4 CYP39A1 SULT2B1 ACOT2 ACOT1 SLC27A3 ACOT5 PLBD2 OSBP2 ACOT3 DGKH SLC22A4 CDS1 MTTP CREM ABHD5 PLD1 PLD3 SULT1A1 HSD11B1 CYB5R1 NPC1L1 CYP11A1 NPHP3 PIP5K1C KDSR FDFT1 SDR42E1 OSBPL5 CYP2J6 SRD5A1 ATP8B1 CAV1 DHCR24 SYNJ2 ESR1 PBX1 PAFAH2 SQLE PI4KA NAPEPLD CRYL1 SERINC1 …
48646	anatomical structure formation involved in morphogenesis	5.4313e-12	1.4519e-10	81/2726 2.9%	400/29939 1.3%	NRP1 COL18A1 ECM1 BMPR2 EDA B4GALT1 PLXND1 FHL2 TRP63 KNDC1 HS6ST1 MEOX1 CYR61 CX3CL1 ELK3 HS2ST1 CTGF EDNRA CFL1 CASP1 CAPN3 ITGAV NEO1 WLS HTATIP2 AGFG1 MYBPC3 CCBE1 MEF2C EGFL7 RBM15 APAF1 LMO4 VPS33A COBL TSC1 VASH1 RGMA OVOL2 RIPPLY2 NRG3 ADAM15 COL4A1 IL1B TNNT2 TBPL1 COL8A1 ULK1 CD44 LEPROT GALT NOTCH1 PRKDC CHRD PDGFA CACNA1A LRP8 THBS3 PTK2B SKIL WNT3 WNT4 SMAD2 JUN SMAD3 ANGPT1 C1GALT1 …
33267	axon part	5.5694e-12	1.4827e-10	36/2726 1.3%	111/29939 0.3%	GABRB3 ROBO2 YWHAE GRIA2 PCSK1 CHRM1 CACNA1B SLC1A2 GRIK4 CRHR1 MAPK8 GRIN2A GRM7 ADORA1 NEFL MAPK1 NEFM MBP SLC18A2 GRIA3 SNCA PRPH PTPRN2 HTR1A DTNBP1 CCK SYNJ2 GRIN2B PRSS12 ESR1 ADCYAP1 MYO1C P2RX4 SCN8A KCNMA1 SCN2A
50804	regulation of synaptic transmission	5.8164e-12	1.5422e-10	44/2726 1.6%	156/29939 0.5%	NLGN3 GRIA2 NLGN1 LAMA2 SERPINE2 STXBP1 RASGRF1 CAMK2A CACNA1B CACNA1A HTR2A PTGS2 PRKCZ GNAI1 CRHR1 GRM3 SYNGR1 GRIN2A SYNGAP1 GRM8 NTF3 ADORA1 CD38 EPHB2 LZTS1 DRD5 SNCA USP46 LGI1 BDNF SYP S100B GRIN2B PTK2 AGT ADCYAP1 CPEB1 CDK5 CCKBR DLG4 GIPC1 RARA CSPG5 STX1A
6886	intracellular protein transport	6.5743e-12	1.7312e-10	61/2726 2.2%	263/29939 0.8%	YWHAE ARL6IP1 AP4E1 DUSP18 AP2A2 IPO5 AP1G2 XPO6 CFL1 ADORA1 KPNA4 SERAC1 KPNA2 KPNA3 GRASP AP2M1 YWHAG KPNA1 YWHAH NUP214 COG3 CASK MYRIP YWHAZ SYTL2 CACNB1 PACS1 CRY2 STAM2 BLZF1 STX1A NAPA NAPB SEC23A NLGN1 PCNA SAR1A STXBP4 PRICKLE1 LIN7B NAPG TRAK2 ARNTL AP3M2 SYNGR1 LMNA GRPEL2 NTF3 VTI1A MAPK1 STX3 AP1M2 EXPH5 PEX16 MGEA5 CD74 KCNIP3 RANBP9 NBEA CDK5 GIPC1
3	reproduction	6.5826e-12	1.7312e-10	109/2726 3.9%	611/29939 2.0%	CSF1 SERPINE2 KDM1B TRP63 PVR RXFP2 HERC2 RNF114 ZMIZ1 SPATA24 SBF1 ZFP37 TCP11 AGFG1 TLE3 NANOS2 ACSL4 CDC25B HCFC1 ADAM18 ADCYAP1 FANCD2 PSME4 TBPL1 PGR SPATA19 ABCG2 GGNBP2 NOTCH1 PRKDC PSG16 CREM AAAS RLF SOCS2 RACGAP1 CYP11A1 A2M IL11RA1 DRD5 WNT4 CADM1 ODF2 FANCL SRD5A1 CAV1 DHCR24 ESR1 PBX1 FBXO31 ADCY10 DLG1 CXCL12 BCL6 HOOK1 SLC26A8 LHX9 RAD18 BCL2L1 B4GALT1 MEI1 CELF1 SCHIP1 CETN2 CELF3…
1944	vasculature development	7.3933e-12	1.9366e-10	63/2726 2.3%	277/29939 0.9%	NRP1 COL18A1 ECM1 B4GALT1 PLXND1 PTPRJ DBH FOXM1 ADRA1B HS6ST1 PKD1 CYR61 CX3CL1 ELK3 CTGF NSDHL EDNRA CDH2 ZMIZ1 MYO18B ITGAV HTATIP2 MKL2 CCBE1 MEF2C EGFL7 RBM15 ITGA4 NCOA6 VASH1 TGFBR1 OVOL2 IFT88 ADAM15 COL4A1 IL1B RAPGEF1 ITGA7 COL8A1 ZFPM2 ALDH1A7 LEPROT GALT NOTCH1 PDGFA EFNB2 PTK2B MAPK1 JUN TGFB2 ANGPT1 WNT7B CAV1 C1GALT1 VEGFD MAPK14 PTK2 AGT EFNA1 CXCL12 CTNNB1 DHCR7 PLCD1
30528	transcription regulator activity	7.7478e-12	2.0213e-10	168/2726 6.1%	1092/29939 3.6%	MAML2 TRP63 RORB GABPB1 CARF IKZF4 ETS2 ELK3 DCAF6 ELK4 BASP1 CREB3L1 SOX5 MEF2C FBXW7 RFX3 EBF2 TBR1 POU3F1 FOXP4 GTF2F1 POU3F2 GTF2F2 HCFC1 OVOL2 NPAS4 TBPL1 ATF7 PGR ZFPM2 NOTCH1 CTBP2 CBFB TSHZ3 TSHZ2 CREM FOXO6 BHLHE22 NPAS2 NEUROD1 NEUROD2 SBNO2 NEUROD6 HIVEP3 CAMTA2 HIVEP2 OTX1 MSC SKIL SCAI BHLHA9 SMAD2 WWTR1 CREBBP JUN SMAD3 NR2F1 PBX4 NR1D1 POU2F3 ESR1 PBX1 ST18 NR4A3 BCL6 LHX2 ID2 BHLH…
16311	dephosphorylation	9.3105e-12	2.4192e-10	48/2726 1.7%	182/29939 0.6%	MTMR1 PFKFB4 PTPRR MTMR3 PTPRS MTMR12 PPM1L PPM1M MTMR14 PTPRJ ATP1A1 PPM1K PTPRK DUSP18 MTMR4 NT5C3 PPM1E PTPDC1 MTMR6 PTPRF MTMR7 DUSP14 NT5C PPP3CB INPP5D INPP5K SBF1 DUSP4 DUSP5 DUSP3 PPP1R12A PTPRN2 SYP SYNJ2 SSH3 PTPN14 DUSP6 DUSP7 CDC25B PTPRD INPP4A MINPP1 PPP5C PDP2 PTPRC PTPRA PPEF1 PTPN3
1568	blood vessel development	1.0942e-11	2.8319e-10	61/2726 2.2%	266/29939 0.8%	NRP1 COL18A1 ECM1 B4GALT1 PLXND1 PTPRJ DBH FOXM1 ADRA1B HS6ST1 PKD1 CYR61 CX3CL1 ELK3 CTGF NSDHL EDNRA CDH2 ZMIZ1 MYO18B ITGAV HTATIP2 MKL2 CCBE1 MEF2C EGFL7 RBM15 ITGA4 NCOA6 VASH1 TGFBR1 OVOL2 ADAM15 COL4A1 IL1B RAPGEF1 ITGA7 COL8A1 ZFPM2 ALDH1A7 LEPROT GALT NOTCH1 PDGFA PTK2B MAPK1 JUN TGFB2 ANGPT1 WNT7B CAV1 C1GALT1 VEGFD MAPK14 PTK2 AGT EFNA1 CXCL12 CTNNB1 DHCR7 PLCD1
23052	signaling	1.4403e-11	3.7128e-10	462/2726 16.9%	3811/29939 12.7%	TFRC STMN2 STMN4 RXFP2 ELK3 GLS NSDHL SYNGAP1 STMN1 HOMER3 ROPN1L WLS UNC13B UNC5A WSB2 PRKCB PRKCE STARD8 DAPK2 CSNK2A2 UNC5C TRHR DKK3 GPR162 IFT88 ADCY9 PRKAR1B CDC42SE1 PDGFB AGAP2 PDGFA PRKCZ ABR NCSTN GRIN2A ADAMTS13 NPBWR1 PRKAR2A PDGFC RSU1 IL11RA1 BRAP WNT10A BRAF GRIN2B GIPC1 CDK14 GPR19 GABRB3 ARF3 GABRB1 ARF1 ARF2 GPR26 GPR21 NCAN TGFB1I1 GPR22 ARHGAP1 HIF3A AREG TRIM9 RSPO2 RSPO3 SLC…
34613	cellular protein localization	1.5229e-11	3.9101e-10	65/2726 2.3%	295/29939 0.9%	YWHAE ARL6IP1 AP4E1 DUSP18 AP2A2 IPO5 AP1G2 XPO6 CFL1 ADORA1 KPNA4 SERAC1 KPNA2 KPNA3 GRASP AP2M1 YWHAG KPNA1 YWHAH NUP214 MORC3 COG3 CASK MYRIP YWHAZ SYTL2 CACNB1 PACS1 CRY2 KDELR2 STAM2 BLZF1 STX1A NAPA NAPB SEC23A NLGN1 PCNA SAR1A STXBP4 PRICKLE1 LIN7B NAPG TRAK2 ARNTL AP3M2 SYNGR1 LMNA GRPEL2 NTF3 VTI1A PMAIP1 MAPK1 STX3 AP1M2 EXPH5 PEX16 MGEA5 CD74 KCNIP3 RANBP9 NBEA CDK5 GIPC1 CTNNB1
45664	regulation of neuron differentiation	1.8532e-11	4.7217e-10	51/2726 1.8%	204/29939 0.6%	ROBO2 NRP1 SERPINE2 XYLT1 KNDC1 HMGB1 PTPRF SYNE1 CDC20 SYNGAP1 CDH2 TIMP2 NEFL NEFM EPHB2 LZTS1 YWHAH SOX5 DSCAM HGF OMG ISLR2 POU3F2 ETV5 ADCYAP1 RARA NUMB ULK1 MET NUMBL NLGN1 NOTCH1 NTM CACNA1A KALRN SOCS2 NEUROD1 SLIT1 HES1 MBP LRRC4C SKIL BDNF SEMA4F PBX1 PTK2 EFNA1 EFNA3 CXCL12 ID2 PLXNB2
31012	extracellular matrix	1.8535e-11	4.7217e-10	67/2726 2.4%	310/29939 1.0%	LGALS3BP COL18A1 ECM1 SPON1 OLFML2B WNT2B COL16A1 UCMA NCAN LAMC2 CTGF ADAMTS2 ADAMTSL2 TIMP2 SERAC1 ADAMTS9 DSP TECTB WNT9A NAV2 NPNT PRSS12 DCN ADAMTS20 CCDC80 NOV COL4A1 MMP17 COL6A1 COL8A1 EMID1 MATN2 FBLN7 LAMA5 GRP LAMA2 LAMA3 LTBP4 FBLN1 PTN ADAMTS10 THSD4 ADAMTS13 ADAMTS18 GPC1 SPOCK1 GPC5 GPC4 GPC6 GRIA3 WNT3 WNT4 NTNG1 NTNG2 WNT10A TGFB2 LUM WNT7B GRIN2B SMOC2 MFAP4 FRAS1 MGP COL5A2 AGR…
51969	regulation of transmission of nerve impulse	1.8624e-11	4.7259e-10	45/2726 1.6%	167/29939 0.5%	NLGN3 GRIA2 NLGN1 LAMA2 SERPINE2 STXBP1 RASGRF1 CAMK2A CACNA1B CACNA1A HTR2A PTGS2 PRKCZ GNAI1 CRHR1 GRM3 SYNGR1 GRIN2A SYNGAP1 CDH2 GRM8 NTF3 ADORA1 CD38 EPHB2 LZTS1 DRD5 SNCA USP46 LGI1 BDNF SYP S100B GRIN2B PTK2 AGT ADCYAP1 CPEB1 CDK5 CCKBR DLG4 GIPC1 RARA CSPG5 STX1A
70727	cellular macromolecule localization	2.079e-11	5.255e-10	65/2726 2.3%	297/29939 0.9%	YWHAE ARL6IP1 AP4E1 DUSP18 AP2A2 IPO5 AP1G2 XPO6 CFL1 ADORA1 KPNA4 SERAC1 KPNA2 KPNA3 GRASP AP2M1 YWHAG KPNA1 YWHAH NUP214 MORC3 COG3 CASK MYRIP YWHAZ SYTL2 CACNB1 PACS1 CRY2 KDELR2 STAM2 BLZF1 STX1A NAPA NAPB SEC23A NLGN1 PCNA SAR1A STXBP4 PRICKLE1 LIN7B NAPG TRAK2 ARNTL AP3M2 SYNGR1 LMNA GRPEL2 NTF3 VTI1A PMAIP1 MAPK1 STX3 AP1M2 EXPH5 PEX16 MGEA5 CD74 KCNIP3 RANBP9 NBEA CDK5 GIPC1 CTNNB1
22603	regulation of anatomical structure morphogenesis	2.2991e-11	5.7887e-10	63/2726 2.3%	284/29939 0.9%	ROBO2 NRP1 WNT2B B4GALT1 CSF1 XYLT1 KNDC1 PTPRF CX3CL1 SYNE1 SYNGAP1 CDH2 PALM NEFL NEFM EPHB2 LZTS1 HTATIP2 YWHAH DSCAM HGF OMG ISLR2 VASH1 POU3F2 ETV5 IFT88 IL1B NUMB ITGA7 ULK1 RHOU MET GAS7 CDC42SE1 NUMBL GALT NOTCH1 PDGFA CACNA1A PTGS2 ARHGAP15 CORO1A FGD4 MAPK7 PALMD SLIT1 MBP LRRC4C SKIL WNT4 SMAD2 WNT10A BDNF SEMA4F ESR1 PTK2 EFNA1 P2RX5 CXCL12 PLXNB2 CTNNB1 CDC42SE2
6140	regulation of nucleotide metabolic process	2.5247e-11	6.3322e-10	49/2726 1.7%	193/29939 0.6%	ARHGAP1 RXFP2 GRM3 GRM2 EDNRA GRM7 GRM8 PALM ADORA1 TIMP2 TBC1D22A GIT1 AGFG1 TNNC1 ARAP2 SSTR2 ARFGAP1 SSTR4 ADCYAP1 TBC1D1 ACAP2 ADCY9 ALS2 TBC1D24 AMPH GNAZ RAP1GDS1 NPR3 AGAP2 ASAP1 ADRB1 ADCY1 ADRB2 ADCY7 RLF ADCY6 CRHR1 HSD11B1 TBC1D14 PTK2B DRD5 RABGAP1L PTPRN2 HTR1A MTOR SGSM1 BCL6 GNAQ SPRY2
65003	macromolecular complex assembly	2.9709e-11	7.4227e-10	77/2726 2.8%	384/29939 1.2%	CELF1 CELF2 GEMIN2 SYNGAP1 LIPC TUBB5 CDH2 PPAT NEFL MYBPC3 UNC13B HELLS KCNH6 APAF1 KCNH7 NCOA6 CIRBP TSC1 GTF2F1 GTF2F2 TUBA4A OLFM1 ALS2 TNNT2 KCNMA1 DOK7 TBPL1 ALDH1A7 GAS7 TSPYL5 ASF1B NLGN1 PRKAA2 NIP7 NRXN1 RAP1GDS1 CACNA1A PRKCZ SRR PAK1 PRKAR2A PDGFC PTK2B TPPP TAF9B LGI1 CD74 PRNP BRF2 SMAD3 ANGPT1 KCNB1 CAV1 ARPC4 BRAF NAP1L1 GRIN2B PTK2 SNAP91 FBXO31 GNMT P2RX6 DIAPH1 P2RX5 PPP5C PFKL…
50767	regulation of neurogenesis	2.9851e-11	7.4295e-10	58/2726 2.1%	252/29939 0.8%	ROBO2 NRP1 SERPINE2 XYLT1 KNDC1 HMGB1 PTPRF SYNE1 CDC20 SYNGAP1 CDH2 TIMP2 NEFL NEFM EPHB2 LZTS1 YWHAH SOX5 DSCAM HGF OMG ISLR2 LIG4 POU3F2 ETV5 ADCYAP1 RARA NUMB ATF7 ULK1 MET NUMBL NLGN1 NOTCH1 NTM CACNA1A KALRN SOCS2 NEUROD1 NTF3 SLIT1 HES1 MBP LRRC4C SKIL LINGO1 BDNF SEMA4F POU4F1 PBX1 PTK2 EFNA1 EFNA3 CXCL12 RAD51 PTPRA ID2 PLXNB2
42221	response to chemical stimulus	3.0349e-11	7.5247e-10	165/2726 6.0%	1085/29939 3.6%	CD83 PLAT SLC8A1 EDNRA IBSP CREB3L1 AKT3 CFL1 ENPP2 CAPN3 FBXO6 KPNA2 B2M MYLIP EPHA7 SLC30A3 PRKCB ACSL1 PRKCE ENTPD6 SLC11A2 YOD1 VASH1 ERN1 ALDH3A2 KCNQ1 SCN8A ACOT2 CMPK2 PGR TRIB1 ABCG2 STXBP4 SLC22A1 H2-M3 PDGFB CACNA1B SLC1A2 UBR3 ILDR2 PIK3R2 TNFRSF11A PLD1 EFNA5 CORO1A PRKCZ CUZD1 CRHR1 CACNA1G SULT1A1 GRIN2A GRK2 CYP11A1 EIF4EBP1 INPP5K ASIC2 ARSB SLC19A1 DRD5 GSTM4 SMAD2 PRNP JUN EIF2B…
48514	blood vessel morphogenesis	3.4125e-11	8.4286e-10	53/2726 1.9%	220/29939 0.7%	NRP1 COL18A1 ECM1 B4GALT1 PLXND1 PTPRJ DBH FOXM1 ADRA1B HS6ST1 CYR61 CX3CL1 ELK3 CTGF EDNRA CDH2 ZMIZ1 MYO18B ITGAV HTATIP2 MKL2 CCBE1 MEF2C EGFL7 RBM15 ITGA4 VASH1 TGFBR1 OVOL2 ADAM15 COL4A1 IL1B ITGA7 COL8A1 ZFPM2 LEPROT GALT NOTCH1 PDGFA PTK2B JUN TGFB2 ANGPT1 WNT7B CAV1 C1GALT1 VEGFD MAPK14 PTK2 EFNA1 CXCL12 CTNNB1 PLCD1
5262	calcium channel activity	3.4421e-11	8.4696e-10	26/2726 0.9%	66/29939 0.2%	RYR1 GPM6A RYR2 CACNA1B CACNA1A ITPR2 CACNA1D CACNA1E PKD1 CACNA1H CACNA1G CACNA1I GRIN2A TRPM7 TRPM6 CACNG3 TRPC7 TRPC5 TRPA1 CACNA2D1 TRPC1 TRPV2 GRIN2B CACNB1 CACNB3 TRPV6
5244	voltage-gated ion channel activity	3.4972e-11	8.5405e-10	46/2726 1.6%	176/29939 0.5%	KCNG1 RYR1 KCNK9 KCNC4 CACNA1B CACNA1A CACNA1D CACNA1E CLCN2 CACNA1H CACNA1G ELK3 CACNA1I KCNV1 GRIN2A SCN7A ASIC2 CACNG3 KCNH1 KCNH3 KCNF1 KCNJ6 KCNH5 KCNH6 KCNB1 KCNH7 CACNA2D1 KCNB2 KCNIP3 KCNIP4 NAV2 KCTD3 KCTD4 CACNB1 SCN10A CACNB3 CLCN4 KCNS1 KCNQ1 SCN8A KCNMA1 KCTD13 KCNQ5 SCN2A KCTD15 KCNK4
22832	voltage-gated channel activity	3.4972e-11	8.5405e-10	46/2726 1.6%	176/29939 0.5%	KCNG1 RYR1 KCNK9 KCNC4 CACNA1B CACNA1A CACNA1D CACNA1E CLCN2 CACNA1H CACNA1G ELK3 CACNA1I KCNV1 GRIN2A SCN7A ASIC2 CACNG3 KCNH1 KCNH3 KCNF1 KCNJ6 KCNH5 KCNH6 KCNB1 KCNH7 CACNA2D1 KCNB2 KCNIP3 KCNIP4 NAV2 KCTD3 KCTD4 CACNB1 SCN10A CACNB3 CLCN4 KCNS1 KCNQ1 SCN8A KCNMA1 KCTD13 KCNQ5 SCN2A KCTD15 KCNK4
10557	positive regulation of macromolecule biosynthetic process	3.5294e-11	8.5869e-10	114/2726 4.1%	667/29939 2.2%	MAML2 TRP63 RORB GABPB1 ETS2 CTGF DCAF6 TBK1 ZMIZ1 SOX5 MEF2C HGF CASK EBF2 TBR1 POU3F1 GTF2F1 POU3F2 GTF2F2 HCFC1 OVOL2 NPAS4 SDPR PGR ZFPM2 NOTCH1 CBFB ADRB2 NPAS2 NEUROD1 HIVEP3 CAMTA2 WNT4 SMAD2 WWTR1 CREBBP JUN SMAD3 GLMN NR2F1 CELA1 PBX4 POU2F3 PBX1 BMP3 NR4A3 CSRNP1 CSRNP2 AHCTF1 MTR TCF20 HMGB1 HIF3A FOXM1 MEOX1 RBM3 ING2 ME1 LBP TEAD2 NKX3-1 HTATIP2 MKL2 RBM15 KLF13 NCOA6 ETV1 FOS SREBF2…
3677	DNA binding	3.8028e-11	9.2175e-10	231/2726 8.4%	1665/29939 5.5%	GABPB1 IKZF4 ELK3 ELK4 PNN CREB3L1 SPATA24 NFRKB AGFG1 SOX5 MEF2C REV1 RECQL RFX3 EBF2 OVOL2 XRN1 CRAMP1L TBPL1 ATF7 ZFPM2 ATF6 RIN2 TSHZ3 PRKDC TSHZ2 MIER3 HIVEP3 ZFP184 HIVEP2 BANP ZRANB3 CREBBP JUN NR2F1 PBX4 NR1D1 PBX1 ST18 PPFIBP2 RCOR2 RCOR1 RAD18 ATR LIN54 CSRNP1 TOP2B CSRNP2 AHCTF1 TCF20 HIF3A MEOX1 IFIH1 ZFP120 EMB FEZF2 TEAD2 ZIK1 HELLS STRBP TOP3A ZFR SEBOX FOS CBFA2T2 SREBF2 MLF1 TOX4…
10975	regulation of neuron projection development	3.8205e-11	9.226e-10	38/2726 1.3%	129/29939 0.4%	ROBO2 NRP1 NUMBL SERPINE2 NTM CACNA1A XYLT1 KNDC1 HMGB1 KALRN PTPRF SYNE1 CDC20 SYNGAP1 CDH2 SLIT1 NEFL NEFM MBP LRRC4C EPHB2 LZTS1 SKIL YWHAH DSCAM HGF OMG ISLR2 SEMA4F POU3F2 PTK2 EFNA1 ADCYAP1 CXCL12 NUMB PLXNB2 ULK1 MET
42325	regulation of phosphorylation	4.6676e-11	1.123e-09	75/2726 2.7%	373/29939 1.2%	CDKN1C CDKN1A DGKE BMPR2 CSF1 HTR2A HMGB1 ARR3 AREG CTGF EDNRA ADORA1 MAP3K5 DUSP4 MAGI1 MAP2K3 PRKCE HGF TSC1 SYP DGKZ DUSP6 CDC25B RGMA TOM1L1 RAP2A RAP2B PRKAR1B IL1B DOK7 MADD MET CD44 PDGFB AGAP2 PDGFA PIK3R2 HMGCR ACVR1B PRKCZ LRP8 CAMKK1 FGD4 PRKAR2A PDGFC SH3BP5 PTK2B INPP5K MAP2K6 DRD5 SNCA CD74 JUN PPP1R14C ANGPT1 LRRN3 WNT7B IL34 CAV1 CCK HIPK3 MTOR ACVR2A EFNA1 PKIB MAS1 DLG1 PTPRC CD…
51174	regulation of phosphorus metabolic process	5.0031e-11	1.1949e-09	77/2726 2.8%	388/29939 1.2%	CDKN1C YWHAE CDKN1A DGKE BMPR2 CSF1 HTR2A HMGB1 ARR3 AREG CTGF EDNRA ADORA1 MAP3K5 DUSP4 MAGI1 MAP2K3 PRKCE HGF TSC1 SYP DGKZ DUSP6 CDC25B RGMA TOM1L1 RAP2A RAP2B PRKAR1B IL1B DOK7 MADD MET CD44 PDGFB AGAP2 PDGFA PIK3R2 HMGCR ACVR1B PRKCZ LRP8 CAMKK1 FGD4 PRKAR2A PDGFC SH3BP5 PTK2B INPP5K MAP2K6 DRD5 SNCA CD74 JUN PPP1R14C SMAD3 ANGPT1 LRRN3 WNT7B IL34 CAV1 CCK HIPK3 MTOR ACVR2A EFNA1 PKIB MAS1 D…
19220	regulation of phosphate metabolic process	5.0031e-11	1.1949e-09	77/2726 2.8%	388/29939 1.2%	CDKN1C YWHAE CDKN1A DGKE BMPR2 CSF1 HTR2A HMGB1 ARR3 AREG CTGF EDNRA ADORA1 MAP3K5 DUSP4 MAGI1 MAP2K3 PRKCE HGF TSC1 SYP DGKZ DUSP6 CDC25B RGMA TOM1L1 RAP2A RAP2B PRKAR1B IL1B DOK7 MADD MET CD44 PDGFB AGAP2 PDGFA PIK3R2 HMGCR ACVR1B PRKCZ LRP8 CAMKK1 FGD4 PRKAR2A PDGFC SH3BP5 PTK2B INPP5K MAP2K6 DRD5 SNCA CD74 JUN PPP1R14C SMAD3 ANGPT1 LRRN3 WNT7B IL34 CAV1 CCK HIPK3 MTOR ACVR2A EFNA1 PKIB MAS1 D…
31644	regulation of neurological system process	5.0882e-11	1.2107e-09	47/2726 1.7%	184/29939 0.6%	NLGN3 GRIA2 NLGN1 LAMA2 SERPINE2 STXBP1 RASGRF1 CAMK2A CACNA1B CACNA1A HTR2A ADRB2 PTGS2 PRKCZ GNAI1 CRHR1 GRM3 SYNGR1 GRIN2A SYNGAP1 CDH2 GRM8 NTF3 ADORA1 CD38 EPHB2 LZTS1 DRD5 SNCA USP46 LGI1 BDNF CCK SYP S100B GRIN2B PTK2 AGT ADCYAP1 CPEB1 CDK5 CCKBR DLG4 GIPC1 RARA CSPG5 STX1A
31344	regulation of cell projection organization	5.6224e-11	1.333e-09	41/2726 1.5%	148/29939 0.4%	ROBO2 NRP1 NUMBL SERPINE2 NTM CACNA1A XYLT1 KNDC1 HMGB1 KALRN PTPRF SYNE1 CDC20 SYNGAP1 CDH2 PODXL SLIT1 NEFL NEFM MBP LRRC4C EPHB2 LZTS1 SKIL YWHAH DSCAM HGF OMG ISLR2 SEMA4F POU3F2 PTK2 MTOR TGFBR1 EFNA1 ADCYAP1 CXCL12 NUMB PLXNB2 ULK1 MET
60341	regulation of cellular localization	6.3186e-11	1.4926e-09	60/2726 2.2%	270/29939 0.9%	PCSK1 EDA B4GALT1 DOC2A RAB3D HTR2A KRT20 AACS PCLO GRM7 GRM8 ENSA ADORA1 CASP1 CD38 RAB8B CADPS2 PPP1R12A ANXA1 PRKCB ABCC8 TNNC1 PDE4C NPY1R RFX3 SYP ADCYAP1 KCNQ1 IL1B TNNT2 STX1A GALT STXBP1 STXBP2 CAMK2A CACNA1B CACNA1A UACA CACNA1G GRK2 RAB26 NNAT APBB1 SNCA SYT4 MGEA5 NMB INHBB SYT9 GRIN2B SYT7 ACVR2A AGT PFKL CXCL12 GPAM CDK5 PKIA TACC3 PLCD1
22843	voltage-gated cation channel activity	7.6026e-11	1.7894e-09	37/2726 1.3%	126/29939 0.4%	KCNG1 RYR1 KCNC4 CACNA1B CACNA1A CACNA1D CACNA1E CACNA1H CACNA1G ELK3 CACNA1I KCNV1 GRIN2A ASIC2 KCNH1 KCNH3 KCNF1 KCNJ6 KCNH5 KCNH6 KCNB1 KCNH7 CACNA2D1 KCNB2 KCTD3 KCTD4 CACNB1 SCN10A CACNB3 KCNS1 KCNQ1 SCN8A KCNMA1 KCTD13 KCNQ5 SCN2A KCTD15
8092	cytoskeletal protein binding	7.6842e-11	1.802e-09	79/2726 2.8%	406/29939 1.3%	FHOD3 B4GALT1 WDR1 FKBP15 SYNE1 EPB41L4B LASP1 PSTPIP1 BAIAP2L1 PSTPIP2 CFL1 ENC1 STMN1 PLS3 CAPN1 SYNPO PLS1 YWHAH MYBPC3 MKL2 ACTR2 MYLIP ACTN3 TPM3 TNNC1 MYRIP SYN1 NME1 OBSCN MYH3 PSRC1 TNNT2 SCNN1A FSCN1 MAPRE1 NBL1 STX1A GAS7 GALT SDC3 TWF2 TWF1 CORO1A ACTR3B ADD2 FGD4 MAP2 FLNA PACSIN3 MAP6 TRPM7 FLNB VILL WASF1 CLASP1 CAP2 SNCA CLASP2 SPAG5 HIP1R ARPC4 ARPC5 CORO2A VIL1 DIAPH1 FMNL1 MYO1C…
46903	secretion	8.0706e-11	1.8859e-09	58/2726 2.1%	258/29939 0.8%	DOC2A SERPINE2 RAB3D PCSK4 CTGF MC4R GRM2 TRIM9 PCLO ADORA1 ERC2 SLC18A2 UNC13B CADPS2 AMN ANXA1 TRPC1 VPS33A YWHAZ SYN1 SYTL2 LAT2 ADCYAP1 CCKBR KCNMA1 EXOC6 EXOC5 STX1A LY6E NLGN1 STXBP1 NRXN1 STXBP2 PTGER3 NPR3 CACNA1B LTBP4 CACNA1A ILDR2 LIN7A LIN7C LIN7B SV2B SCFD2 STXBP5 STX3 YKT6 SMAD2 SYT4 NMB BDNF HPS1 SNAP91 AGT PEX5L GPAM CDK5 GIPC1
51046	regulation of secretion	8.6316e-11	2.0097e-09	56/2726 2.0%	245/29939 0.8%	PCSK1 B4GALT1 DOC2A RAB3D HTR2A KRT20 AACS PCLO GRM7 GRM8 ENSA ADORA1 CASP1 CD38 RAB8B CADPS2 ANXA1 PRKCB ABCC8 PDE4C NPY1R RFX3 SYP SYTL2 ADCYAP1 KCNQ1 IL1B STX1A GALT STXBP1 STXBP2 CAMK2A CACNA1B CACNA1A TNFRSF11A CACNA1G GRK2 RAB26 NNAT APBB1 SNCA SYT4 MGEA5 NMB INHBB SYT9 GRIN2B SYT7 ACVR2A AGT PFKL CXCL12 GPAM CDK5 ADA PLCD1
16791	phosphatase activity	9.0315e-11	2.0953e-09	54/2726 1.9%	232/29939 0.7%	PTPRR PTPRS MTMR12 MTMR14 PTPRJ PTPRK DUSP18 CTDSPL2 PTPDC1 PTPRF DUSP14 PPP3CB MDP1 SBF1 ENOPH1 DUSP4 DUSP5 DUSP3 PPP1R12A SYP DUSP6 DUSP7 CDC25B INPP4A MINPP1 DNAJC6 PGAM5 PPEF1 MTMR1 PFKFB4 MTMR3 PPM1L PPM1M PPM1H ATP1A1 PPM1K MTMR4 NT5C3 PPM1E MTMR6 MTMR7 NT5C INPP5D INPP5K PTPRN2 SYNJ2 SSH3 PTPN14 PTPRD PPP5C PDP2 PTPRC PTPRA PTPN3
48878	chemical homeostasis	9.1214e-11	2.1086e-09	87/2726 3.1%	467/29939 1.5%	RYR1 TFRC ITGB3 CLSTN1 DBH ADRA1B SLC8A1 SLC8A2 EDNRA LIPC ADORA1 CD38 SLC18A2 MYLIP GRID2 SLC30A3 PRKCB SLC30A4 SLC11A2 OMG NPY1R PLA2G4A TSC1 SYP POU3F1 POU3F2 TRHR ADCYAP1 KCNQ1 IL1B SCN8A KCNMA1 SLC9A9 EFHC1 CHRNA1 NLGN3 CAMK2D SLC24A3 MTTP PTGER3 NPR3 ADAM22 CACNA1A CACNA1E PRKCZ CRHR1 CLN6 CACNA1G CACNA1I GRIN2A NPC1L1 GNA11 NTF3 PTK2B INPP5K MBP SNCA RIC3 PRNP JUN NMB BDNF WNT7B CAV1 SLC4A…
15672	monovalent inorganic cation transport	1.0789e-10	2.4852e-09	65/2726 2.3%	308/29939 1.0%	KCNG1 KCNG2 KCNK9 KCNC4 SLC8A1 ELK3 SLC8A2 KCNT2 TMEM38A KCNH1 TRPC7 KCNH3 KCNH5 KCNH6 KCNK10 KCNH7 SLC11A2 SLC6A13 TSC1 NAV2 ATP1B2 KCTD3 KCTD4 SCN10A SLC9A5 KCNQ1 SCN8A SCNN1A KCNMA1 SLC9A9 KCTD13 KCNQ5 KCTD15 SLC22A4 SLC24A3 SLC20A2 SLC20A1 SLC1A2 ATP1A1 SLC5A5 KCNV1 KCNN1 SLC17A6 KCNMB4 SCN7A KCNN2 SLC17A7 SLC13A5 ASIC2 ATP6V1D ATP6V1C2 ATP6V0A1 SLC38A4 KCNF1 KCNJ6 SLC10A7 KCNB1 KCNB2 KCNIP3 …
22402	cell cycle process	1.3167e-10	3.0224e-09	75/2726 2.7%	381/29939 1.2%	CDKN1C DCLRE1A CDKN1A AHCTF1 MEI1 ZWILCH CETN2 CCNF BUB1B SMC4 PKD1 CDC20 CYP26B1 TUBB5 SESN1 CDC27 STMN1 OIP5 KNTC1 TOPBP1 CSRP2BP LRRCC1 HELLS HAUS3 VASH1 CDC25B HAUS1 ERN1 TFDP1 PSRC1 XRN1 FANCD2 ANAPC5 RHOU KIF20B MAPRE1 CAMK2D SEH1L DCTN2 RGS14 PSMD13 CAMK2A AKAP8 SKA3 TBRG1 BRINP1 RBBP8 PMS2 APBB2 APBB1 BUB3 PCNT SKIL CAMK2G SAC3D1 MAP9 CLASP1 RPRM CLASP2 UBE2I SPAG5 NEK6 RCC2 MEIG1 CHFR FB…
5829	cytosol	1.4207e-10	3.2496e-09	100/2726 3.6%	571/29939 1.9%	ARL6IP1 ACTB CTGF RGS4 EIF4ENIF1 RNF115 TUBB5 CFL1 PDK1 NPY1R CASK TSC1 ALDH3A2 ACOT1 ACOT5 ACOT3 DIABLO HTRA2 PIK3R2 ABHD5 KLC1 PRKCZ MTMR7 SULT1A1 RIC8A LDHA GRK4 GSTM4 JUN CAV1 DHCR24 PTK2 CCT6A ADCY10 UCK2 PPP5C OCLN NBEA CDK5 ID2 GIPC1 OGT CDK14 BCL2L1 CDKN1A ARF1 PIK3C2A AACS RND1 HK1 HEBP1 CASP7 UCHL1 PSTPIP2 ME1 APAF1 HMGCS1 PLA2G4A SYP DYNLL1 DCK DUSP7 NME1 ZAP70 RAP2A RAP2B ALS2 DPYD EX…
45941	positive regulation of transcription	1.7884e-10	4.0764e-09	102/2726 3.7%	589/29939 1.9%	MAML2 TRP63 RORB GABPB1 ETS2 DCAF6 ZMIZ1 SOX5 MEF2C HGF CASK EBF2 TBR1 POU3F1 GTF2F1 POU3F2 GTF2F2 HCFC1 OVOL2 NPAS4 SDPR PGR ZFPM2 NOTCH1 CBFB ADRB2 NPAS2 NEUROD1 HIVEP3 CAMTA2 WNT4 SMAD2 WWTR1 CREBBP JUN SMAD3 NR2F1 CELA1 PBX4 POU2F3 PBX1 BMP3 NR4A3 CSRNP1 CSRNP2 AHCTF1 TCF20 HMGB1 HIF3A FOXM1 MEOX1 ING2 ME1 TEAD2 NKX3-1 HTATIP2 MKL2 RBM15 KLF13 NCOA6 ETV1 FOS SREBF2 ETV5 TFDP1 PSRC1 IL1B MTF1 …
43933	macromolecular complex subunit organization	1.8071e-10	4.1046e-09	79/2726 2.8%	413/29939 1.3%	CELF1 CELF2 GEMIN2 SYNGAP1 LIPC TUBB5 CDH2 PPAT STMN1 NEFL MYBPC3 UNC13B HELLS KCNH6 APAF1 KCNH7 NCOA6 CIRBP TSC1 GTF2F1 GTF2F2 TUBA4A OLFM1 ALS2 TNNT2 KCNMA1 DOK7 TBPL1 ALDH1A7 GAS7 TSPYL5 ASF1B NLGN1 PRKAA2 NIP7 NRXN1 RAP1GDS1 CACNA1A PRKCZ SRR PAK1 PRKAR2A PDGFC PTK2B TPPP TAF9B LGI1 CD74 PRNP BRF2 SMAD3 ANGPT1 KCNB1 CAV1 ARPC4 BRAF NAP1L1 GRIN2B PTK2 SNAP91 FBXO31 GNMT P2RX6 DIAPH1 P2RX5 PPP5…
35295	tube development	2.3523e-10	5.3058e-09	69/2726 2.5%	342/29939 1.1%	NRP1 BMPR2 EDA B4GALT1 CSF1 PLXND1 TRP63 ADRA1D HMGB1 ADRA1B HS6ST1 AREG PCSK5 HS2ST1 CTGF ADAMTS2 EDNRA CFL1 ADORA1 NKX3-1 RBM15 APAF1 LMO4 COBL TSC1 NPNT RGMA OVOL2 IFT88 KCNMA1 RARA PGR ZFPM2 ALDH1A7 CD44 LAMA5 GALT NOTCH1 TSHZ3 RAP1GDS1 PDGFA ADRB1 ADRB2 CLCN2 CACNA1G HSD11B1 HES1 SLIT2 DRD5 WNT4 SMAD2 SMAD3 BDNF WNT7B CAV1 ESR1 PBX1 AGT DLG1 P2RX4 CXCL12 NR4A3 NFIB LHX2 MGP CTNNB1 SPRY2 DHCR…
7276	gamete generation	2.3523e-10	5.3058e-09	69/2726 2.5%	342/29939 1.1%	MEI1 KDM1B CELF1 CETN2 CELF3 PVR PCSK4 RXFP2 CYP26B1 ADAMTS2 HERC2 RNF114 ZMIZ1 SPATA24 SBF1 ZFP37 TCP11 AGFG1 TLE3 NANOS2 PCYT1B PRMT7 STRBP PLA2G4A NME5 SIRT1 ETV5 TGFBR1 CDC25B ADAM18 FANCD2 PSME4 RARA TBPL1 PGR SPATA19 OCA2 ZFP148 GGNBP2 NOTCH1 PRKDC CREM PTGS2 RLF RACGAP1 HSF2 PTK2B WNT4 CADM1 ODF2 FANCL SPAG6 MTOR ACVR2A AGT FBXO31 ADCY10 MAS1 CXCL12 BCL6 HOOK1 ALMS1 SLCO4C1 SLC26A8 GOPC TR…
5576	extracellular region	2.4621e-10	5.5343e-09	226/2726 8.2%	1653/29939 5.5%	EPHB6 SPON1 TFRC SERPINE2 ENDOU LIPC LIPG FAM19A1 IL12A B2M FAM19A4 CCBE1 CXADR CLEC11A ENTPD6 VWA5B1 DKK3 CCDC80 COL8A1 AMY1 NBL1 PDGFB PDGFA ADAMTS10 ADAMTS13 PRDX4 ADAMTS18 ARSJ PDGFC A2M ARSB RTBDN NTNG1 NTNG2 WNT10A NMB CDSN GRIN2B CALU ADA PCSK2 COL18A1 PCSK1 ECM1 MSTN UCMA NCAN AREG PCSK5 CX3CL1 GLIPR1 SMPD1 CTSK ADAMTSL2 TIMP2 RSPO2 RSPO3 CD34 ANXA1 SFTPC IL16 WNT9A MMEL1 PRSS12 NOV IL1B …
19717	synaptosome	2.4943e-10	5.5872e-09	36/2726 1.3%	125/29939 0.4%	CYFIP2 AHCY DOC2A SDC3 CACNA1B LIN7A LIN7C HNMT LIN7B TRIM9 GRIN2A SLC17A6 SLC17A7 BSN ERC2 SNCA PPFIA2 GRID2 NMB CADM1 DTNBP1 CASK BRAF SEMA4F FOS SYP GRIN2B DLG1 ALS2 SNPH DLG4 ABI1 RARA GOPC SCN2A STX1A
16462	pyrophosphatase activity	2.9076e-10	6.4709e-09	102/2726 3.7%	594/29939 1.9%	ATP8A2 RASL11B ATP8A1 EFTUD2 NUDT10 TUBB5 ENPP2 KIF21B ABCA8A ENTPD5 ENTPD6 RECQL DDX10 CHD1L ATP1B2 GTF2F2 TUBA4A MYL4 YME1L1 KIF20B ABCG2 GNAZ RRAD AGAP2 KLC1 RAP1B ORC4 FIGNL1 DHX37 EIF2S3Y KIF3C ATP6V1D ATP6V1C2 LHPP ZRANB3 RASL10A FANCM ATP8B1 ABCA3 ABCA4 ATP4A KIF18A GNAQ GNB1 DYNLRB2 DDX3Y DDX46 CETN2 CHD8 DIRAS2 ATP2A3 ATP2A1 KIF15 IFIH1 MYO18B RFC5 TRPC7 HELLS ABCC1 RFC4 ABCC5 RRAS2 KIF2…
51960	regulation of nervous system development	2.9087e-10	6.4709e-09	59/2726 2.1%	273/29939 0.9%	ROBO2 NRP1 SERPINE2 XYLT1 KNDC1 HMGB1 PTPRF SYNE1 CDC20 SYNGAP1 CDH2 TIMP2 NEFL NEFM EPHB2 LZTS1 YWHAH SOX5 DSCAM HGF OMG ISLR2 LIG4 POU3F2 ETV5 ADCYAP1 RARA NUMB ATF7 ULK1 MET NUMBL NLGN1 NOTCH1 NTM CACNA1A KALRN SOCS2 NEUROD1 NTF3 SLIT1 HES1 MBP LRRC4C SKIL LINGO1 BDNF SEMA4F POU4F1 PBX1 PTK2 EFNA1 EFNA3 CXCL12 RAD51 PTPRA ID2 PLXNB2 AGRN
7264	small GTPase mediated signal transduction	2.9315e-10	6.4993e-09	54/2726 1.9%	239/29939 0.7%	ARF3 ARF1 ARF2 RASL11B RAB3D RASGRF1 DIRAS2 ARHGAP1 KNDC1 RAPGEFL1 RND1 SYNGAP1 RASGEF1B NKIRAS1 RASGEF1C PSD3 TRIM23 RAB8B RRAS2 RHOF RAB33A ARL4A RAP2A RAP2B RAB31 ALS2 RAB36 PECAM1 ULK1 RHOU RAB39 RAPGEF5 CDC42SE1 RRAD AGAP2 RASGRP1 RLF RASGRP4 RHOBTB1 RAP1B SDCBP NRAS RAB40C RAB26 RSU1 CTNNAL1 BRAP RASL10A DHCR24 ARHGAP32 BCL6 RAB15 RGL1 DRC3
4725	protein tyrosine phosphatase activity	2.9867e-10	6.5992e-09	29/2726 1.0%	87/29939 0.2%	MTMR1 PTPRR MTMR3 PTPRS MTMR14 PTPRJ PTPRK DUSP18 MTMR4 PTPDC1 MTMR6 PTPRF MTMR7 DUSP14 MDP1 DUSP4 DUSP3 PTPRN2 SYP SSH3 PTPN14 DUSP6 DUSP7 CDC25B PTPRD PTPRC DNAJC6 PTPRA PTPN3
5578	proteinaceous extracellular matrix	3.4164e-10	7.5229e-09	60/2726 2.2%	281/29939 0.9%	LGALS3BP COL18A1 ECM1 SPON1 WNT2B COL16A1 UCMA NCAN LAMC2 CTGF ADAMTS2 ADAMTSL2 TIMP2 ADAMTS9 DSP TECTB WNT9A NAV2 NPNT DCN ADAMTS20 CCDC80 COL4A1 MMP17 COL6A1 COL8A1 EMID1 MATN2 FBLN7 LAMA5 GRP LAMA2 LAMA3 LTBP4 FBLN1 PTN ADAMTS10 THSD4 ADAMTS13 ADAMTS18 GPC1 SPOCK1 GPC5 GPC4 GPC6 WNT3 WNT4 NTNG1 NTNG2 WNT10A TGFB2 LUM WNT7B SMOC2 MFAP4 FRAS1 COL5A2 AGRN FMOD FBN1
9892	negative regulation of metabolic process	3.5743e-10	7.8442e-09	110/2726 4.0%	660/29939 2.2%	SERPINE2 TRP63 IKZF4 EDNRA TBK1 BASP1 PALM ADORA1 SOX5 MAGI1 HGF CIRBP POU3F1 FOXP4 OVOL2 KCNQ1 ZFPM2 NOTCH1 CTBP2 CACNA1A BHLHE22 HRH1 GRIN2A SBNO2 KCNQ1OT1 INPP5D EIF4EBP1 INPP5K SKIL SCAI CD276 WNT4 MGEA5 WWTR1 JUN EIF2B3 UBE2I NDFIP1 SMAD3 CAV1 NR2F1 CELA1 ST18 FBXO31 LIN28B PTPRC BCL6 CDK5 PKIA ID2 GIPC1 BHLHE40 RCOR2 RCOR1 RAD18 CDKN1C YWHAE CDKN1A ACADVL SUV39H1 CHD8 FHL2 HMGB1 ADRA1B RBM3…
16818	hydrolase activity, acting on acid anhydrides, in phosphorus-containing anhydrides	3.8757e-10	8.4769e-09	102/2726 3.7%	597/29939 1.9%	ATP8A2 RASL11B ATP8A1 EFTUD2 NUDT10 TUBB5 ENPP2 KIF21B ABCA8A ENTPD5 ENTPD6 RECQL DDX10 CHD1L ATP1B2 GTF2F2 TUBA4A MYL4 YME1L1 KIF20B ABCG2 GNAZ RRAD AGAP2 KLC1 RAP1B ORC4 FIGNL1 DHX37 EIF2S3Y KIF3C ATP6V1D ATP6V1C2 LHPP ZRANB3 RASL10A FANCM ATP8B1 ABCA3 ABCA4 ATP4A KIF18A GNAQ GNB1 DYNLRB2 DDX3Y DDX46 CETN2 CHD8 DIRAS2 ATP2A3 ATP2A1 KIF15 IFIH1 MYO18B RFC5 TRPC7 HELLS ABCC1 RFC4 ABCC5 RRAS2 KIF2…
16817	hydrolase activity, acting on acid anhydrides	4.2624e-10	9.2914e-09	102/2726 3.7%	598/29939 1.9%	ATP8A2 RASL11B ATP8A1 EFTUD2 NUDT10 TUBB5 ENPP2 KIF21B ABCA8A ENTPD5 ENTPD6 RECQL DDX10 CHD1L ATP1B2 GTF2F2 TUBA4A MYL4 YME1L1 KIF20B ABCG2 GNAZ RRAD AGAP2 KLC1 RAP1B ORC4 FIGNL1 DHX37 EIF2S3Y KIF3C ATP6V1D ATP6V1C2 LHPP ZRANB3 RASL10A FANCM ATP8B1 ABCA3 ABCA4 ATP4A KIF18A GNAQ GNB1 DYNLRB2 DDX3Y DDX46 CETN2 CHD8 DIRAS2 ATP2A3 ATP2A1 KIF15 IFIH1 MYO18B RFC5 TRPC7 HELLS ABCC1 RFC4 ABCC5 RRAS2 KIF2…
15630	microtubule cytoskeleton	4.3848e-10	9.5264e-09	70/2726 2.5%	354/29939 1.1%	YWHAE CETN2 SLC8A1 SLC8A2 SYNE1 KIF15 CDC20 TUBA1C TUBA1A TUBB5 CDC27 TEKT1 STMN1 CEP170 KIF21B PRKCB STRBP USP2 HAUS3 KIF24 NAV1 DYNLL1 TUBA4A HAUS1 NME1 KIF9 IFT88 PSRC1 ALS2 STIM1 KIF20B MAPRE1 GAS8 DCTN2 RGS14 TUBGCP2 DCTN4 MYCBP2 SKA3 KLC1 MAP2 MAP6 CEP192 TPPP KIF3C PCNT SAC3D1 MAP9 CLASP1 CLASP2 DYNC1H1 SPAG5 ODF2 SPAG6 RCC2 SYNJ2 MAPK14 TPPP3 KIF18A TTLL3 HOOK1 KIF26A ALMS1 TACC3 TRIP10 S…
42592	homeostatic process	4.5797e-10	9.9165e-09	113/2726 4.1%	687/29939 2.2%	DCLRE1C TFRC CSF1 CLSTN1 SLC8A1 SLC8A2 EDNRA LIPC ADORA1 MYLIP SLC30A3 PRKCB SLC30A4 SLC11A2 OMG NPY1R TSC1 POU3F1 POU3F2 TRHR ADCYAP1 XRN1 KCNQ1 SCN8A SLC9A9 CHRNA1 PRKDC MTTP NPR3 CACNA1A ILDR2 ADRB1 TNFRSF11A ADRB2 CORO1A CACNA1E PRKCZ CRHR1 CACNA1G CACNA1I GRIN2A PRDX4 NPC1L1 INPP5K MBP SKIL PRNP JUN NMB TGFB2 BDNF CAV1 SLC4A10 GRIN2B PTK2 ATP4A PEX5L DLG1 PTPRC BCL6 CDK5 GNAQ ID2 FXYD1 GNB1 …
34702	ion channel complex	5.0522e-10	1.0903e-08	41/2726 1.5%	158/29939 0.5%	KCNG1 GABRB3 CHRNA1 GABRB1 TTYH1 KCNC4 CACNA1B CACNA1A CACNA1D CACNA1E CLCN2 CACNA1H KCNV1 KCNMB4 ANO10 STXBP5 CNGA4 GABRA2 KCNF1 KCNB1 GABRA5 ABCC8 CACNA2D1 KCNB2 GABRA3 KCTD3 KCTD4 CACNB1 PEX5L SCN10A CACNB3 KCNS1 KCNQ1 SCN8A FXYD1 SCNN1A KCNMA1 KCTD13 KCNQ5 SCN2A KCTD15
10942	positive regulation of cell death	5.2949e-10	1.1389e-08	61/2726 2.2%	291/29939 0.9%	HRK COL18A1 CDKN1A B4GALT1 TRP63 HMGB1 SH3RF1 PTPRF CTGF CASP7 SMPD1 CASP1 CASP2 BOK HTATIP2 KLF10 EPHA7 ANXA1 APAF1 DAPK2 SHISA5 PLA2G4A TGFBR1 ERN1 IL1B EFHC1 ALDH1A7 CD44 GALT NOTCH1 DIABLO PRKDC HTRA2 ADRB2 PTGS2 UACA LDHA MAPK8 GRIN2A PERP INPP5D PMAIP1 APBB2 NAE1 MAP2K6 MBD4 JUN TGFB2 SMAD3 WNT7B BNIP3 CCK GRIN2B POU4F1 ADCY10 NELL1 PTPRC CDK5 STK17B SERINC3 BCL2L1
34703	cation channel complex	5.512e-10	1.1817e-08	29/2726 1.0%	89/29939 0.2%	KCNG1 KCNC4 CACNA1B CACNA1A CACNA1D CACNA1E CACNA1H KCNV1 KCNMB4 CNGA4 KCNF1 KCNB1 CACNA2D1 KCNB2 KCTD3 KCTD4 CACNB1 PEX5L SCN10A CACNB3 KCNS1 KCNQ1 SCN8A SCNN1A KCNMA1 KCTD13 KCNQ5 SCN2A KCTD15
16477	cell migration	6.0114e-10	1.2845e-08	57/2726 2.0%	264/29939 0.8%	YWHAE NRP1 TOP2B B4GALT1 SCHIP1 PLAT DBH PVR CX3CL1 CTGF CDH2 CFL1 NCK2 SIRPA LBP CD34 ABCC1 ITGA4 PLEKHG5 HGF IL16 NAV1 POU3F2 SSTR4 TGFBR1 OVOL2 IL1B ULK1 MET CD44 LAMA5 GALT PRKDC SATB2 PDGFB CORO1A LRP8 PODXL SLIT1 PTK2B APBB2 SLIT2 APBB1 CTNNA2 CLASP2 NR2F1 CCK SORL1 POU4F1 PTK2 DCLK1 FMNL1 CXCL12 ABI2 CDK5 GIPC1 NEUROG2
40011	locomotion	7.5543e-10	1.6089e-08	72/2726 2.6%	373/29939 1.2%	YWHAE NRP1 TOP2B B4GALT1 SCHIP1 CELF3 PLAT DBH HMGB1 PVR CYR61 CX3CL1 CTGF CDH2 CFL1 ENPP2 NCK2 NEFL SIRPA LBP CD34 EPHA7 ABCC1 ITGA4 PLEKHG5 HGF RFX3 IL16 NAV1 POU3F2 SSTR4 TGFBR1 OVOL2 IL1B ULK1 MET GAS8 CD44 LAMA5 GALT PRKDC SATB2 PDGFB EFNA5 CORO1A LRP8 CLN6 GRIN2A PODXL SLIT1 PTK2B APBB2 SLIT2 APBB1 CTNNA2 CCL17 CLASP2 SPAG6 CMTM4 NR2F1 CCK SORL1 POU4F1 PTK2 DCLK1 FMNL1 CXCL12 ABI2 CDK5 GIPC…
17111	nucleoside-triphosphatase activity	8.0013e-10	1.6986e-08	97/2726 3.5%	565/29939 1.8%	ATP8A2 RASL11B ATP8A1 EFTUD2 TUBB5 KIF21B ABCA8A ENTPD6 RECQL DDX10 CHD1L ATP1B2 GTF2F2 TUBA4A MYL4 YME1L1 KIF20B ABCG2 GNAZ RRAD AGAP2 KLC1 RAP1B ORC4 FIGNL1 DHX37 EIF2S3Y KIF3C ATP6V1D ATP6V1C2 ZRANB3 RASL10A FANCM ATP8B1 ABCA3 ABCA4 ATP4A KIF18A GNAQ GNB1 DYNLRB2 DDX3Y DDX46 CETN2 CHD8 DIRAS2 ATP2A3 ATP2A1 KIF15 IFIH1 MYO18B RFC5 HELLS ABCC1 RFC4 ABCC5 RRAS2 KIF24 NAV1 DYNLL1 ARL4A KIF9 RAP2A …
5516	calmodulin binding	9.24e-10	1.9552e-08	33/2726 1.2%	113/29939 0.3%	CAMK2D RRAD PDE1A CAMK2A CACNA1A ADCY1 SLC8A1 CAMKK1 STRN4 NRGN ADD2 PPP3CB EEF2K GRM7 MAP2 KCNN1 MAP6 KCNN2 CAMTA2 PCNT CAMK2G KCNH1 MARCKSL1 KCNH5 DAPK2 CASK ENKUR GAP43 MYO1C MYH3 TRPV6 CAMK4 CAMK1G
5096	GTPase activator activity	9.4016e-10	1.9793e-08	44/2726 1.6%	180/29939 0.6%	RGS14 ARHGAP1 ARHGDIG AGAP2 ASAP1 RASAL1 RASAL2 ARHGAP15 RGS4 RIC8A ABR ARHGAP42 ARHGAP20 SYNGAP1 RACGAP1 CHN1 TBC1D14 TBC1D22A GIT1 RGS7 GARNL3 AGFG1 RAP1GAP2 RABGAP1L ANKRD27 RALGAPA2 STARD8 ARAP2 ARHGAP25 ARFGAP1 SGSM1 TIAM2 TBC1D1 ARHGAP32 ACAP2 ALS2 RASA3 GIPC1 RASA2 TBC1D24 RAB3GAP2 RGS11 RIN1 RIN2
32940	secretion by cell	9.4152e-10	1.9793e-08	48/2726 1.7%	206/29939 0.6%	NLGN1 DOC2A SERPINE2 RAB3D STXBP1 NRXN1 STXBP2 CACNA1B LTBP4 CACNA1A ILDR2 LIN7A LIN7C LIN7B PCSK4 CTGF MC4R GRM2 TRIM9 PCLO SV2B SCFD2 STXBP5 STX3 ERC2 YKT6 SLC18A2 UNC13B SMAD2 SYT4 CADPS2 ANXA1 BDNF VPS33A HPS1 YWHAZ SYN1 SNAP91 SYTL2 LAT2 PEX5L GPAM CDK5 GIPC1 EXOC6 EXOC5 STX1A LY6E
8047	enzyme activator activity	1.0197e-09	2.1368e-08	53/2726 1.9%	240/29939 0.8%	ARHGAP1 ARHGDIG HMGB1 RGS4 ARHGAP42 SYNGAP1 TIMP2 TBC1D22A GIT1 RGS7 GARNL3 AGFG1 APAF1 RALGAPA2 STARD8 ARAP2 ARFGAP1 TOM1L1 TIAM2 TBC1D1 ACAP2 ALS2 RASA3 RASA2 TBC1D24 PLAA RIN1 RIN2 RGS14 AGAP2 ASAP1 FBLN1 RASAL1 RASAL2 ARHGAP15 RIC8A ABR ARHGAP20 RACGAP1 CHN1 TBC1D14 RAP1GAP2 RABGAP1L ANKRD27 CAV1 ARHGAP25 SGSM1 ARHGAP32 GIPC1 ABI1 RAB3GAP2 RGS11 CDK5R2
7169	transmembrane receptor protein tyrosine kinase signaling pathway	1.0407e-09	2.1738e-08	47/2726 1.7%	200/29939 0.6%	EPHB6 CSRNP1 NRP1 LTK BMPR2 EPHA10 STXBP4 SCHIP1 PDGFB CACNA1A PLAT PIK3R2 MST1R PRKCZ AREG CTGF FGF5 PAK1 SYNGAP1 PDGFC EIF4EBP1 PTK2B EPHB2 EPHB3 EPHA5 EPHA4 CAML EPHA7 ANGPT1 EPHA8 HGF LMTK2 VEGFD SYP GFRA2 GRIN2B PTK2 FGF17 TOM1L1 EFNA1 CDK5 PTPRA DOK7 RAPGEF1 AGRN MET ANGPTL1
6357	regulation of transcription from RNA polymerase II promoter	1.2284e-09	2.5577e-08	110/2726 4.0%	674/29939 2.2%	MAML2 TRP63 GABPB1 ETS2 DCAF6 ZMIZ1 SOX5 MEF2C HGF CASK TBR1 POU3F1 FOXP4 POU3F2 GTF2F2 NPAS4 SDPR ATF7 ZFPM2 NOTCH1 CBFB ADRB2 NPAS2 NEUROD1 CAMTA2 OTX1 SKIL SMAD2 WWTR1 CREBBP JUN UBE2I SMAD3 CAV1 NR2F1 CELA1 PBX4 POU2F3 PBX1 ST18 BMP3 NR4A3 BCL6 PKIA ID2 CDKN1C CSRNP1 CSRNP2 FHL2 TCF20 HMGB1 HIF3A FOXM1 MED15 MEOX1 ME1 LMCD1 TEAD2 HTATIP2 MKL2 RBM15 KLF13 FOS SREBF2 IL1B MTF1 IRF1 RARA MET JDP…
48167	regulation of synaptic plasticity	1.3427e-09	2.7867e-08	25/2726 0.9%	71/29939 0.2%	SERPINE2 STXBP1 RASGRF1 CAMK2A PTGS2 CRHR1 SYNGR1 GRIN2A SYNGAP1 ADORA1 CD38 EPHB2 LZTS1 DRD5 SNCA BDNF SYP S100B GRIN2B AGT CPEB1 CDK5 DLG4 GIPC1 RARA
5267	potassium channel activity	1.5854e-09	3.2798e-08	34/2726 1.2%	121/29939 0.4%	KCNG1 KCNG2 KCNK9 KCNC4 ELK3 KCNV1 KCNT2 KCNN1 KCNMB4 KCNN2 TMEM38A KCNH1 KCNH3 KCNF1 KCNJ6 KCNH5 KCNH6 KCNK10 KCNB1 KCNH7 ABCC8 KCNB2 KCNIP3 KCNIP4 KCTD3 KCTD4 KCNS1 KCNQ1 KCNMA1 KCTD13 KCNQ5 SCN2A KCTD15 KCNK4
9314	response to radiation	1.6317e-09	3.365e-08	36/2726 1.3%	133/29939 0.4%	NLGN3 CDS1 CDKN1A DCLRE1C PRKDC SLC1A2 DBH HMGCR ADRA1B UACA CRHR1 RIC8A CASP7 MAPK8 GRIN2A SYNGAP1 PMAIP1 RAD54L PDE6C APBB1 ASIC2 DRD5 TUB MBD4 OPN3 LIG4 USF1 PER1 PTPRC RAD51 ERCC3 CDK5 GNB1 BHLHE40 RAD18 BCL2L1
43068	positive regulation of programmed cell death	1.6662e-09	3.4251e-08	59/2726 2.1%	285/29939 0.9%	HRK COL18A1 CDKN1A B4GALT1 TRP63 HMGB1 SH3RF1 PTPRF CASP7 SMPD1 CASP1 CASP2 BOK HTATIP2 KLF10 EPHA7 ANXA1 APAF1 DAPK2 SHISA5 PLA2G4A TGFBR1 ERN1 IL1B EFHC1 ALDH1A7 CD44 GALT NOTCH1 DIABLO PRKDC HTRA2 ADRB2 PTGS2 UACA LDHA MAPK8 GRIN2A PERP INPP5D PMAIP1 APBB2 NAE1 MAP2K6 MBD4 JUN TGFB2 SMAD3 WNT7B BNIP3 CCK POU4F1 ADCY10 NELL1 PTPRC CDK5 STK17B SERINC3 BCL2L1
50801	ion homeostasis	1.7513e-09	3.5888e-08	72/2726 2.6%	380/29939 1.2%	RYR1 TFRC ITGB3 CLSTN1 ADRA1B SLC8A1 SLC8A2 EDNRA ADORA1 CD38 GRID2 SLC30A3 PRKCB SLC30A4 SLC11A2 OMG NPY1R TSC1 POU3F1 POU3F2 TRHR ADCYAP1 KCNQ1 IL1B SCN8A KCNMA1 SLC9A9 EFHC1 CHRNA1 NLGN3 CAMK2D SLC24A3 PTGER3 ADAM22 CACNA1A PRKCZ CRHR1 CLN6 CACNA1G CACNA1I GRIN2A GNA11 NTF3 PTK2B MBP SNCA RIC3 PRNP JUN NMB BDNF CAV1 SLC4A10 GRIN2B PTK2 AGT ATP4A PEX5L P2RX5 DLG1 TTC7 P2RX4 PTPRC CDK5 GNAQ FXYD…
51674	localization of cell	1.8512e-09	3.7697e-08	61/2726 2.2%	300/29939 1.0%	YWHAE NRP1 TOP2B B4GALT1 SCHIP1 CELF3 PLAT DBH PVR CX3CL1 CTGF CDH2 CFL1 NCK2 SIRPA LBP CD34 ABCC1 ITGA4 PLEKHG5 HGF RFX3 IL16 NAV1 POU3F2 SSTR4 TGFBR1 OVOL2 IL1B ULK1 MET GAS8 CD44 LAMA5 GALT PRKDC SATB2 PDGFB CORO1A LRP8 PODXL SLIT1 PTK2B APBB2 SLIT2 APBB1 CTNNA2 CLASP2 SPAG6 NR2F1 CCK SORL1 POU4F1 PTK2 DCLK1 FMNL1 CXCL12 ABI2 CDK5 GIPC1 NEUROG2
48870	cell motility	1.8512e-09	3.7697e-08	61/2726 2.2%	300/29939 1.0%	YWHAE NRP1 TOP2B B4GALT1 SCHIP1 CELF3 PLAT DBH PVR CX3CL1 CTGF CDH2 CFL1 NCK2 SIRPA LBP CD34 ABCC1 ITGA4 PLEKHG5 HGF RFX3 IL16 NAV1 POU3F2 SSTR4 TGFBR1 OVOL2 IL1B ULK1 MET GAS8 CD44 LAMA5 GALT PRKDC SATB2 PDGFB CORO1A LRP8 PODXL SLIT1 PTK2B APBB2 SLIT2 APBB1 CTNNA2 CLASP2 SPAG6 NR2F1 CCK SORL1 POU4F1 PTK2 DCLK1 FMNL1 CXCL12 ABI2 CDK5 GIPC1 NEUROG2
16337	cell-cell adhesion	1.9204e-09	3.8984e-08	42/2726 1.5%	171/29939 0.5%	NLGN1 AMIGO3 TTYH1 ITGB3 NCAN LAMA3 CLSTN1 PCDH15 ICAM5 PCDH19 CELSR2 PVR PKD1 CYR61 PTPRF CDH8 CTGF CDH6 PNN DNAJB6 CDH2 BOC CDH22 NRCAM CTNNA3 SLIT2 DSP TGFB2 ITGA4 CADM1 WNT7B PTPRC CDHR1 CDH11 RAPGEF1 PKP2 CDH12 CDHR3 CTNNB1 FAT3 FAT4 LIMS1
44093	positive regulation of molecular function	1.9699e-09	3.9865e-08	72/2726 2.6%	381/29939 1.2%	DGKE CSF1 HTR2A RXFP2 CTGF EDNRA ADORA1 TIMP2 MAP3K5 MAP2K3 MEF2C APAF1 HGF SYP DGKZ CDC25B ADCYAP1 ADCY9 IL1B MADD TRIB1 MET DIABLO RAP1GDS1 PTGER3 NPR3 AGAP2 FBLN1 ADRB1 ADCY1 TNFRSF11A ABHD5 ADRB2 PRKCZ ADCY7 LRP8 UACA ADCY6 CRHR1 CAMKK1 CACNA1G FGD4 GNA11 PDGFC PTK2B MAP2K6 DRD5 BRD4 CD74 CREBBP UBE2I SMAD3 LRRN3 WNT7B CAV1 CCK HIPK3 AGT EFNA1 DLG1 PTPRC CXCL12 CDK5 GNAQ GNB1 ABI1 SPDYA SERIN…
