# Supplementary material for: The Differences in Local Translatome across Distinct Neuron Types Is Mediated by Both Baseline Cellular Differences and Post-transcriptional Mechanisms
Source: eNeuro. 2019 Feb 4;5(6):ENEURO.0320-18.2018. doi: 10.1523/ENEURO.0320-18.2018 (PMC6361723; doi:10.1523/ENEURO.0320-18.2018)
Supplement: Figure 4-5 — GO analysis results of VGAT TRAP vs WCH enriched transcripts with a significance cutoff of p = 5E-8. Download Figure 4-5, XLS file. [file sup_enu-eN-NWR-0320-18-s13.xls]

## Sheet: Sheet1
GO-ID	Description	p-value	corr p-val	cluster freq	total freq	genes
5622	intracellular	1.2259e-165	0	1470/2541 57.8%	9751/29940 32.5%	SCOC CHIC1 PGAP2 GMFG ARAF GHITM ALKBH7 LIPA ALKBH2 FAM134B COMTD1 AS3MT UBASH3B MPRIP DPYSL5 NDST4 PPP4R4 FAM110B BBX AKT1 MEF2A HDGFRP3 ISL1 EML2 EML3 BCR CH25H RBP4 MTHFD2 ASPHD1 DDIT3 MYL2 ETHE1 RBP1 TMEM126A PSME1 ORAI1 AGTR2 RBCK1 ATF5 OPTN ATF4 SF1 IDO1 ZBTB8A HS3ST3A1 CRABP2 FLII MRPL18 CRABP1 CDCA7 MRPL17 MRPL12 CYB5R4 EPB41L1 PRKAR2B LTA4H ZBTB7B PPARGC1A PPARGC1B MCTS1 HEXIM2 PRPF38B M…
5623	cell	1.5847e-156	0	1840/2541 72.4%	14211/29940 47.4%	SCOC POP1 GMFG F11R ALKBH7 ALKBH2 COMTD1 DPYSL5 NDST4 FAM110B BBX AKT1 FAM19A5 UNC5B CACNA2D2 HDGFRP3 ISL1 FRS3 BCR CH25H MTHFD2 ASPHD1 DDIT3 TMEM126A ORAI1 AGTR2 TMEM126B ATF5 OPTN ATF4 SF1 CRABP2 CRABP1 CDCA7 EPB41L1 LTA4H HEXIM2 PRPF38B MTERF2 PBX3 PBX2 BTBD11 NR2F2 EIF2AK4 MAGOHB AGO4 FXYD2 AGO1 SFXN4 MRVI1 SFXN1 DZIP1 GSTM6 DZIP3 RNF220 ACHE KCNC1 KCNC2 KCNC3 DPYS SHB SIGLECH ARHGAP6 DDA1 PA…
44464	cell part	4.6018e-156	0	1839/2541 72.3%	14210/29940 47.4%	SCOC POP1 GMFG F11R ALKBH7 ALKBH2 COMTD1 DPYSL5 NDST4 FAM110B BBX AKT1 FAM19A5 UNC5B CACNA2D2 HDGFRP3 ISL1 FRS3 BCR CH25H MTHFD2 ASPHD1 DDIT3 TMEM126A ORAI1 AGTR2 TMEM126B ATF5 OPTN ATF4 SF1 CRABP2 CRABP1 CDCA7 EPB41L1 LTA4H HEXIM2 PRPF38B MTERF2 PBX3 PBX2 BTBD11 NR2F2 EIF2AK4 MAGOHB AGO4 FXYD2 AGO1 SFXN4 MRVI1 SFXN1 DZIP1 GSTM6 DZIP3 RNF220 ACHE KCNC1 KCNC2 KCNC3 DPYS SHB SIGLECH ARHGAP6 DDA1 PA…
44424	intracellular part	2.2816e-155	0	1427/2541 56.1%	9517/29940 31.7%	SCOC CHIC1 PGAP2 ARAF GHITM ALKBH7 LIPA ALKBH2 FAM134B COMTD1 AS3MT UBASH3B MPRIP DPYSL5 NDST4 PPP4R4 FAM110B BBX AKT1 MEF2A HDGFRP3 ISL1 EML2 EML3 BCR CH25H RBP4 MTHFD2 ASPHD1 DDIT3 MYL2 ETHE1 RBP1 TMEM126A PSME1 ORAI1 AGTR2 ATF5 OPTN ATF4 SF1 IDO1 ZBTB8A HS3ST3A1 CRABP2 FLII MRPL18 CRABP1 CDCA7 MRPL17 MRPL12 CYB5R4 EPB41L1 PRKAR2B LTA4H ZBTB7B PPARGC1A PPARGC1B MCTS1 HEXIM2 PRPF38B MTERF2 LRBA …
5488	binding	2.353e-137	0	1458/2541 57.3%	10256/29940 34.2%	PGAP2 POP1 GMFG ARAF F11R ACCS ALKBH7 CLDN1 CRHBP ALKBH2 MPRIP DPYSL5 PPP4R4 BBX AKT1 MEF2A STARD5 UNC5B FIBCD1 CACNA2D2 HDGFRP3 RNASE4 PDYN ISL1 FRS3 EML2 BCR CH25H SLC5A7 RBP4 DDIT3 MYL2 ETHE1 RUFY3 RBP1 RABL3 PSME1 SPARCL1 PSME2 AGTR2 RBCK1 ATF5 OPTN ATF4 SF1 IDO1 ZBTB8A CRABP2 FLII CRABP1 SDR39U1 OAZ1 PRPSAP1 ADAMTS15 CYB5R4 PRPSAP2 EPB41L1 PRKAR2B AMZ2 LTA4H ZBTB7B PPARGC1A PPARGC1B MCTS1 TI…
9987	cellular process	6.2373e-136	0	1327/2541 52.2%	8906/29940 29.7%	PGAP2 POP1 ARAF F11R CLDN1 LIPA ALKBH2 AS3MT DPYSL5 BBX AKT1 MEF2A UNC5B CACNA2D2 PDYN ISL1 BCR SLC5A6 CH25H SLC5A7 RBP4 SPINT1 MTHFD2 ASPHD1 DDIT3 MYL2 RUFY3 RBP1 AGTR2 ATF5 OPTN ATF4 SF1 IDO1 ZBTB8A CRABP2 FLII MRPL18 CDCA7 MRPL17 SDR39U1 SLC30A10 MRPL12 OAZ1 PRPSAP1 CYB5R4 PRPSAP2 EPB41L1 PRKAR2B KCNMB2 LTA4H ZBTB7B PPARGC1A PPARGC1B MCTS1 HEXIM2 PRPF38B CADM4 GPR12 MTERF2 TIPARP LRBA PBX3 PBX…
5737	cytoplasm	1.1792e-126	0	1089/2541 42.8%	6750/29940 22.5%	SCOC CHIC1 PGAP2 ARAF GHITM ALKBH7 LIPA FAM134B COMTD1 AS3MT UBASH3B MPRIP DPYSL5 NDST4 PPP4R4 FAM110B AKT1 HDGFRP3 EML2 EML3 BCR CH25H MTHFD2 ASPHD1 DDIT3 MYL2 ETHE1 RBP1 TMEM126A ORAI1 AGTR2 ATF5 OPTN ATF4 SF1 IDO1 HS3ST3A1 CRABP2 FLII MRPL18 CRABP1 MRPL17 MRPL12 CYB5R4 EPB41L1 PRKAR2B LTA4H PPARGC1A MCTS1 MTERF2 LRBA EIF2AK4 FAM136A AGO4 AGO1 HRC SFXN4 MRVI1 SFXN1 PSMG1 DZIP1 GSTM6 DZIP3 RNF22…
43226	organelle	2.3558e-111	0	1190/2541 46.8%	8082/29940 26.9%	SCOC CHIC1 PGAP2 ARAF GHITM ALKBH7 LIPA ALKBH2 FAM134B COMTD1 AS3MT UBASH3B MPRIP NDST4 FAM110B BBX AKT1 MEF2A HDGFRP3 ISL1 EML2 EML3 SLC5A6 CH25H RBP4 MTHFD2 ASPHD1 DDIT3 MYL2 ETHE1 TMEM126A ORAI1 ATF5 OPTN ATF4 SF1 ZBTB8A HS3ST3A1 CRABP2 FLII MRPL18 CDCA7 MRPL17 MRPL12 CYB5R4 EPB41L1 PRKAR2B LTA4H ZBTB7B PPARGC1A PPARGC1B HEXIM2 PRPF38B MTERF2 LRBA PBX3 PBX2 NR2F2 EIF2AK4 MAGOHB FAM136A MLLT10 …
43229	intracellular organelle	1.123e-110	0	1186/2541 46.6%	8058/29940 26.9%	SCOC CHIC1 PGAP2 ARAF GHITM ALKBH7 LIPA ALKBH2 FAM134B COMTD1 AS3MT UBASH3B MPRIP NDST4 FAM110B BBX AKT1 MEF2A HDGFRP3 ISL1 EML2 EML3 CH25H RBP4 MTHFD2 ASPHD1 DDIT3 MYL2 ETHE1 TMEM126A ORAI1 ATF5 OPTN ATF4 SF1 ZBTB8A HS3ST3A1 CRABP2 FLII MRPL18 CDCA7 MRPL17 MRPL12 CYB5R4 EPB41L1 PRKAR2B LTA4H ZBTB7B PPARGC1A PPARGC1B HEXIM2 PRPF38B MTERF2 LRBA PBX3 PBX2 NR2F2 EIF2AK4 MAGOHB FAM136A MLLT10 HRC SFX…
43231	intracellular membrane-bounded organelle	4.3827e-96	2.8396e-93	1053/2541 41.4%	7090/29940 23.6%	SCOC PGAP2 ARAF GHITM ALKBH7 LIPA ALKBH2 FAM134B COMTD1 AS3MT UBASH3B NDST4 BBX AKT1 MEF2A HDGFRP3 ISL1 CH25H RBP4 MTHFD2 ASPHD1 DDIT3 ETHE1 TMEM126A ORAI1 ATF5 OPTN ATF4 SF1 ZBTB8A HS3ST3A1 CRABP2 FLII MRPL18 CDCA7 MRPL17 MRPL12 CYB5R4 PRKAR2B LTA4H ZBTB7B PPARGC1A PPARGC1B HEXIM2 PRPF38B MTERF2 LRBA PBX3 PBX2 NR2F2 MAGOHB FAM136A MLLT10 HRC SFXN4 MRVI1 SFXN1 PSMG1 PSMG2 DZIP1 ACHE SRPR MRPL36 M…
43227	membrane-bounded organelle	5.3706e-96	3.1633e-93	1054/2541 41.4%	7102/29940 23.7%	SCOC PGAP2 ARAF GHITM ALKBH7 LIPA ALKBH2 FAM134B COMTD1 AS3MT UBASH3B NDST4 BBX AKT1 MEF2A HDGFRP3 ISL1 SLC5A6 CH25H RBP4 MTHFD2 ASPHD1 DDIT3 ETHE1 TMEM126A ORAI1 ATF5 OPTN ATF4 SF1 ZBTB8A HS3ST3A1 CRABP2 FLII MRPL18 CDCA7 MRPL17 MRPL12 CYB5R4 PRKAR2B LTA4H ZBTB7B PPARGC1A PPARGC1B HEXIM2 PRPF38B MTERF2 LRBA PBX3 PBX2 NR2F2 MAGOHB FAM136A MLLT10 HRC SFXN4 MRVI1 SFXN1 PSMG1 PSMG2 DZIP1 ACHE SRPR M…
8152	metabolic process	7.34e-80	3.963e-77	946/2541 37.2%	6455/29940 21.5%	PGAP2 ARAF ACCS ALKBH7 LIPA CRHBP ALKBH2 AS3MT BBX AKT1 MEF2A STARD5 EML2 BCR CH25H SLC5A7 RBP4 MTHFD2 ASPHD1 DDIT3 RBP1 ATF5 ATF4 SF1 IDO1 ZBTB8A CRABP2 FLII MRPL18 CDCA7 MRPL17 SDR39U1 MRPL12 PLA2G7 OAZ1 PRPSAP1 ADAMTS15 CYB5R4 PRPSAP2 PRKAR2B LTA4H ZBTB7B PPARGC1A PPARGC1B MCTS1 HEXIM2 PRPF38B MTERF2 TIPARP PBX3 PBX2 NR2F2 EIF2AK4 MAGOHB CP EIF1 FXYD2 AGO1 AIRN GSTM6 RNF220 ACHE MTMR11 DPYS RP…
5515	protein binding	2.1904e-79	1.0916e-76	831/2541 32.7%	5371/29940 17.9%	PGAP2 POP1 GMFG ARAF F11R CLDN1 MPRIP DPYSL5 PPP4R4 AKT1 MEF2A UNC5B FIBCD1 HDGFRP3 PDYN FRS3 EML2 SLC5A7 DDIT3 RUFY3 PSME1 PSME2 AGTR2 RBCK1 ATF5 OPTN ATF4 SF1 ZBTB8A CRABP2 FLII OAZ1 CYB5R4 EPB41L1 PRKAR2B ZBTB7B PPARGC1A PPARGC1B LRBA PBX3 PBX2 BTBD11 EIF2AK4 ABTB2 MLLT10 GRIN3A FXYD2 AGO1 PSMG1 DZIP3 RNF220 ACHE LRSAM1 KCNC1 KCNC2 KCNC3 SRPR SHB ARHGAP6 SHD MYPN LRRC1 PANX1 MECP2 SHH DUSP2 KC…
44237	cellular metabolic process	1.9394e-70	8.9752e-68	806/2541 31.7%	5358/29940 17.8%	PGAP2 ARAF LIPA ALKBH2 AS3MT BBX AKT1 MEF2A BCR CH25H SLC5A7 RBP4 MTHFD2 ASPHD1 DDIT3 RBP1 ATF5 ATF4 SF1 IDO1 ZBTB8A CRABP2 FLII MRPL18 CDCA7 MRPL17 SDR39U1 MRPL12 OAZ1 PRPSAP1 CYB5R4 PRPSAP2 PRKAR2B LTA4H ZBTB7B PPARGC1A PPARGC1B MCTS1 HEXIM2 PRPF38B MTERF2 TIPARP PBX3 PBX2 NR2F2 EIF2AK4 MAGOHB EIF1 FXYD2 AGO1 AIRN RNF220 ACHE MTMR11 DPYS RPLP1 MRPL36 MRPL34 PIGV SMPD3 MECP2 SHH NKRF PCMTD1 DUSP…
44444	cytoplasmic part	1.9942e-66	8.6135e-64	668/2541 26.2%	4185/29940 13.9%	SCOC CHIC1 PGAP2 ARAF ABAT GHITM ALKBH7 RPL8 LIPA GCSH FAM134B COMTD1 AS3MT CNST NDST4 MYC CREB3L2 AP1S2 AKT1 RPL37 EARS2 GLCE PRKCD SYTL4 CH25H MTHFD2 ASPHD1 PARD3 MYL2 ETHE1 CLPP FDX1 TMEM126A ORAI1 AGTR2 ACOT6 OPTN IDO1 HS3ST3A1 MRPL18 MAPKAP1 PHYHIPL MRPL17 SDSL MRPL12 RNASET2A PRDX3 LDHB CYB5R4 CHST11 NTHL1 PRKAR2B BLOC1S3 ST3GAL4 HMOX1 ST3GAL6 PPARGC1A ST3GAL3 FZD5 MTERF2 LRBA NFATC2 TMEM19…
5739	mitochondrion	6.7825e-61	2.7465e-58	311/2541 12.2%	1374/29940 4.5%	ISCA2 ISCA1 CERK ISOC2A ISOC2B ARAF PREP ABAT GHITM ALKBH7 GCSH COMTD1 AS3MT MYC PDK3 ATP5SL EARS2 MCCC2 PRKCD CMC1 MTUS1 ACSL3 BCS1L AFG3L1 PPA2 MTHFD2 ETHE1 CLPP FDX1 TMEM126A VDAC2 SUCLG1 VDAC1 LAP3 GGNBP1 ATP5S MRPL18 ATP5K MGST1 PHYHIPL MRPL17 ATP5J ATP5H TRMT2B SDSL MRPL12 RNASET2A PRDX3 LDHB ATP5B DGUOK DHX32 NTHL1 PRKAR2B ATP5E DECR1 RAB11FIP5 MTERF2 2810006K23RIK PYCR1 MTHFS FAM136A AKR1…
44238	primary metabolic process	5.927e-59	2.2589e-56	796/2541 31.3%	5574/29940 18.6%	PGAP2 ARAF LIPA ALKBH2 BBX AKT1 MEF2A STARD5 EML2 BCR CH25H SLC5A7 RBP4 ASPHD1 DDIT3 RBP1 ATF5 ATF4 SF1 IDO1 ZBTB8A CRABP2 FLII MRPL18 CDCA7 MRPL17 MRPL12 PLA2G7 OAZ1 PRPSAP1 ADAMTS15 CYB5R4 PRPSAP2 PRKAR2B LTA4H ZBTB7B PPARGC1A PPARGC1B MCTS1 HEXIM2 PRPF38B MTERF2 TIPARP PBX3 PBX2 NR2F2 EIF2AK4 MAGOHB EIF1 FXYD2 AGO1 AIRN RNF220 ACHE DPYS RPLP1 MRPL36 MRPL34 PIGV SMPD3 MECP2 SHH NKRF PCMTD1 DUSP…
3824	catalytic activity	5.753e-45	2.0708e-42	677/2541 26.6%	4847/29940 16.1%	ARAF ABAT ADARB1 ACCS ALKBH7 ADARB2 LIPA RRP8 GCSH ALKBH2 COMTD1 AS3MT DPYSL5 NDST4 CDK20 AKT1 EARS2 GAMT DDX17 PRKCH IAH1 GLCE PRKCD RNASE4 EML2 BCR CH25H MTAP RBP4 SPINT1 MTHFD2 ASPHD1 MYL2 ETHE1 CLPP PRKCQ RBCK1 ACOT6 IDO1 HS3ST3A1 MAPKAP1 ENDOD1 SDR39U1 SDSL PLA2G7 PRPSAP1 PRDX3 ADAMTS15 LDHB CYB5R4 PRPSAP2 PPP4C CHST11 NTHL1 ST3GAL4 PLCG2 HMOX1 ST3GAL6 AMZ2 LTA4H ST3GAL3 BARD1 PLK5 ACE TIPAR…
65007	biological regulation	8.02e-44	2.7348e-41	900/2541 35.4%	7113/29940 23.7%	PGAP2 POP1 ARAF CLDN1 LIPA CRHBP ALKBH2 BBX AKT1 MEF2A UNC5B FIBCD1 CACNA2D2 ISL1 BCR SLC5A7 RBP4 DDIT3 RUFY3 RBP1 RFX5 RABL3 PSME1 ORAI1 SPARCL1 PSME2 AGTR2 RBCK1 ATF5 ATF4 SF1 IDO1 ZBTB8A CRABP2 FLII CDCA7 OAZ1 PRPSAP1 CYB5R4 PRKAR2B ZBTB7B PPARGC1A PPARGC1B MCTS1 HEXIM2 GPR12 MTERF2 TIPARP LRBA PBX3 PBX2 NR2F2 EIF2AK4 GRIN2D GRIN3A AGO4 FXYD2 AGO1 HRC SFXN1 AIRN PSMG2 ACHE SHB ARHGAP5 ARHGAP6 …
43170	macromolecule metabolic process	5.2747e-42	1.7087e-39	620/2541 24.3%	4394/29940 14.6%	PGAP2 MYT1L ARAF ADARB1 ADARB2 RPL8 BACH1 RRP8 BACH2 ALKBH2 MYC CREB3L2 CDK20 BBX AKT1 RPL37 EARS2 MEF2A TSPYL2 PRKCH GLCE PRKCD SOX13 MED9 EML2 BCR RBP4 ASPHD1 DDIT3 CLPP PRKCQ ATF5 ATF4 SF1 ZBTB8A FLII MRPL18 HSPA4L CDCA7 MRPL17 MRPL12 ADAMTS15 CHST11 NTHL1 PRKAR2B PRDM16 ST3GAL4 ST3GAL6 LTA4H ZBTB7B PPARGC1A NHEJ1 PPARGC1B ST3GAL3 BARD1 MCTS1 HEXIM2 PRPF38B PLK5 ACE MTERF2 TIPARP PBX3 IRF2BP1 …
5634	nucleus	1.9496e-40	6.015e-38	588/2541 23.1%	4139/29940 13.8%	SCOC PGAP2 MYT1L ADARB1 ALKBH7 ADARB2 BACH1 RRP8 BACH2 ALKBH2 UBASH3B MYC CREB3L2 CDK20 BBX AKT1 LUC7L DDX17 MEF2A TSPYL2 PRKCD SOX13 HDGFRP3 MED9 ISL1 GTPBP4 RBP4 DDIT3 ETHE1 PRKCQ ATF5 TSPYL4 ATF4 SF1 ANAPC13 ZBTB8A CRABP2 FLII MAPKAP1 HSPA4L CDCA7 ANAPC11 PPP4C NTHL1 PRDM16 RRS1 HMOX1 LTA4H ZBTB7B PPARGC1A NHEJ1 PPARGC1B BARD1 HEXIM2 PRPF38B H3F3A PBX3 IRF2BP1 PBX2 NFATC2 UPF3B TRIP4 NR2F2 MAG…
50789	regulation of biological process	4.6818e-39	1.3788e-36	841/2541 33.0%	6689/29940 22.3%	PGAP2 POP1 ARAF ALKBH2 BBX AKT1 MEF2A UNC5B FIBCD1 CACNA2D2 ISL1 BCR RBP4 DDIT3 RUFY3 RBP1 RFX5 RABL3 ORAI1 SPARCL1 AGTR2 RBCK1 ATF5 ATF4 SF1 IDO1 ZBTB8A FLII CDCA7 PRKAR2B ZBTB7B PPARGC1A PPARGC1B MCTS1 HEXIM2 GPR12 MTERF2 LRBA PBX3 PBX2 NR2F2 EIF2AK4 GRIN2D GRIN3A AGO4 FXYD2 AGO1 HRC AIRN PSMG2 ACHE SHB ARHGAP5 ARHGAP6 PANX1 SMPD3 MECP2 SHH NKRF IKBIP KCND2 GPR34 SPHK1 SIRT5 BAZ1A BAZ1B SIRT3 G…
44260	cellular macromolecule metabolic process	1.4571e-38	4.1046e-36	556/2541 21.8%	3895/29940 13.0%	PGAP2 MYT1L ARAF ADARB1 ADARB2 RPL8 BACH1 RRP8 BACH2 ALKBH2 MYC CREB3L2 CDK20 BBX AKT1 RPL37 EARS2 MEF2A TSPYL2 PRKCH GLCE PRKCD SOX13 MED9 BCR RBP4 ASPHD1 DDIT3 CLPP PRKCQ ATF5 ATF4 SF1 ZBTB8A FLII MRPL18 HSPA4L CDCA7 MRPL17 MRPL12 CHST11 NTHL1 PRKAR2B PRDM16 ST3GAL4 ST3GAL6 ZBTB7B PPARGC1A NHEJ1 PPARGC1B ST3GAL3 BARD1 MCTS1 HEXIM2 PRPF38B PLK5 MTERF2 TIPARP PBX3 IRF2BP1 PBX2 NFATC2 TRIP4 NR2F2 …
44446	intracellular organelle part	2.6991e-38	7.2865e-36	415/2541 16.3%	2619/29940 8.7%	PGAP2 ADARB1 EPS8 FAM134B MYC AP1S2 AKT1 AFAP1 MED9 EML2 EML3 ASPHD1 PARD3 MYL2 ATF5 ATF4 SF1 MRPL17 MRPL12 SKA2 PRKAR2B PRDM16 ST3GAL4 HMOX1 ST3GAL6 ST3GAL3 PRPF38B LRBA H3F3A PBX3 PBX2 WDR55 HNRNPM HRC SFXN1 ACHE SRPR ASH2L MRPL36 MRPL34 PIGV D10JHU81E LETM2 SMPD3 MECP2 MRPL40 AIFM1 AIFM2 NEFH SLC18A3 CHST7 KCND2 ELOVL6 PAX6 BAZ1A BAZ1B MRPL45 TMEM173 DYNLL2 TOMM40L HIST2H2BE MRPL43 HADHB KAT2B…
44422	organelle part	9.9385e-38	2.5757e-35	422/2541 16.6%	2695/29940 9.0%	PGAP2 ADARB1 EPS8 FAM134B MYC AP1S2 AKT1 AFAP1 MED9 EML2 EML3 SLC5A6 ASPHD1 PARD3 MYL2 ATF5 ATF4 SF1 MRPL17 MRPL12 SKA2 PRKAR2B PRDM16 ST3GAL4 HMOX1 ST3GAL6 ST3GAL3 PRPF38B LRBA H3F3A RDX PBX3 PBX2 WDR55 HNRNPM HRC SFXN1 ACHE SRPR ASH2L MRPL36 MRPL34 PIGV D10JHU81E LETM2 SMPD3 MECP2 MRPL40 AIFM1 AIFM2 NEFH SLC18A3 CHST7 KCND2 ELOVL6 PAX6 BAZ1A BAZ1B MRPL45 TMEM173 DYNLL2 TOMM40L HIST2H2BE MRPL43 …
32502	developmental process	2.5902e-37	6.4547e-35	439/2541 17.2%	2857/29940 9.5%	POP1 MYT1L WIPF3 F11R CLDN1 LIPA ALCAM DPYSL5 MYC CREB3L2 CDK20 AKT1 GAMT MEF2A UNC5B CACNA2D2 ISL1 BCR RBP4 SPINT1 MYL2 RUFY3 AGTR2 ATF5 FREM2 SF1 CRABP2 FLII PRDX3 CYB5R4 CHST11 PRKAR2B PRDM16 BLOC1S3 PLCG2 HMOX1 ZBTB7B NHEJ1 FZD1 ACE FZD5 TIPARP FZD6 PBX3 PBX2 NR2F2 GRIN3A GPR183 SFXN1 DZIP1 DAND5 RET ACHE MEI4 ADM FMN1 SHB ARHGAP5 SMPD3 MECP2 SHH EDARADD SPHK1 NFAM1 TESC PAX6 BAZ1B DYNLL2 AES…
50794	regulation of cellular process	3.7162e-37	8.9175e-35	802/2541 31.5%	6364/29940 21.2%	PGAP2 POP1 ARAF BBX AKT1 MEF2A UNC5B FIBCD1 CACNA2D2 ISL1 BCR RBP4 DDIT3 RUFY3 RBP1 RFX5 RABL3 ORAI1 SPARCL1 AGTR2 RBCK1 ATF5 ATF4 SF1 IDO1 ZBTB8A FLII CDCA7 PRKAR2B ZBTB7B PPARGC1A PPARGC1B MCTS1 HEXIM2 GPR12 MTERF2 LRBA PBX3 PBX2 NR2F2 EIF2AK4 GRIN2D GRIN3A AGO4 FXYD2 AGO1 PSMG2 ACHE SHB ARHGAP5 ARHGAP6 PANX1 SMPD3 MECP2 SHH NKRF IKBIP KCND2 GPR34 SPHK1 SIRT5 BAZ1A BAZ1B SIRT3 GPRC5B MED21 CDC4…
43167	ion binding	6.8444e-36	1.5838e-33	471/2541 18.5%	3186/29940 10.6%	TES MYT1L ARAF ADARB1 ALKBH7 ADARB2 ALKBH2 LUC7L RPL37 UNC13C PRKCH PRKCD FIBCD1 CACNA2D2 SYTL5 ISL1 SYTL4 CH25H MYL2 ETHE1 RUFY3 FDX1 SPARCL1 PRKCQ RBCK1 FREM2 SF1 FREM3 IDO1 ZBTB8A ENDOD1 ANAPC11 PRPSAP1 ADAMTS15 CYB5R4 PRPSAP2 PPP4C NTHL1 PRDM16 S100A13 HMOX1 AMZ2 LTA4H ZBTB7B BARD1 PLK5 ACE TIPARP NEBL TRIP4 NR2F2 CP MLLT10 PLCH2 DZIP1 DZIP3 CDK15 RNF220 FARSB RET ACHE LRSAM1 DPYS PHF1 ASH2L …
43169	cation binding	1.4367e-35	3.2099e-33	469/2541 18.4%	3177/29940 10.6%	TES MYT1L ARAF ADARB1 ALKBH7 ADARB2 ALKBH2 LUC7L RPL37 UNC13C PRKCH PRKCD FIBCD1 CACNA2D2 SYTL5 ISL1 SYTL4 CH25H MYL2 ETHE1 RUFY3 FDX1 SPARCL1 PRKCQ RBCK1 FREM2 SF1 FREM3 IDO1 ZBTB8A ENDOD1 ANAPC11 PRPSAP1 ADAMTS15 CYB5R4 PRPSAP2 PPP4C NTHL1 PRDM16 S100A13 HMOX1 AMZ2 LTA4H ZBTB7B BARD1 PLK5 ACE TIPARP NEBL TRIP4 NR2F2 CP MLLT10 PLCH2 DZIP1 DZIP3 CDK15 RNF220 FARSB RET ACHE LRSAM1 DPYS PHF1 ASH2L …
7275	multicellular organismal development	6.3677e-35	1.3752e-32	410/2541 16.1%	2662/29940 8.8%	POP1 MYT1L WIPF3 F11R CLDN1 LIPA ALCAM DPYSL5 MYC CREB3L2 CDK20 AKT1 GAMT MEF2A UNC5B CACNA2D2 ISL1 BCR RBP4 SPINT1 MYL2 RUFY3 AGTR2 ATF5 FREM2 SF1 CRABP2 FLII PRDX3 CHST11 PRKAR2B PRDM16 PLCG2 HMOX1 ZBTB7B NHEJ1 FZD1 ACE FZD5 TIPARP FZD6 PBX3 PBX2 NR2F2 GRIN3A GPR183 SFXN1 DZIP1 DAND5 RET ACHE MEI4 ADM FMN1 SHB ARHGAP5 SMPD3 MECP2 SHH EDARADD SPHK1 NFAM1 TESC PAX6 BAZ1B DYNLL2 AES TUBB2B ZEB1 ME…
46872	metal ion binding	6.9892e-35	1.4607e-32	463/2541 18.2%	3142/29940 10.4%	TES MYT1L ARAF ADARB1 ALKBH7 ADARB2 ALKBH2 LUC7L RPL37 UNC13C PRKCH PRKCD FIBCD1 CACNA2D2 SYTL5 ISL1 SYTL4 CH25H MYL2 ETHE1 RUFY3 FDX1 SPARCL1 PRKCQ RBCK1 FREM2 SF1 FREM3 IDO1 ZBTB8A ENDOD1 ANAPC11 PRPSAP1 ADAMTS15 CYB5R4 PRPSAP2 PPP4C NTHL1 PRDM16 S100A13 HMOX1 AMZ2 LTA4H ZBTB7B BARD1 PLK5 ACE TIPARP NEBL TRIP4 NR2F2 CP MLLT10 PLCH2 DZIP1 DZIP3 CDK15 RNF220 FARSB RET LRSAM1 DPYS PHF1 ASH2L SMPD3…
48519	negative regulation of biological process	1.1723e-34	2.3735e-32	288/2541 11.3%	1625/29940 5.4%	PGAP2 HHIP IKZF1 BACH1 SOX2 LGALS1 PNP MYC AKT1 LUC7L FBXO5 SOX6 MUSK SERPINF1 PRKCD MIF ISL1 SYTL4 RBP4 CFDP1 SFRP2 DDIT3 RUFY3 RFX5 ORAI1 KCNQ4 SIK1 ATF5 IDO1 BEX4 ADCYAP1R1 BEX1 PDE1C TGFA CRHR2 PRDX3 ATP5B DGUOK CHST11 PRDM16 PLCG2 INPP5J HMOX1 PATZ1 PAG1 N4BP1 BBS2 FZD1 STAT5B BCL11B IRF2BP1 NR2F2 EIF2AK4 IGF1 SMARCA2 GRIN3A AGO4 AGO1 ID4 PDE3A ID3 PSMG2 DAND5 BTG1 TNFRSF13B GRIK1 ADM GRIK2 …
48856	anatomical structure development	1.5047e-34	2.9542e-32	375/2541 14.7%	2363/29940 7.8%	POP1 MYT1L HHIP IKZF1 F11R CLDN1 LIPA CYB5D2 SOX2 LGALS1 ALCAM SOX1 DPYSL5 PEG10 MYC CREB3L2 AKT1 FBXO5 SOX6 GAMT MEF2A MUSK MIA UNC5B CACNA2D2 MIF ISL1 ANK1 BCR TIAM1 RBP4 SFRP2 SPINT1 NINJ2 MYL2 RUFY3 KCNQ4 AGTR2 ATF5 FREM2 CFTR SF1 GGNBP1 BEX4 BEX1 CRABP2 TSHZ1 ARX TGFA PCDH18 EVPL PRDX3 DGUOK CYB5R4 CHST11 PRKAR2B PRDM16 PLCG2 INPP5J HMOX1 PATZ1 NHEJ1 BBS2 VASP FZD1 STAT5B ACE FZD5 BCL11B TIP…
44429	mitochondrial part	4.2779e-34	8.1518e-32	127/2541 4.9%	458/29940 1.5%	MTCH1 NDUFA13 NDUFA11 NDUFA12 H2-KE6 COX6A2 PPP1CC CHCHD3 SLC25A45 SDHC ACSL3 BCS1L COX6B2 ATAD3A TIMM8A1 TUFM ATP5J2 PPIF VDAC2 SUCLG1 VDAC1 GGNBP1 ATP5S NDUFB10 COX17 ATP5K AK2 MGST1 MRPL17 ATP5J PHB ATP5H MRPL12 UQCRH ATP5B PRKAR2B ATP5E SRGAP3 NDUFV3 CYC1 MPST GOT2 TDRD7 UQCRQ BCL2 SFXN1 ALDH18A1 BCL2L2 COX7B SLC25A3 MRPS10 ETFA MRPL36 HCCS ETFB BRCA1 MRPL34 COX7C LETM2 IMMP2L MRPL40 AIFM1 AC…
6807	nitrogen compound metabolic process	2.5794e-33	4.7748e-31	445/2541 17.5%	3023/29940 10.0%	MYT1L ABAT ADARB1 ADARB2 BACH1 RRP8 BACH2 GCSH ALKBH2 MYC CREB3L2 BBX EARS2 GAMT MEF2A TSPYL2 GLCE SOX13 MED9 SLC5A7 MTAP RBP4 DDIT3 ATF5 ATF4 SF1 IDO1 ZBTB8A FLII CDCA7 OAZ1 PRPSAP1 LDHB CYB5R4 PRPSAP2 CHST11 NTHL1 PRDM16 HMOX1 ZBTB7B PPARGC1A NHEJ1 PPARGC1B BARD1 MCTS1 HEXIM2 PRPF38B MTERF2 TIPARP PBX3 IRF2BP1 PBX2 NFATC2 TRIP4 NR2F2 MAGOHB WDR55 HNRNPM FXYD2 AGO1 AIRN FARSB ACHE DPYS PHF1 SETD…
48518	positive regulation of biological process	3.0298e-33	5.4529e-31	312/2541 12.2%	1854/29940 6.1%	OXTR POP1 MYT1L IKZF1 SOX2 LGALS1 PNP MYC RPS6KA1 CREB3L2 AKT1 SOX6 TNS1 MEF2A MUSK ACTN2 PRKCD FNDC3B EBF1 CACNA2D2 MIF ISL1 TIAM1 RBP4 SFRP2 DDIT3 PRKCQ AGTR2 RBCK1 CFTR ATF4 SF1 IDO1 BEX4 BEX3 ADCYAP1R1 BEX1 ARX TGFA PDCD11 HLTF PRDM16 BLOC1S3 PLCG2 S100A13 HMOX1 CD14 ZBTB7B PATZ1 PPARGC1A BARD1 FZD1 STAT5B ACE BCL11B TNFSF12 PBX2 RAB27A NFATC2 IGF1 DLX6OS1 ID4 ID3 RET ACHE IGHM BTG1 PTPRM GRI…
34641	cellular nitrogen compound metabolic process	4.5976e-33	8.0508e-31	435/2541 17.1%	2939/29940 9.8%	MYT1L ADARB1 ADARB2 BACH1 RRP8 BACH2 GCSH ALKBH2 MYC CREB3L2 BBX EARS2 GAMT MEF2A TSPYL2 SOX13 MED9 SLC5A7 MTAP RBP4 DDIT3 ATF5 ATF4 SF1 IDO1 ZBTB8A FLII CDCA7 OAZ1 PRPSAP1 LDHB CYB5R4 PRPSAP2 NTHL1 PRDM16 HMOX1 ZBTB7B PPARGC1A NHEJ1 PPARGC1B BARD1 MCTS1 HEXIM2 PRPF38B MTERF2 PBX3 IRF2BP1 PBX2 NFATC2 TRIP4 NR2F2 MAGOHB WDR55 HNRNPM FXYD2 AGO1 AIRN FARSB ACHE DPYS PHF1 SETD7 ASH2L SMG5 MECP2 AIFM1…
48523	negative regulation of cellular process	1.7137e-32	2.9218e-30	260/2541 10.2%	1442/29940 4.8%	PGAP2 HHIP IKZF1 BACH1 SOX2 LGALS1 PNP MYC AKT1 FBXO5 SOX6 SERPINF1 PRKCD MIF ISL1 SYTL4 RBP4 CFDP1 SFRP2 DDIT3 RUFY3 RFX5 ORAI1 KCNQ4 SIK1 ATF5 IDO1 BEX4 ADCYAP1R1 BEX1 PDE1C TGFA PRDX3 ATP5B DGUOK CHST11 PRDM16 PLCG2 INPP5J HMOX1 PATZ1 PAG1 N4BP1 FZD1 STAT5B BCL11B IRF2BP1 NR2F2 EIF2AK4 IGF1 SMARCA2 ID4 PDE3A ID3 PSMG2 DAND5 BTG1 TNFRSF13B GRIK1 ADM GRIK2 SLC6A1 ROBO1 MECP2 SHH ACADL TIMP3 EDN1…
48731	system development	3.6387e-32	6.0449e-30	344/2541 13.5%	2153/29940 7.1%	MYT1L HHIP IKZF1 F11R CLDN1 LIPA CYB5D2 SOX2 LGALS1 ALCAM SOX1 DPYSL5 PEG10 MYC CREB3L2 AKT1 SOX6 GAMT MEF2A MUSK MIA UNC5B CACNA2D2 MIF ISL1 ANK1 BCR TIAM1 RBP4 SFRP2 SPINT1 NINJ2 MYL2 RUFY3 KCNQ4 ATF5 FREM2 CFTR SF1 BEX4 BEX1 TSHZ1 ARX TGFA PCDH18 EVPL PRDX3 DGUOK CHST11 PRKAR2B PRDM16 PLCG2 INPP5J HMOX1 PATZ1 NHEJ1 BBS2 VASP FZD1 STAT5B ACE FZD5 BCL11B TIPARP FZD6 PBX3 MYO5A NR2F2 IGF1 SMARCA1…
48522	positive regulation of cellular process	3.1572e-31	5.1138e-29	281/2541 11.0%	1640/29940 5.4%	OXTR POP1 MYT1L IKZF1 SOX2 LGALS1 PNP MYC RPS6KA1 CREB3L2 AKT1 SOX6 TNS1 MEF2A MUSK ACTN2 PRKCD FNDC3B EBF1 MIF ISL1 TIAM1 RBP4 SFRP2 DDIT3 PRKCQ RBCK1 ATF4 SF1 IDO1 BEX4 BEX3 ADCYAP1R1 BEX1 TGFA PDCD11 HLTF PRDM16 BLOC1S3 S100A13 HMOX1 ZBTB7B PATZ1 PPARGC1A BARD1 FZD1 STAT5B ACE BCL11B TNFSF12 PBX2 RAB27A NFATC2 IGF1 DLX6OS1 ID4 ID3 RET ACHE IGHM BTG1 GRIK1 ADM FMN1 BRCA1 DOC2B ARHGAP5 PANX1 MEC…
51239	regulation of multicellular organismal process	3.5701e-31	5.6416e-29	210/2541 8.2%	1074/29940 3.5%	OXTR IKZF1 SOX2 LGALS1 PNP MYC AKT1 LUC7L GAMT MUSK SERPINF1 CACNA2D2 MIF ISL1 TIAM1 RBP4 SFRP2 RUFY3 RBP1 KCNQ4 PRKCQ AGTR2 ATF5 CFTR IDO1 BEX4 BEX1 CRHR2 DGUOK INPP5J HMOX1 CD14 BBS2 STAT5B ACE TNFSF12 PBX3 IGF1 GRIN2D TH HRC ID4 RET ACHE BTG1 PTPRM GRIK1 ADM GRIK2 SLC6A1 ROBO1 PANX1 MECP2 SHH CTSH CCR5 EDN1 FCER1G EDN3 SPHK1 GAA NFAM1 ANXA5 NOG IL18 PAX6 PROX1 TACR1 AVPR1A ZEB1 TNNT1 KIT RARB …
31323	regulation of cellular metabolic process	7.1922e-31	1.1095e-28	407/2541 16.0%	2748/29940 9.1%	POP1 MYT1L BACH1 RRP8 BACH2 MYC CREB3L2 BBX AKT1 MEF2A TSPYL2 PRKCD SOX13 MED9 ISL1 DDIT3 RFX5 PRKCQ RBCK1 ATF5 ATF4 SF1 ZBTB8A FLII CDCA7 PRKAR2B PRDM16 HMOX1 ZBTB7B PPARGC1A PPARGC1B MCTS1 FZD1 HEXIM2 MTERF2 GRTP1 PBX3 IRF2BP1 PBX2 NFATC2 TRIP4 NR2F2 EIF2AK4 DLX6OS1 AGO4 AGO1 ACHE PHF1 SETD7 ASH2L ARHGAP6 MECP2 SHH C1QTNF2 NKRF TIMP3 ANXA3 SPHK1 NFAM1 SIRT5 PAX6 BAZ1A BAZ1B SIRT3 AES KAT2B ZEB1…
19222	regulation of metabolic process	1.5974e-30	2.4068e-28	426/2541 16.7%	2932/29940 9.7%	POP1 MYT1L BACH1 RRP8 BACH2 ALKBH2 MYC CREB3L2 BBX AKT1 MEF2A TSPYL2 PRKCD SOX13 MED9 ISL1 DDIT3 RFX5 PRKCQ RBCK1 ATF5 ATF4 SF1 ZBTB8A FLII CDCA7 PRKAR2B PRDM16 PLCG2 HMOX1 ZBTB7B PPARGC1A PPARGC1B MCTS1 FZD1 HEXIM2 MTERF2 GRTP1 PBX3 IRF2BP1 PBX2 NFATC2 TRIP4 NR2F2 EIF2AK4 DLX6OS1 AGO4 AGO1 AIRN ACHE PHF1 SETD7 ASH2L ARHGAP6 MECP2 SHH C1QTNF2 NKRF TIMP3 ANXA3 SPHK1 NFAM1 SIRT5 PAX6 BAZ1A BAZ1B SI…
51179	localization	2.3344e-30	3.4374e-28	395/2541 15.5%	2654/29940 8.8%	POP1 SLC4A2 SLC4A4 CREB3L2 AP1S2 AKT1 PRIMA1 UNC13C STARD5 PRKCD CACNA2D2 SYTL5 ISL1 GABRG3 SYTL4 SLC5A6 SLC5A7 RBP4 PARD3 RBP1 FDX1 ORAI1 AGTR2 OPTN SF1 CRABP2 CRABP1 SLC30A10 CYB5R4 CHST11 BLOC1S3 KCNMB2 S100A13 LRBA RDX NR2F2 MAGOHB CP GRIN2D GRIN3A SLC6A8 FXYD2 SFXN4 SFXN1 RET ACHE LRSAM1 KCNC1 KCNC2 KCNC3 SRPR ADM SLC6A1 DDA1 PANX1 SMPD3 MECP2 SHH MRC1 SLC18A3 KCND2 ELMOD1 SLC39A13 PAX6 TACR…
5740	mitochondrial envelope	4.5033e-30	6.4837e-28	111/2541 4.3%	399/29940 1.3%	MTCH1 NDUFA13 NDUFA11 NDUFA12 H2-KE6 COX6A2 PPP1CC CHCHD3 SLC25A45 SDHC ACSL3 BCS1L COX6B2 ATAD3A TIMM8A1 TUFM ATP5J2 PPIF VDAC2 SUCLG1 VDAC1 GGNBP1 ATP5S NDUFB10 COX17 ATP5K AK2 MGST1 MRPL17 ATP5J PHB ATP5H UQCRH ATP5B PRKAR2B ATP5E SRGAP3 NDUFV3 CYC1 MPST GOT2 UQCRQ BCL2 SFXN1 ALDH18A1 BCL2L2 COX7B SLC25A3 HCCS COX7C LETM2 IMMP2L AIFM1 ACADL CPT2 AIFM2 NNT UQCRFS1 EFHD1 NOS1 ACADM BCKDHB MRPS21…
31966	mitochondrial membrane	1.2596e-29	1.7741e-27	107/2541 4.2%	379/29940 1.2%	MTCH1 NDUFA13 NDUFA11 NDUFA12 COX6A2 PPP1CC CHCHD3 SLC25A45 SDHC ACSL3 BCS1L COX6B2 ATAD3A TIMM8A1 TUFM ATP5J2 PPIF VDAC2 SUCLG1 VDAC1 ATP5S NDUFB10 ATP5K AK2 MGST1 MRPL17 ATP5J PHB ATP5H UQCRH ATP5B PRKAR2B ATP5E SRGAP3 NDUFV3 CYC1 MPST GOT2 UQCRQ BCL2 SFXN1 ALDH18A1 BCL2L2 COX7B SLC25A3 HCCS COX7C LETM2 IMMP2L AIFM1 ACADL CPT2 AIFM2 NNT UQCRFS1 EFHD1 NOS1 ACADM BCKDHB MRPS21 NDUFC1 ATP5F1 MRPL4…
30154	cell differentiation	2.6298e-29	3.6252e-27	283/2541 11.1%	1700/29940 5.6%	POP1 MYT1L HHIP WIPF3 IKZF1 F11R SOX2 LGALS1 ALCAM SOX1 DPYSL5 CREB3L2 AKT1 FBXO5 SOX6 MEF2A MUSK UNC5B PAQR5 CACNA2D2 MIF ISL1 ANK1 TIAM1 RBP4 SFRP2 MYL2 RUFY3 PAPPA SIK1 ATF5 SF1 GGNBP1 BEX4 ADCYAP1R1 BEX1 PEX11A ARX EVPL PRDX3 DGUOK CYB5R4 CHST11 PRDM16 PLCG2 INPP5J ZBTB7B PATZ1 NHEJ1 PAG1 BBS2 VASP FZD1 STAT5B ACE FZD5 BCL11B TIPARP PBX3 RAB27A MYO5A NR2F2 IGF1 SMARCA1 GRIN3A TH GPR183 ID4 PD…
9058	biosynthetic process	6.0733e-29	8.1977e-27	404/2541 15.8%	2778/29940 9.2%	PGAP2 MYT1L ACCS RPL8 BACH1 RRP8 BACH2 MYC CREB3L2 BBX AKT1 RPL37 EARS2 GAMT MEF2A TSPYL2 STARD5 GLCE SOX13 MED9 CH25H SLC5A7 RBP4 MTHFD2 DDIT3 ATF5 ATF4 SF1 IDO1 ZBTB8A FLII MRPL18 CDCA7 MRPL17 MRPL12 PRPSAP1 PRPSAP2 CHST11 PRDM16 ST3GAL4 PLCG2 ST3GAL6 LTA4H ZBTB7B PPARGC1A PPARGC1B ST3GAL3 MCTS1 HEXIM2 MTERF2 PBX3 IRF2BP1 PBX2 NFATC2 TRIP4 NR2F2 EIF1 CYLD AGO1 FARSB ACHE PHF1 RPLP1 SETD7 ASH2L …
44249	cellular biosynthetic process	1.3695e-28	1.8108e-26	393/2541 15.4%	2688/29940 8.9%	PGAP2 MYT1L RPL8 BACH1 RRP8 BACH2 MYC CREB3L2 BBX AKT1 RPL37 EARS2 GAMT MEF2A TSPYL2 GLCE SOX13 MED9 CH25H SLC5A7 RBP4 MTHFD2 DDIT3 ATF5 ATF4 SF1 IDO1 ZBTB8A FLII MRPL18 CDCA7 MRPL17 MRPL12 PRPSAP1 PRPSAP2 CHST11 PRDM16 ST3GAL4 PLCG2 ST3GAL6 LTA4H ZBTB7B PPARGC1A PPARGC1B ST3GAL3 MCTS1 HEXIM2 MTERF2 PBX3 IRF2BP1 PBX2 NFATC2 TRIP4 NR2F2 EIF1 CYLD AGO1 FARSB PHF1 RPLP1 SETD7 ASH2L MRPL36 MRPL34 PIG…
48869	cellular developmental process	1.471e-28	1.9061e-26	286/2541 11.2%	1743/29940 5.8%	POP1 MYT1L HHIP WIPF3 IKZF1 F11R LIPA SOX2 LGALS1 ALCAM SOX1 DPYSL5 CREB3L2 AKT1 FBXO5 SOX6 MEF2A MUSK UNC5B PAQR5 CACNA2D2 MIF ISL1 ANK1 TIAM1 RBP4 SFRP2 MYL2 RUFY3 PAPPA SIK1 ATF5 SF1 GGNBP1 BEX4 ADCYAP1R1 BEX1 PEX11A ARX EVPL PRDX3 DGUOK CYB5R4 CHST11 PRDM16 PLCG2 INPP5J ZBTB7B PATZ1 NHEJ1 PAG1 BBS2 VASP FZD1 STAT5B ACE FZD5 BCL11B TIPARP PBX3 RAB27A MYO5A NR2F2 IGF1 SMARCA1 GRIN3A TH GPR183 I…
80090	regulation of primary metabolic process	4.7129e-28	5.9872e-26	384/2541 15.1%	2622/29940 8.7%	CCNK VIPR2 POP1 CCNH MYT1L IKZF1 BACH1 RCBTB1 RRP8 BACH2 SOX2 PNP RPS6KA5 SOX1 MYC RPS6KA1 CREB3L2 BBX AKT1 FBXO5 SOX6 ATXN7L3 AGFG2 TMPO MEF2A TSPYL2 MUSK ACTN2 SFMBT2 ZFP3 PRKCD ZFP2 SOX13 EBF1 MED9 ZFP618 MIF ISL1 SFRP2 DDIT3 RFX5 PRKCQ SIK1 RBCK1 ATF5 ATF4 SF1 ADCYAP1R1 ZBTB8A FLII TSHZ1 ZFP503 ARX CDCA7 TGFA AKR1C18 PDCD11 PRKAR2B HLTF PRDM16 INPP5J HMOX1 ZBTB7B PATZ1 PPARGC1A PPARGC1B N4BP1…
5743	mitochondrial inner membrane	8.6361e-28	1.076e-25	91/2541 3.5%	301/29940 1.0%	MTCH1 COX7B NDUFA13 SLC25A3 NDUFA11 NDUFA12 HCCS COX7C COX6A2 LETM2 IMMP2L CHCHD3 CPT2 NNT UQCRFS1 EFHD1 SLC25A45 BCKDHB MRPS21 SDHC NDUFC1 BCS1L COX6B2 ATP5F1 MRPL45 ATAD3A TUFM ATP5J2 HADHB TST NDUFS7 NDUFS6 NDUFS5 PPIF NDUFS2 VDAC2 SUCLG1 VDAC1 SLC25A5 SLC25A4 SLC25A13 ATP5S NDUFB7 NDUFB10 NDUFB5 TIMM9 NDUFB3 NDUFB2 ATP5K AK2 MGST1 MRPL17 ATP5J PHB ATP5H UQCR10 COX5A UQCRH HSPD1 SLC25A26 ATP5B…
19866	organelle inner membrane	9.6947e-28	1.1851e-25	93/2541 3.6%	313/29940 1.0%	MTCH1 COX7B NDUFA13 SLC25A3 NDUFA11 NDUFA12 HCCS COX7C COX6A2 LETM2 IMMP2L CHCHD3 CPT2 NNT UQCRFS1 EFHD1 SLC25A45 TMPO SUN2 BCKDHB MRPS21 SDHC NDUFC1 BCS1L COX6B2 ATP5F1 MRPL45 ATAD3A TUFM ATP5J2 HADHB TST NDUFS7 NDUFS6 NDUFS5 PPIF NDUFS2 VDAC2 SUCLG1 VDAC1 SLC25A5 SLC25A4 SLC25A13 ATP5S NDUFB7 NDUFB10 NDUFB5 TIMM9 NDUFB3 NDUFB2 ATP5K AK2 MGST1 MRPL17 ATP5J PHB ATP5H UQCR10 COX5A UQCRH HSPD1 SLC2…
51234	establishment of localization	1.3727e-27	1.6469e-25	352/2541 13.8%	2346/29940 7.8%	GLTP SLC46A3 OXTR SLC46A1 POP1 SLC4A2 PKD2L2 SLC4A4 PEX26 SYNPR RASSF4 CREB3L2 AP1S2 AKT1 ARFIP1 SCN1A PRIMA1 UNC13C STARD5 KCNK13 PRKCD CACNA2D2 SYTL5 GABRG3 ANK1 SYTL4 SLC5A6 SLC5A7 RBP4 PARD3 RBP1 FDX1 ORAI1 KCNQ4 VDAC2 VDAC1 AGTR2 KCTD12 CFTR ATP5S SLC22A3 CRABP2 SLC35D3 CRABP1 ATP5K ATP5J SLC30A10 SNX3 ATP5B CYB5R4 SNX1 ATP5E BLOC1S3 KCNMB2 S100A13 SNX9 KCNN3 SNX8 SNX6 RAB11FIP5 VAT1 YES1 LR…
31090	organelle membrane	2.2033e-27	2.5955e-25	160/2541 6.2%	762/29940 2.5%	MTCH1 NDUFA13 NDUFA11 PGAP2 NDUFA12 COX6A2 PEX26 PPP1CC SYNPR CHCHD3 AP1S2 ARFIP1 SLC25A45 TMPO USP8 ACTN1 SACM1L SDHC ACSL3 BCS1L COX6B2 ATAD3A TIMM8A1 TUFM ATP5J2 SLC5A6 ASPHD1 PPIF VDAC2 SUCLG1 VDAC1 SLC27A2 CFTR ATP5S NDUFB10 PEX11A ATP5K AK2 MGST1 MRPL17 ATP5J PHB ATP5H UQCRH ATP5B PRKAR2B ATP5E ST3GAL4 ST8SIA4 ST3GAL6 ST8SIA6 SRGAP3 NDUFV3 CYC1 DRD2 ST3GAL3 MPST ST8SIA2 GOT2 ST8SIA3 RAB27A …
6810	transport	2.5965e-27	3.004e-25	349/2541 13.7%	2327/29940 7.7%	GLTP SLC46A3 OXTR SLC46A1 POP1 SLC4A2 PKD2L2 SLC4A4 PEX26 SYNPR RASSF4 CREB3L2 AP1S2 AKT1 ARFIP1 SCN1A UNC13C STARD5 KCNK13 PRKCD CACNA2D2 SYTL5 GABRG3 ANK1 SYTL4 SLC5A6 SLC5A7 RBP4 PARD3 RBP1 FDX1 ORAI1 KCNQ4 VDAC2 VDAC1 AGTR2 KCTD12 CFTR ATP5S SLC22A3 CRABP2 SLC35D3 CRABP1 ATP5K ATP5J SLC30A10 SNX3 ATP5B CYB5R4 SNX1 ATP5E BLOC1S3 KCNMB2 S100A13 SNX9 KCNN3 SNX8 SNX6 RAB11FIP5 VAT1 YES1 LRBA RAB2…
6139	nucleobase, nucleoside, nucleotide and nucleic acid metabolic process	6.036e-27	6.8609e-25	390/2541 15.3%	2711/29940 9.0%	MYT1L ADARB1 ADARB2 BACH1 RRP8 BACH2 ALKBH2 MYC CREB3L2 BBX EARS2 GAMT MEF2A TSPYL2 SOX13 MED9 MTAP RBP4 DDIT3 ATF5 ATF4 SF1 ZBTB8A FLII CDCA7 PRPSAP1 LDHB CYB5R4 PRPSAP2 NTHL1 PRDM16 ZBTB7B PPARGC1A NHEJ1 PPARGC1B BARD1 MCTS1 HEXIM2 PRPF38B MTERF2 PBX3 IRF2BP1 PBX2 NFATC2 TRIP4 NR2F2 MAGOHB WDR55 HNRNPM FXYD2 AGO1 AIRN FARSB DPYS PHF1 SETD7 ASH2L SMG5 MECP2 AIFM1 NKRF PAX6 BAZ1A BAZ1B AES KAT2B …
31967	organelle envelope	1.8103e-26	2.0222e-24	123/2541 4.8%	515/29940 1.7%	MTCH1 NDUFA13 NDUFA11 NDUFA12 H2-KE6 COX6A2 PPP1CC CHCHD3 SLC25A45 TMPO KCNH2 SDHC ACSL3 BCS1L COX6B2 ATAD3A TIMM8A1 TUFM ATP5J2 PPIF VDAC2 SUCLG1 VDAC1 GGNBP1 ATP5S NDUFB10 COX17 ATP5K AK2 MGST1 MRPL17 ATP5J PHB ATP5H UQCRH ATP5B PRKAR2B ATP5E SRGAP3 NDUFV3 CYC1 MPST GOT2 UQCRQ BCL2 SFXN1 ALDH18A1 BCL2L2 ACHE COX7B SLC25A3 HCCS COX7C LETM2 IMMP2L AIFM1 ACADL CPT2 AIFM2 NNT RAC2 UQCRFS1 EFHD1 NOS…
48513	organ development	7.5572e-26	8.2988e-24	271/2541 10.6%	1681/29940 5.6%	HHIP IKZF1 F11R LIPA SOX2 SOX1 PEG10 MYC CREB3L2 AKT1 SOX6 GAMT MUSK MIA CACNA2D2 ISL1 ANK1 BCR RBP4 SFRP2 SPINT1 NINJ2 MYL2 KCNQ4 FREM2 CFTR SF1 TSHZ1 ARX TGFA PCDH18 EVPL PRDX3 CHST11 PRKAR2B PLCG2 HMOX1 PATZ1 NHEJ1 BBS2 VASP FZD1 STAT5B FZD5 BCL11B TIPARP FZD6 MYO5A NR2F2 IGF1 TH GPR183 ID4 ID3 SFXN1 RET ACVRL1 ACHE CLIC4 CITED2 ADM FMN1 SHB ARHGAP5 ROBO1 MECP2 GYS1 SHH IMMP2L DNER CTSH ACADM …
31975	envelope	9.5819e-26	1.0347e-23	123/2541 4.8%	524/29940 1.7%	MTCH1 NDUFA13 NDUFA11 NDUFA12 H2-KE6 COX6A2 PPP1CC CHCHD3 SLC25A45 TMPO KCNH2 SDHC ACSL3 BCS1L COX6B2 ATAD3A TIMM8A1 TUFM ATP5J2 PPIF VDAC2 SUCLG1 VDAC1 GGNBP1 ATP5S NDUFB10 COX17 ATP5K AK2 MGST1 MRPL17 ATP5J PHB ATP5H UQCRH ATP5B PRKAR2B ATP5E SRGAP3 NDUFV3 CYC1 MPST GOT2 UQCRQ BCL2 SFXN1 ALDH18A1 BCL2L2 ACHE COX7B SLC25A3 HCCS COX7C LETM2 IMMP2L AIFM1 ACADL CPT2 AIFM2 NNT RAC2 UQCRFS1 EFHD1 NOS…
31326	regulation of cellular biosynthetic process	1.0255e-24	1.0892e-22	335/2541 13.1%	2277/29940 7.6%	CCNK VIPR2 CCNH MYT1L IKZF1 BACH1 RCBTB1 RRP8 BACH2 SOX2 RPS6KA5 SOX1 MYC RPS6KA1 CREB3L2 BBX AKT1 SOX6 ATXN7L3 TMPO MEF2A TSPYL2 MUSK ACTN2 SFMBT2 ZFP3 ZFP2 SOX13 EBF1 MED9 ZFP618 ISL1 DDIT3 RFX5 PRKCQ SIK1 RBCK1 ATF5 ATF4 SF1 ADCYAP1R1 ZBTB8A FLII TSHZ1 ZFP503 ARX CDCA7 PDCD11 HLTF PRDM16 HMOX1 ZBTB7B PATZ1 PPARGC1A PPARGC1B MCTS1 FZD1 HEXIM2 STAT5B ZFP512 BCL11B MTERF2 ZFP516 PBX3 IRF2BP1 PBX2…
60255	regulation of macromolecule metabolic process	1.0592e-24	1.1069e-22	362/2541 14.2%	2524/29940 8.4%	CCNK POP1 CCNH MYT1L IKZF1 BACH1 RCBTB1 RRP8 BACH2 SOX2 ALKBH2 PNP RPS6KA5 SOX1 MYC RPS6KA1 CREB3L2 BBX AKT1 FBXO5 SOX6 ATXN7L3 TMPO MEF2A TSPYL2 MUSK ACTN2 SFMBT2 ZFP3 PRKCD ZFP2 SOX13 EBF1 MED9 ZFP618 MIF ISL1 SFRP2 DDIT3 RFX5 PRKCQ SIK1 RBCK1 ATF5 ATF4 SF1 ZBTB8A FLII TSHZ1 ZFP503 ARX CDCA7 TGFA PDCD11 PRKAR2B HLTF PRDM16 PLCG2 INPP5J HMOX1 ZBTB7B PATZ1 PPARGC1A PPARGC1B N4BP1 MCTS1 FZD1 HEXIM…
9889	regulation of biosynthetic process	1.3767e-24	1.4158e-22	337/2541 13.2%	2299/29940 7.6%	CCNK VIPR2 CCNH MYT1L IKZF1 BACH1 RCBTB1 RRP8 BACH2 SOX2 RPS6KA5 SOX1 MYC RPS6KA1 CREB3L2 BBX AKT1 SOX6 ATXN7L3 TMPO MEF2A TSPYL2 MUSK ACTN2 SFMBT2 ZFP3 ZFP2 SOX13 EBF1 MED9 ZFP618 ISL1 DDIT3 RFX5 PRKCQ SIK1 RBCK1 ATF5 ATF4 SF1 ADCYAP1R1 ZBTB8A FLII TSHZ1 ZFP503 ARX CDCA7 AKR1C18 PDCD11 HLTF PRDM16 HMOX1 ZBTB7B PATZ1 PPARGC1A PPARGC1B MCTS1 FZD1 HEXIM2 STAT5B ZFP512 BCL11B MTERF2 ZFP516 PBX3 IRF2…
51171	regulation of nitrogen compound metabolic process	1.9247e-24	1.9387e-22	331/2541 13.0%	2249/29940 7.5%	CCNK VIPR2 POP1 CCNH MYT1L IKZF1 BACH1 RCBTB1 RRP8 BACH2 SOX2 PNP RPS6KA5 SOX1 MYC RPS6KA1 CREB3L2 BBX SOX6 ATXN7L3 AGFG2 TMPO MEF2A TSPYL2 MUSK ACTN2 SFMBT2 ZFP3 ZFP2 SOX13 EBF1 MED9 ZFP618 ISL1 DDIT3 RFX5 PRKCQ SIK1 RBCK1 ATF5 ATF4 SF1 ADCYAP1R1 ZBTB8A FLII TSHZ1 ZFP503 ARX CDCA7 PDCD11 HLTF PRDM16 HMOX1 ZBTB7B PATZ1 PPARGC1A PPARGC1B MCTS1 FZD1 HEXIM2 STAT5B ZFP512 BCL11B MTERF2 ZFP516 GRTP1 T…
19219	regulation of nucleobase, nucleoside, nucleotide and nucleic acid metabolic process	1.945e-24	1.9387e-22	328/2541 12.9%	2222/29940 7.4%	CCNK VIPR2 POP1 CCNH MYT1L IKZF1 BACH1 RCBTB1 RRP8 BACH2 SOX2 PNP RPS6KA5 SOX1 MYC RPS6KA1 CREB3L2 BBX SOX6 ATXN7L3 AGFG2 TMPO MEF2A TSPYL2 MUSK ACTN2 SFMBT2 ZFP3 ZFP2 SOX13 EBF1 MED9 ZFP618 ISL1 DDIT3 RFX5 PRKCQ SIK1 RBCK1 ATF5 ATF4 SF1 ADCYAP1R1 ZBTB8A FLII TSHZ1 ZFP503 ARX CDCA7 PDCD11 HLTF PRDM16 HMOX1 ZBTB7B PATZ1 PPARGC1A PPARGC1B MCTS1 FZD1 HEXIM2 STAT5B ZFP512 BCL11B MTERF2 ZFP516 GRTP1 T…
16043	cellular component organization	6.941e-24	6.7136e-22	299/2541 11.7%	1978/29940 6.6%	CCNK POP1 IKZF1 LIPA RCBTB1 RRP8 PEX26 EPS8 ALCAM DPYSL5 RASSF4 MYC AP1S2 AKT1 FBXO5 SOX6 ATXN7L3 TNS1 TSPYL2 MUSK MIA UNC5B LIMCH1 ACTN1 CACNA2D2 ISL1 SPINT1 DAAM1 CRISPLD2 PARD3 MYL2 CLPP TLN1 OPTN TSPYL4 GGNBP1 ANAPC13 EPB41 FLII PEX11A ARX MRPL17 ANAPC11 SKA2 ATP5B EPB41L1 HLTF BLOC1S3 PPARGC1A BBS2 VASP BCL11B MTERF2 RDX 2810006K23RIK MYO5A SMARCA1 FHDC1 SMARCA2 GRIN3A PSMG1 ACVRL1 ACHE SH3K…
10467	gene expression	6.9426e-24	6.7136e-22	332/2541 13.0%	2275/29940 7.5%	CCNK CCNH MYT1L IKZF1 ADARB1 ADARB2 RPL8 BACH1 RCBTB1 RRP8 BACH2 SOX2 SOX1 RPS19 SNRPD1 MYC CREB3L2 BBX AKT1 RPL37 RPS11 SOX6 ATXN7L3 EARS2 MEF2A TSPYL2 AQR ZFP3 ZFP2 SOX13 EBF1 MED9 ZFP618 RBP4 DDIT3 ATF5 ATF4 SF1 ZBTB8A FLII MRPL18 TSHZ1 ZFP503 ARX CDCA7 MRPL17 TRMT2B MRPL12 PDCD11 HLTF PRDM16 ZBTB7B PPARGC1A PPARGC1B MCTS1 HEXIM2 STAT5B ZFP512 PRPF38B BCL11B MTERF2 ZFP516 PBX3 IRF2BP1 2810006K…
10468	regulation of gene expression	4.1099e-23	3.9159e-21	324/2541 12.7%	2226/29940 7.4%	CCNK CCNH MYT1L IKZF1 BACH1 RCBTB1 RRP8 BACH2 SOX2 ALKBH2 RPS6KA5 SOX1 MYC RPS6KA1 CREB3L2 BBX AKT1 SOX6 ATXN7L3 TMPO MEF2A TSPYL2 MUSK ACTN2 SFMBT2 ZFP3 ZFP2 SOX13 EBF1 MED9 ZFP618 ISL1 DDIT3 RFX5 PRKCQ SIK1 RBCK1 ATF5 ATF4 SF1 ZBTB8A FLII TSHZ1 ZFP503 ARX CDCA7 PDCD11 HLTF PRDM16 PLCG2 HMOX1 ZBTB7B PATZ1 PPARGC1A PPARGC1B MCTS1 FZD1 HEXIM2 STAT5B ZFP512 BCL11B MTERF2 ZFP516 PBX3 IRF2BP1 PBX2 NF…
50896	response to stimulus	1.67e-22	1.5681e-20	355/2541 13.9%	2531/29940 8.4%	OXTR PGAP2 NUDT1 PPP2R2A ABAT GRPR IFIT1 LIPA TMEM91 IFIT2 EPS8 SOX2 ALKBH2 AS3MT PNP RPL36AL MYC DHX58 CREB3L2 AKT1 CHAC1 SCN1A FAAP100 TNS1 MUSK SERPINF1 PRKCD MIF GABRG3 RBP4 SFRP2 DDIT3 NINJ2 PAPPA RBP1 VDAC1 AGTR2 IDO1 SLC22A3 PDE1C PDE1B MAPKAP1 HSPA4L MGST1 PLA2G7 CRHR2 PRDX3 CYB5R4 NTHL1 PRKAR2B BLOC1S3 PENK PLCG2 HMOX1 CD14 NHEJ1 PAG1 BBS2 BARD1 VAT1 MCTS1 STAT5B ACE ARPP21 TNFSF12 XRCC3…
16020	membrane	3.166e-22	2.9303e-20	833/2541 32.7%	7384/29940 24.6%	CHIC1 PGAP2 POP1 GHITM F11R CLDN1 TMEM91 FAM134B COMTD1 NDST4 AKT1 FAM19A5 UNC5B FIBCD1 CACNA2D2 FRS3 TMEM80 SLC5A6 CH25H SLC5A7 ASPHD1 TMEM126A ORAI1 AGTR2 TMEM126B ATF4 HS3ST3A1 MRPL17 SLC30A10 EPB41L1 PRKAR2B KCNMB2 CADM4 GPR12 LRBA BTBD11 NETO2 CP GRIN2D GRIN3A FXYD2 LYPD6B HRC SFXN4 MRVI1 SFXN1 DCHS1 ACHE KCNC1 KCNC2 KCNC3 SRPR TMEM53 SHB SIGLECH PIGV DDA1 LRRC1 LETM2 PANX1 SMPD3 SHH JPH3 TM…
10556	regulation of macromolecule biosynthetic process	3.8094e-22	3.4762e-20	314/2541 12.3%	2165/29940 7.2%	CCNK CCNH MYT1L IKZF1 BACH1 RCBTB1 RRP8 BACH2 SOX2 RPS6KA5 SOX1 MYC RPS6KA1 CREB3L2 BBX AKT1 SOX6 ATXN7L3 TMPO MEF2A TSPYL2 MUSK ACTN2 SFMBT2 ZFP3 ZFP2 SOX13 EBF1 MED9 ZFP618 ISL1 DDIT3 RFX5 PRKCQ SIK1 RBCK1 ATF5 ATF4 SF1 ZBTB8A FLII TSHZ1 ZFP503 ARX CDCA7 PDCD11 HLTF PRDM16 HMOX1 ZBTB7B PATZ1 PPARGC1A PPARGC1B MCTS1 FZD1 HEXIM2 STAT5B ZFP512 BCL11B MTERF2 ZFP516 PBX3 IRF2BP1 PBX2 NFATC2 TRIP4 NR…
5886	plasma membrane	1.6208e-21	1.4585e-19	391/2541 15.3%	2905/29940 9.7%	TES CHIC1 POP1 FRMPD1 SLC4A2 F11R GRPR SLC4A4 CLDN1 RXFP3 EPS8 GPR176 ALCAM CNST AKT1 PRIMA1 UNC13C CACNA2D2 GABRG3 SLC5A6 SLC5A7 PARD3 ORAI1 PRKCQ AGTR2 FREM2 ATF4 MAPKAP1 SLC30A10 HMOX1 ACE GPR12 FZD5 LRBA FZD6 RDX NETO2 CP GRIN2D GRIN3A SLC6A8 FXYD2 LYPD6B GPR183 PLCH2 ACHE KCNC1 KCNC2 KCNC3 FMN1 SHB SLC6A1 DDA1 PANX1 SHH UBL3 JPH3 SLC18A3 KCND2 GPR34 SPHK1 NFAM1 ANXA5 TACR1 TMEM173 GJD2 APBB1…
45449	regulation of transcription	1.9086e-21	1.6939e-19	291/2541 11.4%	1978/29940 6.6%	CCNK CCNH MYT1L IKZF1 BACH1 RCBTB1 RRP8 BACH2 SOX2 RPS6KA5 SOX1 MYC RPS6KA1 CREB3L2 BBX SOX6 ATXN7L3 TMPO MEF2A TSPYL2 MUSK ACTN2 SFMBT2 ZFP3 ZFP2 SOX13 EBF1 MED9 ZFP618 ISL1 DDIT3 RFX5 PRKCQ SIK1 RBCK1 ATF5 ATF4 SF1 ZBTB8A FLII TSHZ1 ZFP503 ARX CDCA7 PDCD11 HLTF PRDM16 HMOX1 ZBTB7B PATZ1 PPARGC1A PPARGC1B MCTS1 FZD1 HEXIM2 STAT5B ZFP512 BCL11B MTERF2 ZFP516 PBX3 IRF2BP1 PBX2 NFATC2 TRIP4 NR2F2 I…
3676	nucleic acid binding	2.0244e-21	1.7724e-19	340/2541 13.3%	2428/29940 8.1%	MYT1L IKZF1 ADARB1 ADARB2 RPL8 BACH1 BACH2 SOX2 SOX1 MYC DHX58 CREB3L2 BBX RPL37 RPS11 SOX6 EARS2 TMPO FAAP100 DDX17 MEF2A AQR GIN1 ZFP3 ZFP2 SOX13 EBF1 RNASE4 ZFP618 ISL1 DHX40 DDIT3 RBCK1 ATF5 ATF4 SF1 ZBTB8A TSHZ1 ARX ENDOD1 PDCD11 NTHL1 HLTF PRDM16 ZBTB7B PATZ1 PPARGC1A NHEJ1 PPARGC1B BARD1 MCTS1 STAT5B ZFP512 ARPP21 BCL11B TIPARP ZFP516 XRCC3 PBX3 2810006K23RIK PBX2 NFATC2 UPF3B BTBD11 NR2F2…
19538	protein metabolic process	2.5009e-21	2.1605e-19	308/2541 12.1%	2136/29940 7.1%	PGAP2 ARAF PREP RPL8 RPS6KA5 RPS19 MYC RPS6KA1 CDK20 AKT1 PDK3 RPL37 RPS11 EARS2 TNS1 PRKCH MUSK PRKCD SIAH1B EML2 BCR AFG3L1 ASPHD1 CLPP PRKCQ SIK1 TTLL11 LAP3 MRPL18 HSPA4L ARX MRPL17 MRPL12 ART3 OSGEP TTBK2 ADAMTS15 DGUOK PRKAR2B ST3GAL4 ST8SIA4 ST3GAL6 ST8SIA6 LTA4H RIMKLA ST3GAL3 YES1 PLK5 ACE CRADD TIPARP ST8SIA2 ST8SIA3 2810006K23RIK DCLK2 WDYHV1 EIF2AK4 EIF1 CYLD ADCK1 DHX29 CDK15 RNF220 …
23034	intracellular signaling pathway	3.9579e-21	3.3741e-19	163/2541 6.4%	893/29940 2.9%	RAB3B OXTR PGAP2 DGKB RASL11A ARAF FGF1 RXFP3 ZFP36 RPS6KA5 RPS6KA1 AKT1 NBN AZI2 RGS9 GUCY1A3 USP8 UNC13C PRKCH MAP2K2 CISH PRKCD WNT5A F2R CARTPT MIF GEM BCR RAB32 TIAM1 INPP4B RAB30 RAB37 DDIT3 SPATA13 RABL3 ELMO1 PRKCQ SIK1 NUPR1 FKBP4 SCG2 ADCYAP1R1 CALCA NPR1 ARL3 CHAT ARL2 RASGRP2 PLCXD1 DNAJC27 CRHR2 RHOBTB2 G3BP2 PLCG2 EIF4EBP2 HMOX1 DVL3 DRD1 ECT2 DRD2 MAP2K7 SRGAP1 SOCS4 PAG1 SOCS5 STA…
50793	regulation of developmental process	4.7514e-21	3.9979e-19	149/2541 5.8%	785/29940 2.6%	OXTR POP1 INPPL1 IKZF1 FGF1 ETS1 SOX2 ZFP36 LGALS1 PNP FGF9 MYC AKT1 LUC7L NBN WNT5B MUSK SERPINF1 LMO2 WNT5A FNDC3B VASH2 MITF CARTPT MIF ISL1 PGF FOXP2 TIAM1 RBP4 CFDP1 MAF SFRP2 CCNE1 RUFY3 RBP1 SIK1 AGTR2 ATF5 ANAPC2 BEX4 DLX1 CSF1R DLX2 CALCA CUL7 BEX1 DLX5 EPB41 FBLIM1 HPCA LPL CRHR2 DGUOK BCL2L11 S100A13 INPP5J MYH14 DRD2 WNT2 MYH10 SOCS5 ESRRA STAT5B ZFP358 SMAD4 ACE TNFSF12 ESRRB IGF1 IN…
65008	regulation of biological quality	1.0843e-20	9.0062e-19	213/2541 8.3%	1314/29940 4.3%	OXTR POP1 ABAT SLC4A4 CLDN1 LIPA RXFP3 CRHBP AKT1 SOX6 SCN1A PRIMA1 MUSK MIF ANK1 SLC5A7 RBP4 CFDP1 DDIT3 RBP1 AGTR2 TLN1 CFTR SF1 SLC22A3 CRABP2 EPB41 TGFA AKR1C18 PRDX3 CYB5R4 BLOC1S3 PLCG2 S100A13 HMOX1 BBS2 STAT5B ACE GPR12 TIPARP RAB27A MYO5A IGF1 TH PPP1R1B HRC SFXN1 MON1A ACHE TNFRSF13B GRIK1 ADM FMN1 GRIK2 DOC2B ARHGAP5 SMPD3 MECP2 SHH AIFM1 ACADL RAC2 CTSH EDN1 KCND2 EDN3 GAA TESC ANXA5 …
10646	regulation of cell communication	1.2344e-20	1.0124e-18	160/2541 6.2%	879/29940 2.9%	OXTR POP1 HHIP INPPL1 SOX2 GRIP1 RGS2 FNTA FGF9 GRB10 AKT1 RGS8 PDE8B RGS9 AGFG2 CISH WNT5B MUSK ACTN2 APLP2 PRKCD WNT5A F2R CACNA2D2 AFAP1 TBC1D2B CARTPT MIF VRK3 SHISA9 ISL1 SYTL4 BCR TIAM1 SFRP2 SPATA13 KCNQ4 RBCK1 DGKI GRIA1 PXK PDE1C DLX5 CHAT HPCA HTRA1 RASGRP2 PLD2 CPLX3 STIP1 PDCD11 CHST11 TBC1D13 TBC1D12 DRD1 ECT2 DRD2 MAP2K7 TAC1 SOCS4 GRIA4 SOCS5 KL SMAD4 GRTP1 TGFB3 HTR1B MYO5A IGF1 S…
9059	macromolecule biosynthetic process	2.8821e-20	2.3341e-18	301/2541 11.8%	2106/29940 7.0%	CCNK PGAP2 CCNH MYT1L IKZF1 RPL8 BACH1 RCBTB1 RRP8 BACH2 SOX2 SOX1 RPS19 MYC CREB3L2 BBX AKT1 RPL37 RPS11 SOX6 ATXN7L3 EARS2 MEF2A TSPYL2 ZFP3 GLCE ZFP2 SOX13 EBF1 MED9 ZFP618 RBP4 DDIT3 ATF5 ATF4 SF1 ZBTB8A FLII MRPL18 TSHZ1 ZFP503 ARX CDCA7 MRPL17 MRPL12 CHST11 HLTF PRDM16 ST3GAL4 ST8SIA4 ST3GAL6 ST8SIA6 ZBTB7B PPARGC1A PPARGC1B ST3GAL3 MCTS1 HEXIM2 STAT5B ZFP512 BCL11B MTERF2 ZFP516 ST8SIA2 ST…
34645	cellular macromolecule biosynthetic process	5.2034e-20	4.1621e-18	299/2541 11.7%	2096/29940 7.0%	CCNK PGAP2 CCNH MYT1L IKZF1 RPL8 BACH1 RCBTB1 RRP8 BACH2 SOX2 SOX1 RPS19 MYC CREB3L2 BBX AKT1 RPL37 RPS11 SOX6 ATXN7L3 EARS2 MEF2A TSPYL2 ZFP3 GLCE ZFP2 SOX13 EBF1 MED9 ZFP618 RBP4 DDIT3 ATF5 ATF4 SF1 ZBTB8A FLII MRPL18 TSHZ1 ZFP503 ARX CDCA7 MRPL17 MRPL12 CHST11 HLTF PRDM16 ST3GAL4 ST8SIA4 ST3GAL6 ST8SIA6 ZBTB7B PPARGC1A PPARGC1B ST3GAL3 MCTS1 HEXIM2 STAT5B ZFP512 BCL11B MTERF2 ZFP516 ST8SIA2 ST…
44281	small molecule metabolic process	1.0905e-19	8.6161e-18	214/2541 8.4%	1348/29940 4.5%	PANK4 PANK1 NUDT1 ABAT LIPA GCSH ALKBH2 AS3MT PNP MYC AKT1 PDK3 EARS2 GAMT MCCC2 ENTPD3 ACSL3 CH25H SLC5A7 MTAP RBP4 MTHFD2 RBP1 SUCLG1 CFTR ATF4 IDO1 ATP5S CRABP2 PDE1C PDE1B ATP5K MGST1 ATP5J OAZ1 PRPSAP1 LDHB ATP5B DGUOK CYB5R4 PRPSAP2 INPP5A PRKAR2B ATP5E HLTF PLCG2 LTA4H STAT5B RAB27A MYO5A PYCR1 TH FXYD2 PDE3A ALDH18A1 FARSB ACHE BTG1 ACY1 HIBADH DPYS BRCA1 PPCDC KHK MECP2 GYS1 ACADL AUH IM…
7399	nervous system development	1.171e-19	9.1407e-18	172/2541 6.7%	996/29940 3.3%	SEMA5A SEMA5B MYT1L HHIP CEP120 INPPL1 IKZF1 FGF1 CLDN1 CYB5D2 SOX2 GRIP1 LGALS1 ALCAM SOX1 DPYSL5 SALL3 AKT1 NBN SOX6 MEF2A SEMA6C SEMA6A UNC5B APLP2 WNT5A MIF ISL1 POU3F3 FOXP2 POU3F4 BCR TIAM1 SFRP2 RUFY3 ATF5 ANAPC2 BEX4 DLX1 DLX2 BEX1 DLX5 TCF7 CHAT ARX HPCA PCDH18 PLD2 DGUOK EFNB3 PRDM16 BAG1 INPP5J OTX2 DRD1 DRD2 MPDZ MYH10 BBS2 VASP ZFP358 SMAD4 ACE BCL11B TRAPPC4 FZD6 PBX3 MYO5A NR2F2 IG…
43228	non-membrane-bounded organelle	7.6037e-19	5.7958e-17	262/2541 10.3%	1796/29940 5.9%	FRMPD4 FRMPD1 IKZF1 ADARB1 RPL8 EPS8 PNP RPS19 MPRIP MYC FAM110B RPS6KA1 AKT1 KIF21A FBXO5 RPL37 RPS11 TMPO ACTN2 ACTN1 KRT1 AFAP1 MTUS2 ANK1 EML2 KRT9 EML3 PARD3 MYL2 AKAP9 TTLL11 TLN1 EPB41 FLII MRPL18 MRPL17 MRPL12 EVPL SKA2 PPP4C EPB41L1 HMOX1 N4BP1 VASP H3F3A RDX MYO5A DCLK2 EIF2AK4 WDR55 RPS26 CYLD SMTN MRPS15 MRPS16 SH3KBP1 MRPS11 RPLP1 MRPS12 SETD7 MRPS10 MRPL36 FMN1 BRCA1 MRPL34 ARHGAP6 …
43232	intracellular non-membrane-bounded organelle	7.6037e-19	5.7958e-17	262/2541 10.3%	1796/29940 5.9%	FRMPD4 FRMPD1 IKZF1 ADARB1 RPL8 EPS8 PNP RPS19 MPRIP MYC FAM110B RPS6KA1 AKT1 KIF21A FBXO5 RPL37 RPS11 TMPO ACTN2 ACTN1 KRT1 AFAP1 MTUS2 ANK1 EML2 KRT9 EML3 PARD3 MYL2 AKAP9 TTLL11 TLN1 EPB41 FLII MRPL18 MRPL17 MRPL12 EVPL SKA2 PPP4C EPB41L1 HMOX1 N4BP1 VASP H3F3A RDX MYO5A DCLK2 EIF2AK4 WDR55 RPS26 CYLD SMTN MRPS15 MRPS16 SH3KBP1 MRPS11 RPLP1 MRPS12 SETD7 MRPS10 MRPL36 FMN1 BRCA1 MRPL34 ARHGAP6 …
166	nucleotide binding	1.1293e-18	8.508e-17	288/2541 11.3%	2039/29940 6.8%	PANK4 CERK PANK1 ARAF RPS6KA5 RPS6KA1 DHX58 CDK20 AKT1 PDK3 KIF21A EARS2 ARL10 DDX17 MCCC2 PRKCH MUSK PRKCD ACSL3 BCS1L GTPBP4 BCR DHX40 AFG3L1 RBP4 RRAGB CLPP RRAGD RABL3 VDAC2 PRKCQ SIK1 SUCLG1 VDAC1 CFTR PDE1C HSPA4L ARX LDHB ATP5B DGUOK CYB5R4 DHX32 PRKAR2B DHX35 HLTF RIMKLA PPARGC1A PPARGC1B YES1 PLK5 XRCC3 RAB27A MYO5A DCLK2 RAB27B EIF2AK4 SMARCA1 SMARCA2 HNRNPM ADCK1 PDE3A DHX29 ALDH18A1 C…
90304	nucleic acid metabolic process	2.5435e-18	1.8941e-16	316/2541 12.4%	2312/29940 7.7%	CCNK CCNH MYT1L NUDT1 IKZF1 ADARB1 ADARB2 BACH1 RCBTB1 RRP8 BACH2 SOX2 ALKBH2 SOX1 SNRPD1 MYC CREB3L2 BBX SOX6 ATXN7L3 EARS2 FAAP100 MEF2A TSPYL2 AQR GIN1 ZFP3 ZFP2 SOX13 EBF1 MED9 ZFP618 RBP4 DDIT3 ATF5 ATF4 SF1 ZBTB8A FLII TSHZ1 ZFP503 ARX CDCA7 TRMT2B PDCD11 NTHL1 HLTF PRDM16 ZBTB7B PPARGC1A NHEJ1 PPARGC1B BARD1 MCTS1 HEXIM2 STAT5B ZFP512 PRPF38B BCL11B MTERF2 ZFP516 XRCC3 PBX3 IRF2BP1 PBX2 NF…
44267	cellular protein metabolic process	3.4425e-18	2.5345e-16	246/2541 9.6%	1672/29940 5.5%	PGAP2 ARAF RPL8 RPS6KA5 RPS19 RPS6KA1 CDK20 AKT1 PDK3 RPL37 RPS11 EARS2 PRKCH MUSK PRKCD SIAH1B BCR ASPHD1 CLPP PRKCQ SIK1 TTLL11 MRPL18 HSPA4L ARX MRPL17 MRPL12 ART3 TTBK2 DGUOK PRKAR2B ST3GAL4 ST8SIA4 ST3GAL6 ST8SIA6 RIMKLA ST3GAL3 YES1 PLK5 TIPARP ST8SIA2 ST8SIA3 2810006K23RIK DCLK2 WDYHV1 EIF2AK4 EIF1 CYLD ADCK1 DHX29 CDK15 RNF220 FARSB FKBP11 RET ACVRL1 IGHM MRPS15 MRPS16 BTG1 FKBP14 MRPS11 …
42221	response to chemical stimulus	7.731e-18	5.628e-16	178/2541 7.0%	1088/29940 3.6%	OXTR INPPL1 PPP2R2A ABAT AHR IFIT1 IFIT2 EPS8 SOX2 AS3MT FNTA RPL36AL MYC SCN9A CREB3L2 AKT1 CHAC1 SCN1A PRKCD WNT5A F2R CYBA GABRG3 RBP4 DDIT3 PAPPA RBP1 AGTR2 NUPR1 DGKI IDO1 GRIA1 CHRNA5 PDE1C HSPA4L ECSCR MGST1 LY96 GPR83 FOXO1 PLD2 CRHR2 PRDX3 CYB5R4 BLOC1S3 PENK PLCG2 EIF4EBP2 HMOX1 DRD1 CD14 CYC1 DRD2 TAC1 PAG1 VAT1 STAT5B TGFB3 HTR1D EPHX1 HTR1B UPF3B EIF2AK4 CP SMAD5 NFKB1 SSH1 BMP4 RCAN…
32991	macromolecular complex	9.6769e-18	6.9663e-16	332/2541 13.0%	2485/29940 8.2%	PPP2R2A IKZF1 RPL8 EPS8 GCSH SOX2 RPS19 DPYSL5 SNRPD1 RPS6KA1 AP1S2 KIF21A RPL37 RPS11 SOX6 SCN1A AQR KRT1 CACNA2D2 AFAP1 MED9 MTUS2 GABRG3 EML2 KRT9 EML3 PARD3 MYL2 PSME1 KCNQ4 VDAC2 SUCLG1 VDAC1 KCTD12 ATF5 CFTR ATF4 SF1 ATP5S MRPL18 ATP5K MRPL17 ATP5J MRPL12 SKA2 PRPSAP1 ATP5B PRPSAP2 PRKAR2B ATP5E PRDM16 PRPF38B PBX3 PBX2 MYO5A EIF2AK4 SMARCA1 SMARCA2 GNG11 GRIN2D RPS26 HNRNPM CYLD GRIN3A AGO…
44057	regulation of system process	1.4771e-17	1.0517e-15	78/2541 3.0%	323/29940 1.0%	CHRM2 OXTR HTR2C TRF PTPRM GRIK1 HBA-A2 ADM GRIK2 SLC6A1 ADRA1A GRM1 MECP2 CALB1 NETO1 NOS1 GUCY1A3 EDN1 EDN3 MUSK SPHK1 GAA TPM1 F2R APOA2 CACNA2D2 CYBA TACR1 AVPR1A SHISA9 NGF ADRA2B ADORA2A TNNT1 KIT CASQ2 KCNQ4 PDE5A AGTR2 CFTR HBEGF GRIA1 OPRD1 HCN3 PXK CALCA SEMA3A CHAT HPCA AIF1 EGFR PTGS1 CPLX3 CNR1 ERBB4 P2RY1 TNNI1 SNCG DRD1 DRD2 TAC1 GRIA4 BCHE NPM1 NR1H2 PBX3 HTR1B NR1H3 PTPN11 SNCAIP…
32879	regulation of localization	2.84e-17	2.0001e-15	126/2541 4.9%	677/29940 2.2%	RAB3B OXTR CEP120 ETS1 PPP1CC SCN9A GRB10 AKT1 ARFIP1 PDE8B SCN1A KCNH2 KCNH8 PRKCD WNT5A F2R CACNA2D2 CARTPT MIF ISL1 SYTL4 RBP4 KCNQ4 PRKCQ VDAC1 AGTR2 RBCK1 KHDRBS1 ADCYAP1R1 PXK PDE1C HPCA PLD2 CPLX3 CNN2 PACSIN2 PLCG2 HMOX1 DRD1 DRD2 TAC1 BBS2 STAT5B SMAD4 ACE HTR1B MYO5A RAB27B IGF1 GRIN2D IBTK BCL2 TCF4 PRR5 IGHM HTR2C GRIK1 DOC2B ARHGAP5 PANX1 SHH C1QTNF2 CTSH NOS1 CAP1 MKKS EDN1 FCER1G K…
10941	regulation of cell death	3.4389e-17	2.3957e-15	124/2541 4.8%	663/29940 2.2%	PGAP2 ETS1 PYCARD GRIP1 PNP FNTA MYC AKT1 PHLDA1 TNS1 KCNH8 PRKCD WNT5A F2R MITF MIF POU3F3 CFDP1 SFRP2 DDIT3 PPIF ORAI1 NUPR1 RBCK1 ATF5 IDO1 DLX1 BEX3 ADCYAP1R1 CUL7 TCF7 HPCA TGFA PHB PRDX3 BCL2L11 CHST11 BAG3 BAG1 PLCG2 ABL1 HMOX1 BMF MAP2K7 BARD1 STAT5B SMAD4 ACE CRADD BCL11B TGFB3 RAB27A IGF1 NFKB1 BMP4 CDK4 BCL2 PDE3A ID3 CYCS PSMG2 BCL2L2 UBE2M PLEKHF1 TRADD ADAR GRIK2 NR2E1 YBX1 BRCA1 ME…
16787	hydrolase activity	3.9281e-17	2.7075e-15	287/2541 11.2%	2083/29940 6.9%	NUDT1 PREP ADARB1 ADARB2 LIPA ALKBH2 DPYSL5 NDST4 DHX58 KIF21A TNS1 DDX17 IAH1 ENTPD3 SACM1L RNASE4 BCS1L EML2 DHX40 AFG3L1 INPP4B SPINT1 PPA2 MTHFD2 PPA1 MYL2 ETHE1 CLPP PAPPA LAP3 ACOT6 CFTR PDE1C PDE1B ENDOD1 PLA2G7 OSGEP ADAMTS15 NEU3 ATP5B DHX32 PPP4C INPP5A INPP5F NTHL1 DHX35 ATP5E HLTF PLCG2 INPP5J HMOX1 AMZ2 LTA4H PAG1 ACE CRADD XRCC3 RAB27A MYO5A WDYHV1 SMARCA1 NTAN1 SMARCA2 ACER2 CYLD F…
46914	transition metal ion binding	3.9819e-17	2.7156e-15	227/2541 8.9%	1534/29940 5.1%	TES MYT1L PREP ZFP609 IKZF1 CYB5D2 CHORDC1 DZIP1L TRIM26 AGFG2 LIMCH1 ZFP3 ZFP2 ZFP618 SIAH1B SYTL5 ISL1 SYTL4 AFG3L1 CH25H TRIM17 RUFY3 RBCK1 LAP3 SF1 IDO1 ZBTB8A TSHZ1 ZFP503 ANAPC11 ADAMTS15 CYB5R4 HLTF PRDM16 HMOX1 AMZ2 LTA4H ZBTB7B BARD1 VAT1 ZFP512 BCL11B TIPARP ZFP516 TRIP4 NR2F2 CP MLLT10 TH CYP2S1 DZIP1 DZIP3 RNF220 ZCCHC12 LRSAM1 DPYS PHF1 BRCA1 ZCCHC14 ING4 TRIM7 ZFP385B RNF152 RSPRY1 …
42127	regulation of cell proliferation	4.3853e-17	2.9596e-15	124/2541 4.8%	665/29940 2.2%	INPPL1 GRPR FGF1 ETS1 SAT1 BACH1 SOX2 PNP FNTA FGF9 MYC NBN IL13RA1 HMGN1 SERPINF1 WNT5A F2R VASH2 CYBA MITF MIF PGF FOXP2 FOXP1 RBP4 CFDP1 SFRP2 PRKCQ NUPR1 IDO1 BEX4 CD274 BEX1 DLX5 NPR1 DLX6 TCF7 ARX CDCA7 TGFA PHB PDS5B FOXO1 CNN2 CHST11 S100A13 HMOX1 DRD2 TAC1 WNT2 ESRRA STAT5B SMAD4 BCL11B TGFB3 TNFSF12 IGF1 SMARCA2 BMP4 FGF16 CDK4 FXYD2 FGF18 BCL2 ID4 FGFR2 IGHM BTG1 TNFRSF13B FLT3 ADM NR2…
65009	regulation of molecular function	4.4461e-17	2.9697e-15	150/2541 5.9%	873/29940 2.9%	VIPR2 CERK POP1 DGKB INPPL1 RXFP3 PYCARD GRIP1 DOCK11 RGS2 FNTA MYC AKT1 FBXO5 AZI2 RGS8 RGS9 AGFG2 TNS1 CISH ACTN2 APLP2 PRKCD TPM1 WNT5A F2R CACNA2D2 TBC1D2B CARTPT MIF VRK3 BCR TIAM1 SFRP2 CCNE1 DDIT3 FDX1 PSME1 PSME2 PRKCQ DGKI ADCYAP1R1 PXK CALCA COX17 HPCA OAZ1 PRPSAP1 PCSK1N PRKAR2B TBC1D13 PLCG2 HMOX1 TBC1D12 DRD1 DRD2 MAP2K7 SRGAP1 PPARGC1A ZFP462 SOCS5 SMAD4 GRTP1 TGFB3 HTR1B MYO5A IGF1…
43067	regulation of programmed cell death	4.6892e-17	3.1002e-15	122/2541 4.8%	650/29940 2.1%	PGAP2 ETS1 PYCARD GRIP1 PNP FNTA MYC AKT1 PHLDA1 TNS1 KCNH8 PRKCD WNT5A F2R MITF MIF POU3F3 CFDP1 SFRP2 DDIT3 PPIF ORAI1 NUPR1 RBCK1 ATF5 IDO1 DLX1 BEX3 CUL7 TCF7 HPCA TGFA PHB PRDX3 BCL2L11 CHST11 BAG3 BAG1 PLCG2 ABL1 HMOX1 BMF MAP2K7 BARD1 STAT5B ACE CRADD BCL11B TGFB3 RAB27A IGF1 NFKB1 BMP4 CDK4 BCL2 PDE3A ID3 CYCS PSMG2 BCL2L2 UBE2M PLEKHF1 TRADD ADAR GRIK2 NR2E1 YBX1 BRCA1 MECP2 CASP9 SHH CA…
7610	behavior	3.7799e-16	2.4737e-14	96/2541 3.7%	469/29940 1.5%	OXTR HTR2C GRIK1 ABAT GRIK2 NR2E1 LSP1 GRPR SLC6A1 GRM1 ROBO1 MECP2 EPS8 GRM4 CALB1 NETO1 ZIC1 SCN9A RAC2 SCN1A MKKS FCER1G MUSK GAA SERPINF1 APLP2 WNT5A IL18 CARTPT MIF TACR1 AVPR1A NGF FOXP2 CORT GAL ADORA2A KIT CRH VDAC1 PDE5A ITGA5 SLC29A1 FXN IDO1 GRIA1 CX3CR1 OPRD1 CSTB CALCA CCL12 PDE1B SEMA3A CHAT HPCA ECSCR CLN8 NPAS1 NPAS3 ADCY5 RASD2 CCL9 RELN EFNB3 CNR1 PRKAR2B GNG7 NPY P2RY1 PENK SNC…
51049	regulation of transport	4.0148e-16	2.6012e-14	102/2541 4.0%	514/29940 1.7%	RAB3B OXTR PPP1CC SCN9A GRB10 AKT1 ARFIP1 PDE8B SCN1A KCNH2 KCNH8 PRKCD F2R CACNA2D2 CARTPT MIF ISL1 SYTL4 RBP4 KCNQ4 PRKCQ VDAC1 AGTR2 RBCK1 KHDRBS1 ADCYAP1R1 PXK PDE1C HPCA PLD2 CPLX3 CNN2 PACSIN2 PLCG2 HMOX1 DRD1 DRD2 TAC1 SMAD4 HTR1B MYO5A RAB27B IGF1 GRIN2D BCL2 TCF4 IGHM HTR2C GRIK1 DOC2B PANX1 SHH C1QTNF2 NOS1 CAP1 EDN1 FCER1G KCND2 EDN3 SPHK1 APOA2 HTR3A TACR1 AVPR1A NGF GREM1 ADORA2A RHO…
9653	anatomical structure morphogenesis	4.869e-16	3.1234e-14	184/2541 7.2%	1186/29940 3.9%	SEMA5A POP1 HHIP GMNN FGF1 LIPA SOX2 ALCAM SOX1 FGF9 DPYSL5 MYC CAPN2 SOX6 HMGN1 GAMT GUCY1A3 SEMA6C SEMA6A WNT5B MIA UNC5B TPM1 WNT5A ISL1 GEM PGF RBP4 SFRP2 SPINT1 NINJ2 MYL2 KCNQ4 AGTR2 SCG2 FREM2 CFTR GGNBP1 DLX1 DLX2 CALCA CUL7 CRABP2 DLX5 INSIG2 NPR1 DLX6 TSHZ1 TCF7 ARX HPCA ECSCR TGFA NTS EFNB3 BCL2L11 CHST11 PRKAR2B MUSTN1 HMOX1 OTX2 ECT2 DRD2 WNT2 MYH10 BBS2 VASP ZFP358 SMAD4 ACE FZD5 BC…
70469	respiratory chain	5.6764e-16	3.6056e-14	30/2541 1.1%	64/29940 0.2%	COX7B NDUFA13 NDUFB7 NDUFB10 NDUFA11 NDUFA12 NDUFB5 NDUFB3 NDUFB2 UQCR10 COX6A2 UQCRH UQCRFS1 NDUFV3 CYC1 NDUFA8 NDUFA7 NDUFA6 NDUFA5 NDUFA4 NDUFA3 NDUFA2 NDUFA1 NDUFC1 NDUFS7 UQCRQ NDUFS6 NDUFS5 NDUFAB1 NDUFS2
42981	regulation of apoptosis	6.804e-16	4.2799e-14	118/2541 4.6%	641/29940 2.1%	PGAP2 ETS1 PYCARD GRIP1 PNP FNTA MYC AKT1 PHLDA1 TNS1 KCNH8 PRKCD WNT5A F2R MITF MIF POU3F3 CFDP1 SFRP2 DDIT3 PPIF NUPR1 RBCK1 ATF5 IDO1 DLX1 BEX3 CUL7 TCF7 HPCA TGFA PHB PRDX3 BCL2L11 CHST11 BAG3 BAG1 ABL1 HMOX1 BMF MAP2K7 BARD1 STAT5B ACE CRADD BCL11B TGFB3 RAB27A IGF1 NFKB1 BMP4 CDK4 BCL2 PDE3A ID3 CYCS PSMG2 BCL2L2 UBE2M PLEKHF1 TRADD ADAR GRIK2 NR2E1 YBX1 BRCA1 MECP2 CASP9 SHH CASP8 AIFM2 CA…
5244	voltage-gated ion channel activity	1.8167e-15	1.121e-13	51/2541 2.0%	175/29940 0.5%	CLIC6 CLIC4 KCNG4 KCNC1 KCNC2 KCNC3 GRIK1 SCN9A CLIC1 SCN1A KCNH2 KCND2 KCNH8 KCNK13 CACNA2D2 KCTD1 HTR3A KCNAB1 TOMM40L KCTD7 KCTD8 KCTD9 KCNU1 KCNQ4 VDAC2 VDAC1 KCTD12 SCN4B HCN3 TOMM40 KCNE4 KCNA1 HPCA KCNA3 KCNA4 KCNA5 KCNA6 CACNG2 KCNJ2 CACNG4 CACNG5 KCNIP1 KCNIP2 KCNJ12 GRIN2D CLCN5 KCNS3 KCNK1 KCNK2 KCNK3 HCN1
22832	voltage-gated channel activity	1.8167e-15	1.121e-13	51/2541 2.0%	175/29940 0.5%	CLIC6 CLIC4 KCNG4 KCNC1 KCNC2 KCNC3 GRIK1 SCN9A CLIC1 SCN1A KCNH2 KCND2 KCNH8 KCNK13 CACNA2D2 KCTD1 HTR3A KCNAB1 TOMM40L KCTD7 KCTD8 KCTD9 KCNU1 KCNQ4 VDAC2 VDAC1 KCTD12 SCN4B HCN3 TOMM40 KCNE4 KCNA1 HPCA KCNA3 KCNA4 KCNA5 KCNA6 CACNG2 KCNJ2 CACNG4 CACNG5 KCNIP1 KCNIP2 KCNJ12 GRIN2D CLCN5 KCNS3 KCNK1 KCNK2 KCNK3 HCN1
22900	electron transport chain	2.6141e-15	1.5978e-13	40/2541 1.5%	115/29940 0.3%	NDUFA13 NDUFB7 NDUFB10 NDUFA11 NDUFA12 NDUFB5 NDUFB3 NDUFB2 ETFA ETFB UQCR10 UQCRH MECP2 UQCRFS1 NDUFV3 CYC1 PPARGC1A NDUFA8 NDUFA7 NDUFA6 NDUFA5 NDUFA4 NDUFA3 NDUFA2 NDUFA1 SDHC NDUFC1 CYBA ENOX1 ALDH5A1 NDUFS7 UQCRQ NDUFS6 NDUFS5 NDUFAB1 FDX1 CYCS NDUFS2 STEAP2 SLC25A13
55114	oxidation reduction	3.0148e-15	1.8255e-13	116/2541 4.5%	638/29940 2.1%	NDUFA13 NDUFA11 NDUFA12 SLA H2-KE6 ALKBH7 ALKBH2 FADS6 AKR1E1 PIPOX SDHC CYBA CH25H MTHFD2 ASPHD1 FDX1 STEAP2 IDO1 NDUFB10 AKR1C18 UQCRH PRDX3 LDHB CYB5R4 HMOX1 NDUFV3 CYC1 PPARGC1A DECR1 VAT1 PYCR1 CP COQ6 QDPR TH UQCRQ CYP2S1 TBXAS1 CYCS ALDH18A1 DHRS13 MOXD1 HIBADH PYCRL SRXN1 ETFA ETFB MECP2 AIFM1 ACADL AIFM2 IDH3B UQCRFS1 ME3 NOS1 ME2 ACADM ACAD8 HSDL2 GPX1 GPX3 GPX6 BCKDHB GPX8 SORD NDUFC1 …
6350	transcription	3.4334e-15	2.0592e-13	223/2541 8.7%	1559/29940 5.2%	CCNK CCNH MYT1L IKZF1 BACH1 RCBTB1 RRP8 BACH2 SOX2 SOX1 MYC CREB3L2 BBX SOX6 ATXN7L3 MEF2A TSPYL2 ZFP3 ZFP2 SOX13 EBF1 MED9 ZFP618 RBP4 DDIT3 ATF5 ATF4 SF1 ZBTB8A FLII TSHZ1 ZFP503 ARX CDCA7 HLTF PRDM16 ZBTB7B PPARGC1A PPARGC1B MCTS1 HEXIM2 STAT5B ZFP512 BCL11B MTERF2 ZFP516 PBX3 IRF2BP1 PBX2 NFATC2 TRIP4 NR2F2 SMARCA1 SMARCA2 AGO1 PPP1R1B ZCCHC12 PHF1 SETD7 ASH2L MECP2 NKRF NCOA1 NCOA5 TSC22D1 P…
31325	positive regulation of cellular metabolic process	3.4643e-15	2.0592e-13	141/2541 5.5%	842/29940 2.8%	ZFP326 POP1 MYT1L RASL11A IKZF1 AHR FGF1 ETS1 SOX2 GRIP1 PNP MYC RPS6KA1 STK16 CREB3L2 AKT1 SOX6 GUCY1A3 MEF2A MUSK ACTN2 PUS1 WNT5A EBF1 MITF MIF ISL1 POU3F3 MAF DDIT3 PRKCQ RBCK1 ATF4 SF1 DLX2 ADCYAP1R1 DLX5 NPR1 TGFA AK6 FOXO1 HMBOX1 HLTF PRDM16 OTX2 DRD1 DRD2 ZBTB7B PATZ1 PPARGC1A WNT2 ZFP462 FZD1 ESRRA STAT5B SMAD4 BCL11B TGFB3 TNFSF12 PBX2 NFATC2 ESRRG IGF1 INHBA SMAD5 NFKB1 DLX6OS1 BMP4 MA…
42995	cell projection	4.0787e-15	2.4023e-13	145/2541 5.7%	877/29940 2.9%	CHRM2 OXTR CPNE5 FRMPD4 INPPL1 GRIP1 PPP1CC ALCAM DPYSL5 MYC CDK20 AKT1 SCN1A GAMT SLC38A1 SEMA6A MUSK ACTN1 SWAP70 CYBA FRMD4B SHISA9 ANK1 GRIP2 SLC5A6 RUFY3 KCNQ4 TTLL11 FKBP4 TLN1 UTRN CFTR PVALB GRIA1 ADCYAP1R1 CALCA CHRNA5 MAX LYZ2 HPCA RASGRP2 CPLX2 CPLX1 CNN3 PLD2 INPP5J MYH14 DRD1 DRD2 TAC1 MPDZ MYH10 GRIA4 BBS2 VASP TRAPPC4 STARD10 RDX RAB27A MYO5A ARHGAP24 TH CAPRIN1 ACVRL1 ACHE CNTNAP2…
5829	cytosol	4.5508e-15	2.6562e-13	107/2541 4.2%	571/29940 1.9%	RAB3B ARAF PREP AHR PYCARD AS3MT ZFP36 PNP RPS19 UROD GRB10 AKT1 ARFIP1 RPS11 TNS1 GUCY1A3 USP8 RPS9 MAP2K2 SIK1 FKBP4 IDO1 GRIA1 GRB7 BEX3 ARL2 AKR1C18 FOXO1 CPLX3 DGUOK PDCD11 BAG3 BLOC1S3 UBC BAG1 PACSIN2 ABL1 HMOX1 MAP2K7 PPARGC1A VASP FN3K STAT5B NFATC2 WDYHV1 NFKB1 RPS26 TH FES BCL2 PDE3A CYCS TCF4 BCL2L2 SRXN1 FLT3 DPYS HBA-A2 MECP2 ALAD CASP9 CASP8 DBP CALB1 AIFM1 CASP6 NOS1 CAP1 CCT3 PDP…
45595	regulation of cell differentiation	4.6552e-15	2.693e-13	104/2541 4.0%	548/29940 1.8%	INPPL1 IKZF1 SOX2 ZFP36 LGALS1 PNP FGF9 AKT1 NBN WNT5B MUSK LMO2 WNT5A FNDC3B MITF CARTPT MIF ISL1 TIAM1 MAF SFRP2 CCNE1 RUFY3 RBP1 SIK1 ATF5 ANAPC2 BEX4 DLX1 CSF1R DLX2 CUL7 BEX1 DLX5 HPCA LPL DGUOK INPP5J DRD2 SOCS5 ESRRA STAT5B ZFP358 SMAD4 ACE ESRRB IGF1 SMAD5 HOPX BMP4 RCAN1 DAP STK24 FGF18 BCL2 ID4 TCF4 FGFR2 RET ACHE BTG1 FLT3 NR2E1 ROBO1 SHH CASP6 SPHK1 NFAM1 NOG PAX6 PROX1 AXIN2 NGF TGFB…
45935	positive regulation of nucleobase, nucleoside, nucleotide and nucleic acid metabolic process	4.7701e-15	2.735e-13	116/2541 4.5%	642/29940 2.1%	ZFP326 MYT1L RASL11A IKZF1 AHR FGF1 ETS1 SOX2 GRIP1 PNP MYC RPS6KA1 STK16 CREB3L2 SOX6 GUCY1A3 MEF2A ACTN2 PUS1 EBF1 MITF ISL1 POU3F3 MAF DDIT3 RBCK1 ATF4 SF1 DLX2 ADCYAP1R1 DLX5 NPR1 AK6 FOXO1 HMBOX1 HLTF PRDM16 OTX2 DRD1 DRD2 ZBTB7B PATZ1 PPARGC1A WNT2 ZFP462 ESRRA STAT5B SMAD4 BCL11B TGFB3 TNFSF12 PBX2 NFATC2 ESRRG IGF1 INHBA SMAD5 NFKB1 DLX6OS1 BMP4 MAFB NACA BCL2 TCF4 FGFR2 CALCOCO1 YBX1 MEC…
32501	multicellular organismal process	5.6561e-15	3.2146e-13	526/2541 20.7%	4554/29940 15.2%	POP1 MYT1L WIPF3 ABAT F11R GRPR CLDN1 LIPA EPS8 ALCAM DPYSL5 MYC CREB3L2 CDK20 AKT1 PRIMA1 GAMT MEF2A UNC13C UNC5B SERPINF1 PRKCD CACNA2D2 PDYN ISL1 BCR SLC5A7 RBP4 SPINT1 MYL2 RUFY3 AGTR2 ATF5 FREM2 SF1 IDO1 CRABP2 FLII PRDX3 CHST11 PRKAR2B PRDM16 BLOC1S3 PLCG2 HMOX1 ZBTB7B NHEJ1 FZD1 ACE FZD5 TIPARP FZD6 PBX3 PBX2 NFATC2 NR2F2 GRIN2D GRIN3A GPR183 PNOC UNC119 SFXN1 DZIP1 DAND5 RET ACHE MEI4 ADM…
22836	gated channel activity	5.7648e-15	3.2478e-13	65/2541 2.5%	268/29940 0.8%	CLIC6 CLIC4 KCNG4 KCNC1 KCNC2 KCNC3 GRIK1 GRIK2 SCN9A CLIC1 SCN1A KCNH2 CHRNB1 TRPC6 KCND2 KCNH8 KCNK13 CACNA2D2 KCTD1 HTR3A KCNAB1 GABRG3 TOMM40L ANO2 KCTD7 KCTD8 ANO1 KCTD9 KCNU1 KCNQ4 VDAC2 VDAC1 KCTD12 SCN4B GRIA1 HCN3 CHRNA2 TOMM40 CHRNA5 KCNE4 KCNA1 HPCA KCNA3 KCNA4 KCNA5 KCNA6 GLRA2 KCNMB2 KCNN3 CACNG2 GABRD KCNJ2 CACNG4 GRIA4 CACNG5 KCNIP1 KCNIP2 KCNJ12 GRIN2D CLCN5 KCNS3 KCNK1 KCNK2 KCNK…
51173	positive regulation of nitrogen compound metabolic process	8.4333e-15	4.7103e-13	118/2541 4.6%	663/29940 2.2%	ZFP326 MYT1L RASL11A IKZF1 AHR FGF1 ETS1 SOX2 GRIP1 PNP MYC RPS6KA1 STK16 CREB3L2 SOX6 GUCY1A3 MEF2A ACTN2 PUS1 EBF1 MITF ISL1 POU3F3 MAF DDIT3 RBCK1 ATF4 SF1 DLX2 ADCYAP1R1 DLX5 NPR1 AK6 FOXO1 HMBOX1 HLTF PRDM16 OTX2 DRD1 DRD2 ZBTB7B PATZ1 PPARGC1A WNT2 ZFP462 ESRRA STAT5B SMAD4 BCL11B TGFB3 TNFSF12 PBX2 NFATC2 ESRRG IGF1 INHBA SMAD5 NFKB1 DLX6OS1 BMP4 MAFB NACA BCL2 TCF4 FGFR2 CALCOCO1 YBX1 MEC…
44459	plasma membrane part	8.6772e-15	4.8051e-13	209/2541 8.2%	1445/29940 4.8%	OXTR SLC46A1 TES POP1 HHIP SLC4A2 F11R SLC4A4 CLDN1 EPS8 SYNPR ALCAM SCN1A PRIMA1 TNS1 UNC13C MUSK ACTN1 CACNA2D2 GABRG3 ANK1 SLC5A6 PARD3 KCNQ4 PRKCQ KCTD12 TLN1 CFTR SLC22A3 ADCYAP1R1 PCDH18 EVPL HMOX1 VASP TNFSF12 FZD6 RAB27A CP GNG11 GRIN2D GRIN3A SLC6A8 FXYD2 ACHE IGHM KCNC1 TNFRSF13B KCNC2 SH3KBP1 KCNC3 GRIK1 FMN1 GRIK2 SLC6A1 ROBO1 PANX1 CCR5 SLC18A3 FCER1G KCND2 SLC32A1 ANXA5 RHOH GJD2 AP…
8270	zinc ion binding	9.1943e-15	5.0483e-13	194/2541 7.6%	1311/29940 4.3%	TES MYT1L PREP ZFP609 IKZF1 CHORDC1 DZIP1L TRIM26 AGFG2 LIMCH1 ZFP3 ZFP2 ZFP618 SIAH1B SYTL5 ISL1 SYTL4 AFG3L1 TRIM17 RUFY3 RBCK1 SF1 ZBTB8A TSHZ1 ZFP503 ANAPC11 ADAMTS15 HLTF PRDM16 AMZ2 LTA4H ZBTB7B BARD1 VAT1 ZFP512 BCL11B TIPARP ZFP516 TRIP4 NR2F2 MLLT10 DZIP1 DZIP3 RNF220 ZCCHC12 LRSAM1 DPYS PHF1 BRCA1 ZCCHC14 ING4 TRIM7 ZFP385B RNF152 RSPRY1 APOBEC1 ZC3H10 PRMT3 SIRT5 BAZ1A BAZ1B ZHX1 PTGR2…
43005	neuron projection	1.0359e-14	5.6398e-13	92/2541 3.6%	463/29940 1.5%	CHRM2 ACVRL1 ACHE CNTNAP2 CPNE5 GRIK1 GRIK2 YBX1 SLC6A1 GRM1 ROBO1 GRIP1 PPP1CC GRM4 ALCAM DBP PSD2 DPYSL5 MYC DNER NOS1 NEFH SLC18A3 SCN1A SLC38A1 SEMA6A KCND2 ANXA3 SPHK1 ACTN1 HTR3A CYBA TACR1 SHISA9 ADRA2C ANK1 GRIP2 DNM3 ADORA2A PALLD RUFY3 KCNQ4 ANG FKBP4 UTRN PVALB CNTNAP4 GRIA1 OPRD1 HCN3 ADCYAP1R1 CALCA CHRNA5 MAX KCNA1 SEMA3A HPCA CXCR4 RNF6 AKAP5 CPLX2 CPLX1 CYGB CNN3 PURA RELN RXRA IN…
50790	regulation of catalytic activity	1.2976e-14	7.0062e-13	128/2541 5.0%	748/29940 2.4%	VIPR2 CERK POP1 DGKB INPPL1 RXFP3 PYCARD DOCK11 RGS2 MYC AKT1 FBXO5 AZI2 RGS8 RGS9 AGFG2 TNS1 CISH APLP2 PRKCD TPM1 WNT5A F2R TBC1D2B CARTPT MIF VRK3 BCR TIAM1 SFRP2 CCNE1 FDX1 PSME1 PSME2 DGKI ADCYAP1R1 PXK CALCA COX17 OAZ1 PRPSAP1 PCSK1N PRKAR2B TBC1D13 TBC1D12 DRD1 DRD2 MAP2K7 SRGAP1 SOCS5 GRTP1 TGFB3 HTR1B RCAN1 IBTK GNAL PPP1R1B BCL2 CYCS SERPINI1 PRR5 IGHM BTG1 PZP HTR2C ARHGAP6 ADRA1A DUSP…
9893	positive regulation of metabolic process	1.4034e-14	7.5144e-13	147/2541 5.7%	907/29940 3.0%	ZFP326 POP1 MYT1L RASL11A IKZF1 PRDM1 AHR FGF1 ETS1 SOX2 GRIP1 PNP FNTA FGF9 MYC RPS6KA1 STK16 CREB3L2 AKT1 SOX6 GUCY1A3 MEF2A MUSK ACTN2 PUS1 WNT5A EBF1 MITF MIF ISL1 POU3F3 MAF DDIT3 PRKCQ RBCK1 ATF4 SF1 DLX2 ADCYAP1R1 DLX5 NPR1 TGFA AK6 FOXO1 CNN2 HMBOX1 HLTF PRDM16 OTX2 DRD1 DRD2 ZBTB7B PATZ1 PPARGC1A WNT2 ZFP462 FZD1 ESRRA STAT5B SMAD4 BCL11B TGFB3 TNFSF12 PBX2 NFATC2 ESRRG IGF1 INHBA SMAD5 …
10604	positive regulation of macromolecule metabolic process	1.5806e-14	8.3938e-13	136/2541 5.3%	816/29940 2.7%	ZFP326 POP1 MYT1L RASL11A IKZF1 PRDM1 AHR FGF1 ETS1 SOX2 GRIP1 PNP FNTA FGF9 MYC RPS6KA1 STK16 CREB3L2 AKT1 SOX6 MEF2A MUSK ACTN2 PUS1 WNT5A EBF1 MITF MIF ISL1 POU3F3 MAF DDIT3 PRKCQ RBCK1 ATF4 SF1 DLX2 DLX5 TGFA AK6 FOXO1 CNN2 HMBOX1 HLTF PRDM16 OTX2 DRD2 ZBTB7B PATZ1 PPARGC1A WNT2 ZFP462 FZD1 ESRRA STAT5B SMAD4 BCL11B TGFB3 TNFSF12 PBX2 NFATC2 ESRRG IGF1 INHBA SMAD5 NFKB1 DLX6OS1 BMP4 MAFB NACA…
6091	generation of precursor metabolites and energy	1.7705e-14	9.3259e-13	62/2541 2.4%	254/29940 0.8%	NDUFA13 NDUFA11 NDUFA12 ETFA ETFB ATP5G3 MTO1 MECP2 PPP1CC GYS1 IDH3B AKT1 UQCRFS1 GAA PGAM2 SDHC NDUFC1 CYBA ATP5F1 ALDH5A1 NDUFS7 NDUFS6 NDUFS5 FDX1 NDUFS2 SUCLG1 FXN STEAP2 SLC25A13 NDUFB7 NDUFB10 NDUFB5 NDUFB3 NDUFB2 ATP5K ATP5J PDHB UQCR10 UQCRH LDHB PPP1R2 ATP5B ATP5E NDUFV3 CYC1 PPARGC1A KL NDUFA8 NDUFA7 NDUFA6 MDH1 NDUFA5 NDUFA4 NDUFA3 AGL NDUFA2 NDUFA1 PHKB ENOX1 UQCRQ NDUFAB1 CYCS
48468	cell development	1.9733e-14	1.031e-12	121/2541 4.7%	695/29940 2.3%	SEMA5A POP1 MSI2 SOX2 ALCAM SOX1 DPYSL5 SALL3 AKT1 FBXO5 SOX6 SEMA6C SEMA6A MUSK UNC5B WNT5A F2R CACNA2D2 ISL1 ANK1 RBP4 MAF SFRP2 MYL2 UTRN CALCA DLX5 CHAT ARX HPCA PLD2 CYB5R4 EFNB3 CHST11 DRD1 DRD2 WNT2 MYH10 BBS2 VASP ZFP358 FZD5 BCL11B TRAPPC4 ESRRB PBX3 TDRD7 IGF1 SMAD5 FANCG KY BMP4 RCAN1 GRIN3A TH FGF18 BCL2 PDE3A LHX6 TCF4 FGFR2 RET CNTNAP2 MEI4 HBA-A2 ADM NR2E1 HBA-A1 AFF4 ROBO1 MECP2 I…
31328	positive regulation of cellular biosynthetic process	2.1667e-14	1.123e-12	122/2541 4.8%	704/29940 2.3%	ZFP326 MYT1L RASL11A IKZF1 AHR FGF1 ETS1 SOX2 GRIP1 MYC RPS6KA1 STK16 CREB3L2 SOX6 GUCY1A3 MEF2A ACTN2 PUS1 EBF1 MITF ISL1 POU3F3 MAF DDIT3 PRKCQ RBCK1 ATF4 SF1 DLX2 ADCYAP1R1 DLX5 NPR1 AK6 FOXO1 HMBOX1 HLTF PRDM16 OTX2 DRD1 DRD2 ZBTB7B PATZ1 PPARGC1A WNT2 ZFP462 ESRRA STAT5B SMAD4 BCL11B TGFB3 PBX2 NFATC2 ESRRG IGF1 INHBA SMAD5 NFKB1 DLX6OS1 BMP4 MAFB NACA CDK4 BCL2 TCF4 FGFR2 CALCOCO1 YBX1 MECP…
51240	positive regulation of multicellular organismal process	2.3051e-14	1.1853e-12	63/2541 2.4%	262/29940 0.8%	OXTR TRADD HTR2C TRF PTPRM GRIK1 ADM IKZF1 ADRA1A PANX1 MECP2 SHH FGF9 MYC NOS1 CCR5 EDN1 FCER1G MUSK TPM1 F2R NOG IL18 MIF TACR1 AVPR1A ADRA2B TIRAP ADORA2A PEX5 PDE5A AGTR2 CFTR IDO1 GRIA1 SASH3 AIF1 EGFR PTGS1 HSPD1 MAPK9 CNR1 ERBB4 P2RY1 HSF1 SPP1 DRD1 CD14 DRD2 TAC1 WNT2 GRIA4 STAT5B CAR2 NR1H2 TSHR APLN VEGFA BMP4 PINK1 TBXAS1 BCL2 FGFR2
10628	positive regulation of gene expression	2.5391e-14	1.2954e-12	112/2541 4.4%	625/29940 2.0%	ZFP326 MYT1L RASL11A IKZF1 PRDM1 AHR FGF1 ETS1 SOX2 GRIP1 FGF9 MYC RPS6KA1 STK16 CREB3L2 SOX6 MEF2A MUSK ACTN2 PUS1 EBF1 MITF ISL1 POU3F3 MAF DDIT3 RBCK1 ATF4 SF1 DLX2 DLX5 AK6 FOXO1 CNN2 HMBOX1 HLTF PRDM16 OTX2 DRD2 ZBTB7B PATZ1 PPARGC1A WNT2 ZFP462 ESRRA STAT5B SMAD4 BCL11B TGFB3 PBX2 NFATC2 ESRRG IGF1 INHBA SMAD5 NFKB1 DLX6OS1 BMP4 MAFB NACA BCL2 TCF4 FGFR2 CALCOCO1 YBX1 MECP2 SHH LBH ZIC3 SIX…
9891	positive regulation of biosynthetic process	2.919e-14	1.4775e-12	123/2541 4.8%	715/29940 2.3%	ZFP326 MYT1L RASL11A IKZF1 AHR FGF1 ETS1 SOX2 GRIP1 FNTA MYC RPS6KA1 STK16 CREB3L2 SOX6 GUCY1A3 MEF2A ACTN2 PUS1 EBF1 MITF ISL1 POU3F3 MAF DDIT3 PRKCQ RBCK1 ATF4 SF1 DLX2 ADCYAP1R1 DLX5 NPR1 AK6 FOXO1 HMBOX1 HLTF PRDM16 OTX2 DRD1 DRD2 ZBTB7B PATZ1 PPARGC1A WNT2 ZFP462 ESRRA STAT5B SMAD4 BCL11B TGFB3 PBX2 NFATC2 ESRRG IGF1 INHBA SMAD5 NFKB1 DLX6OS1 BMP4 MAFB NACA CDK4 BCL2 TCF4 FGFR2 CALCOCO1 YBX1…
6793	phosphorus metabolic process	5.8043e-14	2.8928e-12	151/2541 5.9%	957/29940 3.1%	CERK PANK1 CCNH DGKB INPPL1 ARAF PPP1CC RPS6KA5 RPS6KA1 STK16 CDK20 AKT1 PDK3 NEK3 STK32A STK32B PRKCH MAP2K2 MUSK SACM1L PRKCD WNT5A F2R VRK1 CARTPT VRK3 BCR INPP4B PPA2 PPA1 CCNE1 PRKCQ SIK1 DGKI CSF1R PXK NPR1 ATP5K ATP5J UQCRH TTBK2 ATP5B DGUOK STK33 PPP4C INPP5A PRKAR2B ATP5E PMVK ABL1 INPP5J MAP2K7 FN3K YES1 PLK5 TGFB3 NEK7 DCLK2 PHKB EIF2AK4 SMAD5 SSH1 SMAD7 IGSF10 PTPRE FER STK24 ADCK1 CD…
6796	phosphate metabolic process	5.8043e-14	2.8928e-12	151/2541 5.9%	957/29940 3.1%	CERK PANK1 CCNH DGKB INPPL1 ARAF PPP1CC RPS6KA5 RPS6KA1 STK16 CDK20 AKT1 PDK3 NEK3 STK32A STK32B PRKCH MAP2K2 MUSK SACM1L PRKCD WNT5A F2R VRK1 CARTPT VRK3 BCR INPP4B PPA2 PPA1 CCNE1 PRKCQ SIK1 DGKI CSF1R PXK NPR1 ATP5K ATP5J UQCRH TTBK2 ATP5B DGUOK STK33 PPP4C INPP5A PRKAR2B ATP5E PMVK ABL1 INPP5J MAP2K7 FN3K YES1 PLK5 TGFB3 NEK7 DCLK2 PHKB EIF2AK4 SMAD5 SSH1 SMAD7 IGSF10 PTPRE FER STK24 ADCK1 CD…
5215	transporter activity	6.0887e-14	3.0025e-12	155/2541 6.0%	992/29940 3.3%	GLTP SLC46A1 KCNG4 NDUFA11 PGAP2 SLC4A2 PKD2L2 COX6A2 SLC4A4 SAT1 SYNPR SLCO2B1 SCN9A AP1S2 SLC39A6 SLC25A45 SCN1A KCNH2 CHRNB1 KCNH4 SLC38A1 STARD5 KCNH8 KCNK13 CACNA2D2 KCTD1 COX6B2 GABRG3 KCTD7 SLC5A6 KCTD8 SLC5A7 KCTD9 RBP4 RBP1 ORAI1 KCNQ4 VDAC2 VDAC1 KCTD12 SLC27A2 CFTR GRIA1 SLC22A3 CHRNA2 CRABP2 CHRNA5 KCNE4 CRABP1 HPCA ATP5K SLC41A1 ATP5J SLC30A10 CPLX1 UQCRH CPLX3 ATP5B SNX1 ASIC4 ATP5E…
43025	neuronal cell body	6.1172e-14	3.0025e-12	64/2541 2.5%	274/29940 0.9%	CHRM2 ACVRL1 ACHE NRSN2 CPNE5 GRIK1 GRIK2 GRM1 ROBO1 GRIP1 ALCAM PSD2 DPYSL5 DNER RESP18 SCN1A KCND2 ANXA3 SHROOM2 HTR3A CYBA ADORA2A PALLD ANG TOP1 PDE9A GRIA1 CALCA CHRNA5 PDE1C PDE1B CHAT HPCA AKAP5 CPLX2 AIF1 CPLX1 CYGB CNN3 PURA PDE11A RELN SNCG DRD1 DRD2 TAC1 MYH10 KCNJ2 GRIA4 KCNIP1 WHRN KCNJ12 TGFB3 GOT2 KLHL1 MYO5A SLC8A3 DAP PDE10A GRIN3A TH SST FABP7 RGS10
45941	positive regulation of transcription	7.5692e-14	3.6873e-12	106/2541 4.1%	587/29940 1.9%	ZFP326 MYT1L RASL11A IKZF1 AHR FGF1 ETS1 SOX2 GRIP1 MYC RPS6KA1 STK16 CREB3L2 SOX6 MEF2A ACTN2 PUS1 EBF1 MITF ISL1 POU3F3 MAF DDIT3 RBCK1 ATF4 SF1 DLX2 DLX5 AK6 FOXO1 HMBOX1 HLTF PRDM16 OTX2 DRD2 ZBTB7B PATZ1 PPARGC1A WNT2 ZFP462 ESRRA STAT5B SMAD4 BCL11B TGFB3 PBX2 NFATC2 ESRRG IGF1 INHBA SMAD5 NFKB1 DLX6OS1 BMP4 MAFB NACA BCL2 TCF4 FGFR2 CALCOCO1 YBX1 MECP2 SHH LBH ZIC3 SIX3 ME2 NCOA1 KLF12 NOG…
9056	catabolic process	1.317e-13	6.3678e-12	135/2541 5.3%	830/29940 2.7%	NUDT1 ABAT LIPA SAT1 GCSH ZFP36 PNP MYC AKT1 PRIMA1 USP8 IAH1 ENTPD3 ATG9B SDHC SIAH1B AFG3L1 RAB37 CLPP PRKCQ SUCLG1 SLC27A2 IDO1 ANAPC2 CUL7 PDE1C PDE1B LYZ2 PLD4 LPL AKR1C18 PLA2G7 PLD2 PRDX3 LDHB ATP5B ATP5E HLTF PLCG2 HMOX1 MYH14 DRD1 MYH10 GOT2 EPHX1 RAB27A WDYHV1 CYLD PLCXD3 GNAL LSM6 FXYD2 GNB4 PDE3A TPP1 PLCH2 ACHE MOXD1 USP36 HIBADH PYCRL DPYS USE1 SMG5 AIFM1 ACADL AUH RAC2 IDH3B UPP2 N…
44297	cell body	1.486e-13	7.1315e-12	64/2541 2.5%	279/29940 0.9%	CHRM2 ACVRL1 ACHE NRSN2 CPNE5 GRIK1 GRIK2 GRM1 ROBO1 GRIP1 ALCAM PSD2 DPYSL5 DNER RESP18 SCN1A KCND2 ANXA3 SHROOM2 HTR3A CYBA ADORA2A PALLD ANG TOP1 PDE9A GRIA1 CALCA CHRNA5 PDE1C PDE1B CHAT HPCA AKAP5 CPLX2 AIF1 CPLX1 CYGB CNN3 PURA PDE11A RELN SNCG DRD1 DRD2 TAC1 MYH10 KCNJ2 GRIA4 KCNIP1 WHRN KCNJ12 TGFB3 GOT2 KLHL1 MYO5A SLC8A3 DAP PDE10A GRIN3A TH SST FABP7 RGS10
22008	neurogenesis	1.9005e-13	9.0538e-12	116/2541 4.5%	676/29940 2.2%	SEMA5A HHIP CEP120 INPPL1 SOX2 LGALS1 ALCAM SOX1 DPYSL5 SALL3 AKT1 NBN SOX6 SEMA6C SEMA6A UNC5B WNT5A MIF ISL1 POU3F4 TIAM1 RUFY3 ATF5 ANAPC2 BEX4 DLX1 DLX2 BEX1 DLX5 CHAT ARX HPCA PLD2 DGUOK EFNB3 PRDM16 BAG1 INPP5J OTX2 DRD1 DRD2 MYH10 VASP SMAD4 ACE BCL11B TRAPPC4 PBX3 NR2F2 IGF1 SMARCA1 BMP4 GRIN3A STK24 TH BCL2 ID4 LHX6 FGFR2 RET ACHE CNTNAP2 ADM NR2E1 ROBO1 MECP2 SHH DNER EFHD1 EDN3 SPHK1 N…
3779	actin binding	2.0532e-13	9.7102e-12	63/2541 2.4%	274/29940 0.9%	GMFG FHOD1 WIPF3 INPPL1 FMN1 LSP1 MYPN DBP MPRIP CFL2 PHACTR4 TNS1 CAP1 TMSB15B2 LIMCH1 ACTN2 ACTN1 TPM2 TPM1 SHROOM2 AFAP1 MTSS1 ENAH INF2 MYO3B DAAM1 PALLD MYH9 EVL TLN1 UTRN KPTN HDAC5 PXK EPB41 SYNPO2 FLII NEXN AKAP5 AIF1 CNN3 CNN2 SNTG2 ABLIM2 EPB41L1 SNTG1 TNNI1 CTNNA1 MYH14 MYH10 WASF3 VASP KLHL1 MYO5A MTSS1L FHDC1 CORO2B NFKB1 SSH1 MYO1E MYO1B CAPZA1 SPIRE2
7154	cell communication	2.4695e-13	1.1594e-11	99/2541 3.8%	542/29940 1.8%	CHRM2 OXTR ABAT GRPR FGF1 CLDN1 SOX2 SALL1 FNTA FGF9 SCN9A SCN1A PRIMA1 UNC13C WNT5B MUSK ATG9B WNT5A CARTPT PDYN SLC5A7 SFRP2 VDAC1 FREM2 FREM3 GRIA1 SLC22A3 PXK CHAT HPCA CPLX2 CPLX1 PLD2 CRHR2 CPLX3 SNX3 CYB5R4 SNX1 SNX9 DRD1 DRD2 TAC1 MPDZ SNX8 WNT2 GRIA4 SNX6 FZD1 TRAPPC4 HTR1B MYO5A EIF2AK4 NMBR GRIN2D BMP4 TH PNOC FGFR2 ACHE GRIK1 ADM GRIK2 DOC2B ZCCHC14 PANX1 SMPD3 MECP2 SHH GRM4 SIX3 AES…
31974	membrane-enclosed lumen	2.8038e-13	1.3069e-11	117/2541 4.6%	688/29940 2.2%	ZFP326 RASL11A IKZF1 ADARB1 AHR FGF1 ETS1 SOX2 DACH1 RPS19 MYC RESP18 SOX6 PUS1 MED9 NCL PPIF SUCLG1 PPIG ATF5 ATF4 GGNBP1 MAX YTHDC1 LYZ2 COX17 MRPL17 MRO MRPL12 AK6 STIP1 MUSTN1 PRDM16 ABL1 HMOX1 N4BP1 ZFHX3 SMAD4 RPP40 PBX3 PBX2 TDRD7 SMAD5 WDR55 SMAD7 RCL1 MAFB CDK4 TCF4 RERE ACHE MRPS10 ETFA ADAR ASH2L MRPL36 ETFB BRCA1 MRPL34 CASP8 MRPL40 AIFM1 ACADL RSRC1 ME2 ACADM MRPS24 MRPS25 PAX6 NGF M…
35556	intracellular signal transduction	2.8643e-13	1.3255e-11	108/2541 4.2%	615/29940 2.0%	RAB3B OXTR RASL11A FGF1 RXFP3 ZFP36 RPS6KA5 RPS6KA1 AKT1 AZI2 USP8 MAP2K2 WNT5A F2R CARTPT GEM RAB32 TIAM1 INPP4B RAB30 RAB37 RABL3 ELMO1 SIK1 SCG2 ADCYAP1R1 CALCA ARL3 CHAT ARL2 RASGRP2 DNAJC27 CRHR2 RHOBTB2 G3BP2 EIF4EBP2 HMOX1 DRD1 DRD2 MAP2K7 SRGAP1 SOCS5 STAT5B RASL10B TGFB3 RAB27A RAB27B RCAN1 GNAL GKAP1 RCAN2 RCAN3 RLN1 RET IGHM RASGRF2 DIRAS1 HTR2C RND2 RND3 ADRA1A DUSP16 RERG GRM1 SHH C1…
30054	cell junction	3.1756e-13	1.4592e-11	94/2541 3.6%	505/29940 1.6%	CHRM2 ACHE OXTR TES ITGB5 POP1 SH3KBP1 ITGA2B GRIK1 FMN1 GRIK2 F11R CLDN1 PANX1 CALB2 GRIP1 SYNPR RIMS4 RIMS3 NETO1 SCN1A PRIMA1 TNS1 CHRNB1 UNC13C ACTN1 ANXA5 SHROOM2 HTR3A SHISA9 GABRG3 PARD3B GJD2 APBB1IP ENAH TMEM178 PARD3 MYH9 PKP4 ITGA6 EVL TLN1 UTRN SHANK3 RAPSN CAPS2 GRIA1 ADCYAP1R1 CHRNA2 CHRNA5 FBLIM1 NEXN PARD6G RASGRP2 EVPL CPLX3 ZNRF2 GLRA2 PARD6B SV2C CLMP SV2A CTNNA1 CSK SLC17A8 MP…
10557	positive regulation of macromolecule biosynthetic process	3.2906e-13	1.5014e-11	114/2541 4.4%	665/29940 2.2%	ZFP326 MYT1L RASL11A IKZF1 AHR FGF1 ETS1 SOX2 GRIP1 FNTA MYC RPS6KA1 STK16 CREB3L2 SOX6 MEF2A ACTN2 PUS1 EBF1 MITF ISL1 POU3F3 MAF DDIT3 PRKCQ RBCK1 ATF4 SF1 DLX2 DLX5 AK6 FOXO1 HMBOX1 HLTF PRDM16 OTX2 DRD2 ZBTB7B PATZ1 PPARGC1A WNT2 ZFP462 ESRRA STAT5B SMAD4 BCL11B TGFB3 PBX2 NFATC2 ESRRG IGF1 INHBA SMAD5 NFKB1 DLX6OS1 BMP4 MAFB NACA CDK4 BCL2 TCF4 FGFR2 CALCOCO1 YBX1 MECP2 SHH C1QTNF2 LBH ZIC3 …
44248	cellular catabolic process	4.3014e-13	1.9489e-11	110/2541 4.3%	635/29940 2.1%	NUDT1 ABAT SAT1 GCSH ZFP36 PNP MYC PRIMA1 USP8 ENTPD3 ATG9B SDHC SIAH1B RAB37 CLPP PRKCQ SUCLG1 SLC27A2 IDO1 ANAPC2 CUL7 PDE1C PDE1B LPL PLD2 PRDX3 ATP5B ATP5E HLTF PLCG2 HMOX1 MYH14 DRD1 MYH10 GOT2 EPHX1 RAB27A CYLD GNAL LSM6 FXYD2 GNB4 PDE3A TPP1 ACHE MOXD1 USP36 PYCRL DPYS SMG5 AIFM1 ACADL AUH RAC2 IDH3B UPP2 NOS1 ACADM HIBCH APOBEC1 ACAD8 GPX1 GPX3 BCKDHB HADHB PEX7 ALDH5A1 DDAH2 EHHADH PEX5 …
10033	response to organic substance	4.9506e-13	2.2274e-11	114/2541 4.4%	669/29940 2.2%	OXTR INPPL1 PPP2R2A ABAT AHR IFIT1 IFIT2 EPS8 FNTA MYC CREB3L2 AKT1 CHAC1 F2R CYBA RBP4 DDIT3 PAPPA AGTR2 DGKI IDO1 CHRNA5 HSPA4L MGST1 LY96 GPR83 FOXO1 PLD2 CRHR2 PRDX3 PENK PLCG2 EIF4EBP2 HMOX1 DRD1 CD14 CYC1 DRD2 TAC1 PAG1 STAT5B TGFB3 EPHX1 HTR1B UPF3B EIF2AK4 SMAD5 SSH1 BMP4 RCAN1 GNAL CDK4 BCL2 ID3 TCF4 FGFR2 HTR2C ADM SLC6A1 ADRA1A KHK PANX1 ALAD CASP9 SHH CASP8 CASP6 NOS1 ME2 CCR5 CTSC AP…
70013	intracellular organelle lumen	5.6946e-13	2.5445e-11	112/2541 4.4%	654/29940 2.1%	ZFP326 RASL11A IKZF1 ADARB1 AHR FGF1 ETS1 SOX2 DACH1 RPS19 MYC RESP18 SOX6 PUS1 MED9 NCL PPIF SUCLG1 PPIG ATF5 ATF4 MAX YTHDC1 LYZ2 MRPL17 MRO MRPL12 AK6 STIP1 MUSTN1 PRDM16 ABL1 HMOX1 N4BP1 ZFHX3 SMAD4 RPP40 PBX3 PBX2 TDRD7 SMAD5 WDR55 SMAD7 RCL1 MAFB CDK4 TCF4 RERE ACHE MRPS10 ETFA ADAR ASH2L MRPL36 ETFB BRCA1 MRPL34 CASP8 MRPL40 ACADL RSRC1 ME2 ACADM MRPS24 MRPS25 PAX6 NGF MRPL43 HADHB RBL2 KA…
3677	DNA binding	6.5736e-13	2.9171e-11	226/2541 8.8%	1667/29940 5.5%	MYT1L IKZF1 BACH1 BACH2 SOX2 SOX1 MYC DHX58 CREB3L2 BBX SOX6 TMPO FAAP100 MEF2A GIN1 ZFP3 ZFP2 SOX13 EBF1 ZFP618 ISL1 DDIT3 RBCK1 ATF5 ATF4 SF1 ZBTB8A TSHZ1 ARX NTHL1 HLTF PRDM16 ZBTB7B PATZ1 PPARGC1A NHEJ1 STAT5B ZFP512 ZFP516 XRCC3 PBX3 PBX2 NFATC2 BTBD11 NR2F2 SMARCA1 SMARCA2 ABTB2 FMN1 BRCA1 MECP2 AIFM1 AIFM2 NKRF NCOA1 TSC22D1 SPHK1 PAX6 PROX1 ZHX1 HIST2H2BE TOX3 KIN TOX2 RAD51D ZEB1 CENPC1 …
8092	cytoskeletal protein binding	6.8168e-13	3.0045e-11	80/2541 3.1%	404/29940 1.3%	GMFG FHOD1 WIPF3 INPPL1 FMN1 LSP1 MYPN EPB41L4A DBP MPRIP CFL2 CAPN2 PHACTR4 TNS1 CAP1 TMSB15B2 LIMCH1 ACTN2 ACTN1 TPM2 TPM1 SHROOM2 AFAP1 DYNLL2 MTSS1 ENAH FRMD5 INF2 ADORA2A MYO3B DAAM1 TNNT1 PALLD MYH9 EVL MAPRE3 FKBP4 TLN1 UTRN KPTN CRYAB GRIA1 HDAC5 PXK EPB41 SYNPO2 FLII NEXN AKAP5 AIF1 CNN3 CNN2 SNTG2 PDLIM3 ABLIM2 BCL2L11 EPB41L1 SNTG1 PACSIN2 TNNI1 CTNNA1 MYH14 MYH10 WASF3 VASP KLHL1 RAB2…
5216	ion channel activity	7.9521e-13	3.4812e-11	72/2541 2.8%	346/29940 1.1%	CLIC6 CLIC4 KCNG4 KCNC1 KCNC2 KCNC3 GRIK1 GRIK2 PKD2L2 SCN9A CLIC1 SCN1A KCNH2 CHRNB1 KCNH4 TRPC6 KCND2 KCNH8 KCNK13 CACNA2D2 KCTD1 HTR3A KCNAB1 GABRG3 TOMM40L ANO2 KCTD7 KCTD8 ANO1 KCTD9 KCNU1 ORAI1 KCNQ4 VDAC2 VDAC1 KCTD12 SCN4B CFTR GRIA1 HCN3 CHRNA2 TOMM40 CHRNA5 KCNE4 KCNA1 HPCA KCNA3 KCNA4 KCNA5 KCNA6 GLRA2 ASIC4 KCNMB2 KCNN3 CACNG2 GABRD KCNJ2 CACNG4 GRIA4 CACNG5 KCNIP1 KCNIP2 KCNJ12 GRIN2…
43233	organelle lumen	8.5593e-13	3.7219e-11	112/2541 4.4%	658/29940 2.1%	ZFP326 RASL11A IKZF1 ADARB1 AHR FGF1 ETS1 SOX2 DACH1 RPS19 MYC RESP18 SOX6 PUS1 MED9 NCL PPIF SUCLG1 PPIG ATF5 ATF4 MAX YTHDC1 LYZ2 MRPL17 MRO MRPL12 AK6 STIP1 MUSTN1 PRDM16 ABL1 HMOX1 N4BP1 ZFHX3 SMAD4 RPP40 PBX3 PBX2 TDRD7 SMAD5 WDR55 SMAD7 RCL1 MAFB CDK4 TCF4 RERE ACHE MRPS10 ETFA ADAR ASH2L MRPL36 ETFB BRCA1 MRPL34 CASP8 MRPL40 ACADL RSRC1 ME2 ACADM MRPS24 MRPS25 PAX6 NGF MRPL43 HADHB RBL2 KA…
6996	organelle organization	9.0755e-13	3.92e-11	155/2541 6.0%	1025/29940 3.4%	CCNK FHOD1 CEP120 ARID4B IKZF1 RCBTB1 RRP8 PEX26 EPS8 MYC AKT1 NEK3 FBXO5 ATXN7L3 HMGN1 TSPYL2 USP8 LIMCH1 ACTN1 ATG9B TIMM8A1 DAAM1 MYL2 HAT1 PPIF ELMO1 TLN1 OPTN TSPYL4 ANAPC2 GGNBP1 ANAPC13 EPB41 FLII PEX11A MRPL17 PDS5B CNN3 ANAPC11 SKA2 CNN2 SHARPIN EPB41L1 HLTF BLOC1S3 ABL1 PPARGC1A MYH10 BBS2 VASP CBX7 CBX4 CBX1 HPS6 SMARCA1 FHDC1 SMARCA2 HOPX H1F0 FAM175A BCL2 TUBGCP5 TPP1 TUBA8 RERE PRR5…
48699	generation of neurons	1.0023e-12	4.3006e-11	109/2541 4.2%	635/29940 2.1%	SEMA5A HHIP INPPL1 SOX2 LGALS1 ALCAM SOX1 DPYSL5 SALL3 AKT1 NBN SEMA6C SEMA6A UNC5B WNT5A MIF ISL1 POU3F4 TIAM1 RUFY3 ATF5 ANAPC2 BEX4 DLX1 DLX2 BEX1 DLX5 CHAT ARX HPCA PLD2 DGUOK EFNB3 BAG1 INPP5J OTX2 DRD1 DRD2 MYH10 VASP SMAD4 ACE BCL11B TRAPPC4 PBX3 NR2F2 SMARCA1 BMP4 GRIN3A STK24 TH BCL2 ID4 LHX6 FGFR2 RET ACHE CNTNAP2 ADM NR2E1 ROBO1 MECP2 SHH EFHD1 EDN3 SPHK1 NOG PAX6 NGF DYNLL2 ENAH PEX7 …
5856	cytoskeleton	1.198e-12	5.1065e-11	167/2541 6.5%	1135/29940 3.7%	FRMPD4 FRMPD1 FHOD1 CEP120 INPPL1 EPS8 GRIP1 TUBB6 PNP MPRIP CFL2 MYC FAM110B RPS6KA1 AKT1 KIF21A FBXO5 ACTN2 ACTN1 TPM2 TPM1 KRT1 AFAP1 MTUS2 FRMD4B ANK1 GRIP2 EML2 MID2 KRT73 KRT9 EML3 FRMD5 CCNE1 PARD3 MYL2 AKAP9 ELMO1 TTLL11 FKBP4 TLN1 UTRN GRIA1 EPB41 FBLIM1 FLII ARL3 ARL2 EVPL CNN3 SKA2 CNN2 KLC4 SNTG2 PPP4C EPB41L1 SNTG1 ABL1 MYH14 BMF DRD2 MYH10 GRIA4 VASP IVNS1ABP MYO5A DCLK2 CORO2B KY A…
6355	regulation of transcription, DNA-dependent	1.4068e-12	5.9575e-11	173/2541 6.8%	1191/29940 3.9%	ZFP689 MYT1L RASL11A GMNN IKZF1 AHR FGF1 ETS1 BACH1 BACH2 SOX2 GRIP1 ZFP36 RPS6KA5 SALL2 MYC STK16 CREB3L2 SOX6 KCNH2 TLE4 MEF2A MUSK KCNH8 PUS1 EBF1 MED9 MITF ISL1 GEM POU3F3 FOXP2 POU3F4 FOXP1 MAF DDIT3 RFX5 HAT1 SIK1 ATF5 ATF4 SF1 DLX1 DLX2 DLX5 MAX DLX6 TSHZ1 TCF7 ARX CREBL2 AK6 NPAS1 FOXO1 NPAS3 HMBOX1 PDCD11 HLTF HMOX1 OTX2 DRD2 ZBTB7B PPARGC1A WNT2 ZFP462 ESRRA STAT5B TFAP2B ZFHX3 SMAD4 MY…
51252	regulation of RNA metabolic process	1.5089e-12	6.3483e-11	175/2541 6.8%	1210/29940 4.0%	ZFP689 MYT1L RASL11A GMNN IKZF1 AHR FGF1 ETS1 BACH1 BACH2 SOX2 GRIP1 ZFP36 RPS6KA5 SALL2 MYC STK16 CREB3L2 SOX6 KCNH2 TLE4 MEF2A MUSK KCNH8 PUS1 EBF1 MED9 MITF ISL1 GEM POU3F3 FOXP2 POU3F4 FOXP1 MAF DDIT3 RFX5 HAT1 SIK1 ATF5 ATF4 SF1 DLX1 DLX2 DLX5 MAX DLX6 TSHZ1 TCF7 ARX CREBL2 AK6 NPAS1 FOXO1 NPAS3 HMBOX1 PDCD11 HLTF HMOX1 OTX2 DRD2 ZBTB7B PPARGC1A WNT2 ZFP462 ESRRA STAT5B TFAP2B ZFHX3 SMAD4 MY…
17076	purine nucleotide binding	2.0487e-12	8.5634e-11	235/2541 9.2%	1771/29940 5.9%	PANK4 CERK PANK1 ARAF RPS6KA5 RPS6KA1 DHX58 CDK20 AKT1 PDK3 KIF21A EARS2 ARL10 DDX17 MCCC2 PRKCH MUSK PRKCD ACSL3 BCS1L GTPBP4 BCR DHX40 AFG3L1 RRAGB CLPP RRAGD RABL3 PRKCQ SIK1 SUCLG1 CFTR PDE1C HSPA4L ARX ATP5B DGUOK CYB5R4 DHX32 PRKAR2B DHX35 HLTF RIMKLA YES1 PLK5 XRCC3 RAB27A MYO5A DCLK2 RAB27B EIF2AK4 SMARCA1 SMARCA2 ADCK1 PDE3A DHX29 ALDH18A1 CDK15 FARSB RET ACVRL1 FASTKD1 FASTKD2 DIRAS1 SR…
44085	cellular component biogenesis	2.2097e-12	9.1775e-11	110/2541 4.3%	651/29940 2.1%	GMNN RRP8 TUBB6 MYC FBXO5 TNS1 KCNH2 TSPYL2 MUSK ACTN1 ATG9B GEM GTPBP4 PARD3 MYL2 CLPP FKBP4 TLN1 TSPYL4 MAX GSTCD PEX11A HPCA AK6 UQCRH RPF1 EMG1 PDCD11 RRS1 MYH10 BBS2 GFPT1 RDX SMARCA2 WDR55 RCL1 H1F0 LSM6 BCL2 PSMG1 NOP10 TUBA8 ACVRL1 ACHE DPYS TRADD MEI4 HBA-A2 GRIK2 SLC6A1 ARHGAP6 MECP2 C1QTNF2 C1QTNF1 CASP8 ACADL C1QTNF7 RAC2 ACADM NEFH HIST1H1C MKKS KCND2 H2AFY PDPK1 ANXA5 H2AFV PROX1 MT…
22803	passive transmembrane transporter activity	2.2629e-12	9.2793e-11	74/2541 2.9%	368/29940 1.2%	CLIC6 CLIC4 KCNG4 KCNC1 KCNC2 KCNC3 GRIK1 GRIK2 PKD2L2 PANX1 SCN9A CLIC1 SCN1A KCNH2 CHRNB1 KCNH4 TRPC6 KCND2 KCNH8 KCNK13 CACNA2D2 KCTD1 HTR3A KCNAB1 GABRG3 TOMM40L ANO2 KCTD7 KCTD8 ANO1 KCTD9 KCNU1 ORAI1 KCNQ4 VDAC2 VDAC1 KCTD12 SCN4B CFTR GRIA1 HCN3 CHRNA2 TOMM40 CHRNA5 KCNE4 KCNA1 HPCA KCNA3 KCNA4 KCNA5 KCNA6 GLRA2 ASIC4 KCNMB2 KCNN3 CACNG2 GABRD KCNJ2 CACNG4 GRIA4 CACNG5 NPM1 KCNIP1 KCNIP2 K…
15267	channel activity	2.2629e-12	9.2793e-11	74/2541 2.9%	368/29940 1.2%	CLIC6 CLIC4 KCNG4 KCNC1 KCNC2 KCNC3 GRIK1 GRIK2 PKD2L2 PANX1 SCN9A CLIC1 SCN1A KCNH2 CHRNB1 KCNH4 TRPC6 KCND2 KCNH8 KCNK13 CACNA2D2 KCTD1 HTR3A KCNAB1 GABRG3 TOMM40L ANO2 KCTD7 KCTD8 ANO1 KCTD9 KCNU1 ORAI1 KCNQ4 VDAC2 VDAC1 KCTD12 SCN4B CFTR GRIA1 HCN3 CHRNA2 TOMM40 CHRNA5 KCNE4 KCNA1 HPCA KCNA3 KCNA4 KCNA5 KCNA6 GLRA2 ASIC4 KCNMB2 KCNN3 CACNG2 GABRD KCNJ2 CACNG4 GRIA4 CACNG5 NPM1 KCNIP1 KCNIP2 K…
60548	negative regulation of cell death	2.3335e-12	9.5085e-11	67/2541 2.6%	317/29940 1.0%	PGAP2 ADAR GRIK2 NR2E1 YBX1 ETS1 MECP2 SHH PNP FNTA MYC AKT1 FCER1G GPX1 SPHK1 KCNH8 F2R MITF MIF NGF POU3F3 CFDP1 SFRP2 ADORA2A PIK3CA DNAJC5 KIT SAG ORAI1 ATF5 CRYAB PTMA IDO1 CX3CR1 DLX1 ADCYAP1R1 HPCA TGFA RNF7 PHB CLN8 AIF1 EGFR HSPD1 PRDX3 CD59B CHST11 BAG3 BAG1 SPP1 PLCG2 CTNNA1 IGBP1 STAT5B ARNT2 SMAD4 EYA1 BCL11B TGFB3 WNT7A IGF1 NFKB1 VEGFA BMP4 BCL2 PDE3A CIAPIN1
6811	ion transport	2.5644e-12	1.0384e-10	118/2541 4.6%	719/29940 2.4%	KCNG4 SLA SLC4A2 PKD2L2 SLC4A4 SAT1 SLCO2B1 SCN9A SLC39A6 SCN1A KCNH2 CHRNB1 KCNH4 SLC38A1 KCNH8 KCNK13 PRKCD F2R CACNA2D2 KCTD1 GABRG3 ANK1 ATP5J2 KCTD7 SLC5A6 KCTD8 SLC5A7 KCTD9 ORAI1 KCNQ4 VDAC2 VDAC1 KCTD12 FKBP4 STEAP2 CFTR GRIA1 ATP5S SLC22A3 CHRNA2 CHRNA5 KCNE4 COX17 HPCA ATP5K SLC41A1 ATP5J SLC30A10 ATP5B ASIC4 ATP5E KCNMB2 KCNN3 DRD2 GRIA4 MPST CP GRIN2D IBTK GRIN3A SLC6A8 FXYD2 SFXN4 SF…
9888	tissue development	2.6556e-12	1.0687e-10	117/2541 4.6%	711/29940 2.3%	SEMA5A F11R SOX2 FGF9 MYC CREB3L2 AKT1 SOX6 MUSK MIA TPM1 WNT5A F2R CACNA2D2 ISL1 PGF FOXP2 FOXP1 RBP4 SFRP2 SPINT1 NINJ2 MYL2 UTRN FREM2 SF1 DLX2 DLX5 DLX6 CHAT EVPL SHARPIN CHST11 MUSTN1 OTX2 WNT2 MYH10 VASP FZD1 ESRRA SMAD4 TIPARP FZD6 MYO5A NR2F2 IGF1 INHBA KY SMAD7 BMP4 IGSF10 RCAN1 FGF18 BCL2 ID3 TCF4 FGFR2 RET CLIC4 CITED2 ADM ROBO1 SHH CASP8 ZIC2 ZIC3 DNER CTSH ME2 ACADM CAP1 EDARADD EDN1…
22838	substrate-specific channel activity	3.3557e-12	1.3421e-10	72/2541 2.8%	356/29940 1.1%	CLIC6 CLIC4 KCNG4 KCNC1 KCNC2 KCNC3 GRIK1 GRIK2 PKD2L2 SCN9A CLIC1 SCN1A KCNH2 CHRNB1 KCNH4 TRPC6 KCND2 KCNH8 KCNK13 CACNA2D2 KCTD1 HTR3A KCNAB1 GABRG3 TOMM40L ANO2 KCTD7 KCTD8 ANO1 KCTD9 KCNU1 ORAI1 KCNQ4 VDAC2 VDAC1 KCTD12 SCN4B CFTR GRIA1 HCN3 CHRNA2 TOMM40 CHRNA5 KCNE4 KCNA1 HPCA KCNA3 KCNA4 KCNA5 KCNA6 GLRA2 ASIC4 KCNMB2 KCNN3 CACNG2 GABRD KCNJ2 CACNG4 GRIA4 CACNG5 KCNIP1 KCNIP2 KCNJ12 GRIN2…
43412	macromolecule modification	3.4538e-12	1.3728e-10	178/2541 7.0%	1249/29940 4.1%	RAB3B PGAP2 ARAF ADARB1 ALKBH2 PPP1CC RPS6KA5 FNTA RPS6KA1 STK16 CDK20 AKT1 PDK3 NEK3 STK32A STK32B USP8 PRKCH MAP2K2 MUSK PUS1 PRKCD WNT5A F2R CDKAL1 VRK1 CARTPT SIAH1B VRK3 BCR ASPHD1 CCNE1 HAT1 PRKCQ SIK1 TTLL11 CSF1R PXK NPR1 ARX ART3 TTBK2 DGUOK STK33 PRKAR2B ST3GAL4 ST8SIA4 ABL1 ST3GAL6 ST8SIA6 MAP2K7 RIMKLA ST3GAL3 YES1 PLK5 TIPARP TGFB3 ST8SIA2 NEK7 ST8SIA3 DCLK2 WDYHV1 EIF2AK4 B3GALT5 FB…
22892	substrate-specific transporter activity	3.6171e-12	1.429e-10	129/2541 5.0%	816/29940 2.7%	GLTP KCNG4 NDUFA11 PGAP2 SLC4A2 PKD2L2 COX6A2 SLC4A4 SAT1 SLCO2B1 SCN9A AP1S2 SLC39A6 SCN1A KCNH2 CHRNB1 KCNH4 SLC38A1 STARD5 KCNH8 KCNK13 CACNA2D2 KCTD1 COX6B2 GABRG3 KCTD7 SLC5A6 KCTD8 SLC5A7 KCTD9 ORAI1 KCNQ4 VDAC2 VDAC1 KCTD12 SLC27A2 CFTR GRIA1 SLC22A3 CHRNA2 CHRNA5 KCNE4 HPCA ATP5K SLC41A1 ATP5J SLC30A10 UQCRH ATP5B SNX1 ASIC4 ATP5E KCNMB2 AP4S1 KCNN3 GRIA4 SLC14A2 GRIN2D GRIN3A SLC6A8 UQCR…
43069	negative regulation of programmed cell death	4.5534e-12	1.788e-10	65/2541 2.5%	307/29940 1.0%	PGAP2 ADAR GRIK2 NR2E1 YBX1 ETS1 MECP2 SHH PNP FNTA MYC AKT1 FCER1G GPX1 SPHK1 KCNH8 F2R MITF MIF NGF POU3F3 CFDP1 SFRP2 ADORA2A PIK3CA DNAJC5 KIT SAG ORAI1 ATF5 CRYAB PTMA IDO1 CX3CR1 DLX1 HPCA TGFA RNF7 PHB CLN8 AIF1 EGFR HSPD1 PRDX3 CD59B CHST11 BAG3 BAG1 SPP1 PLCG2 CTNNA1 IGBP1 STAT5B ARNT2 EYA1 BCL11B TGFB3 WNT7A IGF1 NFKB1 VEGFA BMP4 BCL2 PDE3A CIAPIN1
6464	protein modification process	5.0709e-12	1.9792e-10	171/2541 6.7%	1191/29940 3.9%	RAB3B PGAP2 ARAF PPP1CC RPS6KA5 FNTA RPS6KA1 STK16 CDK20 AKT1 PDK3 NEK3 STK32A STK32B USP8 PRKCH MAP2K2 MUSK PRKCD WNT5A F2R VRK1 CARTPT SIAH1B VRK3 BCR ASPHD1 CCNE1 HAT1 PRKCQ SIK1 TTLL11 CSF1R PXK NPR1 ARX ART3 TTBK2 DGUOK STK33 PRKAR2B ST3GAL4 ST8SIA4 ABL1 ST3GAL6 ST8SIA6 MAP2K7 RIMKLA ST3GAL3 YES1 PLK5 TIPARP TGFB3 ST8SIA2 NEK7 ST8SIA3 DCLK2 WDYHV1 EIF2AK4 B3GALT5 FBXO32 SMAD5 FBXO30 HOPX SSH…
5102	receptor binding	5.6744e-12	2.2015e-10	119/2541 4.6%	736/29940 2.4%	GMFG FGF1 CXCL14 GRIP1 FGF9 GRB10 SEMA6A WNT5B WNT5A FIBCD1 HDGFRP3 CARTPT MIF PDYN FRS3 GRIP2 PGF EML2 TIAM1 FKBP4 TLN1 SCG2 ATF4 GRIA1 BEX3 CALCA NXPH2 TGFA NTS CRHR2 EFNB3 STC2 PENK DVL3 NXPH1 DRD2 TAC1 SOCS5 KL TGFB3 IGF1 INHBA BMP4 FGF16 DAP FGF18 PPP1R1B PNOC UBA3 RLN1 FGF11 CLIC6 CNTNAP2 ITGB5 FLT3 ADM INSL6 SHH C1QTNF2 DNER SIX3 GPRASP2 TSHB EDARADD NCOA1 EDN1 PDPK1 LANCL1 ANXA5 IL18 AVPR…
9887	organ morphogenesis	6.2438e-12	2.4079e-10	108/2541 4.2%	645/29940 2.1%	SEMA5A HHIP GMNN SOX2 SOX1 FGF9 MYC HMGN1 GAMT WNT5B MIA TPM1 WNT5A ISL1 GEM PGF RBP4 SFRP2 SPINT1 KCNQ4 FREM2 DLX1 DLX2 DLX5 INSIG2 DLX6 TSHZ1 TCF7 BCL2L11 CHST11 PRKAR2B OTX2 WNT2 BBS2 VASP SMAD4 TIPARP TGFB3 FZD6 MYO5A IGF1 INHBA SMAD7 BMP4 MAFB TH FGF18 BCL2 TCF4 FGFR2 RET ADM FMN1 TSPAN12 ROBO1 SHH CASP8 ZIC2 ZIC3 SIX3 CTSH EDARADD MKKS EDN1 GAA NOG SHROOM2 APOA2 PAX6 PROX1 BAZ1B WNT16 TGFBR…
22857	transmembrane transporter activity	6.4624e-12	2.4775e-10	126/2541 4.9%	797/29940 2.6%	KCNG4 SLC4A2 PKD2L2 COX6A2 SLC4A4 SAT1 SLCO2B1 SCN9A SLC39A6 SCN1A KCNH2 CHRNB1 KCNH4 SLC38A1 KCNH8 KCNK13 CACNA2D2 KCTD1 COX6B2 GABRG3 KCTD7 SLC5A6 KCTD8 SLC5A7 KCTD9 RBP4 ORAI1 KCNQ4 VDAC2 VDAC1 KCTD12 CFTR GRIA1 SLC22A3 CHRNA2 CHRNA5 KCNE4 HPCA ATP5K SLC41A1 ATP5J SLC30A10 CPLX1 UQCRH CPLX3 ATP5B ASIC4 ATP5E KCNMB2 KCNN3 GRIA4 VAT1 SLC14A2 GRIN2D GRIN3A SLC6A8 UQCRQ FXYD2 SFXN4 SFXN1 CLIC6 COX…
7267	cell-cell signaling	1.1538e-11	4.3975e-10	72/2541 2.8%	365/29940 1.2%	CHRM2 ACHE OXTR GRIK1 ABAT ADM GRIK2 DOC2B GRPR FGF1 PANX1 SMPD3 MECP2 SOX2 SHH GRM4 SALL1 FNTA FGF9 SIX3 PRIMA1 UNC13C WNT5B MUSK WNT5A CARTPT PDYN GREM1 GJD2 SLC5A7 ALDH5A1 ADORA2A VDAC1 SLC29A1 RAPSN SLC22A3 CHAT HPCA NRXN3 THBS2 CLN8 CPLX2 CPLX1 CRHR2 CPLX3 CYB5R4 SV2C SV2A NPY DRD1 DRD2 TAC1 GABRD WNT2 GRIA4 FZD1 NPM1 WHRN GAD1 TRAPPC4 PCDH8 WNT7A HTR1B MYO5A GAD2 NMBR GRIN2D BMP4 CD24A TH P…
5267	potassium channel activity	1.2337e-11	4.6745e-10	36/2541 1.4%	121/29940 0.4%	HCN3 KCNG4 KCNC1 KCNC2 KCNE4 KCNC3 KCNA1 KCNA3 KCNA4 KCNA5 KCNA6 KCNMB2 KCNN3 KCNJ2 SCN1A KCNH2 KCND2 KCNIP1 KCNIP2 KCNJ12 KCNH8 KCNK13 KCTD1 HTR3A KCNAB1 KCTD7 KCTD8 KCTD9 KCNU1 KCNS3 KCNQ4 KCTD12 KCNK1 KCNK2 KCNK3 HCN1
16740	transferase activity	1.387e-11	5.2246e-10	216/2541 8.5%	1624/29940 5.4%	PANK4 CERK PANK1 CCNH ARAF ABAT ACCS RRP8 GCSH COMTD1 AS3MT PNP RPS6KA5 NDST4 RPS6KA1 CDK20 AKT1 PDK3 GAMT PRKCH MUSK PRKCD BCR MTAP RBP4 PRKCQ SIK1 SUCLG1 HS3ST3A1 MAPKAP1 MGST1 TRMT2B ART3 TTBK2 PRPSAP1 DGUOK PRPSAP2 PPP4C CHST11 ST3GAL4 ST8SIA4 ST3GAL6 ST8SIA6 ST3GAL3 YES1 PLK5 TIPARP ST8SIA2 ST8SIA3 DCLK2 EIF2AK4 PARP11 ADCK1 GALNTL6 ALDH18A1 GSTM6 CDK15 RET ACVRL1 FASTKD1 SH3KBP1 FASTKD2 SET…
43234	protein complex	1.4602e-11	5.4687e-10	254/2541 9.9%	1989/29940 6.6%	PPP2R2A IKZF1 EPS8 GCSH SOX2 DPYSL5 AP1S2 KIF21A SOX6 SCN1A KRT1 CACNA2D2 AFAP1 MED9 MTUS2 GABRG3 EML2 KRT9 EML3 PARD3 MYL2 PSME1 KCNQ4 VDAC2 SUCLG1 VDAC1 KCTD12 ATF5 CFTR ATF4 ATP5S ATP5K ATP5J SKA2 PRPSAP1 ATP5B PRPSAP2 PRKAR2B ATP5E PRDM16 PBX3 PBX2 MYO5A SMARCA1 SMARCA2 GNG11 GRIN2D GRIN3A FXYD2 CLIC6 IGHM CLIC4 KCNC1 KCNC2 KCNC3 SRPR GRIK1 ASH2L GRIK2 DOC2B MECP2 IMMP2L NEFH CLIC1 SLC18A3 CC…
31644	regulation of neurological system process	1.6816e-11	6.2614e-10	46/2541 1.8%	184/29940 0.6%	GRIA1 OPRD1 PXK CALCA OXTR CHAT HPCA HTR2C TRF GRIK1 HBA-A2 GRIK2 SLC6A1 ADRA1A EGFR GRM1 CPLX3 MECP2 CALB1 NETO1 CNR1 ERBB4 SNCG DRD1 NOS1 DRD2 TAC1 GRIA4 BCHE EDN1 EDN3 MUSK SPHK1 F2R CACNA2D2 HTR1B TACR1 AVPR1A SNCAIP SHISA9 NGF GRIN2D PINK1 ADORA2A KIT KCNQ4
22891	substrate-specific transmembrane transporter activity	1.8146e-11	6.7182e-10	115/2541 4.5%	715/29940 2.3%	KCNG4 SLC4A2 PKD2L2 COX6A2 SLC4A4 SAT1 SLCO2B1 SCN9A SLC39A6 SCN1A KCNH2 CHRNB1 KCNH4 SLC38A1 KCNH8 KCNK13 CACNA2D2 KCTD1 COX6B2 GABRG3 KCTD7 SLC5A6 KCTD8 SLC5A7 KCTD9 ORAI1 KCNQ4 VDAC2 VDAC1 KCTD12 CFTR GRIA1 SLC22A3 CHRNA2 CHRNA5 KCNE4 HPCA ATP5K SLC41A1 ATP5J SLC30A10 UQCRH ATP5B ASIC4 ATP5E KCNMB2 KCNN3 GRIA4 SLC14A2 GRIN2D GRIN3A SLC6A8 UQCRQ FXYD2 SFXN4 SFXN1 CLIC6 COX7B CLIC4 KCNC1 KCNC2 K…
6082	organic acid metabolic process	2.0934e-11	7.7065e-10	91/2541 3.5%	518/29940 1.7%	MOXD1 ACY1 HIBADH PYCRL DPYS H2-KE6 BRCA1 LIPA MECP2 GCSH AS3MT HPGDS PNP ACADL CPT2 AUH FADS6 UROD RNPEP IDH3B ME3 NOS1 ME2 ACADM AZI2 EARS2 HIBCH GAMT ACAD8 GSTO1 ELOVL5 SPHK1 PGAM2 BCKDHB APOA2 PIPOX CTPS2 ELOVL6 ACSL3 HADHB CH25H PEX7 RBP4 ALDH5A1 DDAH1 MTHFD2 DDAH2 EHHADH RBP1 PEX5 GARS SUCLG1 BCAT1 SLC27A2 ATF4 ALDH9A1 IDO1 PRKAA1 ECHS1 ACSS2 CRABP2 GLS2 HPCA PDHB LTC4S PTGS1 LDHB NFS1 ALOX…
35295	tube development	2.2477e-11	8.2275e-10	68/2541 2.6%	340/29940 1.1%	RET SEMA5A HHIP ADM FGF1 LIPA ADRA1A ROBO1 SOX2 SHH SALL1 CASP8 CALB1 ZIC2 FGF9 ZIC3 MYC CTSH GUCY1A3 EDN1 GPX1 EDN3 WNT5A NOG PGF FOXP2 FOXP1 TGFBR2 GREM1 ENAH RBP4 SFRP2 ADORA2A G6PDX CRH RARB AGTR2 SHANK3 CFTR CALCA ASAH1 NPR1 CXCR4 NTS NTN1 PTHLH BCL2L11 CUX1 VASP GDF11 NPM1 SMAD4 ACE EYA1 FZD6 WWP1 IGF1 ZIC5 SMAD5 HOPX VEGFA GATAD2A SMAD7 BMP4 DLC1 FGF18 BCL2 FGFR2
8219	cell death	2.3155e-11	8.428e-10	92/2541 3.6%	527/29940 1.7%	MTCH1 NDUFA13 1810011O10RIK PLEKHF1 FASTKD1 SH3KBP1 FASTKD2 TRADD MEI4 JADE1 GRIK2 AHR LSP1 SHB CASP9 PYCARD GRIP1 INSL6 SHH CASP8 WDR92 AIFM1 CASP6 MYC AKT1 CHAC1 PHLDA1 PHLDA3 TNS1 MEF2A SEMA6A GPX1 PEG3 UNC5B AXIN2 TMEM173 RNF144B SFRP2 SLTM PACS2 TRAF3 KIT GAS2 ELMO1 SAG VDAC1 CRYAB VAC14 BEX3 CUL7 RALB ASAH2 BEX1 LYZ2 SEMA3A RNF7 CLN8 NTN1 CLN5 PURA MAPK9 SHARPIN BCL2L11 ACVR1C PDCD11 BAG3 B…
44425	membrane part	2.4253e-11	8.7784e-10	664/2541 26.1%	6261/29940 20.9%	TES PGAP2 POP1 SLC4A2 GHITM F11R GRPR SLC4A4 CLDN1 TMEM91 RXFP3 EPS8 FAM134B COMTD1 GPR176 ALCAM CNST NDST4 CREB3L2 AP1S2 FAM19A5 PRIMA1 UNC13C UNC5B GLCE FIBCD1 FNDC3B CACNA2D2 GABRG3 TMEM80 SYTL4 SLC5A6 CH25H AF529169 SLC5A7 ASPHD1 PARD3 TMEM126A ORAI1 PRKCQ AGTR2 TMEM126B FREM2 FREM3 HS3ST3A1 SLC30A10 XKRX CHST11 EPB41L1 PRKAR2B KCNMB2 ST3GAL4 HMOX1 GSG1L ST3GAL6 ST3GAL3 FZD1 CADM4 ACE GPR12 F…
7268	synaptic transmission	2.5465e-11	9.1659e-10	54/2541 2.1%	240/29940 0.8%	CHRM2 ACHE OXTR GRIK1 ABAT GRIK2 DOC2B GRPR MECP2 GRM4 FNTA PRIMA1 UNC13C MUSK CARTPT PDYN GJD2 SLC5A7 ALDH5A1 ADORA2A VDAC1 SLC29A1 RAPSN SLC22A3 CHAT HPCA NRXN3 THBS2 CLN8 CPLX2 CPLX1 CRHR2 CPLX3 SV2C SV2A NPY DRD1 DRD2 TAC1 GABRD GRIA4 WHRN GAD1 TRAPPC4 PCDH8 WNT7A HTR1B MYO5A GAD2 NMBR GRIN2D CD24A TH PNOC
19226	transmission of nerve impulse	2.6354e-11	9.4334e-10	62/2541 2.4%	297/29940 0.9%	CHRM2 ACHE OXTR GRIK1 ABAT GRIK2 DOC2B GRPR CLDN1 MECP2 GRM4 FNTA SCN9A SCN1A PRIMA1 UNC13C MUSK CARTPT PDYN GJD2 SLC5A7 ALDH5A1 ADORA2A VDAC1 SLC29A1 RAPSN GRIA1 SLC22A3 CHAT HPCA NRXN3 THBS2 CLN8 CPLX2 CPLX1 CRHR2 CPLX3 SV2C SV2A NPY DRD1 DRD2 TAC1 CACNG2 MPDZ GABRD CACNG4 GRIA4 WHRN GAD1 TRAPPC4 PCDH8 WNT7A HTR1B MYO5A GAD2 NMBR GRIN2D CD24A TH PNOC PMP22
8284	positive regulation of cell proliferation	2.8149e-11	9.9734e-10	74/2541 2.9%	387/29940 1.2%	IGHM ADM NR2E1 YBX1 ARHGAP5 FGF1 ETS1 MECP2 SOX2 SHH PNP FNTA FGF9 MYC RAC2 NBN IL13RA1 EDN1 EDN3 SPHK1 WNT5A F2R NOG VASH2 CYBA PAX6 PROX1 MIF TACR1 AVPR1A NGF PGF FOXP2 FOXP1 TGFBR2 KIT HCLS1 PRKCQ DDR2 HBEGF BEX4 SASH3 PRKAA1 BEX1 DLX5 DLX6 TGFA AIF1 NTN1 EGFR PTHLH PURA CD59B ERBB4 S100A13 DRD2 TAC1 WNT2 STAT5B ARNT2 NPM1 TNFSF12 WNT7A IGF1 APLN VEGFA BMP4 CD24A FGF16 CDK4 FGF18 BCL2 ID4 FGFR2
22603	regulation of anatomical structure morphogenesis	2.817e-11	9.9734e-10	60/2541 2.3%	283/29940 0.9%	ACHE POP1 TSPAN12 FGF1 ETS1 ROBO1 SHH CASP6 MYC SERPINF1 WNT5A NOG VASH2 ARHGEF18 PROX1 MIF NGF PGF FOXP2 TIAM1 CFDP1 SFRP2 DDAH1 RUFY3 CDC42EP3 GAS2 CDC42EP2 MYH9 AGTR2 FXN RHOQ ANAPC2 CX3CR1 EPB41 FBLIM1 SEMA3A HPCA NTN4 RNF6 AKAP5 THBS2 NTN1 CRHR2 MAPK9 RXRA CD59A S100A13 MYH14 WNT2 MYH10 SMAD4 LIMK1 WNT7A HOPX VEGFA DHODH BMP4 STK24 BCL2 FGFR2
23051	regulation of signaling process	2.8622e-11	1.0078e-09	92/2541 3.6%	529/29940 1.7%	ACHE IGHM POP1 RASGRF2 TRADD INPPL1 GRIK2 SIPA1L2 ADRA1A DUSP16 GRM1 GRIP1 C1QTNF2 RGS2 FNTA FGF9 PSD2 PSD4 AKT1 RGS8 RGS9 AGFG2 GPX1 CISH ARHGEF15 ACTN2 APLP2 PRKCD WNT5A F2R AFAP1 TBC1D9 ARHGEF18 TBC1D2B MIF VRK3 ADRA2B TIRAP VAV2 BCR TIAM1 SFRP2 TBC1D4 KIT SPATA13 TBC1D7 ARHGEF4 HCLS1 RGS7BP RBCK1 DGKI ARHGEF6 GRIA1 RGS16 ASAP3 RASGRP2 PLD2 CYTH3 FGD3 PPP1R2 MAPK9 STIP1 FGD5 RELN PDCD11 TBC1D1…
16265	death	3.144e-11	1.1011e-09	93/2541 3.6%	538/29940 1.7%	MTCH1 NDUFA13 1810011O10RIK PLEKHF1 FASTKD1 SH3KBP1 FASTKD2 TRADD MEI4 JADE1 GRIK2 AHR LSP1 SHB CASP9 PYCARD GRIP1 INSL6 SHH CASP8 WDR92 AIFM1 CASP6 MYC AKT1 CHAC1 PHLDA1 PHLDA3 TNS1 MEF2A SEMA6A GPX1 PEG3 UNC5B F2R AXIN2 TMEM173 RNF144B SFRP2 SLTM PACS2 TRAF3 KIT GAS2 ELMO1 SAG VDAC1 CRYAB VAC14 BEX3 CUL7 RALB ASAH2 BEX1 LYZ2 SEMA3A RNF7 CLN8 NTN1 CLN5 PURA MAPK9 SHARPIN BCL2L11 ACVR1C PDCD11 BA…
42180	cellular ketone metabolic process	3.5325e-11	1.2305e-09	92/2541 3.6%	531/29940 1.7%	MOXD1 ACY1 HIBADH PYCRL DPYS H2-KE6 BRCA1 LIPA MECP2 GCSH AS3MT HPGDS ACADL CPT2 AUH FADS6 UROD RNPEP IDH3B ME3 NOS1 ME2 ACADM AZI2 EARS2 HIBCH GAMT ACAD8 GSTO1 ELOVL5 SPHK1 PGAM2 BCKDHB APOA2 PIPOX CTPS2 ELOVL6 ACSL3 HADHB CH25H PEX7 RBP4 ALDH5A1 DDAH1 MTHFD2 DDAH2 EHHADH RBP1 PEX5 GARS SUCLG1 BCAT1 SLC27A2 ATF4 ALDH9A1 IDO1 PRKAA1 ECHS1 ACSS2 CRABP2 GLS2 HPCA PDHB LTC4S PTGS1 LDHB NFS1 ALOX8 PR…
15075	ion transmembrane transporter activity	3.6253e-11	1.2561e-09	104/2541 4.0%	630/29940 2.1%	KCNG4 SLC4A2 PKD2L2 COX6A2 SLC4A4 SAT1 SLCO2B1 SCN9A SLC39A6 SCN1A KCNH2 CHRNB1 KCNH4 KCNH8 KCNK13 CACNA2D2 KCTD1 COX6B2 GABRG3 KCTD7 SLC5A6 KCTD8 SLC5A7 KCTD9 ORAI1 KCNQ4 VDAC2 VDAC1 KCTD12 CFTR GRIA1 SLC22A3 CHRNA2 CHRNA5 KCNE4 HPCA ATP5K SLC41A1 ATP5J SLC30A10 UQCRH ATP5B ASIC4 ATP5E KCNMB2 KCNN3 GRIA4 GRIN2D GRIN3A SLC6A8 UQCRQ FXYD2 SFXN4 SFXN1 CLIC6 COX7B CLIC4 KCNC1 KCNC2 KCNC3 TRF GRIK1 G…
32553	ribonucleotide binding	3.8323e-11	1.3207e-09	222/2541 8.7%	1699/29940 5.6%	PANK4 CERK PANK1 ARAF RPS6KA5 RPS6KA1 DHX58 CDK20 AKT1 PDK3 KIF21A EARS2 ARL10 DDX17 MCCC2 PRKCH MUSK PRKCD ACSL3 BCS1L GTPBP4 BCR DHX40 AFG3L1 RRAGB CLPP RRAGD RABL3 PRKCQ SIK1 SUCLG1 CFTR PDE1C HSPA4L ARX ATP5B DGUOK DHX32 PRKAR2B DHX35 HLTF RIMKLA YES1 PLK5 XRCC3 RAB27A MYO5A DCLK2 RAB27B EIF2AK4 SMARCA1 SMARCA2 ADCK1 PDE3A DHX29 ALDH18A1 CDK15 FARSB RET ACVRL1 FASTKD1 FASTKD2 DIRAS1 SRPR KHK …
30528	transcription regulator activity	4.0515e-11	1.3889e-09	157/2541 6.1%	1094/29940 3.6%	ZFP326 MYT1L GMNN IKZF1 AHR ETS1 BACH1 BACH2 SOX2 GRIP1 DACH1 SALL2 MYC STK16 CREB3L2 SOX6 TLE4 MEF2A ACTN2 KCNH8 PUS1 EBF1 MED9 MITF ISL1 GEM POU3F3 FOXP2 POU3F4 FOXP1 MAF DDIT3 SIK1 RBCK1 ATF5 ATF4 SF1 DLX1 KHDRBS1 DLX2 DLX5 MAX DLX6 TSHZ1 TCF7 ARX CREBL2 NPAS1 FOXO1 NPAS3 HMBOX1 HLTF PRDM16 OTX2 ZBTB7B PATZ1 PPARGC1A ESRRA STAT5B TFAP2B ZFP358 ZFHX3 SMAD4 MYPOP CBX1 ESRRB PBX3 IRF2BP1 PBX2 NFA…
19752	carboxylic acid metabolic process	4.4504e-11	1.5096e-09	90/2541 3.5%	517/29940 1.7%	MOXD1 ACY1 HIBADH PYCRL DPYS H2-KE6 BRCA1 LIPA MECP2 GCSH AS3MT HPGDS ACADL CPT2 AUH FADS6 UROD RNPEP IDH3B ME3 NOS1 ME2 ACADM AZI2 EARS2 HIBCH GAMT ACAD8 GSTO1 ELOVL5 SPHK1 PGAM2 BCKDHB APOA2 PIPOX CTPS2 ELOVL6 ACSL3 HADHB CH25H PEX7 RBP4 ALDH5A1 DDAH1 MTHFD2 DDAH2 EHHADH RBP1 PEX5 GARS SUCLG1 BCAT1 SLC27A2 ATF4 ALDH9A1 IDO1 PRKAA1 ECHS1 ACSS2 CRABP2 GLS2 HPCA PDHB LTC4S PTGS1 LDHB NFS1 ALOX8 PR…
43436	oxoacid metabolic process	4.4504e-11	1.5096e-09	90/2541 3.5%	517/29940 1.7%	MOXD1 ACY1 HIBADH PYCRL DPYS H2-KE6 BRCA1 LIPA MECP2 GCSH AS3MT HPGDS ACADL CPT2 AUH FADS6 UROD RNPEP IDH3B ME3 NOS1 ME2 ACADM AZI2 EARS2 HIBCH GAMT ACAD8 GSTO1 ELOVL5 SPHK1 PGAM2 BCKDHB APOA2 PIPOX CTPS2 ELOVL6 ACSL3 HADHB CH25H PEX7 RBP4 ALDH5A1 DDAH1 MTHFD2 DDAH2 EHHADH RBP1 PEX5 GARS SUCLG1 BCAT1 SLC27A2 ATF4 ALDH9A1 IDO1 PRKAA1 ECHS1 ACSS2 CRABP2 GLS2 HPCA PDHB LTC4S PTGS1 LDHB NFS1 ALOX8 PR…
22843	voltage-gated cation channel activity	4.49e-11	1.5152e-09	36/2541 1.4%	126/29940 0.4%	HCN3 KCNG4 KCNC1 KCNC2 KCNE4 KCNC3 KCNA1 HPCA KCNA3 KCNA4 KCNA5 GRIK1 KCNA6 SCN9A CACNG2 KCNJ2 CACNG4 SCN1A KCNH2 KCND2 KCNJ12 KCNH8 CACNA2D2 KCTD1 HTR3A KCNAB1 GRIN2D KCTD7 KCTD8 KCTD9 KCNS3 KCNQ4 KCTD12 KCNK2 KCNK3 HCN1
43687	post-translational protein modification	4.6786e-11	1.5706e-09	147/2541 5.7%	1006/29940 3.3%	RAB3B ARAF PPP1CC RPS6KA5 RPS6KA1 STK16 CDK20 AKT1 PDK3 NEK3 STK32A STK32B USP8 PRKCH MAP2K2 MUSK PRKCD WNT5A F2R VRK1 CARTPT SIAH1B VRK3 BCR CCNE1 HAT1 PRKCQ SIK1 CSF1R PXK NPR1 ART3 TTBK2 DGUOK STK33 PRKAR2B ABL1 MAP2K7 YES1 PLK5 TIPARP TGFB3 NEK7 DCLK2 EIF2AK4 FBXO32 SMAD5 FBXO30 HOPX SSH1 SMAD7 IGSF10 PTPRE FER GGCX STK24 ADCK1 CDK4 FES UBA3 BCL2 FGFR2 CDK15 RNF220 UBE2M RET ALK ACVRL1 IGHM B…
51128	regulation of cellular component organization	4.8373e-11	1.6155e-09	80/2541 3.1%	438/29940 1.4%	ACHE IGHM OXTR POP1 INPPL1 FMN1 DOC2B AHR ETS1 ROBO1 MECP2 LGALS1 AKT1 TMSB15B2 FCER1G MUSK SPHK1 TPM1 WNT5A SHROOM2 ARHGEF18 PROX1 MIF TACR1 NGF TIAM1 CFDP1 PALLD RUFY3 KIT CDC42EP3 GAS2 CDC42EP2 MYH9 PRKCQ EVL FXN KANK4 RHOQ ANAPC2 KANK2 HDAC5 CD63 CUL7 RALB EPB41 FBLIM1 SEMA3A HPCA RNF6 AKAP5 THBS2 NTN1 PLD2 CNN2 MAPK9 DGUOK CNR1 PACSIN2 S100A13 INPP5J MYH14 DRD2 TAC1 MYH10 CENPV NPM1 SMAD4 MA…
43066	negative regulation of apoptosis	5.478e-11	1.8201e-09	62/2541 2.4%	302/29940 1.0%	PGAP2 ADAR GRIK2 NR2E1 YBX1 ETS1 MECP2 SHH PNP FNTA MYC AKT1 FCER1G GPX1 SPHK1 KCNH8 F2R MITF MIF NGF POU3F3 CFDP1 SFRP2 ADORA2A PIK3CA DNAJC5 SAG ATF5 CRYAB PTMA IDO1 CX3CR1 DLX1 HPCA TGFA RNF7 PHB CLN8 AIF1 EGFR HSPD1 PRDX3 CD59B CHST11 BAG3 BAG1 SPP1 CTNNA1 IGBP1 STAT5B ARNT2 EYA1 BCL11B TGFB3 WNT7A IGF1 NFKB1 VEGFA BMP4 BCL2 PDE3A CIAPIN1
32555	purine ribonucleotide binding	6.138e-11	2.029e-09	221/2541 8.6%	1698/29940 5.6%	PANK4 CERK PANK1 ARAF RPS6KA5 RPS6KA1 DHX58 CDK20 AKT1 PDK3 KIF21A EARS2 ARL10 DDX17 MCCC2 PRKCH MUSK PRKCD ACSL3 BCS1L GTPBP4 BCR DHX40 AFG3L1 RRAGB CLPP RRAGD RABL3 PRKCQ SIK1 SUCLG1 CFTR PDE1C HSPA4L ARX ATP5B DGUOK DHX32 PRKAR2B DHX35 HLTF RIMKLA YES1 PLK5 XRCC3 RAB27A MYO5A DCLK2 RAB27B EIF2AK4 SMARCA1 SMARCA2 ADCK1 PDE3A DHX29 ALDH18A1 CDK15 FARSB RET ACVRL1 FASTKD1 FASTKD2 DIRAS1 SRPR KHK …
51093	negative regulation of developmental process	6.3971e-11	2.1039e-09	58/2541 2.2%	274/29940 0.9%	FLT3 NR2E1 SOX2 SHH ZFP36 LUC7L NBN SERPINF1 LMO2 WNT5A NOG PAX6 CARTPT AXIN2 ISL1 TGFBR2 RBP4 RCN1 ZEB1 SFRP2 RUFY3 KIT RARB ATF5 CX3CR1 BEX4 DLX1 HDAC5 DLX2 CALCA BEX1 SEMA3A RNF6 THBS2 NTN1 DLL1 PTHLH CRHR2 CD59A CCDC85B CTNNA1 SOCS5 STAT5B ZFP358 GDF11 ESRRB WNT7A INHBA HOPX BMP4 CD24A RCAN1 DAP MEIS1 SST BCL2 ID4 TCF4
16310	phosphorylation	7.3626e-11	2.4092e-09	120/2541 4.7%	774/29940 2.5%	CERK PANK1 CCNH DGKB ARAF RPS6KA5 RPS6KA1 STK16 CDK20 AKT1 PDK3 NEK3 STK32A STK32B PRKCH MAP2K2 MUSK PRKCD WNT5A F2R VRK1 CARTPT VRK3 BCR CCNE1 PRKCQ SIK1 DGKI CSF1R PXK NPR1 ATP5K ATP5J UQCRH TTBK2 ATP5B DGUOK STK33 PPP4C PRKAR2B ATP5E PMVK ABL1 MAP2K7 FN3K YES1 PLK5 TGFB3 NEK7 DCLK2 PHKB EIF2AK4 SMAD5 SMAD7 IGSF10 PTPRE FER STK24 ADCK1 CDK4 FES BCL2 CYCS ALDH18A1 FGFR2 CDK15 RET ALK ACVRL1 IGHM…
12501	programmed cell death	7.829e-11	2.5489e-09	85/2541 3.3%	482/29940 1.6%	MTCH1 NDUFA13 1810011O10RIK PLEKHF1 FASTKD1 SH3KBP1 FASTKD2 TRADD MEI4 JADE1 GRIK2 AHR LSP1 SHB CASP9 PYCARD GRIP1 INSL6 SHH CASP8 WDR92 AIFM1 CASP6 MYC AKT1 CHAC1 PHLDA1 PHLDA3 TNS1 MEF2A SEMA6A GPX1 PEG3 UNC5B TMEM173 RNF144B SFRP2 SLTM PACS2 TRAF3 KIT GAS2 ELMO1 SAG VDAC1 CRYAB BEX3 CUL7 RALB ASAH2 BEX1 SEMA3A RNF7 NTN1 PURA MAPK9 SHARPIN BCL2L11 ACVR1C PDCD11 BAG3 BAG1 SPP1 BMF RFFL RELT EGLN…
9966	regulation of signal transduction	8.3352e-11	2.7002e-09	90/2541 3.5%	523/29940 1.7%	IGHM POP1 RASGRF2 TRADD INPPL1 GRIK2 SIPA1L2 ADRA1A DUSP16 GRM1 GRIP1 C1QTNF2 RGS2 FNTA FGF9 PSD2 PSD4 AKT1 RGS8 RGS9 AGFG2 GPX1 CISH ARHGEF15 ACTN2 APLP2 PRKCD WNT5A F2R AFAP1 TBC1D9 ARHGEF18 TBC1D2B MIF VRK3 ADRA2B TIRAP VAV2 BCR TIAM1 SFRP2 TBC1D4 KIT SPATA13 TBC1D7 ARHGEF4 HCLS1 RGS7BP RBCK1 DGKI ARHGEF6 RGS16 ASAP3 RASGRP2 PLD2 CYTH3 FGD3 PPP1R2 MAPK9 STIP1 FGD5 RELN PDCD11 TBC1D13 RGS20 TBC…
23052	signaling	1.1184e-10	3.6051e-09	430/2541 16.9%	3814/29940 12.7%	PGAP2 FRMPD1 ARAF ABAT GRPR CLDN1 RXFP3 GPR176 AKT1 PRIMA1 UNC13C PRKCH UNC5B PRKCD FIBCD1 PDYN FRS3 GABRG3 BCR SLC5A7 DDIT3 RABL3 SPARCL1 PRKCQ AGTR2 CYB5R4 PPP4C PRKAR2B PLCG2 HMOX1 FZD1 GPR12 FZD5 TIPARP LRBA FZD6 EIF2AK4 GRIN2D GRIN3A GPR183 PNOC PSMG2 PLCH2 RET ACHE ADM SHB ARHGAP6 PANX1 SMPD3 MECP2 SHH C1QTNF2 MRC1 EDARADD GPR34 SPHK1 NFAM1 PAX6 TACR1 AES GJD2 APBB1IP GPRC5B SLC29A1 CRYAB P…
48646	anatomical structure formation involved in morphogenesis	1.2332e-10	3.9554e-09	74/2541 2.9%	399/29940 1.3%	RET SEMA5A ACVRL1 CITED2 MEI4 ADM SHB TSPAN12 FGF1 SOX2 SHH CASP8 ZIC2 FGF9 CAPN2 EDN1 GPX1 PEG3 WNT5A NOG PROX1 AXIN2 ADRA2B PGF VAV2 TGFBR2 GREM1 ENAH RBP4 SFRP2 MYL2 MYH9 ANG SHANK3 SCG2 HBEGF SEMA3C DLX5 DLX6 HPCA ECSCR TGFA CXCR4 DLL1 PTHLH BCL2L11 HMOX1 MYH10 BBS2 VASP NPM1 SMAD4 FZD5 TXNRD1 PCDH8 FZD6 ESRRB VEGFB WNT7A ZIC5 INHBA SMAD5 HOPX ARHGAP24 VEGFA GATAD2A BMP4 MEIS1 KLF5 NEURL2 DLC…
22607	cellular component assembly	1.3051e-10	4.1652e-09	93/2541 3.6%	552/29940 1.8%	ACVRL1 ACHE DPYS TRADD GMNN MEI4 HBA-A2 GRIK2 SLC6A1 ARHGAP6 MECP2 C1QTNF2 TUBB6 C1QTNF1 CASP8 ACADL C1QTNF7 MYC RAC2 FBXO5 ACADM NEFH TNS1 HIST1H1C KCNH2 TSPYL2 MKKS KCND2 H2AFY MUSK PDPK1 ACTN1 ATG9B ANXA5 H2AFV PROX1 GEM MTSS1 HIST2H2BE VAV2 DNM3 PARD3 MYL2 CLPP ITGA6 ITGA5 FKBP4 TLN1 CRYAB SHANK3 TSPYL4 ATPAF1 HDAC5 PRKAA1 MAX HPCA NRXN3 KCNA5 AK6 CENPA AIF1 UQCRH FGD3 CTNNA1 PCBD1 PCBD2 MYH1…
45893	positive regulation of transcription, DNA-dependent	1.3535e-10	4.2986e-09	83/2541 3.2%	471/29940 1.5%	CALCOCO1 RASL11A IKZF1 YBX1 AHR FGF1 ETS1 MECP2 SOX2 GRIP1 SHH ZIC3 MYC SIX3 STK16 ME2 SOX6 NCOA1 KLF12 PUS1 NOG PAX6 MITF BAZ1B ISL1 KLF15 POU3F3 KAT2B TOX2 ZEB1 MAF MED21 RARB MAPRE3 ATF4 SF1 DLX2 RNF6 AK6 BARX2 FOXO1 PSMC3IP ABLIM2 RXRA OTX2 TBL1X DRD2 ZBTB7B PPARGC1A RXRG WNT2 ZFP462 ESRRA IGBP1 STAT5B ARNT2 TCF7L1 SMAD4 MAP3K1 CHURC1 BCL11B TGFB3 USP21 NR1H2 NFYC STAT3 PBX2 WNT7A NFATC2 NR1H…
51960	regulation of nervous system development	1.6312e-10	5.1554e-09	57/2541 2.2%	273/29940 0.9%	RET ACHE OXTR INPPL1 TRF NR2E1 ROBO1 MECP2 SOX2 SHH LGALS1 AKT1 NBN MUSK SPHK1 WNT5A NOG PAX6 MIF NGF ISL1 TIAM1 RUFY3 KIT ATF5 FXN ANAPC2 BEX4 DLX1 DLX2 BEX1 SEMA3A HPCA RNF6 AKAP5 THBS2 NTN1 DLL1 PTPA DGUOK CNR1 INPP5J CTNNA1 DRD2 GDF11 ACE EYA1 LIMK1 WNT7A IGF1 BMP4 CD24A MEIS1 STK24 SST BCL2 ID4
6357	regulation of transcription from RNA polymerase II promoter	1.672e-10	5.2587e-09	107/2541 4.2%	672/29940 2.2%	IKZF1 AHR FGF1 ETS1 BACH1 SOX2 GRIP1 SALL2 MYC STK16 SOX6 TLE4 PUS1 MED9 MITF ISL1 POU3F3 FOXP2 FOXP1 MAF RFX5 SIK1 ATF5 ATF4 SF1 DLX1 DLX2 AK6 NPAS1 FOXO1 HLTF HMOX1 OTX2 DRD2 ZBTB7B PPARGC1A WNT2 ZFP462 ESRRA STAT5B ZFHX3 SMAD4 MYPOP CBX4 BCL11B TGFB3 IRF2BP1 PBX2 NFATC2 NR2F2 IGF1 INHBA SMAD5 NFKB1 DLX6OS1 HOPX BMP4 MAFB ID3 TCF4 SP7 BRWD1 FGFR2 CALCOCO1 CITED2 NR2E1 YBX1 MECP2 SHH LBH ZIC3 SI…
6950	response to stress	1.7076e-10	5.3446e-09	171/2541 6.7%	1244/29940 4.1%	OXTR PGAP2 NUDT1 ABAT AHR LIPA PYCARD ALKBH2 EFEMP2 DHX58 SCN9A CREB3L2 AKT1 NBN CHAC1 HMGN1 SCN1A FAAP100 TNS1 LIG1 ATG9B PRKCD WNT5A F2R CARTPT MIF PDIA5 DDIT3 NINJ2 VDAC1 NUPR1 MASP1 IDO1 CALCA INSIG2 LYZ2 MAPKAP1 HSPA4L HPCA LY96 PLA2G7 PLD2 CNN2 PRDX3 PCSK1N NTHL1 MUSTN1 BLOC1S3 PENK HMOX1 DRD1 CLSPN CD14 DRD2 MAP2K7 TAC1 MYH10 NHEJ1 BARD1 MCTS1 HSPA9 STAT5B KL CD163 ARPP21 XRCC3 LY86 RAB27A…
51254	positive regulation of RNA metabolic process	1.8696e-10	5.8228e-09	83/2541 3.2%	474/29940 1.5%	CALCOCO1 RASL11A IKZF1 YBX1 AHR FGF1 ETS1 MECP2 SOX2 GRIP1 SHH ZIC3 MYC SIX3 STK16 ME2 SOX6 NCOA1 KLF12 PUS1 NOG PAX6 MITF BAZ1B ISL1 KLF15 POU3F3 KAT2B TOX2 ZEB1 MAF MED21 RARB MAPRE3 ATF4 SF1 DLX2 RNF6 AK6 BARX2 FOXO1 PSMC3IP ABLIM2 RXRA OTX2 TBL1X DRD2 ZBTB7B PPARGC1A RXRG WNT2 ZFP462 ESRRA IGBP1 STAT5B ARNT2 TCF7L1 SMAD4 MAP3K1 CHURC1 BCL11B TGFB3 USP21 NR1H2 NFYC STAT3 PBX2 WNT7A NFATC2 NR1H…
8324	cation transmembrane transporter activity	1.8783e-10	5.8228e-09	82/2541 3.2%	466/29940 1.5%	COX7B KCNG4 KCNC1 KCNC2 KCNC3 TRF GRIK1 ATP5G3 SLC6A1 COX6A2 SLC4A4 SCN9A SLC39A6 UQCRFS1 SCN1A KCNH2 CHRNB1 TRPC6 KCND2 SLC32A1 KCNH8 KCNK13 CACNA2D2 KCTD1 SLC39A13 HTR3A KCNAB1 COX6B2 ATP5F1 KCTD7 SLC5A6 KCTD8 SLC5A7 KCTD9 KCNU1 ORAI1 KCNQ4 KCTD12 SCN4B SLC22A3 HCN3 CHRNA2 CHRNA5 KCNE4 KCNA1 HPCA KCNA3 ATP5K KCNA4 SLC41A1 ATP5J KCNA5 KCNA6 UQCR10 SLC30A10 COX5A UQCRH ATP5B ASIC4 ATP5E KCNMB2 KC…
3013	circulatory system process	2.4891e-10	7.6431e-09	39/2541 1.5%	152/29940 0.5%	CALCA OXTR NPR1 CXCR4 HBA-A2 ABAT NTS ADRA1A PTGS1 MECP2 CNR1 NPY RNPEP HMOX1 NOS1 TAC2 DRD2 TAC1 GUCY1A3 EDN1 ACE GPX1 EDN3 TPM1 VEGFB AGTRAP CYBA MIF TACR1 AVPR1A ADRA2B SMAD5 APLN VEGFA ADORA2A MYL2 G6PDX AGTR2 CFTR
8015	blood circulation	2.4891e-10	7.6431e-09	39/2541 1.5%	152/29940 0.5%	CALCA OXTR NPR1 CXCR4 HBA-A2 ABAT NTS ADRA1A PTGS1 MECP2 CNR1 NPY RNPEP HMOX1 NOS1 TAC2 DRD2 TAC1 GUCY1A3 EDN1 ACE GPX1 EDN3 TPM1 VEGFB AGTRAP CYBA MIF TACR1 AVPR1A ADRA2B SMAD5 APLN VEGFA ADORA2A MYL2 G6PDX AGTR2 CFTR
6812	cation transport	2.733e-10	8.3523e-09	91/2541 3.5%	543/29940 1.8%	KCNG4 KCNC1 KCNC2 KCNC3 SLA TRF GRIK1 ATP5G3 SLC6A1 SLC4A4 SCN9A SLC39A6 SCN1A KCNH2 CHRNB1 SLC38A1 TRPC6 KCND2 SLC32A1 KCNH8 KCNK13 F2R CACNA2D2 KCTD1 SLC39A13 HTR3A KCNAB1 ATP5F1 ANK1 ATP5J2 KCTD7 SLC5A6 KCTD8 SLC5A7 KCTD9 KCNU1 ORAI1 KCNQ4 VDAC1 KCTD12 FKBP4 FXN SCN4B STEAP2 ATP5S SLC22A3 HCN3 CHRNA2 CHRNA5 KCNE4 KCNA1 COX17 HPCA KCNA3 ATP5K KCNA4 SLC41A1 ATP5J KCNA5 KCNA6 SLC30A10 COX5A ATP5B…
5261	cation channel activity	2.9672e-10	9.0255e-09	52/2541 2.0%	241/29940 0.8%	KCNG4 KCNC1 KCNC2 KCNC3 GRIK1 SCN9A SCN1A KCNH2 CHRNB1 TRPC6 KCND2 KCNH8 KCNK13 CACNA2D2 KCTD1 HTR3A KCNAB1 KCTD7 KCTD8 KCTD9 KCNU1 ORAI1 KCNQ4 KCTD12 SCN4B HCN3 CHRNA2 CHRNA5 KCNE4 KCNA1 HPCA KCNA3 KCNA4 KCNA5 KCNA6 ASIC4 KCNMB2 KCNN3 CACNG2 KCNJ2 CACNG4 CACNG5 KCNIP1 KCNIP2 KCNJ12 GRIN2D GRIN3A KCNS3 KCNK1 KCNK2 KCNK3 HCN1
5249	voltage-gated potassium channel activity	3.0295e-10	9.172e-09	28/2541 1.1%	87/29940 0.2%	HCN3 KCNG4 KCNC1 KCNC2 KCNE4 KCNC3 KCNA1 KCNA3 KCNA4 KCNA5 KCNA6 KCNJ2 KCNH2 KCND2 KCNJ12 KCNH8 KCTD1 HTR3A KCNAB1 KCTD7 KCTD8 KCTD9 KCNS3 KCNQ4 KCTD12 KCNK2 KCNK3 HCN1
30029	actin filament-based process	3.3647e-10	1.014e-08	42/2541 1.6%	173/29940 0.5%	PRR5 EPB41 FLII FHOD1 FMN1 ARHGAP6 AIF1 CNN3 CNN2 EPS8 PDLIM3 EPB41L1 RAC2 ABL1 MYH14 MYH10 SH2B2 CAP1 VASP LIMCH1 ACTN1 MYO5A ARHGEF18 PROX1 SORBS1 FHDC1 MTSS1 ENAH INF2 DAAM1 NEURL2 CAPN10 CAPZA1 MYL2 DLC1 BCL2 ELMO1 MYH9 EVL TLN1 LPIN1 RHOQ
60284	regulation of cell development	3.7141e-10	1.1141e-08	58/2541 2.2%	286/29940 0.9%	RET ACHE BTG1 INPPL1 NR2E1 ROBO1 SOX2 SHH LGALS1 CASP6 AKT1 NBN MUSK SPHK1 WNT5A NOG PAX6 PROX1 MIF NGF ISL1 TIAM1 RUFY3 KIT ATF5 FXN ANAPC2 BEX4 DLX1 HDAC5 DLX2 BEX1 SEMA3A HPCA RNF6 AKAP5 NTN1 DLL1 PTPA MAPK9 DGUOK CNR1 INPP5J CTNNA1 DRD2 GDF11 SMAD4 ACE EYA1 LIMK1 WNT7A BMP4 CD24A MEIS1 STK24 SST BCL2 ID4
6915	apoptosis	4.3947e-10	1.3121e-08	82/2541 3.2%	474/29940 1.5%	MTCH1 NDUFA13 1810011O10RIK PLEKHF1 FASTKD1 SH3KBP1 FASTKD2 TRADD MEI4 JADE1 GRIK2 AHR LSP1 SHB CASP9 PYCARD GRIP1 INSL6 SHH CASP8 WDR92 AIFM1 CASP6 MYC AKT1 CHAC1 PHLDA1 PHLDA3 TNS1 MEF2A SEMA6A GPX1 PEG3 UNC5B TMEM173 RNF144B SFRP2 SLTM PACS2 TRAF3 GAS2 ELMO1 SAG VDAC1 CRYAB BEX3 CUL7 RALB ASAH2 BEX1 SEMA3A RNF7 NTN1 PURA MAPK9 SHARPIN BCL2L11 ACVR1C PDCD11 BAG3 BAG1 SPP1 BMF RFFL EGLN3 NPM1 MA…
21537	telencephalon development	4.7703e-10	1.4177e-08	27/2541 1.0%	83/29940 0.2%	CX3CR1 DLX1 DLX2 CEP120 ARX CXCR4 NR2E1 EGFR ROBO1 SOX2 SHH RELN SALL3 SIX3 DRD1 DRD2 MYH10 BBS2 MKKS PAX6 POU3F3 BMP4 SST PEX5 ID4 RARB LHX6
9892	negative regulation of metabolic process	5.0188e-10	1.4848e-08	104/2541 4.0%	659/29940 2.2%	GMNN INPPL1 IKZF1 SOX2 GRIP1 FNTA SALL2 MYC GRB10 FBXO5 SOX6 TLE4 MUSK PRKCD MIF GEM POU3F3 FOXP2 FOXP1 RFX5 HAT1 SIK1 DLX1 KHDRBS1 DLX2 INSIG2 MAX HPCA NPAS1 PRDM16 INPP5J EIF4EBP2 CLSPN PATZ1 N4BP1 SOCS5 FZD1 ZFHX3 MYPOP CBX4 CBX1 GFPT1 IRF2BP1 HTR1B NR2F2 EIF2AK4 NFKB1 HOPX BMP4 IBTK AGO4 AGO1 UBA3 ID3 TCF4 NFKBIE FGFR2 ZFP111 HTR2C ADAR NR2E1 YBX1 MECP2 SHH ACADL TRPS1 SIX3 TIMP3 ME2 EDN1 KLF…
16772	transferase activity, transferring phosphorus-containing groups	5.2273e-10	1.5394e-08	131/2541 5.1%	896/29940 2.9%	PANK4 CERK PANK1 CCNH DGKB ARAF RPS6KA5 PPIP5K2 RPS6KA1 STK16 PAPOLA CDK20 AKT1 PDK3 NEK3 STK32A STK32B KCNH2 PRKCH MAP2K2 MUSK KCNH8 PRKCD VRK1 VRK3 MOB3B BCR MOB3C RBP4 TYROBP CCNE1 PRKCQ SIK1 DGKK DGKI CSF1R PXK PFKFB3 NPR1 MAPKAP1 AK2 AK6 TTBK2 PRPSAP1 DGUOK STK33 PRPSAP2 PPP4C PMVK PACSIN2 ABL1 MAP2K7 FN3K YES1 PLK5 NEK7 DCLK2 PHKB EIF2AK4 IGSF10 FER STK24 ADCK1 CDK4 FES ALDH18A1 FGFR2 CDK15…
5576	extracellular region	5.363e-10	1.5723e-08	212/2541 8.3%	1652/29940 5.5%	HHIP ALKBH7 CYB5D2 CRHBP LGALS1 PNP IGLON5 RESP18 FAM19A5 1190007I07RIK TNS1 MIA SERPINF1 FIBCD1 RNASE4 MIF PDYN ZPBP RBP4 CFDP1 SFRP2 SPINT1 CRISPLD1 CRISPLD2 PAPPA BOLA3 SPARCL1 FREM2 FREM3 ENDOD1 TGFA LYPD6 PLA2G7 ADAMTS15 STC2 PENK S100A13 CD14 PAG1 ACE TNFSF12 IGF1 CP ADCK1 PNOC COL9A2 SERPINI1 DAND5 ACHE DHRS13 IGHM CCDC126 ADM SERPINA9 PRSS23 SHH C1QTNF2 C1QTNF1 CRTAC1 C1QTNF7 TIMP3 RSPRY1…
51094	positive regulation of developmental process	5.4667e-10	1.5954e-08	67/2541 2.6%	357/29940 1.1%	RET ACHE OXTR BTG1 TRADD IKZF1 FGF1 ETS1 MECP2 SOX2 SHH PNP FGF9 CASP6 MYC WNT5B MUSK WNT5A NOG FNDC3B VASH2 PAX6 PROX1 MIF NGF TGFBR2 TIAM1 SFRP2 DDAH1 CCNE1 KIT AGTR2 FXN ANAPC2 BEX4 SASH3 CSF1R CALCA BEX1 DLX5 LPL AKAP5 THBS2 NTN1 PTPA MAPK9 WIF1 DRD2 WNT2 SOCS5 GDF10 STAT5B CAR2 NPM1 SMAD4 ACE LIMK1 WNT7A IGF1 SMAD5 HOPX VEGFA BMP4 STK24 FGF18 BCL2 FGFR2
45202	synapse	5.6051e-10	1.6285e-08	75/2541 2.9%	420/29940 1.4%	RAB3B CHRM2 ACHE SH3KBP1 GRIK1 GRIK2 DOC2B GRM1 EPS8 GRIP1 PPP1CC SYNPR RIMS4 GRM4 RIMS3 NETO1 NOS1 SLC18A3 PRIMA1 CHRNB1 UNC13C KCND2 SLC32A1 MUSK SPHK1 F2R HTR3A SHISA9 GABRG3 GRIP2 DNM3 ENAH ADORA2A SPARCL1 PRKCQ CDH15 UTRN SHANK3 MGLL RAPSN CAPS2 GRIA1 OPRD1 CHRNA2 CHRNA5 NRXN3 AKAP5 RASGRP2 CPLX2 CPLX1 CNN3 CPLX3 ZNRF2 GLRA2 SV2C SV2A ERBB4 SLC17A8 DRD2 MPDZ GABRD SAMD4 GRIA4 SYT3 SYT2 GAD1 …
30424	axon	5.7637e-10	1.6671e-08	50/2541 1.9%	231/29940 0.7%	CHRM2 ACHE CNTNAP2 GRIK1 GRIK2 SLC6A1 GRM1 ROBO1 GRM4 ALCAM DBP MYC NEFH SLC18A3 SCN1A SLC38A1 SEMA6A ANXA3 SPHK1 HTR3A ADRA2C ANK1 ADORA2A PALLD FKBP4 PVALB OPRD1 HCN3 CALCA KCNA1 SEMA3A RNF6 RELN RXRA SNCG MYH14 DRD1 DRD2 TAC1 MYH10 GRIA4 CAR2 WHRN GAD1 MYO5A GAD2 MYO1E TH RGS10 HCN1
44282	small molecule catabolic process	6.9733e-10	2.008e-08	67/2541 2.6%	359/29940 1.1%	ACHE MOXD1 HIBADH PYCRL DPYS NUDT1 SAT1 GCSH PNP ACADL AUH RAC2 UPP2 NOS1 ACADM HIBCH APOBEC1 ACAD8 ENTPD3 PGAM2 BCKDHB HADHB PEX7 ALDH5A1 RAB37 DDAH2 EHHADH G6PDX PEX5 MYH9 PDE5A BCAT1 SLC27A2 RHOQ IDO1 ECHS1 PDE1C DDX25 PDE1B GMPR2 PDHB LDHB ARFRP1 ATP5B NT5E PDE11A GNG4 ATP5E HLTF MYH14 NT5M XDH MYH10 REM2 CBR3 MDH1 GOT2 RAB27A GAD2 MYO1E NUDT7 GNAL PDE10A FXYD2 GNB4 PDE3A LPIN1
16491	oxidoreductase activity	9.4219e-10	2.7011e-08	105/2541 4.1%	675/29940 2.2%	NDUFA12 SLA H2-KE6 ALKBH7 COX6A2 ALKBH2 FADS6 AKR1E1 PIPOX SDHC CYBA COX6B2 CH25H MTHFD2 ASPHD1 STEAP2 IDO1 NECAB2 AKR1C18 UQCRH PRDX3 LDHB CYB5R4 HMOX1 DECR1 VAT1 PYCR1 CP COQ6 QDPR TH UQCRQ CYP2S1 TBXAS1 NDUFAF2 NDUFAF1 ALDH18A1 DHRS13 MOXD1 COX7B HIBADH PYCRL SRXN1 AIFM1 ACADL AIFM2 IDH3B UQCRFS1 ME3 NOS1 ME2 ACADM ACAD8 HSDL2 GPX1 GPX3 GLRX5 GPX6 BCKDHB GPX8 SORD KCNAB1 PTGR2 HADHB UGDH ALDH5…
55086	nucleobase, nucleoside and nucleotide metabolic process	1.3393e-09	3.8196e-08	71/2541 2.7%	396/29940 1.3%	PANK4 HIBADH PYCRL PANK1 DPYS NUDT1 ATP5G3 PPCDC ADAL PNP RAC2 IDH3B UPP2 APOBEC1 GAMT GUCY1A3 MCCC2 ENTPD3 DCAKD CTPS2 AMPD2 AMPD3 ATP5F1 ATP5J2 MTAP NME6 RAB37 G6PDX ADSSL1 MYH9 PDE5A RHOQ ATP5S PDE1C NPR1 DDX25 PDE1B GMPR2 ATP5K ATP5J ADCY5 PRPSAP1 LDHB ARFRP1 ATP5B DGUOK NT5E PDE11A CYB5R4 PRPSAP2 GNG4 ATP5E HLTF MYH14 NT5M XDH MYH10 REM2 MDH1 RAB27A NMNAT3 MPP5 MPP6 DHODH MYO1E NUDT7 GNAL PD…
51969	regulation of transmission of nerve impulse	1.3441e-09	3.8196e-08	40/2541 1.5%	167/29940 0.5%	GRIA1 PXK OXTR CHAT HPCA HTR2C TRF GRIK1 GRIK2 SLC6A1 ADRA1A EGFR GRM1 CPLX3 MECP2 CALB1 NETO1 CNR1 ERBB4 SNCG DRD1 DRD2 TAC1 GRIA4 BCHE EDN1 EDN3 MUSK SPHK1 CACNA2D2 HTR1B TACR1 AVPR1A SNCAIP SHISA9 NGF PINK1 ADORA2A KIT KCNQ4
35466	regulation of signaling pathway	1.3863e-09	3.9222e-08	104/2541 4.0%	671/29940 2.2%	POP1 HHIP INPPL1 SOX2 FGF9 GRB10 AKT1 RGS9 AGFG2 WNT5B APLP2 PRKCD WNT5A F2R TBC1D2B MIF VRK3 BCR TIAM1 SFRP2 SPATA13 RBCK1 DGKI DLX5 HTRA1 RASGRP2 PLD2 STIP1 PDCD11 CHST11 TBC1D13 TBC1D12 ECT2 DRD2 MAP2K7 KL SMAD4 GRTP1 TGFB3 HTR1B IGF1 SMAD7 BMP4 PTPRE FGF18 RLN1 DAND5 FGFR2 GPSM1 IGHM RASGRF2 TRADD GRIK2 YBX1 SIPA1L2 ADRA1A DUSP16 GRM1 SHH C1QTNF2 PSD2 PSD4 ZIC1 SIX3 GPX1 ARHGEF15 NFAM1 NOG TB…
42578	phosphoric ester hydrolase activity	1.5464e-09	4.3562e-08	59/2541 2.3%	304/29940 1.0%	MTMR11 INPPL1 PTPRM DUSP15 DUSP16 SMPD3 PPP1CC DUSP10 PPIP5K2 IMPA2 ACP6 ILKAP DUSP2 PPTC7 SACM1L PGAM2 DUSP28 DUSP26 INPP4B PDE5A PLCB2 PDE9A PFKFB3 PDE1C PDE1B RGS16 PLD4 PLD6 PPM1D PLCXD1 PLD2 PTPA NT5E PDE11A PPP4C INPP5A SPP1 PLCG2 INPP5J PDE6D HMOX1 NT5M RNGTT EYA1 EYA4 PTPN11 SSH1 PTPRE PLCXD3 PDE10A UBLCP1 PDE3A PTPN9 PTPN7 PLCH2 PDE7B LPIN1 PTPN4 PTPN5
45944	positive regulation of transcription from RNA polymerase II promoter	1.6775e-09	4.7051e-08	73/2541 2.8%	414/29940 1.3%	CALCOCO1 IKZF1 YBX1 AHR FGF1 ETS1 SOX2 GRIP1 SHH ZIC3 MYC SIX3 STK16 ME2 SOX6 NCOA1 KLF12 PUS1 NOG PAX6 MITF ISL1 POU3F3 KAT2B TOX2 ZEB1 MAF MED21 RARB ATF4 SF1 DLX2 AK6 BARX2 FOXO1 PSMC3IP ABLIM2 RXRA OTX2 TBL1X DRD2 ZBTB7B PPARGC1A RXRG WNT2 ZFP462 ESRRA IGBP1 STAT5B ARNT2 TCF7L1 SMAD4 MAP3K1 CHURC1 BCL11B TGFB3 NR1H2 STAT3 PBX2 NFATC2 NR1H3 IGF1 INHBA SMAD5 MEIS2 NFKB1 DLX6OS1 VEGFA BMP4 MAFB …
