# Supplementary material for: The Differences in Local Translatome across Distinct Neuron Types Is Mediated by Both Baseline Cellular Differences and Post-transcriptional Mechanisms
Source: eNeuro. 2019 Feb 4;5(6):ENEURO.0320-18.2018. doi: 10.1523/ENEURO.0320-18.2018 (PMC6361723; doi:10.1523/ENEURO.0320-18.2018)
Supplement: Figure 6-1 — Table of cell type-specific local translation candidates in pyramidal neurons (RBP4-TRAP). Table of transcripts quantitatively enriched in pyramidal neurons (RBP4-SynapTRAP) compared with GABAergic neurons. Table containing RBP4-TRAP-enriched transcripts from a direct EdgeR comparison of ST fractions between cell types. Column names are as in Figure 2-1. Download Figure 6-1, XLS file. [file sup_enu-eN-NWR-0320-18-s14.xls]

## Sheet: Rbp4_SvS_candidate_pval_April16
ens_id	gene_name	logFC.ST_Rbp4vVgat	PValue.ST_Rbp4vVgat	FDR.ST_Rbp4vVgat
ENSMUSG00000000126	Wnt9a	0.464653	0.044918	0.382926
ENSMUSG00000000253	Gmpr	0.397671	0.0360216	0.352107
ENSMUSG00000000296	Tpd52l1	0.564808	0.00351849	0.137016
ENSMUSG00000000339	Rtca	0.577832	0.00089641	0.0676792
ENSMUSG00000000392	Fap	0.662123	0.0395358	0.365089
ENSMUSG00000000439	Mkrn2	0.454114	0.00910283	0.205736
ENSMUSG00000000561	Wdr77	0.36624	0.0226761	0.290858
ENSMUSG00000000568	Hnrnpd	0.48948	0.0202454	0.278756
ENSMUSG00000000594	Gm2a	0.817068	0.0165497	0.255947
ENSMUSG00000000787	Ddx3x	0.375654	0.0233381	0.29348
ENSMUSG00000000792	Slc5a5	0.743902	0.00207653	0.101476
ENSMUSG00000000805	Car4	0.614955	0.0129909	0.230589
ENSMUSG00000000823	Zfp512b	0.528974	0.0263136	0.308071
ENSMUSG00000000983	Wfdc18	0.91846	0.00217361	0.103232
ENSMUSG00000001021	S100a3	0.792222	0.0423565	0.37372
ENSMUSG00000001157	Gmcl1	0.338912	0.0242409	0.298667
ENSMUSG00000001380	Hars	0.338167	0.0107639	0.219303
ENSMUSG00000001383	Zmat2	0.402482	0.0154292	0.248458
ENSMUSG00000001525	Tubb5	0.448869	0.0068859	0.182873
ENSMUSG00000001783	Rtcb	0.329574	0.0248985	0.301693
ENSMUSG00000001785	Pwp1	0.52164	0.000663466	0.0609608
ENSMUSG00000001943	Vsig2	0.484898	0.0192599	0.272546
ENSMUSG00000003031	Cdkn1b	1.1982	0.00483174	0.156501
ENSMUSG00000003153	Slc2a3	0.46798	0.0131825	0.232156
ENSMUSG00000003269	Cyth2	0.407903	0.0222119	0.289125
ENSMUSG00000003271	Sult2b1	0.646666	0.00125614	0.0776442
ENSMUSG00000003421	Nosip	0.430756	0.012884	0.229852
ENSMUSG00000003527	Dgcr14	0.377287	0.0293311	0.323366
ENSMUSG00000003848	Nob1	0.391279	0.0103544	0.21501
ENSMUSG00000004018	Fancl	0.580918	0.00090003	0.0676792
ENSMUSG00000004044	Ptrf	0.981249	0.0134918	0.234137
ENSMUSG00000004085	Map3k20	0.504209	0.0168317	0.258354
ENSMUSG00000004530	Coro1c	0.254108	0.0463862	0.386469
ENSMUSG00000004642	Slbp	0.51612	0.0165401	0.255947
ENSMUSG00000004843	Chmp2b	0.423475	0.0474752	0.389613
ENSMUSG00000004936	Map2k1	0.443898	0.0182126	0.269027
ENSMUSG00000004961	Syt5	0.765987	0.00488638	0.156833
ENSMUSG00000005262	Ufd1	0.527942	0.00350131	0.136726
ENSMUSG00000005802	Slc30a4	0.572699	0.0125708	0.227716
ENSMUSG00000005804	Bloc1s6	0.498517	0.00480866	0.156501
ENSMUSG00000005846	Rsl1d1	0.290299	0.0312069	0.331443
ENSMUSG00000006024	Napa	0.359243	0.0127311	0.229453
ENSMUSG00000006127	Inpp5k	0.477218	0.0409023	0.368457
ENSMUSG00000006373	Pgrmc1	0.553729	0.00725316	0.188329
ENSMUSG00000006392	Med8	0.372474	0.0303825	0.329541
ENSMUSG00000006418	Rnf114	0.378455	0.0424017	0.37372
ENSMUSG00000006585	Cdt1	1.1108	0.00627055	0.175617
ENSMUSG00000006651	Aplp1	0.450871	0.0162483	0.253798
ENSMUSG00000006930	Hap1	0.586768	0.0452732	0.382926
ENSMUSG00000006932	Ctnnb1	0.411586	0.016981	0.258354
ENSMUSG00000007034	Slc44a4	1.17287	0.0025004	0.11297
ENSMUSG00000007415	Gatad1	0.740293	0.00864049	0.201439
ENSMUSG00000007476	Lrrc8a	1.07688	0.0196276	0.274106
ENSMUSG00000007564	Ppp2r1a	0.495283	0.0109219	0.220013
ENSMUSG00000007836	Hnrnpa0	0.409867	0.0466559	0.386499
ENSMUSG00000008136	Fhl2	0.582979	0.0214363	0.284025
ENSMUSG00000008333	Snrpb2	0.455225	0.0191722	0.271971
ENSMUSG00000008892	Vdac3	0.418473	0.00445089	0.150772
ENSMUSG00000009079	Ewsr1	0.668491	0.00859372	0.201147
ENSMUSG00000009090	Ap1b1	0.360008	0.0415037	0.370629
ENSMUSG00000009293	Ube2g2	0.292325	0.0311729	0.331443
ENSMUSG00000009647	Mcu	0.651002	0.00345949	0.13604
ENSMUSG00000009905	Kdsr	0.57688	0.00414188	0.148575
ENSMUSG00000011254	Thg1l	0.50431	0.0453155	0.382926
ENSMUSG00000013662	Atad1	0.562327	0.0170915	0.259194
ENSMUSG00000013736	Trnt1	0.308451	0.0407867	0.368457
ENSMUSG00000013921	Clip3	0.607719	0.000312094	0.0408891
ENSMUSG00000014226	Cacybp	0.36462	0.0251303	0.301693
ENSMUSG00000014867	Surf4	0.501483	0.0155541	0.248759
ENSMUSG00000015027	Galns	0.597117	0.0184208	0.26975
ENSMUSG00000015396	Cd83	0.648957	0.00604973	0.173579
ENSMUSG00000015672	Mrpl32	0.542338	0.0111385	0.220854
ENSMUSG00000015711	Prune1	0.320581	0.0138984	0.237435
ENSMUSG00000015837	Sqstm1	0.635671	0.00309092	0.125592
ENSMUSG00000015882	Lcorl	0.616866	0.0203853	0.279587
ENSMUSG00000015890	Amdhd1	1.51709	0.000165188	0.0276454
ENSMUSG00000016179	Camk1g	0.547546	0.0153569	0.247578
ENSMUSG00000016308	Ube2a	0.343844	0.0347394	0.347345
ENSMUSG00000016526	Dyrk3	0.913251	0.00633233	0.175617
ENSMUSG00000016554	Eif3d	0.346356	0.0311004	0.331443
ENSMUSG00000016559	H3f3b	0.609889	0.00602935	0.173579
ENSMUSG00000017314	Mpp2	0.372978	0.00234469	0.109145
ENSMUSG00000017417	Plxdc1	0.747025	0.0100812	0.213094
ENSMUSG00000017466	Timp2	0.497844	0.00454507	0.152174
ENSMUSG00000017831	Rab5a	0.493419	0.0176188	0.262656
ENSMUSG00000017897	Eya2	0.576897	0.00889092	0.202247
ENSMUSG00000017943	Gdap1l1	0.376982	0.0418058	0.371966
ENSMUSG00000017978	Cadps2	0.363915	0.0379663	0.357954
ENSMUSG00000018189	Uchl5	0.403773	0.0211153	0.28248
ENSMUSG00000018476	Kdm6b	0.791826	0.0456292	0.383819
ENSMUSG00000018761	Mpdu1	0.428076	0.00863014	0.201439
ENSMUSG00000018796	Acsl1	0.338721	0.0102667	0.21501
ENSMUSG00000018848	Rars	0.340997	0.0276566	0.315698
ENSMUSG00000018899	Irf1	0.645698	0.0183991	0.269712
ENSMUSG00000018965	Ywhah	0.593645	0.00569343	0.170242
ENSMUSG00000019066	Rab3d	0.353392	0.0349133	0.348379
ENSMUSG00000019082	Slc25a22	0.408451	0.00765388	0.190154
ENSMUSG00000019189	Rnf145	0.493139	0.00440179	0.149714
ENSMUSG00000019210	Atp6v1e1	0.364714	0.0466249	0.386499
ENSMUSG00000019478	Rab4a	0.433142	0.00765104	0.190154
ENSMUSG00000019505	Ubb	0.438057	0.0159475	0.251616
ENSMUSG00000019590	Cyb561	0.559098	0.0171147	0.25924
ENSMUSG00000019795	Pcmt1	0.513055	0.0036658	0.140536
ENSMUSG00000019809	Pex3	0.343977	0.0242937	0.298794
ENSMUSG00000019831	Wasf1	0.578337	0.000949246	0.0695026
ENSMUSG00000019861	Gopc	0.578507	0.00107242	0.0728312
ENSMUSG00000019877	Serinc1	0.625553	0.0148047	0.243734
ENSMUSG00000019878	Hsf2	1.16448	0.00778602	0.191356
ENSMUSG00000019894	Slc6a15	0.632837	0.00292891	0.122884
ENSMUSG00000019951	Uhrf1bp1l	0.284464	0.0315804	0.333276
ENSMUSG00000019960	Dusp6	0.588594	0.0109786	0.220482
ENSMUSG00000019970	Sgk1	0.640499	0.0313133	0.33166
ENSMUSG00000020015	Cdk17	0.380326	0.0337462	0.342283
ENSMUSG00000020076	Ddx50	0.33932	0.0163253	0.254436
ENSMUSG00000020078	Vps26a	0.319623	0.0159413	0.251616
ENSMUSG00000020086	H2afy2	0.368772	0.0410435	0.368919
ENSMUSG00000020109	Dnajb12	0.368202	0.0098768	0.211659
ENSMUSG00000020115	Tbk1	0.350012	0.0371088	0.356351
ENSMUSG00000020152	Actr2	0.81227	5.39e-05	0.0130321
ENSMUSG00000020181	Nav3	0.463815	0.0255026	0.303057
ENSMUSG00000020265	Sumo3	0.477975	0.000829194	0.065872
ENSMUSG00000020284	1810043G02Rik	0.450538	0.00133259	0.0795802
ENSMUSG00000020289	Nprl3	0.37224	0.0128696	0.229852
ENSMUSG00000020389	Cdkl3	0.431195	0.046641	0.386499
ENSMUSG00000020525	Ppm1d	0.425913	0.0259764	0.305842
ENSMUSG00000020530	Ggnbp2	0.310887	0.0120879	0.22412
ENSMUSG00000020537	Drg2	0.346838	0.0293725	0.323366
ENSMUSG00000020570	Sypl	0.445632	0.0175837	0.262411
ENSMUSG00000020572	Nampt	0.482235	0.00562188	0.169597
ENSMUSG00000020705	Ddx42	0.399643	0.0178947	0.266057
ENSMUSG00000020737	Hn1	0.364737	0.00677348	0.181374
ENSMUSG00000020801	Med31	0.500209	0.0205043	0.279854
ENSMUSG00000020912	Krt12	0.637623	0.0121163	0.22412
ENSMUSG00000020956	Dtd2	0.573737	0.000749752	0.0644331
ENSMUSG00000020986	Sec23a	0.381807	0.00780983	0.191526
ENSMUSG00000021012	Zc3h14	0.281903	0.0381676	0.358115
ENSMUSG00000021025	Nfkbia	0.747485	0.000574987	0.0577369
ENSMUSG00000021028	Mbip	0.472244	0.0402585	0.367003
ENSMUSG00000021054	Sgpp1	0.536486	0.0108642	0.220013
ENSMUSG00000021066	Atl1	0.504172	0.0162221	0.25375
ENSMUSG00000021076	Actr10	0.468655	0.0179416	0.266057
ENSMUSG00000021087	Rtn1	0.511432	0.0195041	0.273795
ENSMUSG00000021109	Hif1a	0.465885	0.00328862	0.130597
ENSMUSG00000021114	Atp6v1d	0.495273	0.00575166	0.170242
ENSMUSG00000021133	Susd6	0.314259	0.0347033	0.347328
ENSMUSG00000021171	Esyt2	0.374667	0.0342765	0.345666
ENSMUSG00000021215	Net1	0.485578	0.0224961	0.290567
ENSMUSG00000021226	Acot2	1.10416	0.000473199	0.0507804
ENSMUSG00000021254	Gpatch2l	0.445542	0.0241832	0.29855
ENSMUSG00000021385	Ippk	0.380225	0.0279068	0.316637
ENSMUSG00000021395	Spin1	0.653132	0.000990605	0.0706449
ENSMUSG00000021427	Ssr1	0.626215	0.00853118	0.201147
ENSMUSG00000021501	Caml	0.548515	0.00753462	0.190154
ENSMUSG00000021504	B4galt7	0.324206	0.0399995	0.366566
ENSMUSG00000021532	Fastkd3	0.427191	0.0125956	0.227716
ENSMUSG00000021534	1700001L19Rik	0.436226	0.0383977	0.359172
ENSMUSG00000021537	Cetn3	0.492863	0.0292757	0.323366
ENSMUSG00000021546	Hnrnpk	0.467515	0.00135671	0.0802611
ENSMUSG00000021621	Zcchc9	0.391436	0.0226587	0.290858
ENSMUSG00000021671	Poc5	0.365519	0.0232706	0.29348
ENSMUSG00000021675	F2rl2	0.943227	0.0148271	0.243734
ENSMUSG00000021701	Plk2	0.513591	0.0381857	0.358115
ENSMUSG00000021712	Trim23	0.557868	0.00663365	0.179539
ENSMUSG00000021715	Cwc27	0.488095	0.00473196	0.156192
ENSMUSG00000021770	Samd8	0.62318	0.00112211	0.0747736
ENSMUSG00000021772	Nkiras1	0.516314	0.00207022	0.101476
ENSMUSG00000021774	Ube2e1	0.423834	0.0295367	0.323561
ENSMUSG00000021785	Ngly1	0.339188	0.0205784	0.280321
ENSMUSG00000021840	Mapk1ip1l	0.368618	0.0498314	0.397235
ENSMUSG00000021877	Arf4	0.307381	0.0353561	0.350272
ENSMUSG00000021892	Sh3bp5	0.491846	0.00314819	0.126812
ENSMUSG00000021930	Spryd7	0.412593	0.012277	0.225314
ENSMUSG00000021932	Rnaseh2b	0.385191	0.0475489	0.389914
ENSMUSG00000021969	Zdhhc20	0.435425	0.0137526	0.235774
ENSMUSG00000022009	Nufip1	0.429037	0.0108092	0.21959
ENSMUSG00000022031	Elp3	0.320113	0.0392874	0.363744
ENSMUSG00000022043	Trim35	0.422213	0.007458	0.190154
ENSMUSG00000022044	Stmn4	0.598798	0.00122215	0.0764599
ENSMUSG00000022048	Dpysl2	0.764931	0.00922079	0.206613
ENSMUSG00000022103	Gfra2	0.577194	0.0278646	0.316637
ENSMUSG00000022110	Sucla2	0.29272	0.0199999	0.276732
ENSMUSG00000022114	Spry2	1.392	0.00767043	0.190154
ENSMUSG00000022180	Slc7a8	0.864353	0.000216562	0.032681
ENSMUSG00000022195	6030458C11Rik	0.494429	0.0042997	0.14888
ENSMUSG00000022205	Sub1	0.471783	0.0334952	0.342206
ENSMUSG00000022206	Npr3	0.882776	0.000317038	0.0408891
ENSMUSG00000022247	Brix1	0.628697	0.000174175	0.0283229
ENSMUSG00000022285	Ywhaz	0.644944	0.00155087	0.086244
ENSMUSG00000022300	Dcaf13	0.388191	0.0170901	0.259194
ENSMUSG00000022346	Myc	0.635512	0.032751	0.340291
ENSMUSG00000022403	St13	0.96379	0.00210778	0.101476
ENSMUSG00000022433	Csnk1e	0.376053	0.0059132	0.172464
ENSMUSG00000022451	Twf1	0.695821	0.0355831	0.3516
ENSMUSG00000022464	Slc38a4	0.524014	0.0482961	0.3937
ENSMUSG00000022536	Glyr1	0.256041	0.0225086	0.290567
ENSMUSG00000022637	Cblb	0.567903	0.00145493	0.08302
ENSMUSG00000022661	Cd200	0.676032	0.0106297	0.217832
ENSMUSG00000022682	Rrn3	0.573372	0.0337358	0.342283
ENSMUSG00000022757	Tfg	0.352114	0.0319759	0.33546
ENSMUSG00000022800	Fyttd1	0.472476	0.0088124	0.202138
ENSMUSG00000022812	Gsk3b	0.739205	0.0229101	0.292057
ENSMUSG00000022827	Rabl3	0.441817	0.0453257	0.382926
ENSMUSG00000022940	Pigp	0.462166	0.0425908	0.373918
ENSMUSG00000022962	Gart	0.467759	0.00833551	0.198648
ENSMUSG00000023015	Racgap1	0.426155	0.0114248	0.221836
ENSMUSG00000023074	Mospd1	0.429631	0.00979463	0.210862
ENSMUSG00000023106	Denr	0.373266	0.0378383	0.357954
ENSMUSG00000023236	Scg5	0.460148	0.044867	0.382926
ENSMUSG00000023330	Dtwd1	0.464659	0.0458469	0.384556
ENSMUSG00000023484	Prph	1.08666	0.000345956	0.0426618
ENSMUSG00000023832	Acat2	0.330781	0.0378526	0.357954
ENSMUSG00000024030	Abcg1	0.615173	0.0216853	0.285148
ENSMUSG00000024042	Sik1	0.462086	0.0491578	0.396176
ENSMUSG00000024065	Ehd3	0.375069	0.0232813	0.29348
ENSMUSG00000024072	Yipf4	0.583115	0.0380624	0.357954
ENSMUSG00000024074	Crim1	0.342915	0.0356506	0.351734
ENSMUSG00000024077	Strn	0.730194	0.00101707	0.071308
ENSMUSG00000024087	Cyp1b1	0.905187	0.014223	0.24061
ENSMUSG00000024091	Vapa	0.564802	0.0057373	0.170242
ENSMUSG00000024118	1600002H07Rik	0.476394	0.0117097	0.223847
ENSMUSG00000024234	Mtpap	0.407823	0.0215937	0.284769
ENSMUSG00000024256	Adcyap1	1.14841	0.000806077	0.065534
ENSMUSG00000024261	Syt4	0.772542	0.00297444	0.123712
ENSMUSG00000024350	Dnajc18	0.396282	0.0364063	0.353671
ENSMUSG00000024382	Ercc3	0.553156	0.000914762	0.0676828
ENSMUSG00000024403	Atp6v1g2	0.474935	0.0343966	0.346187
ENSMUSG00000024425	Ndfip1	0.674245	0.0219961	0.288279
ENSMUSG00000024477	Pggt1b	0.493683	0.0451836	0.382926
ENSMUSG00000024479	Mal2	0.561927	0.0134943	0.234137
ENSMUSG00000024487	Yipf5	0.433185	0.0459508	0.3846
ENSMUSG00000024505	Dtwd2	0.498146	0.0461463	0.385457
ENSMUSG00000024521	Pmaip1	1.85547	2.8e-05	0.00856269
ENSMUSG00000024530	Prelid3a	0.356015	0.045176	0.382926
ENSMUSG00000024580	Grpel2	0.458855	0.00737338	0.189497
ENSMUSG00000024581	Napg	0.28765	0.0278921	0.316637
ENSMUSG00000024583	Txnl1	0.458107	0.0076605	0.190154
ENSMUSG00000024588	Fech	0.273323	0.0497983	0.397235
ENSMUSG00000024603	Dctn4	1.01066	0.00159948	0.0872622
ENSMUSG00000024604	Rbm22	0.328706	0.0366186	0.35429
ENSMUSG00000024610	Cd74	0.66668	0.0490362	0.396176
ENSMUSG00000024713	Pcsk5	0.92189	0.00019357	0.0299034
ENSMUSG00000024767	Otub1	0.97909	2.23e-06	0.00104425
ENSMUSG00000024841	Eif1ad	0.470189	0.0142851	0.240709
ENSMUSG00000024855	Pacs1	0.40661	0.0143018	0.240709
ENSMUSG00000024910	Ctsw	1.04549	0.0213022	0.283497
ENSMUSG00000024975	Pdcd4	1.4371	0.00033321	0.0422006
ENSMUSG00000024993	Fam45a	0.427307	0.0186219	0.270163
ENSMUSG00000025016	Tm9sf3	0.397705	0.0315207	0.333188
ENSMUSG00000025076	Casp7	0.556058	0.0191639	0.271971
ENSMUSG00000025134	Alyref	0.580816	0.0255503	0.30311
ENSMUSG00000025139	Tollip	0.644006	0.000806471	0.065534
ENSMUSG00000025200	Cwf19l1	0.422075	0.00386818	0.144625
ENSMUSG00000025212	Sfxn3	0.383222	0.0126023	0.227716
ENSMUSG00000025231	Sufu	0.364908	0.0352407	0.350116
ENSMUSG00000025264	Tsr2	0.561566	0.000821401	0.065872
ENSMUSG00000025266	Gnl3l	0.583685	0.00767403	0.190154
ENSMUSG00000025279	Dnase1l3	1.14135	0.0136074	0.234427
ENSMUSG00000025289	Prdx4	0.432183	0.0396492	0.365146
ENSMUSG00000025384	Faap100	0.435998	0.0355902	0.3516
ENSMUSG00000025417	Pip4k2c	0.323545	0.0300478	0.327149
ENSMUSG00000025451	Paip1	1.27066	0.00576882	0.170242
ENSMUSG00000025558	Dock9	0.425118	0.0360359	0.352107
ENSMUSG00000025591	Tma16	0.632885	0.0325252	0.338742
ENSMUSG00000025630	Hprt	0.631397	0.00287492	0.121368
ENSMUSG00000025724	Sec11a	0.452673	0.0263629	0.308071
ENSMUSG00000025739	Gng13	1.36928	0.0114154	0.221836
ENSMUSG00000025764	Jade1	0.399417	0.0258267	0.305103
ENSMUSG00000025858	Get4	0.384443	0.0475674	0.389914
ENSMUSG00000025885	Myo5b	0.559971	0.00805952	0.194675
ENSMUSG00000025889	Snca	0.762888	0.00161746	0.0874548
ENSMUSG00000025894	Aasdhppt	0.34698	0.0368556	0.355361
ENSMUSG00000025903	Lypla1	0.579546	0.0185452	0.270072
ENSMUSG00000025916	Ppp1r42	1.11087	0.0117778	0.22412
ENSMUSG00000025964	Adam23	0.592194	0.00120555	0.0764599
ENSMUSG00000025971	Maip1	0.413746	0.00480031	0.156501
ENSMUSG00000025979	Mob4	0.313955	0.0397029	0.365146
ENSMUSG00000026072	Il1r1	0.885638	0.004409	0.149714
ENSMUSG00000026073	Il1r2	1.37349	0.00691601	0.182984
ENSMUSG00000026077	Npas2	0.492889	0.0250813	0.301693
ENSMUSG00000026097	Ormdl1	0.450975	0.0435818	0.378454
ENSMUSG00000026100	Mstn	2.17232	0.00103472	0.071308
ENSMUSG00000026102	Inpp1	0.246154	0.0344372	0.346293
ENSMUSG00000026220	Slc16a14	0.612083	0.00548963	0.168109
ENSMUSG00000026275	Ppp1r7	0.315143	0.0104119	0.215886
ENSMUSG00000026276	2018-09-02	0.612426	0.0410088	0.368843
ENSMUSG00000026321	Tnfrsf11a	0.603856	0.0128038	0.229852
ENSMUSG00000026347	Tmem163	0.655689	0.00491212	0.157187
ENSMUSG00000026377	Nifk	0.379331	0.029456	0.323509
ENSMUSG00000026414	Tnnt2	0.921916	0.0285183	0.320299
ENSMUSG00000026426	Arl8a	0.370062	0.0296218	0.323561
ENSMUSG00000026479	Lamc2	0.795098	0.000183189	0.0286141
ENSMUSG00000026484	Rnf2	0.656452	0.000158157	0.0271009
ENSMUSG00000026489	Coq8a	0.584819	0.00695335	0.183053
ENSMUSG00000026514	Cnih3	0.602568	0.000443969	0.0499305
ENSMUSG00000026525	Opn3	0.662139	0.0377763	0.357954
ENSMUSG00000026558	Uck2	0.554808	0.0145608	0.242243
ENSMUSG00000026566	Mpzl1	0.425692	0.018287	0.269691
ENSMUSG00000026571	Dcaf6	0.639282	0.0090927	0.205736
ENSMUSG00000026604	Ptpn14	0.450776	0.0489298	0.395547
ENSMUSG00000026638	Irf6	1.31918	0.00875304	0.202053
ENSMUSG00000026644	Acbd7	0.92974	0.0144225	0.241477
ENSMUSG00000026679	Enkur	0.643296	0.0394691	0.364797
ENSMUSG00000026688	Mgst3	0.484248	0.0457218	0.383819
ENSMUSG00000026730	Pter	0.992579	0.000566824	0.0577369
ENSMUSG00000026753	Ppp6c	0.340367	0.0290985	0.322735
ENSMUSG00000026761	Orc4	0.509021	0.00887174	0.202138
ENSMUSG00000026767	Fam188a	0.378599	0.0240048	0.297088
ENSMUSG00000026775	Yme1l1	0.639551	0.0322567	0.337282
ENSMUSG00000026782	Abi2	0.416647	0.00477092	0.15634
ENSMUSG00000026791	Slc2a8	0.457601	0.0328568	0.341005
ENSMUSG00000026797	Stxbp1	0.463281	0.014373	0.241116
ENSMUSG00000026807	Ak8	1.24877	0.00361583	0.139647
ENSMUSG00000026843	Fubp3	0.830009	0.0175717	0.262411
ENSMUSG00000026849	Tor1a	0.361906	0.0257715	0.304913
ENSMUSG00000026904	Slc4a10	0.627603	0.0188608	0.271008
ENSMUSG00000026917	Wdr5	0.387059	0.00757949	0.190154
ENSMUSG00000026930	Gpsm1	0.47945	0.0323757	0.337889
ENSMUSG00000026950	Neb	0.653518	0.0374158	0.35766
ENSMUSG00000026975	Dph7	0.329597	0.0222988	0.289634
ENSMUSG00000026986	Hnmt	0.682082	0.00223091	0.105508
ENSMUSG00000027010	Slc25a12	0.340177	0.0245436	0.300029
ENSMUSG00000027011	Ube2e3	0.335627	0.0430755	0.375655
ENSMUSG00000027107	Chrna1	0.57567	0.0487548	0.394787
ENSMUSG00000027108	Ola1	0.321501	0.0443258	0.381354
ENSMUSG00000027201	Myef2	0.75683	0.0174263	0.261575
ENSMUSG00000027217	Tspan18	0.633117	0.00961447	0.208581
ENSMUSG00000027247	Arhgap1	0.363583	0.0115768	0.222507
ENSMUSG00000027273	Snap25	0.54941	0.0149639	0.244608
ENSMUSG00000027276	Jag1	1.01887	0.011236	0.220917
ENSMUSG00000027286	Lrrc57	0.30682	0.0333212	0.342206
ENSMUSG00000027324	Rpusd2	0.657799	0.0204452	0.279631
ENSMUSG00000027342	Pcna	0.418995	0.020607	0.280383
ENSMUSG00000027358	Bmp2	0.718178	0.00424599	0.14888
ENSMUSG00000027361	Gabpb1	0.651997	0.0027258	0.116827
ENSMUSG00000027367	Stard7	0.380379	0.0211718	0.282652
ENSMUSG00000027368	Dusp2	0.935141	0.010889	0.220013
ENSMUSG00000027401	Tgm3	0.920586	0.0014037	0.0820859
ENSMUSG00000027419	Pcsk2	0.412196	0.0446197	0.382245
ENSMUSG00000027430	Dtd1	0.436701	0.00285374	0.121202
ENSMUSG00000027438	Napb	0.391786	0.0162271	0.25375
ENSMUSG00000027490	E2f1	0.376084	0.0300195	0.327143
ENSMUSG00000027496	Aurka	0.620316	0.0322038	0.33711
ENSMUSG00000027499	Pkia	0.750098	0.00113509	0.075269
ENSMUSG00000027500	Stmn2	0.459691	0.0171315	0.25924
ENSMUSG00000027502	Rtfdc1	0.333663	0.0104325	0.215995
ENSMUSG00000027610	Gss	0.381084	0.00608557	0.173579
ENSMUSG00000027628	Aar2	0.29017	0.0361222	0.352107
ENSMUSG00000027660	Skil	0.796519	0.0105918	0.217452
ENSMUSG00000027674	Pex5l	0.465311	0.0172518	0.26022
ENSMUSG00000027714	Exosc9	0.386114	0.0136982	0.2355
ENSMUSG00000027716	Trpc3	0.503698	0.0223903	0.289837
ENSMUSG00000027750	Postn	1.13769	0.000358247	0.0430297
ENSMUSG00000027777	Schip1	0.558056	0.00235516	0.10927
ENSMUSG00000027805	Pfn2	0.465566	0.0171847	0.259766
ENSMUSG00000027828	Ssr3	0.406211	0.00533676	0.165983
ENSMUSG00000027835	Pdcd10	0.428436	0.026946	0.312032
ENSMUSG00000027865	Gdap2	0.303519	0.0380589	0.357954
ENSMUSG00000027878	Notch2	1.37179	0.038504	0.359298
ENSMUSG00000027879	Sec22b	0.821828	0.000180607	0.0285279
ENSMUSG00000028011	Tdo2	1.3042	0.000468149	0.0507804
ENSMUSG00000028035	Dnajb4	0.462206	0.00879398	0.202138
ENSMUSG00000028066	Pmf1	0.565734	0.0287643	0.321183
ENSMUSG00000028098	Rnf115	0.535253	0.00549292	0.168109
ENSMUSG00000028101	Pias3	0.398105	0.0367744	0.355065
ENSMUSG00000028102	Pex11b	0.459664	0.00627275	0.175617
ENSMUSG00000028111	Ctsk	0.808767	0.00578975	0.170242
ENSMUSG00000028133	Rwdd3	0.526567	0.0401673	0.366908
ENSMUSG00000028134	Ptbp2	0.530165	0.000658288	0.060883
ENSMUSG00000028186	Uox	0.754758	0.0483493	0.3937
ENSMUSG00000028207	Asph	0.429529	0.0496437	0.397235
ENSMUSG00000028211	Trp53inp1	1.00254	0.0129396	0.23026
ENSMUSG00000028212	Ccne2	0.659887	0.00567344	0.170242
ENSMUSG00000028249	Sdcbp	0.337056	0.0298958	0.326047
ENSMUSG00000028266	Lmo4	0.435438	0.0184715	0.270007
ENSMUSG00000028277	Ube2j1	0.330961	0.0283871	0.319252
ENSMUSG00000028294	Cfap206	0.906482	0.0143316	0.240709
ENSMUSG00000028385	Snx30	0.350617	0.0329631	0.341233
ENSMUSG00000028397	Kdm4c	0.348856	0.0198008	0.275604
ENSMUSG00000028413	B4galt1	0.917932	0.0158472	0.250879
ENSMUSG00000028488	Sh3gl2	0.413396	0.0350527	0.348741
ENSMUSG00000028540	Dph2	0.364753	0.0330128	0.341245
ENSMUSG00000028545	Bend5	1.13671	6.5e-05	0.0152189
ENSMUSG00000028568	Btf3l4	0.496801	0.00853413	0.201147
ENSMUSG00000028577	Plaa	0.493257	0.00122866	0.0764599
ENSMUSG00000028654	Mycl	0.575924	0.0360137	0.352107
ENSMUSG00000028657	Ppt1	0.389198	0.0276545	0.315698
ENSMUSG00000028669	Pithd1	0.463709	0.0170165	0.258614
ENSMUSG00000028745	Capzb	0.289489	0.0247984	0.301545
ENSMUSG00000028755	Cda	1.31293	0.00469282	0.155594
ENSMUSG00000028758	Kif17	0.540053	0.00422187	0.14888
ENSMUSG00000028847	Trappc3	0.401638	0.00818702	0.19674
ENSMUSG00000028857	Tmem222	0.454288	0.00540256	0.166555
ENSMUSG00000028862	Map3k6	0.918089	0.0311014	0.331443
ENSMUSG00000028893	Sesn2	0.722392	0.000641696	0.0601398
ENSMUSG00000028954	Nub1	0.316733	0.0278044	0.316242
ENSMUSG00000028967	Errfi1	0.360213	0.0213409	0.283497
ENSMUSG00000028986	Klhl7	0.451431	0.0210108	0.28211
ENSMUSG00000028995	Fam126a	0.383308	0.0199247	0.276732
ENSMUSG00000029033	Acap3	0.34836	0.0365015	0.35386
ENSMUSG00000029064	Gnb1	0.638626	0.0491248	0.396176
ENSMUSG00000029088	Kcnip4	0.74136	0.000909676	0.0676828
ENSMUSG00000029121	Crmp1	0.502527	0.00238847	0.110089
ENSMUSG00000029131	Dnajb6	0.593656	0.000837354	0.0661321
ENSMUSG00000029152	Ociad1	0.441454	0.0380475	0.357954
ENSMUSG00000029153	Ociad2	0.452788	0.0159895	0.251918
ENSMUSG00000029196	Tada2b	0.481867	0.0408514	0.368457
ENSMUSG00000029229	Chic2	0.463887	0.0154716	0.248659
ENSMUSG00000029233	Srd5a3	0.499028	0.00985361	0.211484
ENSMUSG00000029246	Ppat	0.705579	4.13e-05	0.010884
ENSMUSG00000029270	Fam69a	0.458255	0.0283554	0.319151
ENSMUSG00000029276	Glmn	0.698188	0.00192826	0.0982157
ENSMUSG00000029306	Ibsp	1.45847	0.00270522	0.1163
ENSMUSG00000029366	Dck	0.659164	0.000401843	0.0459277
ENSMUSG00000029397	Rchy1	0.400349	0.0483746	0.3937
ENSMUSG00000029432	Gbas	0.570171	0.0252015	0.301693
ENSMUSG00000029452	Tmem116	0.730806	0.0115135	0.222331
ENSMUSG00000029464	Gpn3	0.682594	0.000639232	0.0601398
ENSMUSG00000029501	Ankle2	0.37114	0.0416351	0.370917
ENSMUSG00000029580	Actb	1.03135	0.00379317	0.142961
ENSMUSG00000029618	Ocm	0.901617	0.0079575	0.193541
ENSMUSG00000029641	Rasl11a	0.652374	0.0245127	0.299912
ENSMUSG00000029672	Fam3c	0.689971	0.000280962	0.0393731
ENSMUSG00000029726	Mepce	0.402122	0.0377243	0.357954
ENSMUSG00000029729	Zkscan1	0.357901	0.0125297	0.227716
ENSMUSG00000029757	Dync1i1	0.488807	0.0462397	0.385764
ENSMUSG00000029769	Ccdc136	0.396461	0.0316017	0.333276
ENSMUSG00000029780	Nt5c3	0.400243	0.024189	0.29855
ENSMUSG00000029821	Dfna5	1.0368	0.00393747	0.145905
ENSMUSG00000029836	Cbx3	0.523987	0.00246528	0.111796
ENSMUSG00000029863	Casp2	0.627849	0.00524813	0.164131
ENSMUSG00000029910	Mad2l1	0.616511	0.0066339	0.179539
ENSMUSG00000029998	Pcyox1	0.429405	0.0150267	0.245327
ENSMUSG00000030032	Wdr54	0.506409	0.00951744	0.208173
ENSMUSG00000030050	Gkn1	0.833151	0.0346783	0.347328
ENSMUSG00000030057	Cnbp	0.566022	0.000753846	0.0644331
ENSMUSG00000030075	Cntn3	0.503934	0.0256629	0.303933
ENSMUSG00000030127	Cops7a	0.276005	0.0290074	0.322408
ENSMUSG00000030226	Lmo3	0.362548	0.0275301	0.315676
ENSMUSG00000030245	Golt1b	0.812668	0.0154948	0.248659
ENSMUSG00000030271	Ogg1	0.517445	0.0453252	0.382926
ENSMUSG00000030322	Mbd4	0.402232	0.0318345	0.334705
ENSMUSG00000030327	Necap1	0.406139	0.0276687	0.315698
ENSMUSG00000030340	Scnn1a	0.590161	0.0183655	0.269691
ENSMUSG00000030346	Rad51ap1	0.624857	0.0494321	0.396668
ENSMUSG00000030374	Strn4	0.451366	0.0100007	0.212779
ENSMUSG00000030450	Oca2	0.774106	0.03724	0.356864
ENSMUSG00000030452	Nipa2	0.574865	0.0110284	0.220549
ENSMUSG00000030471	Zdhhc13	0.578438	0.0122443	0.225314
ENSMUSG00000030595	Nfkbib	0.382844	0.044515	0.382245
ENSMUSG00000030654	Arl6ip1	0.443439	0.0088392	0.202138
ENSMUSG00000030659	Nucb2	0.40684	0.0454269	0.38355
ENSMUSG00000030663	1110004F10Rik	0.68791	0.000516285	0.0533671
ENSMUSG00000030707	Coro1a	0.487488	0.0484981	0.3937
ENSMUSG00000030714	Sgf29	0.516177	0.00133596	0.0795802
ENSMUSG00000030729	Pgm2l1	0.556014	0.00560113	0.169597
ENSMUSG00000030747	Dgat2	0.629689	0.004233	0.14888
ENSMUSG00000030759	Far1	0.407062	0.00394713	0.145905
ENSMUSG00000030772	Dkk3	0.672681	0.0153215	0.24729
ENSMUSG00000030792	Dkkl1	1.07553	0.00608868	0.173579
ENSMUSG00000030862	Cpxm2	0.775078	0.00210652	0.101476
ENSMUSG00000030881	Arfip2	0.395795	0.0114729	0.221851
ENSMUSG00000030898	Cckbr	0.569821	0.025957	0.305842
ENSMUSG00000030905	Crym	0.778873	0.000786603	0.065534
ENSMUSG00000030917	Tmem159	0.557368	0.00313412	0.126812
ENSMUSG00000030967	Zranb1	0.37054	0.0313255	0.33166
ENSMUSG00000031012	Cask	0.630439	0.0312393	0.331443
ENSMUSG00000031072	Oraov1	0.3604	0.0420838	0.372788
ENSMUSG00000031078	Cttn	0.261046	0.0457317	0.383819
ENSMUSG00000031104	Rab33a	0.466411	0.00919658	0.206613
ENSMUSG00000031119	Gpc4	0.794288	0.000928538	0.0683423
ENSMUSG00000031197	Vbp1	0.532405	0.0118016	0.22412
ENSMUSG00000031224	Magee2	0.837295	0.000615946	0.059308
ENSMUSG00000031250	Tnmd	0.845047	0.00549974	0.168109
ENSMUSG00000031255	Sytl4	0.999177	0.0234646	0.293546
ENSMUSG00000031278	Acsl4	0.683868	0.0243987	0.299038
ENSMUSG00000031284	Pak3	0.351784	0.0275733	0.315698
ENSMUSG00000031298	Adgrg2	0.545841	0.0353367	0.350272
ENSMUSG00000031323	Dmrtc1a	0.655508	0.0408793	0.368457
ENSMUSG00000031353	Rbbp7	0.466939	0.00108777	0.0731669
ENSMUSG00000031380	Vegfd	1.03968	0.0039647	0.145905
ENSMUSG00000031399	Fam3a	0.427578	0.0256408	0.303928
ENSMUSG00000031432	Prps1	0.422117	0.0131509	0.232156
ENSMUSG00000031491	Chrna6	1.07282	0.0456328	0.383819
ENSMUSG00000031517	Gpm6a	0.595455	0.0050368	0.159836
ENSMUSG00000031538	Plat	0.701749	0.0212349	0.283227
ENSMUSG00000031570	Plpp5	0.502762	0.00637294	0.176013
ENSMUSG00000031584	Gsr	0.614239	0.00028339	0.0393731
ENSMUSG00000031585	Gtf2e2	0.461561	0.023604	0.294836
ENSMUSG00000031590	Frg1	0.411252	0.0156366	0.249228
ENSMUSG00000031601	Cnot7	0.333962	0.0289328	0.322408
ENSMUSG00000031609	Sap30	0.748701	0.011683	0.22376
ENSMUSG00000031622	Sin3b	0.407527	0.0236403	0.294885
ENSMUSG00000031642	Sh3rf1	0.686742	0.00177235	0.092969
ENSMUSG00000031654	Cbln1	1.10172	0.00117632	0.0764599
ENSMUSG00000031697	Orc6	0.629657	0.0008711	0.067657
ENSMUSG00000031698	Mylk3	1.07996	0.00281519	0.119927
ENSMUSG00000031711	Zfp330	0.373059	0.012054	0.22412
ENSMUSG00000031728	Zfp821	0.420628	0.0157558	0.25056
ENSMUSG00000031751	Amfr	0.384222	0.0100659	0.213094
ENSMUSG00000031840	Rab3a	0.416415	0.0330526	0.341406
ENSMUSG00000031843	Mphosph6	0.598553	0.00760536	0.190154
ENSMUSG00000031878	Nae1	0.448548	0.00407512	0.148415
ENSMUSG00000031918	Mtmr2	0.584345	0.0195294	0.273795
ENSMUSG00000031931	Ankrd49	0.462455	0.0166628	0.257413
ENSMUSG00000031935	Med17	0.50795	0.0143301	0.240709
ENSMUSG00000031971	Ccsap	0.435404	0.0464049	0.386469
ENSMUSG00000031982	Arv1	0.637874	0.0118625	0.22412
ENSMUSG00000032015	Pou2f3	1.06084	0.0359525	0.352107
ENSMUSG00000032076	Cadm1	0.391022	0.0151931	0.246314
ENSMUSG00000032085	Tagln	0.884453	0.0427434	0.373918
ENSMUSG00000032116	Stt3a	0.528987	0.0247379	0.301545
ENSMUSG00000032171	Pin1	0.364825	0.0208779	0.281671
ENSMUSG00000032172	Olfm2	0.687055	0.00948048	0.208173
ENSMUSG00000032224	Fam81a	0.59025	0.0152089	0.246314
ENSMUSG00000032245	Cln6	0.730483	0.000124307	0.0246127
ENSMUSG00000032262	Elovl4	0.480389	0.01527	0.246742
ENSMUSG00000032299	Commd4	0.301043	0.0208649	0.281671
ENSMUSG00000032333	Stoml1	0.442409	0.0125426	0.227716
ENSMUSG00000032336	Nptn	0.4872	0.0381176	0.357954
ENSMUSG00000032417	Rwdd2a	0.678289	0.00531579	0.165697
ENSMUSG00000032462	Pik3cb	0.376049	0.0122465	0.225314
ENSMUSG00000032468	Armc8	0.259957	0.0237574	0.295297
ENSMUSG00000032487	Ptgs2	0.559033	0.0473472	0.389017
ENSMUSG00000032530	Lyzl4	0.618035	0.0441286	0.380846
ENSMUSG00000032769	Trpa1	1.41467	0.00978496	0.210862
ENSMUSG00000032869	Psmf1	0.439818	0.00425454	0.14888
ENSMUSG00000032898	Fbxo21	0.444928	0.00475241	0.156192
ENSMUSG00000032940	Rbm11	0.709281	0.0068945	0.182873
ENSMUSG00000032965	Ift57	0.330116	0.0385947	0.359552
ENSMUSG00000033055	Ankrd54	0.67093	0.00451444	0.151934
ENSMUSG00000033294	Noc4l	0.478359	0.00382658	0.143658
ENSMUSG00000033323	Ctdp1	0.836796	0.00112229	0.0747736
ENSMUSG00000033389	Arhgap44	0.560336	0.00683321	0.182279
ENSMUSG00000033392	Clasp2	0.707227	0.0450289	0.382926
ENSMUSG00000033423	Eri3	0.346873	0.0122665	0.225314
ENSMUSG00000033430	Terf2ip	0.517014	0.0030771	0.125592
ENSMUSG00000033508	Asprv1	0.762632	0.0167473	0.257868
ENSMUSG00000033530	Ttc7b	0.272755	0.033684	0.342283
ENSMUSG00000033585	Ndn	0.54907	0.00213573	0.102123
ENSMUSG00000033676	Gabrb3	0.47033	0.00555333	0.168616
ENSMUSG00000033774	Npbwr1	1.03917	0.00346437	0.13604
ENSMUSG00000033781	Asb13	0.424446	0.0120158	0.22412
ENSMUSG00000033793	Atp6v1h	0.410671	0.0328925	0.341005
ENSMUSG00000033849	B3galt2	0.660838	0.00733494	0.188855
ENSMUSG00000033862	Cdk10	0.353407	0.00481504	0.156501
ENSMUSG00000033906	Zdhhc15	0.552786	0.0202245	0.278741
ENSMUSG00000033965	Slc16a2	0.575731	0.000631916	0.0601398
ENSMUSG00000033966	Cdkl4	0.471626	0.0416278	0.370917
ENSMUSG00000034135	Sik3	0.295734	0.0352694	0.350154
ENSMUSG00000034158	Lrrc58	0.749292	0.0277299	0.315905
ENSMUSG00000034171	Faah	0.389219	0.0304974	0.329541
ENSMUSG00000034187	Nsf	0.372648	0.0485261	0.3937
ENSMUSG00000034285	Nipsnap1	0.353278	0.0492482	0.396495
ENSMUSG00000034321	Exosc1	0.464388	0.00740368	0.189583
ENSMUSG00000034403	Pja1	0.544533	0.0252212	0.301693
ENSMUSG00000034432	Cops8	0.275426	0.0380968	0.357954
ENSMUSG00000034459	Ifit1	1.16932	0.0103396	0.21501
ENSMUSG00000034484	Snx2	0.33733	0.0135435	0.234137
ENSMUSG00000034528	Hsd17b13	1.12353	0.041972	0.37249
ENSMUSG00000034532	Fbxo16	0.534514	0.0280305	0.317017
ENSMUSG00000034591	Slc41a2	0.422904	0.0488008	0.394787
ENSMUSG00000034667	Xpot	0.318244	0.0375071	0.357954
ENSMUSG00000034701	Neurod1	0.772803	0.028341	0.319151
ENSMUSG00000034709	Ppp1r21	0.33073	0.0106782	0.217873
ENSMUSG00000034714	Ttyh2	1.00005	0.0334384	0.342206
ENSMUSG00000034781	Gna11	0.384144	0.0144841	0.241818
ENSMUSG00000034810	Scn7a	0.830383	0.0204905	0.279854
ENSMUSG00000034839	Larp6	0.584457	0.00295508	0.123272
ENSMUSG00000034842	Art3	0.875852	0.0148343	0.243734
ENSMUSG00000034845	Plvap	0.4948	0.04704	0.387852
ENSMUSG00000034998	Foxn2	0.933235	0.0148531	0.243734
ENSMUSG00000035062	Zc4h2	0.507149	0.0019459	0.0984424
ENSMUSG00000035298	Klhl35	0.924995	0.0252873	0.3017
ENSMUSG00000035310	Lin54	0.466956	0.0203617	0.279536
ENSMUSG00000035476	Tab3	0.471373	0.0233661	0.29348
ENSMUSG00000035547	Capn5	0.390011	0.00437154	0.149714
ENSMUSG00000035561	Aldh1b1	0.464952	0.0294142	0.323366
ENSMUSG00000035840	Lysmd3	0.569746	0.023274	0.29348
ENSMUSG00000035860	Cdhr3	0.940025	0.00885874	0.202138
ENSMUSG00000035873	Pawr	0.874536	0.00883791	0.202138
ENSMUSG00000035958	Tdp2	0.574006	0.00554666	0.168616
ENSMUSG00000035964	Tmem59l	0.443465	0.0376583	0.357954
ENSMUSG00000036078	Sigmar1	0.666601	0.0164718	0.255327
ENSMUSG00000036188	Ankmy2	0.434021	0.0032501	0.129801
ENSMUSG00000036218	Pdzrn4	0.672167	0.00537871	0.166555
ENSMUSG00000036249	Rbm43	0.423429	0.0240071	0.297088
ENSMUSG00000036282	Naa30	0.454893	0.044571	0.382245
ENSMUSG00000036309	Skp1a	0.368449	0.0293857	0.323366
ENSMUSG00000036438	Calm2	0.635158	0.0076869	0.190154
ENSMUSG00000036502	Tmem255a	0.736449	0.00611192	0.173579
ENSMUSG00000036564	Ndrg4	0.385042	0.0253241	0.3017
ENSMUSG00000036578	Fxyd7	0.622386	0.00411517	0.148575
ENSMUSG00000036632	Alg5	0.39915	0.0251411	0.301693
ENSMUSG00000036825	Ssx2ip	0.34413	0.036086	0.352107
ENSMUSG00000036840	Siah1a	0.582209	0.018496	0.270007
ENSMUSG00000036894	Rap2b	1.15702	0.00128963	0.078479
ENSMUSG00000036907	C1ql2	1.16578	0.000654348	0.060883
ENSMUSG00000036966	Spryd3	0.328322	0.0435296	0.378441
ENSMUSG00000037143	Cfap61	0.927507	0.00415351	0.148575
ENSMUSG00000037204	Atg101	0.359981	0.0450578	0.382926
ENSMUSG00000037236	Matr3	0.404289	0.00632046	0.175617
ENSMUSG00000037300	Ttc13	0.41265	0.0429315	0.3748
ENSMUSG00000037315	Jade3	0.559901	0.0272605	0.313865
ENSMUSG00000037362	Nov	0.782456	0.00588284	0.171935
ENSMUSG00000037608	Bclaf1	0.467008	0.0230411	0.292177
ENSMUSG00000037737	Actrt3	0.996024	0.0114668	0.221851
ENSMUSG00000037820	Tgm2	1.0576	0.0282355	0.318567
ENSMUSG00000037872	Ackr1	0.381104	0.0481392	0.392997
ENSMUSG00000037936	Scarb1	0.488932	0.00874627	0.202053
ENSMUSG00000038007	Acer2	1.13089	0.00368267	0.140536
ENSMUSG00000038069	Cdkn2aip	0.599557	0.000877434	0.0676792
ENSMUSG00000038128	Camk4	0.404023	0.0187655	0.270569
ENSMUSG00000038205	Prkab2	0.407431	0.0166969	0.257485
ENSMUSG00000038280	Ostm1	0.345291	0.0384006	0.359172
ENSMUSG00000038301	Snx10	0.4831	0.00514149	0.162425
ENSMUSG00000038323	1700066M21Rik	0.49832	0.0148524	0.243734
ENSMUSG00000038332	Sesn1	0.442846	0.0471415	0.388234
ENSMUSG00000038422	Hdhd3	0.447342	0.0157801	0.250663
ENSMUSG00000038482	Tfdp1	0.447472	0.0176826	0.263328
ENSMUSG00000038525	Armc10	0.299607	0.0494381	0.396668
ENSMUSG00000038546	Ranbp9	0.363661	0.0339477	0.343583
ENSMUSG00000038550	Ciart	0.880373	0.00835564	0.198754
ENSMUSG00000038555	Reep2	0.510267	0.0438751	0.379334
ENSMUSG00000038570	Saxo2	0.826213	0.00580503	0.170242
ENSMUSG00000038658	Ric1	1.21228	0.0060196	0.173579
ENSMUSG00000038782	1700028J19Rik	0.722382	0.0181811	0.269027
ENSMUSG00000038909	Kat7	0.273679	0.0425756	0.373918
ENSMUSG00000039037	St6galnac5	0.378157	0.037027	0.356351
ENSMUSG00000039058	Ak5	0.425381	0.0198578	0.276123
ENSMUSG00000039100	2018-03-06	0.483908	0.0106599	0.217873
ENSMUSG00000039126	Prune2	1.01591	0.0190668	0.271971
ENSMUSG00000039130	Zc3hc1	0.326728	0.023365	0.29348
ENSMUSG00000039183	Nubp2	0.268477	0.0412461	0.369601
ENSMUSG00000039202	Abhd2	1.43556	0.00281061	0.119927
ENSMUSG00000039231	Suv39h1	0.488436	0.00440837	0.149714
ENSMUSG00000039234	Sec24d	0.499489	0.0025486	0.11374
ENSMUSG00000039270	Megf9	0.471137	0.0100954	0.213094
ENSMUSG00000039356	Exosc2	0.431619	0.0133047	0.232344
ENSMUSG00000039361	Picalm	0.39029	0.0335345	0.342283
ENSMUSG00000039395	Mreg	1.15395	0.00173504	0.0923909
ENSMUSG00000039461	Tcta	0.305611	0.0187592	0.270569
ENSMUSG00000039474	Wfs1	0.487788	0.0408311	0.368457
ENSMUSG00000039478	Micu3	0.854347	0.00405931	0.148223
ENSMUSG00000039496	Cdnf	1.00021	0.00674652	0.180997
ENSMUSG00000039530	Tusc3	0.597901	0.0109752	0.220482
ENSMUSG00000039620	6430573F11Rik	0.592833	0.00292914	0.122884
ENSMUSG00000039703	Nploc4	0.329223	0.0397595	0.365146
ENSMUSG00000039706	Ldb2	0.558263	0.00116332	0.0764599
ENSMUSG00000039713	Plekhg5	0.481613	0.00909089	0.205736
ENSMUSG00000039747	Orai2	0.299739	0.044225	0.380953
ENSMUSG00000039782	Cpeb2	0.43628	0.045616	0.383819
ENSMUSG00000039789	Zfp597	0.446175	0.0357789	0.351734
ENSMUSG00000039879	Heca	0.449277	0.0401135	0.366856
ENSMUSG00000040006	Ginm1	0.574711	0.00574094	0.170242
ENSMUSG00000040016	Ptger3	1.08587	0.00106147	0.0724376
ENSMUSG00000040025	Ythdf2	0.666402	0.000895287	0.0676792
ENSMUSG00000040037	Negr1	0.335283	0.0389039	0.361258
ENSMUSG00000040105	Plpp6	0.46125	0.0148041	0.243734
ENSMUSG00000040177	2310057M21Rik	0.697452	0.00411937	0.148575
ENSMUSG00000040205	Cuzd1	1.433	0.00189976	0.0971524
ENSMUSG00000040220	Gas8	0.405564	0.0273962	0.314911
ENSMUSG00000040234	Tm7sf3	0.366708	0.0179093	0.266057
ENSMUSG00000040236	Trappc5	0.276136	0.0338015	0.342596
ENSMUSG00000040268	Plekha1	0.359108	0.0380533	0.357954
ENSMUSG00000040274	Cdk6	1.05631	0.00592643	0.172492
ENSMUSG00000040322	Slc25a24	1.2643	0.00140722	0.0820859
ENSMUSG00000040649	Rimklb	0.644456	0.0173367	0.260857
ENSMUSG00000040811	Eml2	0.50869	0.0380599	0.357954
ENSMUSG00000040843	Tiprl	0.335402	0.00539308	0.166555
ENSMUSG00000040938	Slc16a11	0.587934	0.0452427	0.382926
ENSMUSG00000041355	Ssr2	0.492719	0.0357339	0.351734
ENSMUSG00000041396	Mettl18	0.643324	0.00955574	0.208271
ENSMUSG00000041408	Wapl	0.685977	0.0020095	0.100176
ENSMUSG00000041438	Utp4	0.352821	0.0253054	0.3017
ENSMUSG00000041439	Mfsd6	0.33414	0.0477793	0.390967
ENSMUSG00000041716	Gm20604	0.461048	0.0491499	0.396176
ENSMUSG00000041747	Utp15	0.336937	0.0425326	0.373918
ENSMUSG00000041815	Poldip3	0.269209	0.038673	0.360043
ENSMUSG00000041817	Fam169a	0.607295	0.00484708	0.156501
ENSMUSG00000041957	Pkp2	0.784651	0.00922982	0.206613
ENSMUSG00000041961	Znrf3	0.888738	0.0112235	0.220917
ENSMUSG00000042032	Mat2b	0.449187	0.0155492	0.248759
ENSMUSG00000042111	Ccdc115	0.384124	0.037906	0.357954
ENSMUSG00000042207	Kdm5b	0.346451	0.0349834	0.348379
ENSMUSG00000042208	0610010F05Rik	0.43314	0.013244	0.232156
ENSMUSG00000042272	Sestd1	0.347481	0.0437159	0.378784
ENSMUSG00000042396	Rbm7	0.601855	0.00525388	0.164131
ENSMUSG00000042506	Usp22	0.502927	0.000381693	0.0447706
ENSMUSG00000042589	Cux2	0.892059	0.028651	0.320749
ENSMUSG00000042595	Fam199x	0.656189	0.0137032	0.2355
ENSMUSG00000042606	Hirip3	0.60564	0.0111361	0.220854
ENSMUSG00000042638	Gucy2c	0.828229	0.0456439	0.383819
ENSMUSG00000042650	Alkbh5	1.12818	0.0102064	0.21501
ENSMUSG00000042751	Nmnat2	0.375474	0.022004	0.288279
ENSMUSG00000042772	Smg7	0.474551	0.0280133	0.317017
ENSMUSG00000042918	Mamstr	0.999386	0.00940723	0.208173
ENSMUSG00000043192	Gm1840	0.587368	0.0209703	0.28211
ENSMUSG00000043463	Rab9b	0.655364	0.00475531	0.156192
ENSMUSG00000043531	Sorcs1	0.699982	0.00103725	0.071308
ENSMUSG00000043998	Mgat2	0.618596	0.00996105	0.212492
ENSMUSG00000044018	Mrpl50	0.387169	0.036454	0.353671
ENSMUSG00000044067	Gpr22	0.53671	0.00797522	0.193637
ENSMUSG00000044221	Grsf1	0.366989	0.0232537	0.29348
ENSMUSG00000044308	Ubr3	0.330782	0.0396688	0.365146
ENSMUSG00000044465	Fam160a2	0.314226	0.0318563	0.334705
ENSMUSG00000044566	Cage1	0.819663	0.00571972	0.170242
ENSMUSG00000044573	Acp1	0.399505	0.0132296	0.232156
ENSMUSG00000044629	Cnrip1	0.42856	0.0190054	0.271971
ENSMUSG00000044646	Zbtb7c	0.818397	0.0393034	0.363744
ENSMUSG00000044816	D630023F18Rik	0.701213	0.00787768	0.192265
ENSMUSG00000044912	Syt16	0.599527	0.000285678	0.0393731
ENSMUSG00000044927	H1fx	0.731987	0.0252376	0.301693
ENSMUSG00000045004	Spata21	0.994247	0.0222103	0.289125
ENSMUSG00000045036	Tmem232	1.44001	1.16e-08	1.81e-05
ENSMUSG00000045259	Klhdc9	1.04182	0.0023268	0.108671
ENSMUSG00000045273	Cenph	1.05353	0.0293321	0.323366
ENSMUSG00000045284	Dcaf12l1	0.364735	0.0137493	0.235774
ENSMUSG00000045294	Insig1	1.63133	0.00135881	0.0802611
ENSMUSG00000045411	2410002F23Rik	0.558767	0.0183537	0.269691
ENSMUSG00000045427	Hnrnph2	0.396693	0.0252766	0.3017
ENSMUSG00000045648	Vwc2l	0.566694	0.0290116	0.322408
ENSMUSG00000045667	Smtnl2	1.3097	0.0114553	0.221851
ENSMUSG00000045725	Prr15	1.31796	0.00937351	0.208172
ENSMUSG00000045730	Adrb2	0.944277	0.00668065	0.180262
ENSMUSG00000045733	Sprn	0.49248	0.00403884	0.14786
ENSMUSG00000045752	Tssc4	0.399235	0.00966365	0.209324
ENSMUSG00000045877	4933415A04Rik	0.873347	0.0263504	0.308071
ENSMUSG00000045930	Clec14a	1.18103	0.0425089	0.373918
ENSMUSG00000045973	Slc25a51	0.239999	0.0401355	0.366856
ENSMUSG00000046062	Ppp1r15b	0.285096	0.033348	0.342206
ENSMUSG00000046109	AB041806	0.832908	0.0105244	0.217257
ENSMUSG00000046167	Gldn	1.20044	0.000430254	0.0487783
ENSMUSG00000046215	Rprml	0.54258	0.0119272	0.22412
ENSMUSG00000046314	Stxbp6	0.417726	0.0225631	0.290735
ENSMUSG00000046404	Yod1	0.691994	0.0333282	0.342206
ENSMUSG00000046573	Lyrm4	0.740713	0.0221967	0.289125
ENSMUSG00000046844	Vat1l	0.338224	0.046795	0.386967
ENSMUSG00000046879	Irgm1	0.879485	0.000361182	0.0430297
ENSMUSG00000046962	Zbtb21	0.56775	0.034165	0.345285
ENSMUSG00000047115	Fam221a	0.769275	0.0440442	0.380562
ENSMUSG00000047141	Zfp654	0.521668	0.0139002	0.237435
ENSMUSG00000047228	A2ml1	0.782861	0.00342693	0.135325
ENSMUSG00000047261	Gap43	0.531597	0.00750157	0.190154
ENSMUSG00000047412	Zbtb44	0.47911	0.0307681	0.330434
ENSMUSG00000047446	Arl4a	0.834369	4.35e-06	0.00176632
ENSMUSG00000047606	Ankrd34c	0.873139	0.00729727	0.188329
ENSMUSG00000047658	Gal3st3	0.440521	0.0347755	0.347459
ENSMUSG00000047821	Trim16	1.19204	0.00396404	0.145905
ENSMUSG00000047879	Usp14	0.459128	0.0211595	0.282652
ENSMUSG00000047897	Ripply2	1.18618	0.00347864	0.136219
ENSMUSG00000048004	Tmem196	0.868567	0.0337432	0.342283
ENSMUSG00000048076	Arf1	0.374598	0.00692472	0.182984
ENSMUSG00000048109	Rbm15	1.57334	0.00238158	0.110089
ENSMUSG00000048170	Mcmbp	0.866429	0.0112332	0.220917
ENSMUSG00000048175	Asb8	0.327893	0.0135197	0.234137
ENSMUSG00000048216	Gpr85	0.474112	0.0223471	0.289634
ENSMUSG00000048218	Amigo2	0.561293	0.00364126	0.140243
ENSMUSG00000048332	Lhfp	0.873589	5.47e-05	0.0130321
ENSMUSG00000048349	Pou4f1	1.05405	0.034713	0.347328
ENSMUSG00000048485	Zbtb8b	0.613976	0.0225294	0.290567
ENSMUSG00000048495	Tyw5	0.694297	0.000668317	0.0610078
ENSMUSG00000048534	Jaml	1.68587	0.0010393	0.071308
ENSMUSG00000048581	E130311K13Rik	0.751629	0.00255946	0.113864
ENSMUSG00000048701	Ccdc6	0.56452	0.00958724	0.208311
ENSMUSG00000048911	Rnf24	0.485606	0.0230555	0.292177
ENSMUSG00000049091	Sephs2	0.518968	0.0255432	0.30311
ENSMUSG00000049303	Syt12	0.453672	0.0140626	0.239089
ENSMUSG00000049354	Dcaf7	0.37956	0.0246348	0.300883
ENSMUSG00000049687	Fam109b	0.876665	0.0114037	0.221836
ENSMUSG00000049744	Arhgap15	0.659947	0.0060845	0.173579
ENSMUSG00000049792	Bag5	0.304591	0.0399688	0.366566
ENSMUSG00000049804	Armcx4	0.461525	0.04567	0.383819
ENSMUSG00000049928	Glp2r	0.728651	0.0335691	0.342283
ENSMUSG00000050074	Spink8	0.652195	0.0271008	0.312577
ENSMUSG00000050088	1600012H06Rik	0.449349	0.0228984	0.292057
ENSMUSG00000050174	Nudt6	0.663498	0.0477069	0.39083
ENSMUSG00000050195	Scd4	1.43854	0.00955305	0.208271
ENSMUSG00000050312	Nsun3	0.514629	0.030591	0.330045
ENSMUSG00000050390	C77080	0.410012	0.0210645	0.282292
ENSMUSG00000050428	Fbxo46	1.20203	0.000803179	0.065534
ENSMUSG00000050640	Tmem150c	0.690329	0.001771	0.092969
ENSMUSG00000050821	Fam131a	0.746346	0.000180324	0.0285279
ENSMUSG00000050896	Rtn4rl2	0.959197	0.0118907	0.22412
ENSMUSG00000050926	Dcaf12l2	0.561105	0.0352206	0.350116
ENSMUSG00000050967	Creg2	0.414654	0.00874816	0.202053
ENSMUSG00000051007	Pddc1	0.325614	0.0155854	0.248976
ENSMUSG00000051223	Bzw1	0.353075	0.0404807	0.367846
ENSMUSG00000051354	Samd3	0.927773	0.0260914	0.306939
ENSMUSG00000051675	Trim32	0.360591	0.0387321	0.360355
ENSMUSG00000052026	Slc6a7	0.644592	0.0234703	0.293546
ENSMUSG00000052087	Rgs14	0.775385	0.000138123	0.025549
ENSMUSG00000052155	Acvr2a	0.731566	0.000956678	0.0696838
ENSMUSG00000052298	Cdc42se2	0.316444	0.010086	0.213094
ENSMUSG00000052310	Slc39a1	1.22443	0.0243869	0.299038
ENSMUSG00000052459	Atp6v1a	0.345466	0.036275	0.353154
ENSMUSG00000053192	Mllt11	0.641453	0.00694451	0.183053
ENSMUSG00000053368	Rxfp2	1.04414	0.0254635	0.302847
ENSMUSG00000053684	BC048403	0.57184	0.0190978	0.271971
ENSMUSG00000053801	Grwd1	0.538891	0.0128721	0.229852
ENSMUSG00000053819	Camk2d	0.584037	0.00148851	0.0843772
ENSMUSG00000054079	Utp18	0.487949	0.0491705	0.396176
ENSMUSG00000054277	Arfgap3	0.443422	0.00491978	0.157187
ENSMUSG00000054434	Tmem120b	0.820292	0.000223767	0.0331128
ENSMUSG00000054459	Vsnl1	0.502097	0.0349916	0.348379
ENSMUSG00000054679	Srsf12	0.477559	0.0469019	0.387577
ENSMUSG00000054766	Set	0.548323	0.0129674	0.230462
ENSMUSG00000054855	Rnd1	0.532811	0.0192903	0.272546
ENSMUSG00000055022	Cntn1	0.436361	0.0184918	0.270007
ENSMUSG00000055044	Pdlim1	0.951241	0.00156283	0.0863885
ENSMUSG00000055067	Smyd3	0.309147	0.0205314	0.279952
ENSMUSG00000055078	Gabra5	0.609379	0.00486492	0.156501
ENSMUSG00000055319	Sec23ip	0.553357	0.0423882	0.37372
ENSMUSG00000055323	Gm9967	1.33266	0.00561319	0.169597
ENSMUSG00000055401	Fbxo6	0.406728	0.00684909	0.182357
ENSMUSG00000055447	Cd47	0.438377	0.029226	0.323366
ENSMUSG00000055493	Epm2a	0.523564	0.0109239	0.220013
ENSMUSG00000055850	Rnf181	0.482603	0.000708312	0.0634232
ENSMUSG00000056124	B4galt6	0.401136	0.0315223	0.333188
ENSMUSG00000056222	Spock1	0.47162	0.0303155	0.329348
ENSMUSG00000056579	Tug1	0.776009	0.0404589	0.367846
ENSMUSG00000056851	Pcbp2	0.328053	0.0466423	0.386499
ENSMUSG00000057054	Inca1	0.696825	0.0078338	0.191526
ENSMUSG00000057335	Cep170	0.370684	0.04494	0.382926
ENSMUSG00000057816	1700007G11Rik	1.34331	0.000311528	0.0408891
ENSMUSG00000058523	Mup5	1.38314	0.0072223	0.188329
ENSMUSG00000058587	Tmod3	0.314911	0.0473338	0.389017
ENSMUSG00000058624	Gda	0.430904	0.0373253	0.357195
ENSMUSG00000058655	Eif4b	0.479423	0.00261153	0.114208
ENSMUSG00000058835	Abi1	0.30271	0.0191515	0.271971
ENSMUSG00000058886	Deaf1	0.576515	0.00267518	0.115716
ENSMUSG00000059108	Ifitm6	1.34975	0.0120758	0.22412
ENSMUSG00000059149	Mfsd4a	0.543343	0.00196037	0.0987772
ENSMUSG00000059203	Il1rapl2	0.468848	0.0470727	0.387895
ENSMUSG00000059401	Mamld1	0.428637	0.0038321	0.143658
ENSMUSG00000059456	Ptk2b	0.421944	0.0364415	0.353671
ENSMUSG00000059588	Calcrl	0.933481	0.0207847	0.281495
ENSMUSG00000059811	Atl2	0.317255	0.0474227	0.389409
ENSMUSG00000060038	Dhps	0.292219	0.0498451	0.397235
ENSMUSG00000060073	Psma3	0.419159	0.0452178	0.382926
ENSMUSG00000060227	Casc4	0.368829	0.0419608	0.37249
ENSMUSG00000060402	Chst8	0.940728	0.00429938	0.14888
ENSMUSG00000060475	Wtap	1.17916	0.0111102	0.220854
ENSMUSG00000060579	Fhit	0.659038	0.00447608	0.151261
ENSMUSG00000060935	Tmem263	0.651042	0.0163876	0.254842
ENSMUSG00000060988	Galnt13	0.481321	0.0154793	0.248659
ENSMUSG00000061024	Rrs1	0.579692	0.0385253	0.359298
ENSMUSG00000061104	Sap18b	1.14286	0.0024182	0.110373
ENSMUSG00000061232	H2-K1	0.970179	0.0106743	0.217873
ENSMUSG00000061244	Exoc5	0.329656	0.0455563	0.383819
ENSMUSG00000062190	Lancl2	0.350523	0.0419547	0.37249
ENSMUSG00000062234	Gak	0.302917	0.0243548	0.299021
ENSMUSG00000062257	Opcml	0.530373	0.00730112	0.188329
ENSMUSG00000062376	Borcs7	0.365439	0.0437647	0.378784
ENSMUSG00000062380	Tubb3	0.499994	0.034492	0.346597
ENSMUSG00000062421	Arf2	0.206365	0.0459223	0.3846
ENSMUSG00000062591	Tubb4a	0.495791	0.0072906	0.188329
ENSMUSG00000063063	Ctnna2	0.315814	0.0216897	0.285148
ENSMUSG00000063108	Zfp26	0.683108	0.0397494	0.365146
ENSMUSG00000063179	Pstk	0.423939	0.0441621	0.380846
ENSMUSG00000063760	Rnf217	0.478519	0.030681	0.3302
ENSMUSG00000063887	Nlgn1	0.383552	0.0312062	0.331443
ENSMUSG00000064010	Dppa1	2.85353	4.04e-05	0.010884
ENSMUSG00000064326	Siva1	0.591114	0.00634283	0.175617
ENSMUSG00000066042	Med18	0.496208	0.0333743	0.342206
ENSMUSG00000066595	Mfsd7b	0.429273	0.0366911	0.354748
ENSMUSG00000066705	Fxyd6	0.371281	0.0251834	0.301693
ENSMUSG00000066760	Psg16	0.730769	0.0187019	0.270566
ENSMUSG00000067144	Slc22a7	1.18848	0.000458453	0.0507475
ENSMUSG00000067377	Tspan6	0.651465	0.0072707	0.188329
ENSMUSG00000068663	Clec16a	0.28733	0.0420049	0.37249
ENSMUSG00000068742	Cry2	0.325695	0.0169442	0.258354
ENSMUSG00000068882	Ssb	0.379209	0.0207229	0.280929
ENSMUSG00000069670	Nkain2	0.592363	0.00118787	0.0764599
ENSMUSG00000069729	Arid1b	0.453878	0.0103247	0.21501
ENSMUSG00000069792	Wfdc17	1.28389	0.0105433	0.217328
ENSMUSG00000070520	Nsmce3	0.589904	0.016035	0.251918
ENSMUSG00000070570	Slc17a7	0.653202	0.0310744	0.331443
ENSMUSG00000070697	Utp3	0.332547	0.0285257	0.320299
ENSMUSG00000070705	Eid2b	0.455294	0.0216795	0.285148
ENSMUSG00000070923	Klhl9	0.823277	0.00200527	0.100176
ENSMUSG00000071265	1700086L19Rik	0.423215	0.0213105	0.283497
ENSMUSG00000071350	Setdb2	0.607588	0.0217049	0.285148
ENSMUSG00000071359	Tbpl1	0.359859	0.0291099	0.322735
ENSMUSG00000071379	Hpcal1	0.604705	0.0289796	0.322408
ENSMUSG00000071533	Pcnp	0.653033	0.0185581	0.270072
ENSMUSG00000071753	C230004F18Rik	0.865509	0.00156701	0.0863885
ENSMUSG00000071855	Ccdc112	0.423831	0.0285989	0.320727
ENSMUSG00000072620	Slfn2	0.552386	0.0378344	0.357954
ENSMUSG00000072964	Bhlhb9	0.382325	0.0242903	0.298794
ENSMUSG00000072980	Oip5	0.870959	0.0493384	0.396495
ENSMUSG00000073209	Klf14	1.96716	3.14e-05	0.00939108
ENSMUSG00000073293	Nudt10	0.546995	0.00704783	0.185193
ENSMUSG00000073411	H2-D1	0.767084	0.00120413	0.0764599
ENSMUSG00000073542	Cep76	0.650561	0.022354	0.289634
ENSMUSG00000074194	Zfp791	0.759029	0.0451315	0.382926
ENSMUSG00000074227	Spint2	0.803885	0.000900271	0.0676792
ENSMUSG00000074282	Zfp94	0.414487	0.0259244	0.305743
ENSMUSG00000074476	Spc24	0.668922	0.0327298	0.340291
ENSMUSG00000074746	Pdzd8	0.793214	0.00103107	0.071308
ENSMUSG00000074797	Itpa	0.374684	0.0315732	0.333276
ENSMUSG00000074802	Gas2l3	0.632676	0.044894	0.382926
ENSMUSG00000074909	Ranbp6	0.367967	0.0478956	0.391691
ENSMUSG00000074918	Inafm2	0.525306	0.0169666	0.258354
ENSMUSG00000075266	Cenpw	0.72563	0.0148584	0.243734
ENSMUSG00000075296	Aldh3b2	0.75119	0.00510037	0.161489
ENSMUSG00000075470	Alg10b	0.711323	0.00752723	0.190154
ENSMUSG00000075511	1700001L05Rik	0.852756	0.00659575	0.179348
ENSMUSG00000075701	Selenos	0.438153	0.0293297	0.323366
ENSMUSG00000077222	Gm22270	1.85776	4.1e-05	0.010884
ENSMUSG00000078566	Bnip3	0.408415	0.00629989	0.175617
ENSMUSG00000078612	1700024P16Rik	1.09075	0.0225217	0.290567
ENSMUSG00000078789	Dph1	0.981371	0.0272422	0.313865
ENSMUSG00000078812	Eif5a	0.583965	0.00182099	0.0945586
ENSMUSG00000079037	Prnp	0.575701	0.00327367	0.130372
ENSMUSG00000079056	Kcnip3	0.53661	0.0111955	0.220917
ENSMUSG00000079111	Kdelr2	0.92781	0.00739218	0.189583
ENSMUSG00000079562	Maea	0.376674	0.0124628	0.227535
ENSMUSG00000079610	Ankrd39	0.5159	0.0134493	0.234137
ENSMUSG00000079614	Seh1l	0.543029	0.00212647	0.102027
ENSMUSG00000080242	Gm15487	0.761087	0.0248392	0.301545
ENSMUSG00000081096	Gm12691	1.08265	0.0111095	0.220854
ENSMUSG00000081113	Gm7308	0.944515	0.0132953	0.232344
ENSMUSG00000081272	Gm13509	0.510478	0.0234031	0.293488
ENSMUSG00000083307	AA414768	0.544115	0.0377915	0.357954
ENSMUSG00000085030	2810455O05Rik	0.477743	0.0237282	0.295297
ENSMUSG00000085148	Mir22hg	0.665693	0.00103984	0.071308
ENSMUSG00000085287	4833418N02Rik	1.28634	0.000512345	0.0533522
ENSMUSG00000085436	Zfp335os	0.661556	0.0483187	0.3937
ENSMUSG00000085586	Gm11613	0.625742	0.018873	0.271008
ENSMUSG00000085829	Gm4285	0.611172	0.0221196	0.288726
ENSMUSG00000085971	Gm15411	0.744156	0.0457022	0.383819
ENSMUSG00000086022	Rad51ap2	1.52055	0.00039683	0.0457265
ENSMUSG00000086596	Susd5	0.65379	0.0336228	0.342283
ENSMUSG00000086645	Gm15743	1.17008	0.00286384	0.121264
ENSMUSG00000086851	A430108G06Rik	0.603482	0.0273351	0.314466
ENSMUSG00000087022	9130024F11Rik	0.656097	0.0214833	0.284381
ENSMUSG00000087305	A430035B10Rik	0.788449	0.0402821	0.367003
ENSMUSG00000087341	0610040F04Rik	0.924681	0.0329988	0.341245
ENSMUSG00000089824	Rbm12	0.618931	0.00885946	0.202138
ENSMUSG00000090000	Ier3ip1	0.484345	0.0204482	0.279631
ENSMUSG00000090698	Apold1	1.07641	0.00439839	0.149714
ENSMUSG00000090946	Ccdc71l	0.368132	0.0365237	0.35386
ENSMUSG00000090952	Gm17251	0.687798	0.017327	0.260857
ENSMUSG00000091243	Vgll3	1.36185	0.000598221	0.0579985
ENSMUSG00000091337	Eid1	0.569399	0.0423134	0.37372
ENSMUSG00000091705	H2-Q2	1.60943	0.000739536	0.0644331
ENSMUSG00000091898	Tnnc1	1.08349	0.00129703	0.078479
ENSMUSG00000092192	Dyx1c1	0.766263	0.0220649	0.288279
ENSMUSG00000092260	Zfp963	0.976216	0.0119953	0.22412
ENSMUSG00000092417	Gpank1	0.541711	0.0196347	0.274106
ENSMUSG00000093577	Gm20632	1.34092	0.00967975	0.209351
ENSMUSG00000093904	Tomm20	0.309425	0.0286571	0.320749
ENSMUSG00000093989	Rnasek	0.929449	0.0135428	0.234137
ENSMUSG00000095690	Rab11b-ps2	1.09205	0.0208117	0.281589
ENSMUSG00000097080	1700086O06Rik	0.778986	0.00130073	0.078479
ENSMUSG00000097130	Gm5262	0.973803	0.0270528	0.312577
ENSMUSG00000097166	9330179D12Rik	0.774087	0.0228538	0.292057
ENSMUSG00000097195	Snhg5	0.677489	0.0132609	0.232156
ENSMUSG00000097248	Gm2694	0.710075	0.0227146	0.291086
ENSMUSG00000097284	4930480K23Rik	0.5317	0.0282581	0.318567
ENSMUSG00000097320	Tmem147os	0.574114	0.00682438	0.182279
ENSMUSG00000097333	Zfp87	0.500691	0.00261594	0.114208
ENSMUSG00000097466	D430036J16Rik	0.648855	0.0236154	0.294836
ENSMUSG00000097675	1700101I11Rik	1.00684	0.0186209	0.270163
ENSMUSG00000097734	B930082K07Rik	0.908597	0.00266579	0.115716
ENSMUSG00000097772	5430416N02Rik	0.785924	0.0459615	0.3846
ENSMUSG00000097941	Gm8984	1.16336	0.0317087	0.333903
ENSMUSG00000097958	Gm8492	0.791016	0.0192742	0.272546
ENSMUSG00000097960	A330074K22Rik	0.783495	0.0405055	0.367846
ENSMUSG00000098037	Gm7765	0.768729	0.0322051	0.33711
ENSMUSG00000098120	Gm5914	1.3324	0.00656347	0.178816
ENSMUSG00000098141	Gm6944	1.12113	0.00333258	0.13197
ENSMUSG00000098154	Gm5787	0.78268	0.0382975	0.358817
ENSMUSG00000098194	Gm7286	0.801448	0.026988	0.312261
ENSMUSG00000098702	1500015A07Rik	0.747553	0.0223491	0.289634
ENSMUSG00000099966	2810402E24Rik	0.503538	0.0453214	0.382926
ENSMUSG00000100017	2410022M11Rik	0.883254	0.00215892	0.102882
ENSMUSG00000100213	Gm28151	1.01687	0.0167041	0.257485
ENSMUSG00000100812	A730098A19Rik	0.874694	0.0319447	0.335384
