# Supplementary material for: The Differences in Local Translatome across Distinct Neuron Types Is Mediated by Both Baseline Cellular Differences and Post-transcriptional Mechanisms
Source: eNeuro. 2019 Feb 4;5(6):ENEURO.0320-18.2018. doi: 10.1523/ENEURO.0320-18.2018 (PMC6361723; doi:10.1523/ENEURO.0320-18.2018)
Supplement: Figure 6-2 — Table of cell type-specific local translation candidates in GABAergic neurons (VGAT-TRAP). Table of transcripts quantitatively enriched in GABAergic neurons (VGAT-SynapTRAP) compared with pyramidal neurons. Table containing VGAT-TRAP-enriched transcripts from a direct EdgeR comparison of ST fractions between cell types. Column names are as in Figure 2-1. Download Figure 6-2, XLS file. [file sup_enu-eN-NWR-0320-18-s15.xls]

## Sheet: Vgat_SvS_candidate_pval_April16
ens_id	gene_name	logFC.ST_Rbp4vVgat	PValue.ST_Rbp4vVgat	FDR.ST_Rbp4vVgat
ENSMUSG00000000127	Fer	-0.419049	0.00427225	0.14888
ENSMUSG00000000214	Th	-0.696325	0.0334477	0.342206
ENSMUSG00000000682	Cd52	-0.97269	0.0064519	0.177033
ENSMUSG00000000876	Pxmp4	-0.405849	0.0181948	0.269027
ENSMUSG00000001053	N4bp3	-0.617884	0.0485164	0.3937
ENSMUSG00000001143	Lman2l	-0.510434	0.0102748	0.21501
ENSMUSG00000001334	Fndc5	-0.440055	0.0104743	0.216541
ENSMUSG00000001521	Tulp3	-0.429588	0.0271043	0.312577
ENSMUSG00000001666	Ddt	-0.443875	0.0452689	0.382926
ENSMUSG00000001750	Tcirg1	-0.778647	0.0336926	0.342283
ENSMUSG00000001815	Evx2	-0.857442	0.00550079	0.168109
ENSMUSG00000001998	Ap4e1	-0.831293	0.00664109	0.179539
ENSMUSG00000002007	Srpk3	-0.969522	0.0270737	0.312577
ENSMUSG00000002105	Slc39a13	-0.55355	0.00909879	0.205736
ENSMUSG00000002416	Ndufb2	-0.404808	0.0342242	0.345635
ENSMUSG00000002763	Pex6	-0.541904	0.0209729	0.28211
ENSMUSG00000002771	Grin2d	-0.522121	0.0209212	0.281985
ENSMUSG00000002820	Atg4d	-0.399482	0.0323553	0.337889
ENSMUSG00000003119	Cdk12	-0.481355	0.025789	0.304913
ENSMUSG00000003184	Irf3	-1.02902	0.000583676	0.0579985
ENSMUSG00000003865	Gys1	-0.372951	0.0459263	0.3846
ENSMUSG00000004127	Trmt10a	-0.485338	0.00322871	0.129314
ENSMUSG00000004317	Clcn5	-0.416003	0.0263364	0.308071
ENSMUSG00000004341	Gpx6	-2.75304	7.15e-08	6.7e-05
ENSMUSG00000004356	Utp20	-0.393815	0.0482304	0.393513
ENSMUSG00000004366	Sst	-1.79874	1.85e-08	2.22e-05
ENSMUSG00000004561	Mettl17	-0.727525	0.00520476	0.163688
ENSMUSG00000005672	Kit	-0.783356	0.000812186	0.0656191
ENSMUSG00000005716	Pvalb	-1.00124	0.0124195	0.227335
ENSMUSG00000005893	Nr2c2	-0.429493	0.00854901	0.201147
ENSMUSG00000006154	Eps8l1	-0.523192	0.0499586	0.397914
ENSMUSG00000006241	Ccdc159	-0.563618	0.012205	0.225168
ENSMUSG00000006641	Slc5a6	-0.561268	0.0174532	0.261575
ENSMUSG00000006678	Pola1	-0.755444	0.000339628	0.0422521
ENSMUSG00000007827	Ankrd26	-0.398794	0.0103049	0.21501
ENSMUSG00000008090	Fgfrl1	-0.75443	0.0491768	0.396176
ENSMUSG00000008140	Emc10	-0.364531	0.0441855	0.380846
ENSMUSG00000009734	Pou6f2	-0.77033	0.030849	0.330623
ENSMUSG00000010066	Cacna2d2	-1.02543	1.61e-06	0.000870721
ENSMUSG00000010362	Rdm1	-0.712308	0.0168923	0.258354
ENSMUSG00000010554	Mettl16	-0.735442	0.00244744	0.111347
ENSMUSG00000011148	Adssl1	-0.461373	0.0134917	0.234137
ENSMUSG00000012296	Tjap1	-0.642067	0.0195735	0.273795
ENSMUSG00000012443	Kif11	-0.761678	0.0140651	0.239089
ENSMUSG00000012705	Retn	-0.882282	0.0229618	0.292124
ENSMUSG00000013997	Nit1	-0.311364	0.0158426	0.250879
ENSMUSG00000014039	Prdm15	-0.902541	0.00267455	0.115716
ENSMUSG00000014547	Wdfy2	-1.11818	0.00169921	0.0911738
ENSMUSG00000015501	Hivep2	-0.330962	0.0407509	0.368457
ENSMUSG00000015568	Lpl	-0.521484	0.0420237	0.37249
ENSMUSG00000016503	Gtf3a	-0.93542	0.0215881	0.284769
ENSMUSG00000017404	Rpl19	-0.585045	0.0441555	0.380846
ENSMUSG00000017491	Rarb	-0.68486	0.00993444	0.212247
ENSMUSG00000017713	Tha1	-0.735588	0.0164733	0.255327
ENSMUSG00000018372	Cep95	-0.672421	0.0179242	0.266057
ENSMUSG00000018750	Zbtb4	-0.338581	0.0175453	0.262411
ENSMUSG00000018841	Rad51d	-0.308769	0.0286927	0.320892
ENSMUSG00000018861	Fdxr	-0.606744	0.0279332	0.316681
ENSMUSG00000018974	Sart3	-0.416902	0.0436356	0.378454
ENSMUSG00000019027	Dnah1	-0.650993	0.000771974	0.0649845
ENSMUSG00000019122	Ccl9	-1.28804	0.00143318	0.0829638
ENSMUSG00000019359	Gdpd2	-1.1355	0.0105957	0.217452
ENSMUSG00000019772	Vip	-1.68628	3.35e-09	7.84e-06
ENSMUSG00000019853	Hebp2	-1.61541	6.93e-06	0.00263216
ENSMUSG00000019856	Fam184a	-0.388247	0.0230023	0.292177
ENSMUSG00000019888	Mgat4c	-0.431945	0.0437846	0.378784
ENSMUSG00000019971	Cep290	-0.497695	0.00151935	0.0851007
ENSMUSG00000019975	Ikbip	-0.424593	0.0304413	0.329541
ENSMUSG00000019990	Pde7b	-0.623251	0.0367496	0.355065
ENSMUSG00000020000	Moxd1	-1.22768	0.000157963	0.0271009
ENSMUSG00000020042	Btbd11	-0.523141	0.0146113	0.24247
ENSMUSG00000020069	Hnrnph3	-0.476262	0.0103392	0.21501
ENSMUSG00000020085	Aifm2	-0.523006	0.0300666	0.327149
ENSMUSG00000020105	Lrig3	-0.611581	0.0406691	0.368457
ENSMUSG00000020123	Avpr1a	-2.15281	0.000114773	0.0237277
ENSMUSG00000020178	Adora2a	-1.64922	4.4e-06	0.00176632
ENSMUSG00000020205	Phlda1	-0.47542	0.0383116	0.358817
ENSMUSG00000020218	Wif1	-1.54679	5.13e-05	0.0126463
ENSMUSG00000020275	Rel	-1.11419	0.00977874	0.210862
ENSMUSG00000020303	Stc2	-0.598283	0.0360725	0.352107
ENSMUSG00000020335	Zfp354b	-0.567622	0.042229	0.373368
ENSMUSG00000020346	Mgat1	-0.462928	0.0144382	0.241477
ENSMUSG00000020376	Rnf130	-0.351165	0.0391303	0.362858
ENSMUSG00000020377	Ltc4s	-0.755818	0.0384737	0.359298
ENSMUSG00000020412	Ascc2	-0.422325	0.0269109	0.311883
ENSMUSG00000020523	Fam114a2	-0.4846	0.00208797	0.101476
ENSMUSG00000020576	Nbas	-0.482933	0.0421456	0.372932
ENSMUSG00000020599	Rgs9	-0.744889	0.0322695	0.337282
ENSMUSG00000020610	Amz2	-0.366941	0.0188698	0.271008
ENSMUSG00000020640	Itsn2	-0.356386	0.0156749	0.249556
ENSMUSG00000020652	Cenpo	-0.725738	0.00833704	0.198648
ENSMUSG00000020672	Sntg2	-0.563945	0.040352	0.367164
ENSMUSG00000020680	Taf15	-0.902118	0.00410884	0.148575
ENSMUSG00000020697	Lig3	-0.633001	0.000506353	0.0531217
ENSMUSG00000020740	Gga3	-0.474817	0.0189945	0.271971
ENSMUSG00000020778	Ten1	-0.332512	0.0239005	0.296552
ENSMUSG00000020814	Mxra7	-0.740787	0.00207446	0.101476
ENSMUSG00000020829	Slc46a1	-0.349716	0.0487705	0.394787
ENSMUSG00000020914	Top2a	-0.960828	0.00761674	0.190154
ENSMUSG00000020963	Tshr	-0.94194	0.0226542	0.290858
ENSMUSG00000021188	Trip11	-0.425212	0.0203242	0.279294
ENSMUSG00000021221	Dpf3	-0.577514	0.0379202	0.357954
ENSMUSG00000021256	Vash1	-0.855655	0.0357778	0.351734
ENSMUSG00000021268	Meg3	-1.38338	0.0357257	0.351734
ENSMUSG00000021478	Drd1	-0.931875	0.000352421	0.0427098
ENSMUSG00000021508	Cxcl14	-0.843876	0.00151944	0.0851007
ENSMUSG00000021510	Zfp729a	-0.462908	0.0248718	0.30168
ENSMUSG00000021647	Cartpt	-0.853389	0.001196	0.0764599
ENSMUSG00000021680	Crhbp	-1.50866	4.18e-11	1.96e-07
ENSMUSG00000021684	Pde8b	-0.301865	0.0215429	0.284769
ENSMUSG00000021704	Mtx3	-0.462136	0.0117194	0.223847
ENSMUSG00000021848	Otx2	-1.19645	0.036306	0.353211
ENSMUSG00000021870	Slmap	-0.262536	0.0498413	0.397235
ENSMUSG00000022025	Cnmd	-0.797697	0.0237422	0.295297
ENSMUSG00000022040	Ephx2	-0.569414	0.0307209	0.3302
ENSMUSG00000022148	Fyb	-0.729316	0.0497515	0.397235
ENSMUSG00000022176	Rem2	-0.789872	0.0295304	0.323561
ENSMUSG00000022194	Pabpn1	-1.40117	0.00613647	0.173924
ENSMUSG00000022257	Laptm4b	-0.468713	0.0130871	0.231419
ENSMUSG00000022306	Zfpm2	-0.40533	0.0371358	0.356351
ENSMUSG00000022371	Col14a1	-1.16192	0.0128201	0.229852
ENSMUSG00000022372	Sla	-0.422731	0.0449884	0.382926
ENSMUSG00000022537	Tmem44	-0.405529	0.0107837	0.219389
ENSMUSG00000022636	Alcam	-0.529249	0.008683	0.201879
ENSMUSG00000022672	Prkdc	-0.479348	0.0287211	0.320955
ENSMUSG00000022701	Ccdc191	-0.526472	0.0191487	0.271971
ENSMUSG00000022747	St3gal6	-0.565048	0.00795577	0.193541
ENSMUSG00000022763	Aifm3	-0.492289	0.0414696	0.370617
ENSMUSG00000022840	Adcy5	-0.452756	0.0150777	0.245327
ENSMUSG00000022842	Ece2	-0.736743	0.000389721	0.0452785
ENSMUSG00000022860	Chodl	-1.31227	0.000218524	0.032681
ENSMUSG00000022935	Grik1	-1.07661	4.18e-05	0.010884
ENSMUSG00000022957	Itsn1	-0.334556	0.0262922	0.308071
ENSMUSG00000022960	Donson	-0.520824	0.0200257	0.276816
ENSMUSG00000022961	Son	-0.433183	0.0173497	0.260857
ENSMUSG00000023027	Atf1	-0.523311	0.0121012	0.22412
ENSMUSG00000023150	Ivns1abp	-0.380651	0.00253342	0.113423
ENSMUSG00000023169	Slc38a1	-0.459684	0.0206705	0.280744
ENSMUSG00000023868	Pde10a	-0.663579	0.0162935	0.254222
ENSMUSG00000023938	Aars2	-0.69343	0.00438963	0.149714
ENSMUSG00000023942	Slc29a1	-0.45495	0.0376944	0.357954
ENSMUSG00000023945	Slc5a7	-1.12081	0.0030911	0.125592
ENSMUSG00000024120	Lrpprc	-0.336203	0.0281661	0.31804
ENSMUSG00000024136	Dnase1l2	-1.37454	0.0436387	0.378454
ENSMUSG00000024180	Tmem8	-0.292996	0.0316588	0.333628
ENSMUSG00000024193	Phf1	-0.568863	0.0135653	0.234137
ENSMUSG00000024227	Pdzph1	-0.844642	0.0389063	0.361258
ENSMUSG00000024384	Iws1	-0.432177	0.00611062	0.173579
ENSMUSG00000024397	Aif1	-0.852581	0.0262683	0.308071
ENSMUSG00000024421	Lama3	-0.864893	0.00354143	0.13715
ENSMUSG00000024621	Csf1r	-0.694241	0.0497933	0.397235
ENSMUSG00000024818	Slc25a45	-1.1497	0.000540607	0.0554734
ENSMUSG00000024833	Pola2	-0.815972	0.00811776	0.19541
ENSMUSG00000024906	Mus81	-0.520846	0.0402186	0.367003
ENSMUSG00000024940	Ltbp3	-0.584745	0.00770347	0.190154
ENSMUSG00000024990	Rbp4	-1.0827	0.000158332	0.0271009
ENSMUSG00000024999	Noc3l	-0.487304	0.0241726	0.29855
ENSMUSG00000025047	Pdcd11	-0.374583	0.0397054	0.365146
ENSMUSG00000025137	Pcyt2	-0.380629	0.0341306	0.345185
ENSMUSG00000025141	Myadml2	-0.675131	0.00539689	0.166555
ENSMUSG00000025207	Sema4g	-0.4214	0.01208	0.22412
ENSMUSG00000025362	Rps26	-0.438811	0.0361073	0.352107
ENSMUSG00000025400	Tac2	-1.66644	1.89e-08	2.22e-05
ENSMUSG00000025453	Nnt	-0.360105	0.0368928	0.355475
ENSMUSG00000025473	Adam8	-1.21863	0.0345911	0.347328
ENSMUSG00000025507	Pidd1	-0.86774	0.0115548	0.222507
ENSMUSG00000025766	D3Ertd751e	-0.439592	0.0343601	0.346187
ENSMUSG00000025789	St8sia2	-0.591997	0.0358106	0.3518
ENSMUSG00000025812	Pard3	-0.351125	0.0392612	0.363744
ENSMUSG00000025892	Gria4	-0.366298	0.0462653	0.385764
ENSMUSG00000026170	Cyp27a1	-0.737381	0.0426689	0.373918
ENSMUSG00000026307	Scly	-0.993289	5.43e-06	0.0021218
ENSMUSG00000026312	Cdh7	-0.616313	0.00440492	0.149714
ENSMUSG00000026384	Ptpn4	-0.470771	0.020189	0.278525
ENSMUSG00000026425	Srgap2	-0.34332	0.0296015	0.323561
ENSMUSG00000026427	Eif2d	-0.298776	0.0497977	0.397235
ENSMUSG00000026452	Syt2	-0.931514	5.03e-05	0.0126179
ENSMUSG00000026480	Ncf2	-0.651581	0.0242321	0.298667
ENSMUSG00000026605	Cenpf	-0.749951	0.0414551	0.370617
ENSMUSG00000026611	Spata17	-1.81806	0.00182283	0.0945586
ENSMUSG00000026649	Cfap126	-1.35643	0.000299709	0.0408891
ENSMUSG00000026743	Mllt10	-0.344141	0.0312224	0.331443
ENSMUSG00000026754	Golga1	-0.367926	0.00945511	0.208173
ENSMUSG00000026779	Mastl	-0.826298	0.0324793	0.338719
ENSMUSG00000026803	Ttf1	-0.498967	0.0113094	0.221535
ENSMUSG00000026888	Grb14	-0.427833	0.0368144	0.355207
ENSMUSG00000026890	Lhx6	-0.516847	0.031081	0.331443
ENSMUSG00000026894	Morn5	-0.697041	0.0265181	0.309628
ENSMUSG00000026991	Pkp4	-0.579399	0.000170745	0.0282392
ENSMUSG00000027254	Map1a	-0.380554	0.0311385	0.331443
ENSMUSG00000027259	Adal	-0.317569	0.0334794	0.342206
ENSMUSG00000027281	Slx4ip	-0.553799	0.0223326	0.289634
ENSMUSG00000027331	Knstrn	-1.01772	0.0307103	0.3302
ENSMUSG00000027400	Pdyn	-0.505014	0.0372361	0.356864
ENSMUSG00000027469	Tpx2	-0.688955	0.0120179	0.22412
ENSMUSG00000027495	Fam210b	-0.35657	0.0493126	0.396495
ENSMUSG00000027544	Nfatc2	-0.541719	0.0164317	0.255245
ENSMUSG00000027582	Zgpat	-0.584854	0.034402	0.346187
ENSMUSG00000027605	Acss2	-0.35259	0.0477696	0.390967
ENSMUSG00000027677	Ttc14	-0.672483	0.0111309	0.220854
ENSMUSG00000027778	Ift80	-0.543481	0.0160717	0.25216
ENSMUSG00000027820	Mme	-0.774232	0.0226407	0.290858
ENSMUSG00000027849	Syt6	-0.57611	0.00473447	0.156192
ENSMUSG00000027859	Ngf	-1.66403	8.05e-09	1.41e-05
ENSMUSG00000027966	Col11a1	-1.18135	0.00759628	0.190154
ENSMUSG00000028245	Nsmaf	-0.532836	0.0187268	0.270566
ENSMUSG00000028444	Cntfr	-0.614976	0.0303463	0.329427
ENSMUSG00000028453	Fancg	-0.700942	0.00259141	0.114208
ENSMUSG00000028582	Cc2d1b	-0.540315	0.04646	0.386499
ENSMUSG00000028634	Hivep3	-0.435602	0.00353434	0.13715
ENSMUSG00000028687	Mutyh	-1.1097	0.0105738	0.217452
ENSMUSG00000028792	Ak2	-0.466202	0.0254168	0.302548
ENSMUSG00000028795	Ccdc28b	-0.333076	0.0333263	0.342206
ENSMUSG00000028836	Slc30a2	-0.698183	0.011029	0.220549
ENSMUSG00000028859	Csf3r	-0.985343	0.0230217	0.292177
ENSMUSG00000028927	Padi2	-0.648349	0.0432187	0.376437
ENSMUSG00000028971	Cort	-1.70159	1.36e-10	4.79e-07
ENSMUSG00000029036	Atad3a	-0.389653	0.044552	0.382245
ENSMUSG00000029053	Prkcz	-0.231396	0.0487534	0.394787
ENSMUSG00000029054	Gabrd	-0.431869	0.0375889	0.357954
ENSMUSG00000029055	Plch2	-0.518532	0.0155138	0.248681
ENSMUSG00000029068	Ccnl2	-0.479121	0.0424311	0.373744
ENSMUSG00000029090	Adgra3	-0.604379	0.00269487	0.11621
ENSMUSG00000029134	Plb1	-0.570455	0.020281	0.278974
ENSMUSG00000029178	Klf3	-0.408132	0.0402335	0.367003
ENSMUSG00000029206	Nsun7	-1.17656	0.000725047	0.0644331
ENSMUSG00000029219	Slc10a4	-1.18191	0.00772359	0.190154
ENSMUSG00000029283	Cdc7	-0.801977	0.0220547	0.288279
ENSMUSG00000029304	Spp1	-0.804143	0.00726021	0.188329
ENSMUSG00000029314	Gpat3	-0.860538	0.0147016	0.243147
ENSMUSG00000029319	Coq2	-0.354542	0.016354	0.2546
ENSMUSG00000029359	Tesc	-0.565679	0.0146901	0.243147
ENSMUSG00000029469	Ift81	-0.352965	0.0125026	0.22767
ENSMUSG00000029524	Sirt4	-0.676076	0.0115704	0.222507
ENSMUSG00000029674	Limk1	-0.534043	0.0301972	0.328316
ENSMUSG00000029754	Dlx6	-0.979293	0.000829375	0.065872
ENSMUSG00000029755	Dlx5	-1.28168	3.41e-05	0.00978322
ENSMUSG00000029763	Exoc4	-0.357701	0.0118401	0.22412
ENSMUSG00000029810	Tmem176b	-0.569686	0.0274911	0.315676
ENSMUSG00000029816	Gpnmb	-1.11422	0.000965774	0.0699838
ENSMUSG00000029819	Npy	-1.89737	1.04e-09	2.91e-06
ENSMUSG00000029917	C130060K24Rik	-1.23181	0.022915	0.292057
ENSMUSG00000030126	Tmcc1	-0.283227	0.0121127	0.22412
ENSMUSG00000030170	Wnt5b	-0.907472	0.0103382	0.21501
ENSMUSG00000030220	Arhgdib	-0.552025	0.0372677	0.356887
ENSMUSG00000030310	Slc6a1	-0.911444	3.38e-05	0.00978322
ENSMUSG00000030315	Vgll4	-0.471651	0.0333973	0.342206
ENSMUSG00000030321	Efcab12	-1.16508	0.000694721	0.063009
ENSMUSG00000030330	Ing4	-0.379656	0.0150673	0.245327
ENSMUSG00000030359	Pzp	-2.26406	0.000470389	0.0507804
ENSMUSG00000030491	Tdrd12	-1.19669	0.011076	0.220854
ENSMUSG00000030680	Pagr1a	-0.627293	0.0062652	0.175617
ENSMUSG00000030757	Zkscan2	-0.767032	0.0320813	0.336315
ENSMUSG00000030785	Cox6a2	-1.15587	1.05e-05	0.0037699
ENSMUSG00000030805	Stx4a	-0.383303	0.0415237	0.370629
ENSMUSG00000030844	Rgs10	-0.54161	0.0161473	0.253064
ENSMUSG00000030887	Pdzd9	-0.931456	0.0248192	0.301545
ENSMUSG00000031129	Slc9a9	-0.433152	0.0445976	0.382245
ENSMUSG00000031364	Grpr	-2.32524	3.82e-07	0.000233274
ENSMUSG00000031478	Nek3	-0.676693	0.0145029	0.241818
ENSMUSG00000031518	Spata4	-0.865284	0.00712923	0.186635
ENSMUSG00000031523	Dlc1	-0.489536	0.00428357	0.14888
ENSMUSG00000031537	Ikbkb	-0.671208	0.000472668	0.0507804
ENSMUSG00000031576	Kcnu1	-0.618758	0.0220248	0.288279
ENSMUSG00000031755	Bbs2	-0.422674	0.046261	0.385764
ENSMUSG00000031760	Mt3	-0.618153	0.0361424	0.352107
ENSMUSG00000031772	Cntnap4	-0.505866	0.037971	0.357954
ENSMUSG00000031816	Mthfsd	-0.405242	0.00768741	0.190154
ENSMUSG00000031872	Bean1	-0.532885	0.00190048	0.0971524
ENSMUSG00000031932	Gpr83	-1.09045	2.63e-05	0.00822184
ENSMUSG00000031994	Adamts8	-0.847163	0.0085377	0.201147
ENSMUSG00000032020	Ubash3b	-0.463964	0.00804713	0.194675
ENSMUSG00000032060	Cryab	-0.500893	0.0365686	0.35405
ENSMUSG00000032128	Robo3	-0.887188	0.0421531	0.372932
ENSMUSG00000032212	Sltm	-0.43969	0.0405845	0.368088
ENSMUSG00000032221	Mns1	-0.913978	0.00782427	0.191526
ENSMUSG00000032259	Drd2	-1.20636	0.00240835	0.110373
ENSMUSG00000032269	Htr3a	-0.615958	0.0305613	0.329977
ENSMUSG00000032298	Neil1	-0.89541	0.00368053	0.140536
ENSMUSG00000032342	Mto1	-0.441123	0.0435274	0.378441
ENSMUSG00000032436	Cmtm7	-1.01193	0.009843	0.211484
ENSMUSG00000032478	Nme6	-0.656993	0.00417602	0.14888
ENSMUSG00000032554	Trf	-0.938672	0.0141887	0.240587
ENSMUSG00000032572	Col6a4	-0.861805	0.0304674	0.329541
ENSMUSG00000032577	Mapkapk3	-0.738917	0.0048346	0.156501
ENSMUSG00000032579	Hemk1	-0.455786	0.00919835	0.206613
ENSMUSG00000032621	Srek1	-0.568561	0.0121055	0.22412
ENSMUSG00000032625	Thsd7a	-0.388443	0.037933	0.357954
ENSMUSG00000032846	Zswim6	-0.380567	0.04116	0.369494
ENSMUSG00000032890	Rims3	-0.447085	0.00555336	0.168616
ENSMUSG00000033007	Asic4	-0.676185	0.0142045	0.240587
ENSMUSG00000033031	C330027C09Rik	-0.720855	0.00176364	0.092969
ENSMUSG00000033063	Cntnap3	-1.04667	0.0132585	0.232156
ENSMUSG00000033192	Lpcat2	-0.811235	0.0276711	0.315698
ENSMUSG00000033282	Rpgrip1l	-0.811475	6.92e-05	0.0159396
ENSMUSG00000033453	Adamts15	-0.670749	0.0333176	0.342206
ENSMUSG00000033540	Idua	-0.636071	0.0124556	0.227535
ENSMUSG00000033581	Igf2bp2	-0.96107	0.0119641	0.22412
ENSMUSG00000033904	Ccp110	-0.496035	0.0194262	0.273641
ENSMUSG00000034247	Plekhm1	-0.336662	0.0357523	0.351734
ENSMUSG00000034248	Slc25a37	-0.466772	0.0374248	0.35766
ENSMUSG00000034324	Tmem132c	-1.14346	3.14e-08	3.4e-05
ENSMUSG00000034751	Mast4	-0.418364	0.0444472	0.381931
ENSMUSG00000034758	Tle6	-0.934805	0.0139999	0.238558
ENSMUSG00000034773	BC030867	-0.750724	0.0229436	0.292124
ENSMUSG00000034906	Ncaph	-0.77745	0.025189	0.301693
ENSMUSG00000034949	Zfr2	-0.53317	0.00496729	0.158345
ENSMUSG00000034959	Rubcnl	-0.828643	0.0276603	0.315698
ENSMUSG00000035032	Nek11	-0.738829	0.0109966	0.220527
ENSMUSG00000035273	Hpse	-0.772831	0.00824956	0.197509
ENSMUSG00000035284	Vps13c	-0.56968	0.0169589	0.258354
ENSMUSG00000035580	Kcnh8	-0.987217	0.0399733	0.366566
ENSMUSG00000035681	Kcnc2	-0.880226	8.4e-06	0.00310672
ENSMUSG00000035694	Caps2	-3.86794	2.36e-06	0.00106814
ENSMUSG00000035722	Abca7	-0.728568	0.019021	0.271971
ENSMUSG00000035725	Prkx	-0.472484	0.0197801	0.275588
ENSMUSG00000035759	Bbs10	-0.624575	0.0252325	0.301693
ENSMUSG00000035878	Hykk	-0.941171	0.0017235	0.0921254
ENSMUSG00000036087	Slain2	-0.398226	0.0149618	0.244608
ENSMUSG00000036095	Dgkb	-0.380993	0.0251153	0.301693
ENSMUSG00000036214	Znrd1as	-0.531701	0.0250148	0.301693
ENSMUSG00000036403	Cep135	-1.00766	4.48e-05	0.0114548
ENSMUSG00000036501	Fam13b	-0.582806	0.00466652	0.155455
ENSMUSG00000036568	Gltscr1l	-0.440541	0.00922693	0.206613
ENSMUSG00000036611	Eepd1	-0.42723	0.014446	0.241477
ENSMUSG00000036617	Etl4	-0.361868	0.0448789	0.382926
ENSMUSG00000036737	Oxsr1	-0.492363	0.000912594	0.0676828
ENSMUSG00000036887	C1qa	-0.873747	0.0451122	0.382926
ENSMUSG00000036902	Neto2	-0.467343	0.0150961	0.245343
ENSMUSG00000036986	Pml	-0.3661	0.0427186	0.373918
ENSMUSG00000037022	Mmaa	-0.419911	0.00825759	0.197509
ENSMUSG00000037029	Zfp146	-0.57954	0.0204359	0.279631
ENSMUSG00000037104	Socs5	-0.547062	0.00194672	0.0984424
ENSMUSG00000037110	Ralgapa2	-0.568491	0.0295779	0.323561
ENSMUSG00000037148	Arhgap10	-0.617578	0.00401421	0.147342
ENSMUSG00000037196	Pacrg	-0.48899	0.0195514	0.273795
ENSMUSG00000037214	Thap1	-0.639617	0.0442788	0.381183
ENSMUSG00000037234	Hook3	-0.301677	0.0296055	0.323561
ENSMUSG00000037243	Zfp692	-1.08627	0.00183145	0.0946565
ENSMUSG00000037266	Rsrp1	-0.783402	0.0470172	0.387852
ENSMUSG00000037364	Srrt	-0.339442	0.0485257	0.3937
ENSMUSG00000037375	Hhat	-0.870425	0.0175836	0.262411
ENSMUSG00000037610	Kcnmb2	-1.06657	0.000152221	0.0271009
ENSMUSG00000037703	Lzts3	-0.288274	0.0182184	0.269027
ENSMUSG00000037735	2810032G03Rik	-0.500159	0.0483993	0.3937
ENSMUSG00000037771	Slc32a1	-0.806081	0.00373241	0.141429
ENSMUSG00000037773	Pced1a	-0.524983	0.000452193	0.0504518
ENSMUSG00000037892	Pcdh18	-0.786195	0.00322702	0.129314
ENSMUSG00000037946	Fgd3	-0.771465	0.0129015	0.229872
ENSMUSG00000037990	Sh3rf3	-0.415552	0.0453227	0.382926
ENSMUSG00000038048	Cntnap5c	-1.11173	0.0390798	0.362629
ENSMUSG00000038060	Dlec1	-1.07285	0.031055	0.331443
ENSMUSG00000038074	Fkbp14	-0.499501	0.0132081	0.232156
ENSMUSG00000038256	Bcl9	-0.339635	0.00604817	0.173579
ENSMUSG00000038370	Pcp4l1	-0.542337	0.00174274	0.092451
ENSMUSG00000038375	Trp53inp2	-0.575021	0.0150479	0.245327
ENSMUSG00000038506	Dcun1d2	-0.506283	0.0120327	0.22412
ENSMUSG00000038608	Dock10	-0.51422	0.0280916	0.317453
ENSMUSG00000038623	Tm6sf1	-0.650597	0.00928437	0.207153
ENSMUSG00000038644	Pold1	-0.727876	0.0071218	0.186635
ENSMUSG00000038708	Golga4	-0.359391	0.0420065	0.37249
ENSMUSG00000038811	Gngt2	-0.871116	0.0286094	0.320727
ENSMUSG00000038844	Kif16b	-0.613881	0.0231241	0.2926
ENSMUSG00000038861	Pi4kb	-0.487727	0.0201103	0.277712
ENSMUSG00000038990	Cables2	-0.654841	0.000974659	0.0702654
ENSMUSG00000039069	Mtg2	-0.775062	0.0085759	0.201147
ENSMUSG00000039242	B3galnt2	-0.500066	0.0240029	0.297088
ENSMUSG00000039252	Lgi2	-0.821092	0.00015336	0.0271009
ENSMUSG00000039405	Prss23	-1.1646	2.11e-06	0.00102059
ENSMUSG00000039488	Cntn5	-0.912498	0.0195582	0.273795
ENSMUSG00000039652	Cpeb3	-0.363461	0.0206228	0.280383
ENSMUSG00000039878	Slc39a5	-0.637651	0.0447318	0.382926
ENSMUSG00000039913	Pak7	-0.510536	0.0197678	0.275588
ENSMUSG00000039942	Ptger4	-0.510891	0.0304841	0.329541
ENSMUSG00000039958	Etfbkmt	-0.571398	0.0354689	0.351073
ENSMUSG00000040061	Plcb2	-0.607068	0.0245012	0.299912
ENSMUSG00000040133	Gpr176	-0.723292	0.000303967	0.0408891
ENSMUSG00000040204	Pclaf	-1.09727	0.0266516	0.309988
ENSMUSG00000040225	Prrc2c	-0.368268	0.0479974	0.392295
ENSMUSG00000040298	Btbd16	-0.947999	0.00314336	0.126812
ENSMUSG00000040424	Hipk4	-0.520153	0.0185523	0.270072
ENSMUSG00000040455	Usp45	-0.33234	0.0327374	0.340291
ENSMUSG00000040703	Cyp2s1	-1.10943	0.000137559	0.025549
ENSMUSG00000040721	Zfhx2	-0.511867	0.0117581	0.22412
ENSMUSG00000041135	Ripk2	-0.482731	0.0378844	0.357954
ENSMUSG00000041180	Hectd2	-0.835336	0.039671	0.365146
ENSMUSG00000041319	Thoc6	-0.521825	0.0100068	0.212779
ENSMUSG00000041406	BC055324	-1.11464	0.0187121	0.270566
ENSMUSG00000041460	Cacna2d4	-0.760515	0.0045464	0.152174
ENSMUSG00000041669	Prima1	-0.870692	0.00859931	0.201147
ENSMUSG00000041841	Rpl37	-0.490289	0.0236815	0.295137
ENSMUSG00000041911	Dlx1	-0.61516	0.00116473	0.0764599
ENSMUSG00000041926	Rnpep	-0.429127	0.0119658	0.22412
ENSMUSG00000041930	Fam222a	-0.951809	0.00138163	0.0812675
ENSMUSG00000041975	Mettl8	-0.542005	0.00224405	0.105508
ENSMUSG00000042073	Abhd14b	-0.658198	0.0493372	0.396495
ENSMUSG00000042328	Hps4	-0.64464	0.00122447	0.0764599
ENSMUSG00000042353	Frem3	-1.15716	0.0409134	0.368457
ENSMUSG00000042439	Zfp532	-0.38829	0.0113632	0.221836
ENSMUSG00000042453	Reln	-0.619471	0.00673369	0.180997
ENSMUSG00000042489	Clspn	-0.671901	0.0444035	0.381788
ENSMUSG00000042496	Prdm10	-0.751142	0.000859207	0.0672036
ENSMUSG00000042500	Ago4	-0.550249	0.00673574	0.180997
ENSMUSG00000042625	Safb2	-0.677766	0.0306376	0.3302
ENSMUSG00000043602	Zfp3	-0.612905	0.00620716	0.17487
ENSMUSG00000043673	Kcns3	-0.734624	0.0128535	0.229852
ENSMUSG00000043822	Adamtsl5	-1.13662	0.000742668	0.0644331
ENSMUSG00000043923	Ccdc84	-1.00352	0.0108306	0.219706
ENSMUSG00000044042	Fmn1	-0.78872	0.000761895	0.0645224
ENSMUSG00000044081	Zfp85os	-1.16504	0.00122664	0.0764599
ENSMUSG00000044122	Proca1	-0.812832	0.0427095	0.373918
ENSMUSG00000044164	Rnf182	-0.3854	0.0495739	0.397235
ENSMUSG00000044328	Trp53i13	-0.935982	0.00485544	0.156501
ENSMUSG00000044339	Alkbh2	-1.3287	0.000704091	0.0634232
ENSMUSG00000044461	Shisa2	-0.479496	0.0426284	0.373918
ENSMUSG00000044676	Zfp612	-0.286708	0.0381088	0.357954
ENSMUSG00000044811	Cd300c2	-0.657318	0.0405723	0.368088
ENSMUSG00000044937	Ttc41	-0.858067	0.0228167	0.292057
ENSMUSG00000045075	Gm9796	-1.01438	0.000595407	0.0579985
ENSMUSG00000045160	Bola3	-0.37227	0.0342569	0.345666
ENSMUSG00000045282	Tmem86b	-0.992569	0.0111629	0.220917
ENSMUSG00000045348	Nyap1	-0.563915	0.0199975	0.276732
ENSMUSG00000045382	Cxcr4	-0.991301	0.00368886	0.140536
ENSMUSG00000045573	Penk	-1.73066	5.3e-08	5.32e-05
ENSMUSG00000045731	Pnoc	-1.43601	2.63e-07	0.000185014
ENSMUSG00000045777	Ifitm10	-0.56304	0.000860481	0.0672036
ENSMUSG00000045875	Adra1a	-0.511166	0.00569073	0.170242
ENSMUSG00000045975	C2cd2	-0.40751	0.0465589	0.386499
ENSMUSG00000046178	Nxph1	-1.05275	1.2e-06	0.000674058
ENSMUSG00000046330	Rpl37a	-0.549672	0.0109167	0.220013
ENSMUSG00000046441	Cmtr2	-0.50849	0.0409585	0.368627
ENSMUSG00000046480	Scn4b	-0.85073	0.000891232	0.0676792
ENSMUSG00000046541	Zfp526	-0.632472	0.0427014	0.373918
ENSMUSG00000046667	Rbm12b1	-0.562183	0.0494636	0.396668
ENSMUSG00000046691	Chtf8	-0.590821	0.0401194	0.366856
ENSMUSG00000046753	Ccdc66	-0.576236	0.0143249	0.240709
ENSMUSG00000046922	Gpr6	-0.97934	0.00120129	0.0764599
ENSMUSG00000047090	Tmem198b	-0.723825	0.0291054	0.322735
ENSMUSG00000047193	Dync2h1	-0.625686	0.00929815	0.207153
ENSMUSG00000047215	Rpl9	-0.649506	0.0412032	0.369601
ENSMUSG00000047227	Gm527	-0.855672	0.0331101	0.341618
ENSMUSG00000047246	Hist1h2be	-1.21848	0.00460264	0.153691
ENSMUSG00000047248	C2cd3	-0.383823	0.0408284	0.368457
ENSMUSG00000047250	Ptgs1	-0.875535	0.000795517	0.065534
ENSMUSG00000047719	Ubiad1	-0.458197	0.0115859	0.222507
ENSMUSG00000048126	Col6a3	-0.735524	0.0334406	0.342206
ENSMUSG00000048163	Selplg	-1.39254	0.00017528	0.0283229
ENSMUSG00000048385	Scrt1	-0.547961	0.0313305	0.33166
ENSMUSG00000048410	Zfp407	-0.500452	0.0252368	0.301693
ENSMUSG00000048497	Mmgt2	-0.450056	0.0426498	0.373918
ENSMUSG00000048602	Morc2b	-1.33823	0.0145926	0.24247
ENSMUSG00000048616	Nog	-0.606678	0.0266281	0.309988
ENSMUSG00000048776	Pthlh	-1.67549	1.22e-07	0.00010177
ENSMUSG00000048988	Elfn1	-0.787127	0.00063933	0.0601398
ENSMUSG00000049001	Ndnf	-0.663179	0.0292666	0.323366
ENSMUSG00000049115	Agtr1a	-0.990223	0.0333668	0.342206
ENSMUSG00000049327	Kmt5a	-0.45496	0.0160383	0.251918
ENSMUSG00000049658	Bdp1	-0.386241	0.0249709	0.301693
ENSMUSG00000049686	Orai1	-0.472838	0.0370968	0.356351
ENSMUSG00000049791	Fzd4	-0.664325	0.0234552	0.293546
ENSMUSG00000049796	Crh	-1.98553	4.13e-09	8.3e-06
ENSMUSG00000049866	Arl4c	-0.406417	0.0183704	0.269691
ENSMUSG00000049985	Ankrd55	-0.912418	0.0168419	0.258354
ENSMUSG00000050473	Slc35d3	-1.15342	1.76e-05	0.00603081
ENSMUSG00000050830	Vwc2	-0.804136	0.00230734	0.108122
ENSMUSG00000050989	Selenon	-0.413016	0.00951699	0.208173
ENSMUSG00000051212	Gpr183	-1.05107	0.00933762	0.207703
ENSMUSG00000051319	1500011K16Rik	-0.46168	0.0337263	0.342283
ENSMUSG00000051344	Plekhm3	-0.367936	0.0280131	0.317017
ENSMUSG00000051504	Siglech	-0.878663	0.0156141	0.249153
ENSMUSG00000051550	Zfp579	-0.596354	0.0160307	0.251918
ENSMUSG00000051786	Tubgcp6	-0.61479	0.0208607	0.281671
ENSMUSG00000052105	Mtcl1	-0.373706	0.0233091	0.29348
ENSMUSG00000052146	Rps10	-0.466128	0.0414544	0.370617
ENSMUSG00000052151	Plpp2	-0.408367	0.0356888	0.351734
ENSMUSG00000052305	Hbb-bs	-1.04941	0.018622	0.270163
ENSMUSG00000052658	5830454E08Rik	-1.03399	0.0169596	0.258354
ENSMUSG00000052848	C130026L21Rik	-0.717659	0.0199546	0.276732
ENSMUSG00000052865	Gm13619	-1.34975	0.00516093	0.162673
ENSMUSG00000052915	Msl1	-0.378719	0.00992555	0.212247
ENSMUSG00000053063	Clec12a	-1.03079	0.0339221	0.343572
ENSMUSG00000053158	Fes	-0.817013	0.0152239	0.246314
ENSMUSG00000053216	Btn2a2	-1.24395	0.00209992	0.101476
ENSMUSG00000053263	Gm12592	-1.67327	1.55e-05	0.00544068
ENSMUSG00000053414	Hunk	-0.428479	0.012035	0.22412
ENSMUSG00000053460	Ggcx	-0.8732	0.00161554	0.0874548
ENSMUSG00000053483	Usp21	-0.401669	0.0295549	0.323561
ENSMUSG00000053604	Rpia	-0.714312	0.0277715	0.316122
ENSMUSG00000054675	Tmem119	-0.918617	0.0130819	0.231419
ENSMUSG00000055065	Ddx17	-0.358084	0.0353094	0.350272
ENSMUSG00000055214	Pld5	-0.663074	0.00608657	0.173579
ENSMUSG00000055421	Pcdh9	-0.602251	0.0199749	0.276732
ENSMUSG00000055612	Cdca7	-0.602503	0.0141351	0.239989
ENSMUSG00000055675	Kbtbd11	-0.354563	0.043755	0.378784
ENSMUSG00000055945	Prr18	-0.941149	0.000743363	0.0644331
ENSMUSG00000055978	Fut2	-1.27376	0.015226	0.246314
ENSMUSG00000057101	Zfp180	-0.391845	0.014518	0.241818
ENSMUSG00000057103	Nat8f1	-0.640497	0.00716888	0.187324
ENSMUSG00000057329	Bcl2	-0.378247	0.0354869	0.351073
ENSMUSG00000057342	Sphk2	-0.400377	0.0250729	0.301693
ENSMUSG00000057378	Ryr3	-0.842019	0.0266508	0.309988
ENSMUSG00000057457	Phex	-1.04463	0.019083	0.271971
ENSMUSG00000057469	E2f6	-0.448814	0.0276893	0.315698
ENSMUSG00000057649	Brd9	-0.341831	0.021428	0.284025
ENSMUSG00000057719	Sh3rf2	-1.03054	0.00619002	0.174738
ENSMUSG00000058006	Mdn1	-0.67574	0.0328721	0.341005
ENSMUSG00000058260	Serpina9	-1.22103	0.00575691	0.170242
ENSMUSG00000058626	Capn11	-5.35553	2.44e-07	0.000180638
ENSMUSG00000058715	Fcer1g	-0.815891	0.0213424	0.283497
ENSMUSG00000058975	Kcnc1	-0.966323	3.06e-07	0.000204535
ENSMUSG00000059363	Fxn	-0.612746	0.00881569	0.202138
ENSMUSG00000059659	Gm10069	-1.12431	0.019261	0.272546
ENSMUSG00000060063	Alox5ap	-0.906285	0.000990405	0.0706449
ENSMUSG00000060143	Gm10076	-0.605924	0.0172191	0.260006
ENSMUSG00000060534	Dcc	-0.803925	0.028851	0.321894
ENSMUSG00000060636	Rpl35a	-0.477845	0.0416167	0.370917
ENSMUSG00000060639	Hist1h4i	-1.15658	0.0112331	0.220917
ENSMUSG00000060730	Gm10086	-0.90235	0.0159202	0.251616
ENSMUSG00000060735	Rxfp3	-0.790868	0.0371115	0.356351
ENSMUSG00000060798	Intu	-0.443131	0.0410749	0.368965
ENSMUSG00000060862	Zbtb40	-0.917647	0.00436836	0.149714
ENSMUSG00000060962	Dmkn	-1.42704	3.92e-05	0.010884
ENSMUSG00000061474	Mrps36	-0.767593	0.00414176	0.148575
ENSMUSG00000061482	Hist1h4d	-0.968166	0.0428893	0.374729
ENSMUSG00000061601	Pclo	-0.440667	0.0317607	0.3342
ENSMUSG00000061607	Mdc1	-0.488584	0.0174453	0.261575
ENSMUSG00000061762	Tac1	-1.1917	0.000135235	0.025549
ENSMUSG00000061894	Zscan20	-0.597296	0.0275174	0.315676
ENSMUSG00000062006	Rpl34	-0.536668	0.0193491	0.272828
ENSMUSG00000062198	2700097O09Rik	-0.831248	0.000129639	0.0249652
ENSMUSG00000062252	Lhfpl5	-0.822936	0.0020782	0.101476
ENSMUSG00000062300	Nectin2	-0.64393	0.0113157	0.221535
ENSMUSG00000062309	Rpp25	-0.633138	0.00801154	0.194183
ENSMUSG00000062785	Kcnc3	-0.489619	0.0210482	0.282292
ENSMUSG00000063428	Ddo	-0.843982	0.00868807	0.201879
ENSMUSG00000063445	Nmral1	-0.34653	0.0423275	0.37372
ENSMUSG00000063558	Aox1	-1.00816	0.0124844	0.227634
ENSMUSG00000063785	Utp14a	-0.303429	0.037799	0.357954
ENSMUSG00000063849	Ppcdc	-0.771434	8.15e-05	0.0184756
ENSMUSG00000065126	Snord104	-0.605281	0.0435245	0.378441
ENSMUSG00000066389	Rpl31-ps1	-0.885764	0.0248002	0.301545
ENSMUSG00000066415	Msl2	-0.315815	0.0243319	0.299001
ENSMUSG00000066613	Zfp932	-0.468318	0.0385418	0.359298
ENSMUSG00000067224	Gm3695	-1.55	0.00149598	0.0844597
ENSMUSG00000067724	Gbx1	-2.26677	0.000502028	0.0530639
ENSMUSG00000068184	Ndufaf2	-0.474844	0.0266593	0.309988
ENSMUSG00000068220	Lgals1	-0.816973	0.0010235	0.071308
ENSMUSG00000068417	Pnp2	-0.911025	0.0308252	0.330623
ENSMUSG00000068615	Gjd2	-1.1857	2.93e-06	0.00124889
ENSMUSG00000068962	Zfp114	-0.744141	0.00199328	0.100077
ENSMUSG00000069132	Nxph2	-0.83958	0.0102843	0.21501
ENSMUSG00000070167	Snora57	-0.961853	0.0465089	0.386499
ENSMUSG00000070315	4930581F22Rik	-1.21633	0.00293705	0.122884
ENSMUSG00000070366	Plpp4	-0.473115	0.00826114	0.197509
ENSMUSG00000070687	Htr1d	-0.820447	0.0230699	0.292177
ENSMUSG00000070737	Tmem35b	-0.931875	0.000741973	0.0644331
ENSMUSG00000070808	Gltscr1	-0.62297	0.0183785	0.269691
ENSMUSG00000070814	6330408A02Rik	-0.485141	0.0193361	0.272828
ENSMUSG00000070866	Zfp804a	-0.670369	0.00851255	0.201147
ENSMUSG00000070880	Gad1	-0.63877	0.0394496	0.364797
ENSMUSG00000071324	Armc2	-0.557826	0.0149122	0.24433
ENSMUSG00000071456	1110002L01Rik	-0.743205	0.00841861	0.199914
ENSMUSG00000071644	Eef1g	-0.403643	0.0215699	0.284769
ENSMUSG00000071669	Snx29	-1.03591	0.0349884	0.348379
ENSMUSG00000072115	Ang	-1.06911	0.00257982	0.114208
ENSMUSG00000072572	Slc39a2	-1.1959	0.0403469	0.367164
ENSMUSG00000072591	5930412G12Rik	-0.965137	0.00648541	0.177033
ENSMUSG00000072662	Mansc4	-1.61579	2.18e-05	0.00712134
ENSMUSG00000072692	Rpl37rt	-0.680767	0.00418858	0.14888
ENSMUSG00000072893	4933439C10Rik	-0.475602	0.0417309	0.371534
ENSMUSG00000073000	Gm10451	-2.39855	2.93e-06	0.00124889
ENSMUSG00000073067	9130019P16Rik	-1.24213	0.00640572	0.176572
ENSMUSG00000073147	5031425E22Rik	-0.658459	0.0128421	0.229852
ENSMUSG00000073415	Gm10501	-1.0923	0.00498272	0.158478
ENSMUSG00000074635	3110070M22Rik	-0.814693	0.0307228	0.3302
ENSMUSG00000074664	A830092H15Rik	-0.799367	0.0480637	0.392609
ENSMUSG00000074749	Kiz	-0.382492	0.0360994	0.352107
ENSMUSG00000074800	Gm4149	-0.851493	0.00647749	0.177033
ENSMUSG00000075271	Ttc30a1	-0.595904	0.00645917	0.177033
ENSMUSG00000075600	Zc3h3	-0.790412	0.02898	0.322408
ENSMUSG00000075705	Msrb1	-0.345943	0.0436205	0.378454
ENSMUSG00000076612	Ighg2c	-0.531737	0.0266498	0.309988
ENSMUSG00000078350	Smim1	-0.863291	0.00165194	0.0889768
ENSMUSG00000078684	5830417I10Rik	-0.717398	0.0448386	0.382926
ENSMUSG00000078771	Evi2a	-0.562502	0.0469638	0.387679
ENSMUSG00000078851	Hist3h2a	-0.354265	0.0465591	0.386499
ENSMUSG00000078958	Atp6ap1l	-0.510344	0.0238947	0.296552
ENSMUSG00000079110	Capn3	-0.898054	0.00158574	0.0870793
ENSMUSG00000079429	Mroh2a	-0.696896	0.0485333	0.3937
ENSMUSG00000079435	Rpl36a	-0.473208	0.038531	0.359298
ENSMUSG00000079671	2610203C22Rik	-0.788351	0.0194836	0.273795
ENSMUSG00000080059	Rps19-ps3	-0.98446	0.00125927	0.0776442
ENSMUSG00000083674	Zfp133-ps	-0.740422	0.022657	0.290858
ENSMUSG00000084904	Gm14827	-1.65946	0.00939072	0.208173
ENSMUSG00000084946	Dlx1as	-1.41211	0.00127833	0.0782673
ENSMUSG00000084950	Gm5577	-1.57712	0.00179379	0.0937439
ENSMUSG00000085042	Abhd11os	-1.16349	0.00189494	0.0971524
ENSMUSG00000085282	Gm15663	-0.549393	0.0268733	0.311883
ENSMUSG00000085386	Gm13630	-0.944569	0.0412508	0.369601
ENSMUSG00000085566	A730017L22Rik	-0.593974	0.0267689	0.311006
ENSMUSG00000085622	3110056K07Rik	-0.703879	0.0292731	0.323366
ENSMUSG00000085687	Gm16153	-1.5757	0.0364312	0.353671
ENSMUSG00000085704	4921531C22Rik	-0.725718	0.0311462	0.331443
ENSMUSG00000085882	2610507I01Rik	-0.888109	0.000307429	0.0408891
ENSMUSG00000085912	Trp53cor1	-0.889678	0.0228917	0.292057
ENSMUSG00000086119	Gm2415	-0.680889	0.0010819	0.0731215
ENSMUSG00000086158	Ccpg1os	-0.685592	0.00958523	0.208311
ENSMUSG00000086496	Gm14204	-0.634262	0.00523347	0.164131
ENSMUSG00000086502	B130055M24Rik	-1.34996	0.000487609	0.0519304
ENSMUSG00000086503	Xist	-2.70554	0.0472159	0.388619
ENSMUSG00000086763	Plxna4os1	-1.2769	0.00132734	0.0795802
ENSMUSG00000086779	Gm13562	-1.34156	0.0498025	0.397235
ENSMUSG00000087128	Gm12655	-1.40533	0.00119259	0.0764599
ENSMUSG00000087138	Gm15545	-1.15978	0.0120335	0.22412
ENSMUSG00000087178	A230056P14Rik	-0.479558	0.0304311	0.329541
ENSMUSG00000087301	Gm13629	-0.584874	0.0249638	0.301693
ENSMUSG00000087413	Gm11266	-0.725036	0.0261382	0.306997
ENSMUSG00000089857	Zfp882	-0.938083	0.000351114	0.0427098
ENSMUSG00000089917	Uckl1	-0.507687	0.0127197	0.229453
ENSMUSG00000090164	BC035044	-1.21574	0.00011849	0.0241411
ENSMUSG00000093460	Six3os1	-0.771616	0.0247732	0.301545
ENSMUSG00000095041	AC149090.1	-1.08946	0.0094481	0.208173
ENSMUSG00000096221	1500002C15Rik	-1.5104	8.76e-05	0.0192464
ENSMUSG00000096914	Galntl6	-1.08543	0.000236073	0.0342135
ENSMUSG00000097177	9330159M07Rik	-0.917304	0.0370438	0.356351
ENSMUSG00000097287	D130017N08Rik	-0.42837	0.0488078	0.394787
ENSMUSG00000097292	A230107N01Rik	-1.11886	0.0346955	0.347328
ENSMUSG00000097330	Gm26672	-0.672308	0.0379185	0.357954
ENSMUSG00000097379	Gm26873	-1.54875	0.00393215	0.145905
ENSMUSG00000097391	Mirg	-1.32742	0.0183252	0.269691
ENSMUSG00000097393	D030068K23Rik	-1.07369	0.00581279	0.170242
ENSMUSG00000097431	Gm26782	-0.480997	0.00929006	0.207153
ENSMUSG00000097434	Gm16630	-1.06427	0.0127772	0.229852
ENSMUSG00000097440	Gm6277	-0.725711	0.047253	0.388697
ENSMUSG00000097452	Gm2824	-0.897692	0.00160148	0.0872622
ENSMUSG00000097496	Gm26653	-0.829381	0.0132381	0.232156
ENSMUSG00000097589	Dleu2	-0.921845	0.0100199	0.212779
ENSMUSG00000097596	Gm26673	-1.53398	0.000338332	0.0422521
ENSMUSG00000097736	9530059O14Rik	-1.17148	0.0431326	0.375919
ENSMUSG00000097777	Gm16794	-0.8559	0.0346613	0.347328
ENSMUSG00000097792	Gm27042	-0.800444	0.0296862	0.324013
ENSMUSG00000097814	Panct2	-0.95817	0.0123426	0.226222
ENSMUSG00000097825	9630001P10Rik	-0.760552	0.0309579	0.331443
ENSMUSG00000097867	Lppos	-0.868096	0.0210089	0.28211
ENSMUSG00000099034	2810039B14Rik	-0.588506	0.0414395	0.370617
ENSMUSG00000099907	Gm10421	-0.845587	0.026891	0.311883
ENSMUSG00000100164	2610306M01Rik	-0.394539	0.0259074	0.305743
ENSMUSG00000100235	Gm28557	-1.39626	0.0030059	0.124285
ENSMUSG00000100241	Slc18a3	-1.05208	0.0251122	0.301693
ENSMUSG00000100600	A230077H06Rik	-0.767661	0.0112812	0.221495
ENSMUSG00000100666	1700007F19Rik	-1.13027	0.00601553	0.173579
ENSMUSG00000101693	Gm19461	-1.28025	0.00771651	0.190154
