# Supplementary material for: The Differences in Local Translatome across Distinct Neuron Types Is Mediated by Both Baseline Cellular Differences and Post-transcriptional Mechanisms
Source: eNeuro. 2019 Feb 4;5(6):ENEURO.0320-18.2018. doi: 10.1523/ENEURO.0320-18.2018 (PMC6361723; doi:10.1523/ENEURO.0320-18.2018)
Supplement: Figure 7-1 — GO analysis results of RBP4-TRAP differential local translation candidates with significance cutoff of p = 5E-8. Full table of GO analysis results of RBP4-TRAP-enriched candidates with significance cutoff of p = 5E-8. Column headers are as in Figure 4-1. Download Figure 7-1, XLS file. [file sup_enu-eN-NWR-0320-18-s16.xls]

## Sheet: Sheet1
GO-ID	Description	p-value	corr p-val	cluster freq	total freq	genes
44464	cell part	3.2989e-70	6.8792e-67	672/881 76.2%	14239/29987 47.4%	CDA CHIC2 ANKLE2 STMN2 SPINT2 GABPB1 GLDN DCAF7 RXFP2 DCAF6 PCMT1 RNF115 NUB1 TBK1 RNF114 TDO2 DPYSL2 MYC NAMPT CYP1B1 PIP4K2C PRKAB2 STARD7 MED8 HDHD3 SYTL4 EML2 WDR77 SULT2B1 EID1 EWSR1 ORAI2 ACOT2 TBPL1 YME1L1 FAR1 ALG10B H2-D1 SLBP MTMR2 SET SEH1L TTYH2 MEPCE COPS7A VPS26A HIF1A SLC5A5 PRDX4 NPBWR1 GRPEL2 RRS1 SSR1 PSMF1 CEP76 ZBTB7C JAG1 NDFIP1 CADM1 H3F3B SIVA1 ST13 INCA1 SLC16A11 LARP6 SLC…
5623	cell	3.4165e-70	6.8792e-67	672/881 76.2%	14240/29987 47.4%	CDA CHIC2 ANKLE2 STMN2 SPINT2 GABPB1 GLDN DCAF7 RXFP2 DCAF6 PCMT1 RNF115 NUB1 TBK1 RNF114 TDO2 DPYSL2 MYC NAMPT CYP1B1 PIP4K2C PRKAB2 STARD7 MED8 HDHD3 SYTL4 EML2 WDR77 SULT2B1 EID1 EWSR1 ORAI2 ACOT2 TBPL1 YME1L1 FAR1 ALG10B H2-D1 SLBP MTMR2 SET SEH1L TTYH2 MEPCE COPS7A VPS26A HIF1A SLC5A5 PRDX4 NPBWR1 GRPEL2 RRS1 SSR1 PSMF1 CEP76 ZBTB7C JAG1 NDFIP1 CADM1 H3F3B SIVA1 ST13 INCA1 SLC16A11 LARP6 SLC…
5622	intracellular	9.6307e-69	1.2928e-65	537/881 60.9%	9770/29987 32.5%	CDA CHIC2 ANKLE2 STMN2 GABPB1 DCAF7 DCAF6 PCMT1 RNF115 NUB1 TBK1 RNF114 DPYSL2 MYC NAMPT CYP1B1 PIP4K2C PRKAB2 STARD7 MED8 HDHD3 SYTL4 EML2 WDR77 SULT2B1 EID1 EWSR1 ACOT2 TBPL1 YME1L1 FAR1 SLBP MTMR2 SET SEH1L MEPCE COPS7A VPS26A HIF1A PRDX4 GRPEL2 RRS1 SSR1 PSMF1 CEP76 ZBTB7C NDFIP1 CADM1 H3F3B SIVA1 ST13 INCA1 LARP6 TADA2B UCK2 EHD3 HNRNPK NPLOC4 H2AFY2 TDP2 PKIA TOLLIP SFXN3 HNRNPD PPT1 CDK10 …
44424	intracellular part	4.7804e-68	4.8127e-65	528/881 59.9%	9535/29987 31.7%	CDA CHIC2 ANKLE2 STMN2 GABPB1 DCAF7 DCAF6 PCMT1 RNF115 NUB1 TBK1 DPYSL2 MYC NAMPT CYP1B1 PIP4K2C PRKAB2 STARD7 MED8 HDHD3 SYTL4 EML2 WDR77 SULT2B1 EID1 EWSR1 ACOT2 TBPL1 YME1L1 FAR1 SLBP MTMR2 SET SEH1L MEPCE COPS7A VPS26A HIF1A PRDX4 GRPEL2 RRS1 SSR1 PSMF1 CEP76 NDFIP1 CADM1 H3F3B SIVA1 ST13 INCA1 LARP6 TADA2B UCK2 EHD3 HNRNPK NPLOC4 H2AFY2 TDP2 PKIA TOLLIP SFXN3 HNRNPD PPT1 CDK10 STRN ZBTB8B CP…
43226	organelle	9.3194e-59	7.5058e-56	461/881 52.3%	8097/29987 27.0%	CHIC2 ANKLE2 STMN2 GABPB1 DCAF7 DCAF6 NUB1 DPYSL2 MYC NAMPT CYP1B1 PIP4K2C STARD7 MED8 HDHD3 SYTL4 EML2 WDR77 EID1 EWSR1 ACOT2 TBPL1 YME1L1 FAR1 SLBP MTMR2 SET SEH1L COPS7A VPS26A HIF1A PRDX4 GRPEL2 RRS1 SSR1 CEP76 NDFIP1 CADM1 H3F3B SIVA1 INCA1 LARP6 TADA2B EHD3 HNRNPK NPLOC4 H2AFY2 TDP2 PKIA SFXN3 HNRNPD PPT1 CDK10 STRN ZBTB8B CDC42SE2 ARF4 LIN54 ARF1 ARF2 CDKN1B OGG1 MRPL32 MED18 MED17 B3GALT2…
43229	intracellular organelle	1.0205e-57	6.8493e-55	458/881 51.9%	8072/29987 26.9%	CHIC2 ANKLE2 STMN2 GABPB1 DCAF7 DCAF6 NUB1 DPYSL2 MYC NAMPT CYP1B1 PIP4K2C STARD7 MED8 HDHD3 SYTL4 EML2 WDR77 EID1 EWSR1 ACOT2 TBPL1 YME1L1 FAR1 SLBP MTMR2 SET SEH1L COPS7A VPS26A HIF1A PRDX4 GRPEL2 RRS1 SSR1 CEP76 NDFIP1 CADM1 H3F3B SIVA1 INCA1 LARP6 TADA2B EHD3 HNRNPK NPLOC4 H2AFY2 TDP2 PKIA SFXN3 HNRNPD PPT1 CDK10 STRN ZBTB8B CDC42SE2 ARF4 LIN54 ARF1 ARF2 CDKN1B OGG1 MRPL32 MED18 MED17 B3GALT2…
43227	membrane-bounded organelle	2.0693e-53	1.1904e-50	415/881 47.1%	7114/29987 23.7%	CHIC2 ANKLE2 STMN2 GABPB1 DCAF7 DCAF6 NUB1 DPYSL2 MYC NAMPT CYP1B1 PIP4K2C STARD7 MED8 HDHD3 SYTL4 WDR77 EID1 EWSR1 ACOT2 TBPL1 YME1L1 FAR1 SLBP MTMR2 SET SEH1L COPS7A VPS26A HIF1A PRDX4 GRPEL2 RRS1 SSR1 NDFIP1 CADM1 H3F3B SIVA1 INCA1 LARP6 TADA2B EHD3 HNRNPK NPLOC4 H2AFY2 TDP2 PKIA SFXN3 HNRNPD PPT1 CDK10 ZBTB8B ARF4 LIN54 ARF1 ARF2 CDKN1B OGG1 MRPL32 MED18 MED17 B3GALT2 RARS SPIN1 TRP53INP1 CHS…
43231	intracellular membrane-bounded organelle	3.8383e-53	1.9321e-50	414/881 46.9%	7102/29987 23.6%	CHIC2 ANKLE2 STMN2 GABPB1 DCAF7 DCAF6 NUB1 DPYSL2 MYC NAMPT CYP1B1 PIP4K2C STARD7 MED8 HDHD3 SYTL4 WDR77 EID1 EWSR1 ACOT2 TBPL1 YME1L1 FAR1 SLBP MTMR2 SET SEH1L COPS7A VPS26A HIF1A PRDX4 GRPEL2 RRS1 SSR1 NDFIP1 CADM1 H3F3B SIVA1 INCA1 LARP6 TADA2B EHD3 HNRNPK NPLOC4 H2AFY2 TDP2 PKIA SFXN3 HNRNPD PPT1 CDK10 ZBTB8B ARF4 LIN54 ARF1 ARF2 CDKN1B OGG1 MRPL32 MED18 MED17 B3GALT2 RARS SPIN1 TRP53INP1 CHS…
5737	cytoplasm	5.7684e-52	2.5811e-49	399/881 45.2%	6759/29987 22.5%	CDA CHIC2 STMN2 DCAF7 PCMT1 RNF115 TBK1 DPYSL2 MYC NAMPT CYP1B1 PIP4K2C STARD7 HDHD3 SYTL4 EML2 WDR77 SULT2B1 EID1 EWSR1 ACOT2 TBPL1 YME1L1 FAR1 SLBP MTMR2 MEPCE COPS7A VPS26A HIF1A PRDX4 GRPEL2 SSR1 CEP76 NDFIP1 CADM1 SIVA1 ST13 INCA1 LARP6 UCK2 EHD3 HNRNPK NPLOC4 PKIA TOLLIP SFXN3 HNRNPD PPT1 STRN CPEB2 ITPA CDC42SE2 ARF4 ARF1 ARF2 CDKN1B OGG1 ARHGAP1 MRPL32 B3GALT2 RARS SPIN1 TRP53INP1 CHST8 L…
9987	cellular process	2.7831e-50	1.1207e-47	471/881 53.4%	8918/29987 29.7%	CDA CHIC2 GABPB1 GLDN RXFP2 PCMT1 NUB1 TBK1 RNF114 TDO2 DPYSL2 MYC NAMPT CYP1B1 PIP4K2C PRKAB2 MED8 SYTL4 WDR77 SULT2B1 EID1 EWSR1 ACOT2 TBPL1 FAR1 SLBP MTMR2 SEH1L MEPCE VPS26A HIF1A SLC5A5 PRDX4 GRPEL2 RRS1 CDK17 JAG1 CADM1 SIVA1 ST13 PLK2 SLC16A11 LARP6 SLC16A14 SLC6A7 HNRNPK NPLOC4 H2AFY2 TDP2 SFXN3 HNRNPD PPT1 CDK10 STRN ZBTB8B ITPA DMRTC1A CDC42SE2 GABRB3 ARF4 LIN54 ARF1 ARF2 CDKN1B OGG1 PI…
5488	binding	7.9391e-48	2.9064e-45	510/881 57.8%	10282/29987 34.2%	CDA STMN2 GABPB1 RXFP2 DCAF6 PCMT1 ALKBH5 RNF115 NUB1 TBK1 RNF114 TDO2 TFG MYC NAMPT CYP1B1 PIP4K2C PRKAB2 HPCAL1 ARMC8 SYTL4 EML2 WDR77 EID1 EWSR1 RABL3 TBPL1 YME1L1 FAR1 H2-D1 SLBP MTMR2 VPS26A HIF1A GRPEL2 RNF217 ZBTB7C CDK17 JAG1 NDFIP1 CADM1 SIVA1 ST13 PLK2 LARP6 GPN3 TADA2B UCK2 EHD3 HNRNPK NPLOC4 H2AFY2 TDP2 TOLLIP HNRNPD FXYD7 CDK10 STRN ZBTB8B CPEB2 ITPA ARF4 LIN54 ARF1 ARF2 CDKN1B OGG1 …
44444	cytoplasmic part	8.5522e-32	2.87e-29	255/881 28.9%	4190/29987 13.9%	ERRFI1 CDA CHIC2 FAAH ARL6IP1 STMN2 NUDT6 ACTB RNF115 PPP2R1A DPYSL2 MYC CYP1B1 PIP4K2C ATP6V1E1 TRIM23 ATP6V1G2 STARD7 ACSL1 ALG5 AP1B1 SIAH1A ACSL4 HDHD3 SYTL4 ACOT2 VDAC3 YME1L1 FAR1 KDELR2 SIK1 MTMR2 GGNBP2 MGST3 STXBP1 PEX11B VPS26A UBE2J1 PRDX4 RACGAP1 PDCD10 GRPEL2 SSR1 INPP5K CAML NDFIP1 CADM1 ST13 SURF4 IRGM1 GBAS ACER2 UCK2 EHD3 NPLOC4 ARMC10 MYO5B SFXN3 HNRNPD PPT1 PCSK2 ARF4 ARF1 ARF2…
5515	protein binding	1.1774e-30	3.6474e-28	298/881 33.8%	5378/29987 17.9%	ERRFI1 CDA FAAH ARL6IP1 STMN2 CBLB GABPB1 ACTB RXFP2 DCAF6 PCMT1 RNF115 NUB1 TBK1 RNF114 TFG PPP2R1A MYC NAMPT ARFIP2 FBXO6 TRIM23 PRKAB2 ATP6V1G2 IL1R1 IL1R2 HPCAL1 AP1B1 SIAH1A CSNK1E SYTL4 EML2 WDR77 EID1 EWSR1 SUB1 SIK1 H2-D1 PFN2 MTMR2 GGNBP2 STXBP1 TWF1 VPS26A HIF1A GMCL1 SNX2 DPH1 DPH2 GRPEL2 ERI3 PCBP2 ZBTB7C CDT1 CAML JAG1 NDFIP1 CADM1 SIVA1 ST13 PLK2 TADA2B PEX5L EHD3 HNRNPK SESTD1 MYO5…
8152	metabolic process	4.0284e-26	1.1416e-23	325/881 36.8%	6465/29987 21.5%	CDA FAAH GABPB1 PCMT1 ALKBH5 NUB1 TBK1 TDO2 PPAT MYC NAMPT CYP1B1 FBXO6 DENR KAT7 PIP4K2C ATP6V1E1 TRIM23 FAAP100 PRKAB2 ATP6V1G2 ACSL1 MED8 SIAH1A ACSL4 CSNK1E HDHD3 EML2 SULT2B1 EID1 EWSR1 SUB1 ACOT2 SIK3 TBPL1 YME1L1 FAR1 SIK1 SLBP MTMR2 MGST3 MEPCE TWF1 HIF1A ART3 UBE2J1 PRDX4 GRPEL2 INPP5K RIMKLB CDK17 CDT1 CAML ST13 PLK2 IRGM1 LARP6 ACER2 UCK2 HNRNPK TDP2 HNRNPD PPT1 CDK10 ZBTB8B ITPA DMRTC…
5634	nucleus	4.2522e-26	1.1416e-23	239/881 27.1%	4145/29987 13.8%	ERRFI1 ANKLE2 CBLB GABPB1 NUDT6 PWP1 DCAF7 NUBP2 DCAF6 NUB1 MYC NAMPT KAT7 TRIM23 FAAP100 MED8 SIAH1A CSNK1E WDR77 EID1 EWSR1 SUB1 GRWD1 TBPL1 SIK1 SLBP SET GGNBP2 SEH1L COPS7A HIF1A CDKN2AIP GMCL1 RACGAP1 DPH1 PCBP2 RRS1 CDT1 ZRANB1 H3F3B SIVA1 INCA1 SETDB2 LARP6 NET1 TADA2B HNRNPK NPLOC4 H2AFY2 TDP2 PKIA HNRNPD CDK10 ZBTB8B LIN54 CDKN1B SUV39H1 OGG1 MED18 MED17 SUFU UFD1 TRP53INP1 DUSP2 PAWR CA…
44237	cellular metabolic process	1.248e-25	3.141e-23	284/881 32.2%	5367/29987 17.8%	CDA FAAH GABPB1 PCMT1 NUB1 TBK1 TDO2 PPAT MYC NAMPT CYP1B1 FBXO6 DENR KAT7 PIP4K2C ATP6V1E1 TRIM23 FAAP100 PRKAB2 ATP6V1G2 ACSL1 MED8 SIAH1A ACSL4 CSNK1E SULT2B1 EID1 EWSR1 SUB1 ACOT2 SIK3 TBPL1 FAR1 SIK1 SLBP MTMR2 MEPCE TWF1 HIF1A ART3 UBE2J1 GRPEL2 INPP5K RIMKLB CDK17 CDT1 CAML ST13 PLK2 IRGM1 LARP6 ACER2 HNRNPK TDP2 HNRNPD PPT1 CDK10 ZBTB8B ITPA DMRTC1A LIN54 SUV39H1 OGG1 PIGP PCSK5 MRPL32 ME…
44238	primary metabolic process	1.3462e-23	3.189e-21	286/881 32.4%	5583/29987 18.6%	CDA FAAH GABPB1 PCMT1 NUB1 TBK1 TDO2 PPAT MYC NAMPT CYP1B1 FBXO6 DENR KAT7 PIP4K2C ATP6V1E1 TRIM23 FAAP100 PRKAB2 ATP6V1G2 ACSL1 MED8 SIAH1A ACSL4 CSNK1E EML2 SULT2B1 EID1 EWSR1 SUB1 ACOT2 SIK3 TBPL1 YME1L1 FAR1 SIK1 SLBP MEPCE HIF1A ART3 UBE2J1 GRPEL2 RIMKLB CDK17 CDT1 ST13 PLK2 LARP6 ACER2 HNRNPK TDP2 HNRNPD PPT1 CDK10 ZBTB8B ITPA DMRTC1A PCSK2 LIN54 SUV39H1 OGG1 PIGP CTSW PCSK5 MRPL32 MED18 ME…
51179	localization	6.5971e-20	1.4759e-17	163/881 18.5%	2655/29987 8.8%	SCARB1 CHIC2 FAAH RAB3A ARL6IP1 GOLT1B GDA RAB3D PLAT DPYSL2 SLC16A2 ATP6V1E1 SLC39A1 SH3GL2 NSF CADPS2 MAP2K1 ATP6V1G2 ACSL1 SLC6A15 SLC30A4 APLP1 AP1B1 CASK ACSL4 SYTL4 ADCYAP1 SCNN1A VDAC3 SCG5 KDELR2 ABCG1 CHRNA1 ATP6V1A GPM6A SEH1L TTYH2 SLC41A2 STXBP1 NPR3 CHRNA6 VPS26A CORO1A HIF1A SLC5A5 CORO1C SNX2 RACGAP1 GRPEL2 NDN PMAIP1 ATP6V1H STXBP6 ATP6V1D SLC38A4 SYT5 SYT4 TRAPPC3 RAB4A TRAPPC5 S…
6810	transport	2.1189e-19	4.4909e-17	148/881 16.7%	2328/29987 7.7%	SCARB1 CHIC2 FAAH RAB3A ARL6IP1 GOLT1B GDA RAB3D DPYSL2 SLC16A2 ATP6V1E1 SLC39A1 SH3GL2 NSF CADPS2 MAP2K1 ATP6V1G2 ACSL1 SLC6A15 SLC30A4 APLP1 AP1B1 CASK ACSL4 SYTL4 ADCYAP1 SCNN1A VDAC3 SCG5 KDELR2 ABCG1 CHRNA1 ATP6V1A GPM6A SEH1L TTYH2 SLC41A2 STXBP1 NPR3 CHRNA6 VPS26A CORO1A SLC5A5 CORO1C SNX2 RACGAP1 GRPEL2 ATP6V1H STXBP6 ATP6V1D SLC38A4 SYT5 SYT4 TRAPPC3 RAB4A TRAPPC5 SLC4A10 SLC16A11 SLC16A…
3824	catalytic activity	3.391e-19	6.8277e-17	246/881 27.9%	4854/29987 16.1%	CDA FAAH CBLB NUDT6 PCMT1 ALKBH5 RNF115 TBK1 TDO2 DPYSL2 PPAT NAMPT CYP1B1 FBXO6 KAT7 PIP4K2C ATP6V1E1 SEPHS2 PRKAB2 ATP6V1G2 ACSL1 ALG5 SIAH1A ACSL4 YOD1 CSNK1E HDHD3 EML2 SULT2B1 ACOT2 SIK3 YME1L1 FAR1 SIK1 ALG10B MTMR2 MGST3 MEPCE TWF1 ART3 UBE2J1 PRDX4 ERI3 INPP5K RIMKLB CDK17 ZRANB1 PLK2 SETDB2 IRGM1 ACER2 UCK2 EHD3 TDP2 PKIA MYO5B CWF19L1 PPT1 CDK10 ITPA PCSK2 SUV39H1 OGG1 FASTKD3 PIGP OLA1…
51234	establishment of localization	4.4329e-19	8.5005e-17	148/881 16.7%	2347/29987 7.8%	SCARB1 CHIC2 FAAH RAB3A ARL6IP1 GOLT1B GDA RAB3D DPYSL2 SLC16A2 ATP6V1E1 SLC39A1 SH3GL2 NSF CADPS2 MAP2K1 ATP6V1G2 ACSL1 SLC6A15 SLC30A4 APLP1 AP1B1 CASK ACSL4 SYTL4 ADCYAP1 SCNN1A VDAC3 SCG5 KDELR2 ABCG1 CHRNA1 ATP6V1A GPM6A SEH1L TTYH2 SLC41A2 STXBP1 NPR3 CHRNA6 VPS26A CORO1A SLC5A5 CORO1C SNX2 RACGAP1 GRPEL2 ATP6V1H STXBP6 ATP6V1D SLC38A4 SYT5 SYT4 TRAPPC3 RAB4A TRAPPC5 SLC4A10 SLC16A11 SLC16A…
43170	macromolecule metabolic process	7.5547e-18	1.3829e-15	225/881 25.5%	4399/29987 14.6%	GABPB1 PCMT1 NUB1 TBK1 MYC FBXO6 DENR KAT7 TRIM23 FAAP100 MED8 SIAH1A CSNK1E EML2 EID1 EWSR1 SUB1 SIK3 TBPL1 YME1L1 SIK1 SLBP MEPCE HIF1A ART3 UBE2J1 GRPEL2 RIMKLB CDK17 CDT1 CAML ST13 PLK2 LARP6 HNRNPK TDP2 HNRNPD PPT1 CDK10 ZBTB8B DMRTC1A PCSK2 LIN54 SUV39H1 OGG1 PIGP CTSW PCSK5 MRPL32 MED18 MED17 B3GALT2 CTSK RARS UFD1 CHST8 DUSP2 PAWR DUSP6 UCHL5 ZDHHC15 GAK PSMA3 RPUSD2 FRG1 HAP1 SGK1 DNASE1…
44260	cellular macromolecule metabolic process	9.7533e-18	1.7077e-15	206/881 23.3%	3900/29987 13.0%	GABPB1 PCMT1 NUB1 TBK1 MYC FBXO6 DENR KAT7 TRIM23 FAAP100 MED8 SIAH1A CSNK1E EID1 EWSR1 SUB1 SIK3 TBPL1 SIK1 SLBP MEPCE HIF1A ART3 UBE2J1 GRPEL2 RIMKLB CDK17 CDT1 CAML ST13 PLK2 LARP6 HNRNPK TDP2 HNRNPD PPT1 CDK10 ZBTB8B DMRTC1A LIN54 SUV39H1 OGG1 PIGP MRPL32 MED18 MED17 B3GALT2 RARS UFD1 CHST8 DUSP2 PAWR DUSP6 UCHL5 ZDHHC15 GAK PSMA3 RPUSD2 FRG1 HAP1 SGK1 DNASE1L3 ZFP821 GUCY2C PCNA BCLAF1 CUX2 …
44446	intracellular organelle part	6.9782e-15	1.1394e-12	148/881 16.7%	2625/29987 8.7%	CHIC2 ANKLE2 ARL6IP1 GDA RASL11A TOMM20 NUB1 TUBB5 TUBB3 PPP2R1A MYC OIP5 ATP6V1G2 ACSL1 LMO4 TMOD3 MED8 AP1B1 ACSL4 EML2 SAP30 EWSR1 SCNN1A VDAC3 ZFP330 SLBP MTMR2 SEH1L FECH PEX11B COPS7A HIF1A PMF1 CUZD1 NPAS2 GTF2E2 GMCL1 ORC4 ORC6 UBB DEAF1 GRPEL2 MED31 MBIP NDN ATP6V1H PRPH TRAPPC3 NDFIP1 H3F3B FANCL CBX3 TRAPPC5 NEB UBE2A POU2F3 TADA2B HNRNPK CNOT7 H2AFY2 MYO5B SFXN3 STT3A STRN SERINC1 COP…
44422	organelle part	7.0735e-15	1.1394e-12	151/881 17.1%	2701/29987 9.0%	CHIC2 ANKLE2 FAAH ARL6IP1 GDA RASL11A TOMM20 NUB1 TUBB5 TUBB3 PPP2R1A MYC OIP5 ATP6V1G2 ACSL1 LMO4 TMOD3 MED8 AP1B1 ACSL4 EML2 SAP30 EWSR1 SCNN1A VDAC3 ZFP330 SLBP MTMR2 SEH1L FECH PEX11B COPS7A HIF1A PMF1 CUZD1 NPAS2 GTF2E2 GMCL1 ORC4 ORC6 UBB DEAF1 GRPEL2 MED31 MBIP NDN ATP6V1H PRPH TRAPPC3 NDFIP1 H3F3B FANCL CBX3 TRAPPC5 NEB UBE2A POU2F3 TADA2B HNRNPK CNOT7 H2AFY2 MYO5B SFXN3 STT3A STRN SERINC…
16020	membrane	1.7095e-14	2.6477e-12	317/881 35.9%	7388/29987 24.6%	ERRFI1 CHIC2 ANKLE2 FAAH ARL6IP1 STMN2 CBLB SPINT2 GLDN RXFP2 VSIG2 CYP1B1 PIP4K2C ATP6V1E1 TRIM23 IFITM6 ATP6V1G2 ACSL1 IL1R1 SLC6A15 IL1R2 ALG5 AP1B1 ACSL4 SYTL4 EWSR1 ORAI2 VDAC3 YME1L1 FAR1 KDELR2 ALG10B H2-D1 GPM6A MTMR2 SEH1L TTYH2 MGST3 STXBP1 PEX11B VPS26A ART3 SLC5A5 UBE2J1 NKAIN2 PDCD10 NPBWR1 TSPAN6 GRPEL2 ERI3 SSR1 STXBP6 CAML JAG1 NDFIP1 CADM1 SURF4 IRGM1 SLC16A11 SLC16A14 GNG13 ACER…
43234	protein complex	4.717e-14	7.0354e-12	120/881 13.6%	1994/29987 6.6%	ARL6IP1 H2-K1 ACTB TUBB5 TUBB3 PPP2R1A DPYSL2 FBXO6 ATP6V1E1 PRKAB2 ATP6V1G2 LMO4 TMOD3 MED8 AP1B1 CASK EML2 SAP30 SCNN1A VDAC3 H2-D1 CHRNA1 ATP6V1A SEH1L TTYH2 STXBP1 CHRNA6 COPS7A VPS26A HIF1A PMF1 NPAS2 GTF2E2 ORC4 ORC6 DEAF1 MED31 ATP6V1H PSMF1 ATP6V1D PRPH TRAPPC3 ST13 TRAPPC5 POU2F3 GNG13 TADA2B NFKBIA PEX5L BMP2 CNOT7 MYO5B GNB1 STT3A STRN COPS8 RAB5A PICALM GABRB3 SNAP25 GSK3B CDKN1B SUV3…
19222	regulation of metabolic process	7.1685e-14	1.031e-11	157/881 17.8%	2933/29987 9.7%	ERRFI1 RASL11A JADE1 CBLB GABPB1 BZW1 RXFP2 DCAF6 TBK1 MYC KAT7 PTRF PIAS3 MAP2K1 MAMSTR LMO4 UBE2E3 LMO3 APLP1 UBE2E1 MED8 CASK ACSL4 CSNK1E SAP30 WDR77 EID1 ADCYAP1 CCNE2 EWSR1 SUB1 TBPL1 SIK1 SQSTM1 ABCG1 NOTCH2 CALCRL FECH INSIG1 STXBP1 NPR3 TNFRSF11A ADRB2 HIF1A PMF1 NPAS2 GTF2E2 GMCL1 UBE2J1 NEUROD1 BAG5 DEAF1 NPBWR1 MED31 MBIP NDN INPP5K SKIL ZKSCAN1 CDT1 NDFIP1 ST13 CBX3 GLMN HPRT UBE2A F…
32991	macromolecular complex	2.6619e-13	3.6963e-11	138/881 15.6%	2492/29987 8.3%	ARL6IP1 H2-K1 ACTB TUBB5 TUBB3 PPP2R1A DPYSL2 FBXO6 ATP6V1E1 PRKAB2 ATP6V1G2 LMO4 TMOD3 MED8 AP1B1 CASK EML2 SAP30 SCNN1A VDAC3 H2-D1 CHRNA1 ATP6V1A SLBP SEH1L TTYH2 STXBP1 CHRNA6 COPS7A VPS26A HIF1A PMF1 NPAS2 GTF2E2 ORC4 ORC6 UBB DEAF1 MED31 PCBP2 ATP6V1H PSMF1 ATP6V1D PRPH TRAPPC3 ST13 TRAPPC5 POU2F3 LARP6 GNG13 TADA2B NFKBIA PEX5L BMP2 HNRNPK CNOT7 H2AFY2 MYO5B GNB1 STT3A HNRNPD STRN COPS8 RA…
33036	macromolecule localization	3.2592e-13	4.375e-11	69/881 7.8%	892/29987 2.9%	ARF4 SCARB1 GSK3B ARF1 ARF2 RAB3A ARL6IP1 GOLT1B RAB3D SNX10 KIF17 GM2A SUFU SPIN1 YWHAH EIF5A NSF CADPS2 ACSL1 SIGMAR1 SSR3 AP1B1 CASK ACSL4 ARFGAP3 YWHAZ SYTL4 RAB33A ZDHHC15 PACS1 CRY2 SCG5 KDELR2 EXOC5 SEC22B ABCG1 NAPA FYTTD1 NAPB SEC23A NLGN1 PCNA SEH1L STXBP1 VPS26A SNX30 NAPG SNX2 GRPEL2 PMAIP1 CD74 RAB4A KCNIP3 YIPF5 RANBP9 RANBP6 NFKBIA PEX5L FAM160A2 NECAP1 XPOT MYO5B CHMP2B CTNNB1 GOP…
60255	regulation of macromolecule metabolic process	3.4461e-13	4.4766e-11	139/881 15.7%	2526/29987 8.4%	ERRFI1 RASL11A JADE1 CBLB GABPB1 BZW1 DCAF6 TBK1 MYC KAT7 PTRF PIAS3 MAP2K1 MAMSTR LMO4 UBE2E3 LMO3 APLP1 UBE2E1 MED8 CASK CSNK1E SAP30 WDR77 EID1 EWSR1 SUB1 TBPL1 SIK1 SQSTM1 ABCG1 NOTCH2 FECH STXBP1 TNFRSF11A ADRB2 HIF1A PMF1 NPAS2 GTF2E2 GMCL1 UBE2J1 NEUROD1 BAG5 DEAF1 MED31 MBIP NDN INPP5K SKIL ZKSCAN1 CDT1 NDFIP1 ST13 CBX3 GLMN UBE2A FOXN2 POU2F3 NFKBIA BMP2 CNOT7 H2AFY2 FUBP3 PKIA CNTN1 HNR…
8104	protein localization	8.2634e-13	1.0399e-10	61/881 6.9%	747/29987 2.4%	ARF4 GSK3B ARF1 ARF2 RAB3A ARL6IP1 GOLT1B RAB3D SNX10 KIF17 SUFU YWHAH EIF5A NSF CADPS2 SSR3 AP1B1 CASK ARFGAP3 YWHAZ SYTL4 RAB33A ZDHHC15 PACS1 CRY2 SCG5 KDELR2 EXOC5 SEC22B NAPA NAPB SEC23A NLGN1 PCNA SEH1L STXBP1 VPS26A SNX30 NAPG SNX2 GRPEL2 PMAIP1 CD74 RAB4A KCNIP3 YIPF5 RANBP9 RANBP6 NFKBIA PEX5L FAM160A2 NECAP1 XPOT MYO5B CHMP2B CTNNB1 GOPC SEC24D RAB5A RAB9B NFKBIB
45184	establishment of protein localization	9.8453e-13	1.2014e-10	56/881 6.3%	652/29987 2.1%	ARF4 GSK3B ARF1 ARF2 RAB3A ARL6IP1 GOLT1B RAB3D SNX10 KIF17 YWHAH EIF5A NSF CADPS2 SSR3 AP1B1 CASK ARFGAP3 YWHAZ SYTL4 RAB33A ZDHHC15 PACS1 CRY2 SCG5 KDELR2 EXOC5 SEC22B NAPA NAPB SEC23A NLGN1 PCNA SEH1L STXBP1 VPS26A SNX30 NAPG SNX2 GRPEL2 CD74 RAB4A KCNIP3 YIPF5 RANBP9 RANBP6 NFKBIA FAM160A2 NECAP1 XPOT MYO5B CHMP2B GOPC SEC24D RAB5A RAB9B
16192	vesicle-mediated transport	1.0927e-12	1.2942e-10	47/881 5.3%	486/29987 1.6%	NAPA ARF4 SNAP25 NAPB SCARB1 CHIC2 ARF1 SEC23A NLGN1 ARF2 RAB3A GOLT1B RAB3D STXBP1 VPS26A KIF17 NAPG CORO1C DPYSL2 STXBP6 SH3GL2 SNCA NSF SYT4 TRAPPC3 CADPS2 YIPF5 TRAPPC5 APLP1 AP1B1 ARFGAP3 YWHAZ SYTL4 ZDHHC15 PEX5L NECAP1 CTTN PACS1 PPT1 CTNNB1 KDELR2 CD47 EXOC5 SEC22B RAB5A PICALM CDC42SE2
166	nucleotide binding	1.2105e-12	1.3928e-10	118/881 13.3%	2042/29987 6.8%	RAB3A RAB3D RASL11A MYLK3 NUBP2 TBK1 TUBB5 TUBB3 PPAT PIP4K2C MTPAP MAP3K6 SEPHS2 TRIM23 TGM2 NSF CDKL4 MAP2K1 ACSL1 UBE2E3 UBE2E1 CASK ACSL4 CSNK1E TRNT1 EWSR1 RABL3 VDAC3 SIK3 YME1L1 SIK1 MATR3 ARL8A ABCG1 IPPK ATP6V1A AK5 UBE2J1 ORC4 GRPEL2 MBIP RIMKLB SKIL CDK17 RAB4A TOR1A ST13 PLK2 IRGM1 UBE2A GPN3 UCK2 EHD3 GNL3L CDK6 MYO5B HNRNPD CDK10 GRSF1 CPEB2 RAB5A ARF4 GSK3B ARF1 DYRK3 ARF2 FASTKD3 …
80090	regulation of primary metabolic process	1.3369e-12	1.4955e-10	141/881 16.0%	2624/29987 8.7%	ERRFI1 RASL11A JADE1 CBLB GABPB1 BZW1 RXFP2 DCAF6 MYC KAT7 PTRF PIAS3 MAP2K1 MAMSTR LMO4 UBE2E3 LMO3 APLP1 UBE2E1 MED8 CASK ACSL4 CSNK1E SAP30 WDR77 EID1 ADCYAP1 EWSR1 SUB1 TBPL1 SIK1 SQSTM1 ABCG1 NOTCH2 CALCRL FECH INSIG1 NPR3 TNFRSF11A ADRB2 HIF1A PMF1 NPAS2 GTF2E2 GMCL1 UBE2J1 NEUROD1 BAG5 DEAF1 MED31 MBIP NDN INPP5K SKIL ZKSCAN1 CDT1 NDFIP1 ST13 CBX3 HPRT UBE2A FOXN2 POU2F3 NFKBIA BMP2 CNOT7 …
15031	protein transport	2.2346e-12	2.4321e-10	55/881 6.2%	646/29987 2.1%	ARF4 GSK3B ARF1 ARF2 RAB3A ARL6IP1 GOLT1B RAB3D SNX10 KIF17 YWHAH EIF5A NSF CADPS2 SSR3 AP1B1 CASK ARFGAP3 YWHAZ SYTL4 RAB33A PACS1 CRY2 SCG5 KDELR2 EXOC5 SEC22B NAPA NAPB SEC23A NLGN1 PCNA SEH1L STXBP1 VPS26A SNX30 NAPG SNX2 GRPEL2 CD74 RAB4A KCNIP3 YIPF5 RANBP9 RANBP6 NFKBIA FAM160A2 NECAP1 XPOT MYO5B CHMP2B GOPC SEC24D RAB5A RAB9B
65007	biological regulation	2.6055e-12	2.7611e-10	299/881 33.9%	7122/29987 23.7%	ERRFI1 CBLB GABPB1 RXFP2 DCAF6 TBK1 DPYSL2 MYC NAMPT CYP1B1 KAT7 TRIM23 IL1R1 MED8 SIAH1A ACSL4 CSNK1E SYTL4 WDR77 DKK3 EID1 EWSR1 SUB1 RABL3 TBPL1 KDELR2 SIK1 H2-D1 PFN2 STXBP1 HIF1A GMCL1 UBE2J1 PRDX4 RACGAP1 NPBWR1 INPP5K CDT1 JAG1 NDFIP1 CADM1 SIVA1 ST13 GNG13 NET1 PEX5L ARMC10 H2AFY2 FUBP3 PKIA MYO5B HNRNPD PPT1 FXYD7 ZBTB8B CALM2 CPEB2 DMRTC1A CDC42SE2 PCSK2 GABRB3 ARF4 LIN54 ARF1 ARF2 CDKN…
5783	endoplasmic reticulum	2.8556e-12	2.9485e-10	65/881 7.3%	851/29987 2.8%	GPSM1 FAAH ARL6IP1 CYP1B1 PIP4K2C PTRF CAR4 EPM2A EIF5A DGAT2 ELOVL4 ACSL1 SSR2 SIGMAR1 ALG5 SSR3 ACSL4 ASPH KDELR2 SEC22B SGK1 NAPA NAPB SEC23A RTN1 ATL1 INSIG1 MGST3 PTGS2 ACAT2 NAPG CLN6 UBE2J1 PGRMC1 CREG2 MBIP SSR1 INPP5K KDSR MGAT2 SEC11A CD74 PRNP TRAPPC3 CAML TOR1A WFS1 CNBP AMFR KCNIP3 SRD5A3 SURF4 YIPF5 TRAPPC5 IRGM1 ORMDL1 UBE2G2 SGPP1 SEC23IP NPLOC4 ARMC10 VAPA STT3A SERINC1 NUCB2
6139	nucleobase, nucleoside, nucleotide and nucleic acid metabolic process	4.0698e-12	4.0973e-10	143/881 16.2%	2716/29987 9.0%	CDA RASL11A JADE1 GABPB1 BZW1 THG1L PCMT1 NUB1 PPAT MYC NAMPT FBXO6 KAT7 MTPAP ATP6V1E1 PTRF FAAP100 NSF PIAS3 ATP6V1G2 MAMSTR LMO4 LMO3 APLP1 MED8 TRNT1 SAP30 EID1 ADCYAP1 CCNE2 EWSR1 SUB1 TBPL1 GLYR1 NOTCH2 ATP6V1A SLBP GMPR AK5 FHIT HIF1A PMF1 NPAS2 GTF2E2 RAD51AP1 NEUROD1 ORC4 ORC6 DEAF1 MED31 NDN ATP6V1H ATP6V1D ZKSCAN1 PRNP CDT1 RAB4A FANCL HPRT UBE2A FOXN2 POU2F3 LARP6 HNRNPK CNOT7 TDP2 GN…
6807	nitrogen compound metabolic process	7.8089e-12	7.6699e-10	154/881 17.4%	3030/29987 10.1%	CDA RASL11A JADE1 GABPB1 BZW1 THG1L PCMT1 NUB1 TDO2 PPAT MYC NAMPT FBXO6 KAT7 MTPAP ATP6V1E1 PTRF FAAP100 NSF PIAS3 ATP6V1G2 MAMSTR LMO4 LMO3 APLP1 MED8 TRNT1 SAP30 EID1 ADCYAP1 CCNE2 EWSR1 SUB1 TBPL1 GLYR1 NOTCH2 ATP6V1A SLBP FECH GMPR AK5 FHIT HIF1A PMF1 NPAS2 GTF2E2 RAD51AP1 NEUROD1 ORC4 ORC6 AMDHD1 DEAF1 MED31 NDN ATP6V1H KDSR ATP6V1D ZKSCAN1 PRNP CDT1 RAB4A FANCL HPRT UBE2A FOXN2 POU2F3 LARP…
19538	protein metabolic process	1.0125e-11	9.7083e-10	119/881 13.5%	2135/29987 7.1%	GALNT13 RAB3D PLAT CWC27 MYLK3 PCMT1 TBK1 MYC CAPN5 FBXO6 DENR MAP3K6 TGM3 TRIM23 TGM2 EPM2A NSF PIAS3 CDKL4 MAP2K1 UBE2E3 UBE2E1 DNAJB12 SIAH1A CASK CSNK1E EML2 SIK3 SCG5 YME1L1 SIK1 MEPCE UBR3 HIF1A ART3 UBE2J1 EIF1AD GRPEL2 MBIP RIMKLB CDK17 TOR1A OPN3 ST13 PLK2 SLC4A10 UBE2A DNAJC18 CDK6 STT3A PPT1 CDK10 PCSK2 GSK3B DYRK3 B4GALT1 CPXM2 SUV39H1 PIGP CTSW PCSK5 MRPL32 PPP6C CASP7 SIN3B B3GALT2 …
44267	cellular protein metabolic process	1.0919e-11	1.0226e-09	100/881 11.3%	1671/29987 5.5%	GALNT13 RAB3D CWC27 MYLK3 PCMT1 TBK1 FBXO6 DENR MAP3K6 TGM3 TRIM23 TGM2 EPM2A PIAS3 CDKL4 MAP2K1 UBE2E3 UBE2E1 DNAJB12 SIAH1A CASK CSNK1E SIK3 SIK1 MEPCE UBR3 ART3 UBE2J1 EIF1AD GRPEL2 MBIP RIMKLB CDK17 TOR1A OPN3 ST13 PLK2 SLC4A10 UBE2A DNAJC18 CDK6 STT3A PPT1 CDK10 GSK3B DYRK3 B4GALT1 SUV39H1 PIGP MRPL32 PPP6C SIN3B B3GALT2 SUMO3 RARS UFD1 SKP1A ACP1 PSTK EIF5A KDM6B DUSP2 VBP1 DHPS DUSP6 UCHL5…
6464	protein modification process	1.4791e-11	1.3537e-09	79/881 8.9%	1190/29987 3.9%	GSK3B DYRK3 GALNT13 B4GALT1 SUV39H1 RAB3D PIGP MYLK3 PCMT1 PPP6C TBK1 SIN3B B3GALT2 SUMO3 FBXO6 MAP3K6 SKP1A ACP1 TGM3 TRIM23 TGM2 EPM2A EIF5A KDM6B PIAS3 DUSP2 CDKL4 MAP2K1 UBE2E3 DHPS UBE2E1 SIAH1A CASK CSNK1E DUSP6 PJA1 ZDHHC15 GAK ASPH CRY2 SIK3 SIK1 SGK1 ST6GALNAC5 CAMK1G GUCY2C CAMK2D MEPCE UBR3 PPM1D ART3 RNF2 UBE2J1 AURKA GNA11 PTK2B MGAT2 PAK3 RIMKLB CDK17 CD74 OPN3 EYA2 PLK2 USP22 SLC4A…
31323	regulation of cellular metabolic process	1.8991e-11	1.6995e-09	142/881 16.1%	2748/29987 9.1%	ERRFI1 RASL11A JADE1 GABPB1 BZW1 RXFP2 DCAF6 TBK1 MYC KAT7 PTRF PIAS3 MAP2K1 MAMSTR LMO4 LMO3 APLP1 MED8 CASK ACSL4 CSNK1E SAP30 WDR77 EID1 ADCYAP1 CCNE2 EWSR1 SUB1 TBPL1 SIK1 SQSTM1 ABCG1 NOTCH2 CALCRL FECH INSIG1 NPR3 TNFRSF11A ADRB2 HIF1A PMF1 NPAS2 GTF2E2 GMCL1 NEUROD1 BAG5 DEAF1 MED31 MBIP NDN INPP5K SKIL ZKSCAN1 CDT1 NDFIP1 ST13 CBX3 GLMN HPRT FOXN2 POU2F3 NFKBIA BMP2 CNOT7 FUBP3 PKIA HNRNP…
43412	macromolecule modification	2.461e-11	2.1544e-09	81/881 9.1%	1248/29987 4.1%	GSK3B DYRK3 GALNT13 B4GALT1 SUV39H1 RAB3D PIGP MYLK3 PCMT1 PPP6C TBK1 SIN3B B3GALT2 SUMO3 FBXO6 MAP3K6 SKP1A ACP1 TGM3 TRIM23 TGM2 EPM2A EIF5A KDM6B PIAS3 DUSP2 CDKL4 MAP2K1 UBE2E3 DHPS UBE2E1 SIAH1A CASK CSNK1E DUSP6 PJA1 ZDHHC15 GAK ASPH RPUSD2 CRY2 SIK3 SIK1 SGK1 ST6GALNAC5 CAMK1G GUCY2C CAMK2D MEPCE UBR3 PPM1D ART3 RNF2 UBE2J1 AURKA GNA11 PTK2B MGAT2 PAK3 RIMKLB CDK17 MBD4 CD74 OPN3 EYA2 PLK2…
34641	cellular nitrogen compound metabolic process	2.5858e-11	2.2155e-09	149/881 16.9%	2945/29987 9.8%	CDA RASL11A JADE1 GABPB1 BZW1 THG1L PCMT1 NUB1 TDO2 PPAT MYC NAMPT FBXO6 KAT7 MTPAP ATP6V1E1 PTRF FAAP100 NSF PIAS3 ATP6V1G2 MAMSTR LMO4 LMO3 APLP1 MED8 TRNT1 SAP30 EID1 ADCYAP1 CCNE2 EWSR1 SUB1 TBPL1 GLYR1 NOTCH2 ATP6V1A SLBP FECH GMPR AK5 FHIT HIF1A PMF1 NPAS2 GTF2E2 RAD51AP1 NEUROD1 ORC4 ORC6 AMDHD1 DEAF1 MED31 NDN ATP6V1H ATP6V1D ZKSCAN1 PRNP CDT1 RAB4A FANCL HPRT UBE2A FOXN2 POU2F3 LARP6 HNR…
7049	cell cycle	2.783e-11	2.3348e-09	51/881 5.7%	610/29987 2.0%	LIN54 GSK3B CDKN1B SUV39H1 CETN3 PPP6C TUBB5 MAEA TUBB3 SESN1 SESN2 NAMPT SPIN1 OIP5 RBM7 TRP53INP1 MAP2K1 GAS2L3 SIAH1A GAK EID1 TFDP1 CCNE2 POC5 SIK1 ARL8A CAMK2D SEH1L RGS14 PPM1D PMF1 CUZD1 RNF2 AURKA PCNP RACGAP1 E2F1 ANKRD54 NAE1 SKIL CLASP2 CDT1 WTAP PLK2 USP22 ZC3HC1 CDK6 CENPH CALM2 SPC24 MAD2L1
5794	Golgi apparatus	5.701e-11	4.6853e-09	56/881 6.3%	723/29987 2.4%	GPSM1 ARF4 SNAP25 CHIC2 ARF1 FAAH ARF2 GALNT13 B4GALT1 GOLT1B STMN2 PCSK5 SH3RF1 B3GALT2 IFT57 GAL3ST3 TRIM23 CHST8 MAP2K1 AP1B1 ZDHHC13 ARFGAP3 GAK PACS1 SEC22B B4GALT6 B4GALT7 ST6GALNAC5 GAS8 CAMK1G NAPA NAPB SEC23A ATL1 TMEM59L NAPG PDCD10 CREG2 MGAT2 BEND5 CLASP2 CD74 PRNP TRAPPC3 NDFIP1 RNF24 KCNIP3 SURF4 YIPF5 TRAPPC5 IRGM1 NMNAT2 ACER2 GOPC NUCB2 PICALM
46872	metal ion binding	6.3904e-11	5.1468e-09	155/881 17.5%	3143/29987 10.4%	CDA FAAH GDA JADE1 JADE3 CBLB NUBP2 ALKBH5 RNF115 RNF114 TDO2 SPATA21 CYP1B1 KAT7 MAP3K6 TGM3 TRIM23 CAR4 TGM2 NSF PIAS3 CADPS2 LMO4 LMO3 APLP1 HPCAL1 SIAH1A YOD1 SYTL4 SAP30 EWSR1 SIK3 YME1L1 SIK1 MATR3 S100A3 SQSTM1 ZFP330 NOTCH2 FECH ZC4H2 ZCCHC9 GMPR UBR3 FHIT FAM188A RACGAP1 ZMAT2 AMDHD1 DEAF1 RNF217 ERI3 SMYD3 RIMKLB PDZD8 ZKSCAN1 ZBTB7C SYT5 SYT4 PRNP ZRANB1 JAG1 SIVA1 FANCL SETDB2 HPRT ZC…
42995	cell projection	8.1341e-11	6.4228e-09	63/881 7.1%	877/29987 2.9%	GABRB3 SNAP25 SCARB1 GSK3B CETN3 ARHGAP1 STMN2 PIK3CB ACTB SH3RF1 CAPZB TUBB3 DPYSL2 SUFU MYC TIMP2 IFT57 EIF5A NSF PIAS3 ACTR2 MAP2K1 TMOD3 SIGMAR1 CASK CACYBP ENKUR ADCYAP1 GAP43 CTTN NOV SGK1 GAS8 CAMK1G CRMP1 ADRB2 HIF1A STRN4 PTK2B INPP5K CTNNA2 WASF1 PRPH SNCA SYT5 SYT4 CADM1 NEGR1 WFS1 AMFR KCNIP4 PLXDC1 PEX5L ABI2 FAP MYO5B GNB1 ABI1 PPT1 CTNNB1 STRN GOPC RAB5A
43005	neuron projection	1.3317e-10	1.0313e-08	42/881 4.7%	463/29987 1.5%	GABRB3 SNAP25 GSK3B STMN2 CRMP1 ADRB2 ACTB STRN4 TUBB3 DPYSL2 MYC TIMP2 PTK2B CTNNA2 PRPH SNCA EIF5A SYT5 NSF PIAS3 SYT4 MAP2K1 CADM1 NEGR1 WFS1 AMFR KCNIP4 CASK CACYBP PLXDC1 ADCYAP1 PEX5L GAP43 ABI2 NOV MYO5B PPT1 CTNNB1 STRN SGK1 RAB5A CAMK1G
5886	plasma membrane	1.3851e-10	1.0524e-08	145/881 16.4%	2907/29987 9.6%	ERRFI1 SCARB1 CHIC2 PLVAP CD83 RAB3A RAB3D H2-K1 TM7SF3 GLDN RXFP2 MAEA VSIG2 SLC16A2 ATP6V1E1 PTRF SLC39A1 CAR4 TGM2 CADPS2 MAP2K1 MREG ACSL1 SLC6A15 APLP1 CASK EWSR1 SCNN1A PKP2 ALG10B H2-D1 ABCG1 NOTCH2 CHRNA1 ATP6V1A CALCRL TTYH2 SLC41A2 STXBP1 CHRNA6 GPR85 ADRB2 CORO1A FHIT ART3 SLC5A5 NKAIN2 PDCD10 NPBWR1 ERI3 NAE1 SLC38A4 SYT5 SYT4 PRNP RAB4A JAG1 CADM1 SLC4A10 IRGM1 SLC16A11 SLC16A14 GNG1…
43169	cation binding	1.4422e-10	1.0755e-08	155/881 17.5%	3178/29987 10.5%	CDA FAAH GDA JADE1 JADE3 CBLB NUBP2 ALKBH5 RNF115 RNF114 TDO2 SPATA21 CYP1B1 KAT7 MAP3K6 TGM3 TRIM23 CAR4 TGM2 NSF PIAS3 CADPS2 LMO4 LMO3 APLP1 HPCAL1 SIAH1A YOD1 SYTL4 SAP30 EWSR1 SIK3 YME1L1 SIK1 MATR3 S100A3 SQSTM1 ZFP330 NOTCH2 FECH ZC4H2 ZCCHC9 GMPR UBR3 FHIT FAM188A RACGAP1 ZMAT2 AMDHD1 DEAF1 RNF217 ERI3 SMYD3 RIMKLB PDZD8 ZKSCAN1 ZBTB7C SYT5 SYT4 PRNP ZRANB1 JAG1 SIVA1 FANCL SETDB2 HPRT ZC…
43167	ion binding	1.772e-10	1.2974e-08	155/881 17.5%	3187/29987 10.6%	CDA FAAH GDA JADE1 JADE3 CBLB NUBP2 ALKBH5 RNF115 RNF114 TDO2 SPATA21 CYP1B1 KAT7 MAP3K6 TGM3 TRIM23 CAR4 TGM2 NSF PIAS3 CADPS2 LMO4 LMO3 APLP1 HPCAL1 SIAH1A YOD1 SYTL4 SAP30 EWSR1 SIK3 YME1L1 SIK1 MATR3 S100A3 SQSTM1 ZFP330 NOTCH2 FECH ZC4H2 ZCCHC9 GMPR UBR3 FHIT FAM188A RACGAP1 ZMAT2 AMDHD1 DEAF1 RNF217 ERI3 SMYD3 RIMKLB PDZD8 ZKSCAN1 ZBTB7C SYT5 SYT4 PRNP ZRANB1 JAG1 SIVA1 FANCL SETDB2 HPRT ZC…
17076	purine nucleotide binding	3.0472e-10	2.1913e-08	100/881 11.3%	1774/29987 5.9%	RAB3A RAB3D RASL11A MYLK3 NUBP2 TBK1 TUBB5 TUBB3 PPAT PIP4K2C MTPAP MAP3K6 SEPHS2 TRIM23 TGM2 NSF CDKL4 MAP2K1 ACSL1 UBE2E3 UBE2E1 CASK ACSL4 CSNK1E TRNT1 RABL3 SIK3 YME1L1 SIK1 ARL8A ABCG1 IPPK ATP6V1A AK5 UBE2J1 ORC4 GRPEL2 MBIP RIMKLB CDK17 RAB4A TOR1A ST13 PLK2 IRGM1 UBE2A GPN3 UCK2 EHD3 GNL3L CDK6 MYO5B CDK10 RAB5A ARF4 GSK3B ARF1 DYRK3 ARF2 FASTKD3 DDX42 OLA1 PIK3CB KIF17 RND1 NKIRAS1 RARS …
32555	purine ribonucleotide binding	3.1507e-10	2.2259e-08	97/881 11.0%	1701/29987 5.6%	RAB3A RAB3D RASL11A MYLK3 NUBP2 TBK1 TUBB5 TUBB3 PPAT PIP4K2C MTPAP MAP3K6 SEPHS2 TRIM23 TGM2 NSF CDKL4 MAP2K1 ACSL1 UBE2E3 UBE2E1 CASK ACSL4 CSNK1E TRNT1 RABL3 SIK3 YME1L1 SIK1 ARL8A ABCG1 IPPK ATP6V1A AK5 UBE2J1 ORC4 MBIP RIMKLB CDK17 RAB4A TOR1A PLK2 IRGM1 UBE2A GPN3 UCK2 EHD3 GNL3L CDK6 MYO5B CDK10 RAB5A ARF4 GSK3B ARF1 DYRK3 ARF2 FASTKD3 DDX42 OLA1 PIK3CB KIF17 RND1 NKIRAS1 RARS PSTK ACTR2 D…
32553	ribonucleotide binding	3.2503e-10	2.2567e-08	97/881 11.0%	1702/29987 5.6%	RAB3A RAB3D RASL11A MYLK3 NUBP2 TBK1 TUBB5 TUBB3 PPAT PIP4K2C MTPAP MAP3K6 SEPHS2 TRIM23 TGM2 NSF CDKL4 MAP2K1 ACSL1 UBE2E3 UBE2E1 CASK ACSL4 CSNK1E TRNT1 RABL3 SIK3 YME1L1 SIK1 ARL8A ABCG1 IPPK ATP6V1A AK5 UBE2J1 ORC4 MBIP RIMKLB CDK17 RAB4A TOR1A PLK2 IRGM1 UBE2A GPN3 UCK2 EHD3 GNL3L CDK6 MYO5B CDK10 RAB5A ARF4 GSK3B ARF1 DYRK3 ARF2 FASTKD3 DDX42 OLA1 PIK3CB KIF17 RND1 NKIRAS1 RARS PSTK ACTR2 D…
32502	developmental process	4.8948e-10	3.3409e-08	141/881 16.0%	2853/29987 9.5%	ERRFI1 RAB3A ACTB GLDN DCAF7 RXFP2 RNF114 MAEA IBSP TUBB3 DPYSL2 MYC TGM3 TGM2 EPM2A MAP2K1 POSTN MREG LMO4 ALG5 APLP1 SIAH1A ACSL4 TUG1 WDR77 DKK3 EID1 ADCYAP1 PKP2 TBPL1 PRR15 SIK1 SQSTM1 NOTCH2 CHRNA1 NDRG4 GGNBP2 CALCRL FECH INSIG1 STXBP1 NPR3 UBR3 TNFRSF11A ADRB2 HIF1A GMCL1 NEUROD1 RACGAP1 DEAF1 PDCD10 MBIP NDN INPP5K SKIL PRPH JAG1 CADM1 NEB HPRT UBE2A POU2F3 BMP2 MFSD7B CDK6 STRN CNTN3 GR…
31982	vesicle	6.2854e-10	4.2186e-08	47/881 5.3%	585/29987 1.9%	PCSK2 CHIC2 SEC23A GGNBP2 RAB3A SYPL RAB3D STMN2 PLAT SLC2A3 CORO1A PCSK5 CUZD1 SLC2A8 IBSP RACGAP1 SLC17A7 SLC39A1 SKIL SNCA SYT5 SYT4 CADPS2 RAB4A ATP6V1G2 CADM1 GKN1 YIPF5 SLC30A4 AP1B1 SIAH1A IRGM1 ZDHHC13 SYTL4 SEC23IP BMP2 EHD3 NECAP1 SYT12 PACS1 PPT1 SCG5 HAP1 CD47 CYB561 RAB5A PICALM
