# Supplementary material for: The Differences in Local Translatome across Distinct Neuron Types Is Mediated by Both Baseline Cellular Differences and Post-transcriptional Mechanisms
Source: eNeuro. 2019 Feb 4;5(6):ENEURO.0320-18.2018. doi: 10.1523/ENEURO.0320-18.2018 (PMC6361723; doi:10.1523/ENEURO.0320-18.2018)
Supplement: Figure 7-2 — GO analysis results of VGAT-TRAP differential local translation candidates with significance cutoff of p = 5E-8. Full table of GO analysis results of VGAT-TRAP-enriched candidates with significance cutoff of p = 5E-8. Column headers are as in Figure 4-1. Download Figure 7-2, XLS file. [file sup_enu-eN-NWR-0320-18-s17.xls]

## Sheet: Sheet1
GO-ID	Description	p-value	corr p-val	cluster freq	total freq	genes
5488	binding	1.1332e-28	4.0138e-25	319/559 57.0%	10287/29984 34.3%	ITSN2 ATF1 CNTFR SLC46A1 ITSN1 GRPR FGFRL1 RXFP3 CRHBP ALKBH2 ALCAM LGALS1 FDXR DPF3 RPL37 PRIMA1 DDX17 ZFP612 DYNC2H1 HEMK1 ZFP3 CACNA2D2 CACNA2D4 PDYN THAP1 FNDC5 CYP27A1 SLC5A7 ARMC2 RBP4 SPATA17 ZSCAN20 PARD3 MAP1A PADI2 ZFPM2 NEIL1 FREM3 AARS2 LMAN2L PRKDC PRKCZ ZBTB4 PCDH18 ADAMTS15 CHTF8 PDCD11 STC2 PENK AMZ2 HIVEP3 HIVEP2 STX4A SRPK3 FZD4 POU6F2 NFATC2 BTBD11 CDC7 ABCA7 GRIN2D MLLT10 POLA…
9987	cellular process	2.3529e-28	4.167e-25	290/559 51.8%	8921/29984 29.7%	ITSN2 ATF1 MDC1 SLC46A1 ITSN1 GRPR RPL9 FGFRL1 RXFP3 ALKBH2 ALCAM LGALS1 FDXR DPF3 RPL37 CCNL2 RPS10 PRIMA1 DYNC2H1 HEMK1 ZFP3 CACNA2D2 PDYN THAP1 SLC5A6 SLC5A7 RBP4 ZSCAN20 IFT81 PARD3 PADI2 ZFPM2 NEIL1 FREM3 AARS2 PRKDC CDCA7 PRKCZ PCDH18 NCAPH CHTF8 PDCD11 KCNMB2 ST3GAL6 HIVEP3 HIVEP2 STX4A B3GALNT2 BBS2 SRPK3 ST8SIA2 POU6F2 NFATC2 CDC7 ABCA7 GRIN2D POLA1 TPX2 POLA2 TH AGO4 GPR183 PNOC REL CDK…
44464	cell part	1.1647e-22	1.0475e-19	379/559 67.7%	14243/29984 47.5%	ITSN2 ATF1 CNTFR MDC1 SLC46A1 RPL34 ITSN1 GRPR RPL9 FGFRL1 RXFP3 ALKBH2 GPR176 GOLGA4 ALCAM LGALS1 UBASH3B GOLGA1 FDXR DPF3 RPL37 CCNL2 THSD7A RPS10 PRIMA1 DDX17 DYNC2H1 HEMK1 ZFP3 CACNA2D2 IFT80 DLEC1 CACNA2D4 THAP1 SLC5A6 FNDC5 CYP27A1 SLC5A7 RBP4 SPATA17 ZSCAN20 IFT81 PARD3 MAP1A PADI2 ORAI1 PRR18 MXRA7 ZFPM2 NEIL1 FREM3 AARS2 LMAN2L PRKDC SLC35D3 CDCA7 PRKCZ PCDH18 NCAPH C130060K24RIK CHTF8 P…
5623	cell	1.183e-22	1.0475e-19	379/559 67.7%	14244/29984 47.5%	ITSN2 ATF1 CNTFR MDC1 SLC46A1 RPL34 ITSN1 GRPR RPL9 FGFRL1 RXFP3 ALKBH2 GPR176 GOLGA4 ALCAM LGALS1 UBASH3B GOLGA1 FDXR DPF3 RPL37 CCNL2 THSD7A RPS10 PRIMA1 DDX17 DYNC2H1 HEMK1 ZFP3 CACNA2D2 IFT80 DLEC1 CACNA2D4 THAP1 SLC5A6 FNDC5 CYP27A1 SLC5A7 RBP4 SPATA17 ZSCAN20 IFT81 PARD3 MAP1A PADI2 ORAI1 PRR18 MXRA7 ZFPM2 NEIL1 FREM3 AARS2 LMAN2L PRKDC SLC35D3 CDCA7 PRKCZ PCDH18 NCAPH C130060K24RIK CHTF8 P…
5622	intracellular	2.0624e-20	1.3907e-17	287/559 51.3%	9777/29984 32.6%	ITSN2 ATF1 MDC1 SLC46A1 RPL34 ITSN1 RPL9 ALKBH2 GOLGA4 LGALS1 UBASH3B GOLGA1 FDXR DPF3 RPL37 CCNL2 RPS10 DDX17 DYNC2H1 HEMK1 ZFP3 IFT80 DLEC1 THAP1 FNDC5 CYP27A1 RBP4 SPATA17 ZSCAN20 IFT81 PARD3 MAP1A PADI2 ORAI1 PRR18 ZFPM2 NEIL1 AARS2 LMAN2L PRKDC CDCA7 PRKCZ NCAPH CHTF8 PDCD11 ST3GAL6 HIVEP3 HIVEP2 N4BP3 STX4A B3GALNT2 BBS2 ST8SIA2 POU6F2 NFATC2 CDC7 ABCA7 RPS26 MLLT10 POLA1 TPX2 POLA2 TH AGO4…
44424	intracellular part	2.3559e-20	1.3907e-17	282/559 50.4%	9541/29984 31.8%	ITSN2 ATF1 MDC1 SLC46A1 RPL34 ITSN1 RPL9 ALKBH2 GOLGA4 LGALS1 UBASH3B GOLGA1 FDXR DPF3 RPL37 CCNL2 RPS10 DDX17 DYNC2H1 HEMK1 ZFP3 IFT80 DLEC1 THAP1 FNDC5 CYP27A1 RBP4 SPATA17 ZSCAN20 IFT81 PARD3 MAP1A PADI2 ORAI1 PRR18 ZFPM2 NEIL1 AARS2 LMAN2L PRKDC CDCA7 PRKCZ NCAPH CHTF8 PDCD11 ST3GAL6 HIVEP3 HIVEP2 N4BP3 STX4A B3GALNT2 BBS2 ST8SIA2 POU6F2 NFATC2 CDC7 ABCA7 RPS26 MLLT10 POLA1 TPX2 POLA2 TH AGO4…
43226	organelle	1.0405e-16	5.2651e-14	241/559 43.1%	8102/29984 27.0%	ATF1 MDC1 RPL34 ITSN1 RPL9 ALKBH2 GOLGA4 LGALS1 UBASH3B GOLGA1 FDXR DPF3 RPL37 CCNL2 RPS10 DDX17 DYNC2H1 HEMK1 ZFP3 IFT80 THAP1 SLC5A6 FNDC5 CYP27A1 RBP4 ZSCAN20 IFT81 PARD3 MAP1A ORAI1 PRR18 ZFPM2 NEIL1 AARS2 LMAN2L PRKDC CDCA7 PRKCZ NCAPH CHTF8 PDCD11 ST3GAL6 HIVEP3 HIVEP2 N4BP3 STX4A B3GALNT2 ST8SIA2 POU6F2 NFATC2 CDC7 ABCA7 RPS26 MLLT10 POLA1 TPX2 POLA2 TH CYP2S1 REL NDUFAF2 CDK12 TOP2A C2CD3…
43229	intracellular organelle	1.493e-16	6.6103e-14	240/559 42.9%	8078/29984 26.9%	ATF1 MDC1 RPL34 ITSN1 RPL9 ALKBH2 GOLGA4 LGALS1 UBASH3B GOLGA1 FDXR DPF3 RPL37 CCNL2 RPS10 DDX17 DYNC2H1 HEMK1 ZFP3 IFT80 THAP1 FNDC5 CYP27A1 RBP4 ZSCAN20 IFT81 PARD3 MAP1A ORAI1 PRR18 ZFPM2 NEIL1 AARS2 LMAN2L PRKDC CDCA7 PRKCZ NCAPH CHTF8 PDCD11 ST3GAL6 HIVEP3 HIVEP2 N4BP3 STX4A B3GALNT2 ST8SIA2 POU6F2 NFATC2 CDC7 ABCA7 RPS26 MLLT10 POLA1 TPX2 POLA2 TH CYP2S1 REL NDUFAF2 CDK12 TOP2A C2CD3 FKBP14…
43227	membrane-bounded organelle	3.5777e-15	1.408e-12	215/559 38.4%	7119/29984 23.7%	ATF1 MDC1 RPL34 ITSN1 ALKBH2 GOLGA4 LGALS1 UBASH3B GOLGA1 FDXR DPF3 CCNL2 DDX17 HEMK1 ZFP3 THAP1 SLC5A6 FNDC5 CYP27A1 RBP4 ZSCAN20 ORAI1 PRR18 ZFPM2 NEIL1 AARS2 LMAN2L PRKDC CDCA7 PRKCZ NCAPH CHTF8 PDCD11 ST3GAL6 HIVEP3 HIVEP2 STX4A B3GALNT2 ST8SIA2 POU6F2 NFATC2 CDC7 ABCA7 MLLT10 POLA1 TPX2 POLA2 TH CYP2S1 REL NDUFAF2 CDK12 TOP2A FKBP14 PHF1 AP4E1 FMN1 RYR3 ING4 AIFM3 AIFM2 NNT UTP14A TRP53INP2 …
43231	intracellular membrane-bounded organelle	6.0797e-15	2.1534e-12	214/559 38.2%	7107/29984 23.7%	ATF1 MDC1 RPL34 ITSN1 ALKBH2 GOLGA4 LGALS1 UBASH3B GOLGA1 FDXR DPF3 CCNL2 DDX17 HEMK1 ZFP3 THAP1 FNDC5 CYP27A1 RBP4 ZSCAN20 ORAI1 PRR18 ZFPM2 NEIL1 AARS2 LMAN2L PRKDC CDCA7 PRKCZ NCAPH CHTF8 PDCD11 ST3GAL6 HIVEP3 HIVEP2 STX4A B3GALNT2 ST8SIA2 POU6F2 NFATC2 CDC7 ABCA7 MLLT10 POLA1 TPX2 POLA2 TH CYP2S1 REL NDUFAF2 CDK12 TOP2A FKBP14 PHF1 AP4E1 FMN1 RYR3 ING4 AIFM3 AIFM2 NNT UTP14A TRP53INP2 SLC18A3…
5737	cytoplasm	3.3929e-14	1.0925e-11	204/559 36.4%	6760/29984 22.5%	ITSN2 SLC46A1 RPL34 ITSN1 RPL9 GOLGA4 LGALS1 UBASH3B GOLGA1 FDXR RPL37 RPS10 DYNC2H1 HEMK1 IFT80 DLEC1 FNDC5 CYP27A1 SPATA17 IFT81 PARD3 MAP1A PADI2 ORAI1 PRR18 ZFPM2 AARS2 LMAN2L PRKCZ NCAPH PDCD11 ST3GAL6 HIVEP3 N4BP3 STX4A B3GALNT2 BBS2 ST8SIA2 NFATC2 ABCA7 RPS26 TPX2 TH AGO4 CYP2S1 ETL4 REL NDUFAF2 PLCH2 C2CD3 FKBP14 AP4E1 FMN1 RYR3 IKBKB GYS1 AIFM3 AIFM2 NNT SLC18A3 IKBIP PACRG SLC32A1 RIPK2…
8152	metabolic process	1.5777e-12	4.6568e-10	192/559 34.3%	6468/29984 21.5%	ATF1 MDC1 NCF2 DGKB SLA TTF1 RPL9 FGFRL1 PLB1 CRHBP ALKBH2 HHAT FDXR DPF3 CAPN3 RPL37 NEK3 CCNL2 PHLDA1 PRIMA1 ZFP579 DYNC2H1 HEMK1 PCYT2 ZFP3 GTF3A LIG3 CARTPT THOC6 THAP1 CYP27A1 SLC5A7 RBP4 ZSCAN20 MAPKAPK3 PADI2 ADAM8 ZFPM2 NEIL1 RPP25 CSF1R AARS2 PRKDC DLX5 CDCA7 AK2 PLD5 LPL FUT2 PRKCZ ADAMTS15 CHTF8 PDCD11 SAFB2 ST3GAL6 HIVEP3 UTP20 DRD1 HIVEP2 CLSPN DRD2 B3GALNT2 SRPK3 ST8SIA2 EPHX2 POU6F…
43169	cation binding	5.1776e-11	1.4107e-08	111/559 19.8%	3180/29984 10.6%	ITSN2 DGKB ITSN1 MORC2B SLA CDH7 ALKBH2 DPF3 CAPN3 RPL37 NEK3 PDE8B ZFP579 ZFP612 ZFP3 GTF3A CACNA2D2 LIG3 CACNA2D4 THAP1 CYP27A1 ZSCAN20 PADI2 ADAM8 WDFY2 ZFPM2 NEIL1 PVALB FREM3 AARS2 LTBP3 PRKCZ ZBTB4 PCDH18 ADAMTS15 AMZ2 HIVEP3 HIVEP2 ZFP114 SYT2 EPHX2 CDC7 MT3 SCRT1 SYT6 MLLT10 POLA1 TH CYP2S1 PLEKHM1 RNF182 LHX6 PLCH2 PLEKHM3 MUS81 MOXD1 MAST4 FKBP14 PHF1 ZFP526 ZC3H3 TRF ECE2 PHEX ING4 AIF…
46872	metal ion binding	5.7417e-11	1.4496e-08	110/559 19.6%	3145/29984 10.4%	ITSN2 DGKB ITSN1 MORC2B SLA CDH7 ALKBH2 DPF3 CAPN3 RPL37 NEK3 PDE8B ZFP579 ZFP612 ZFP3 GTF3A CACNA2D2 LIG3 CACNA2D4 THAP1 CYP27A1 ZSCAN20 PADI2 ADAM8 WDFY2 ZFPM2 NEIL1 PVALB FREM3 AARS2 LTBP3 PRKCZ ZBTB4 PCDH18 ADAMTS15 AMZ2 HIVEP3 HIVEP2 ZFP114 SYT2 EPHX2 CDC7 MT3 SCRT1 SYT6 MLLT10 POLA1 TH CYP2S1 PLEKHM1 RNF182 LHX6 PLCH2 PLEKHM3 MUS81 MOXD1 MAST4 FKBP14 PHF1 ZFP526 ZC3H3 TRF ECE2 PHEX ING4 AIF…
43167	ion binding	6.1388e-11	1.4496e-08	111/559 19.8%	3189/29984 10.6%	ITSN2 DGKB ITSN1 MORC2B SLA CDH7 ALKBH2 DPF3 CAPN3 RPL37 NEK3 PDE8B ZFP579 ZFP612 ZFP3 GTF3A CACNA2D2 LIG3 CACNA2D4 THAP1 CYP27A1 ZSCAN20 PADI2 ADAM8 WDFY2 ZFPM2 NEIL1 PVALB FREM3 AARS2 LTBP3 PRKCZ ZBTB4 PCDH18 ADAMTS15 AMZ2 HIVEP3 HIVEP2 ZFP114 SYT2 EPHX2 CDC7 MT3 SCRT1 SYT6 MLLT10 POLA1 TH CYP2S1 PLEKHM1 RNF182 LHX6 PLCH2 PLEKHM3 MUS81 MOXD1 MAST4 FKBP14 PHF1 ZFP526 ZC3H3 TRF ECE2 PHEX ING4 AIF…
7610	behavior	9.1172e-11	2.0183e-08	33/559 5.9%	469/29984 1.5%	ROBO3 CSF3R GRIK1 GRPR SLC6A1 PRKCZ DDO ADCY5 CCL9 RELN NPY PENK DRD1 DRD2 TAC1 BBS2 CMTM7 FCER1G AVPR1A CARTPT NGF AGTR1A TSHR GRIN2D CORT FER ADORA2A TH KIT BCL2 CRH SLC29A1 FXN
44237	cellular metabolic process	1.2538e-10	2.6122e-08	161/559 28.8%	5370/29984 17.9%	ATF1 MDC1 NCF2 DGKB SLA TTF1 RPL9 FGFRL1 ALKBH2 HHAT FDXR DPF3 RPL37 NEK3 CCNL2 PHLDA1 PRIMA1 ZFP579 HEMK1 PCYT2 ZFP3 GTF3A LIG3 CARTPT THOC6 THAP1 SLC5A7 RBP4 ZSCAN20 MAPKAPK3 PADI2 ZFPM2 NEIL1 RPP25 CSF1R AARS2 PRKDC DLX5 CDCA7 AK2 LPL FUT2 PRKCZ CHTF8 PDCD11 SAFB2 ST3GAL6 HIVEP3 UTP20 DRD1 HIVEP2 CLSPN DRD2 B3GALNT2 SRPK3 ST8SIA2 EPHX2 POU6F2 NFATC2 CDC7 FANCG SCRT1 POLA1 POLA2 FER COQ2 GGCX T…
44238	primary metabolic process	2.1014e-10	4.1351e-08	165/559 29.5%	5586/29984 18.6%	ATF1 MDC1 NCF2 SLA TTF1 RPL9 PLB1 ALKBH2 HHAT FDXR DPF3 CAPN3 RPL37 NEK3 CCNL2 ZFP579 DYNC2H1 HEMK1 PCYT2 ZFP3 GTF3A LIG3 CARTPT THOC6 THAP1 CYP27A1 SLC5A7 RBP4 ZSCAN20 MAPKAPK3 PADI2 ADAM8 ZFPM2 NEIL1 RPP25 CSF1R AARS2 PRKDC DLX5 CDCA7 AK2 LPL FUT2 PRKCZ ADAMTS15 CHTF8 PDCD11 SAFB2 ST3GAL6 HIVEP3 UTP20 DRD1 HIVEP2 CLSPN DRD2 B3GALNT2 SRPK3 ST8SIA2 EPHX2 POU6F2 NFATC2 CDC7 FANCG SCRT1 POLA1 POLA2…
